# Supplementary material for: Tryptophan metabolism is a physiological integrator regulating circadian rhythms
Source: Mol Metab. 2022 Jul 29;64:101556. doi: 10.1016/j.molmet.2022.101556 (PMC9382333; doi:10.1016/j.molmet.2022.101556)
Supplement: Multimedia component 1 [file mmc1.zip › Table S1.xlsx]

## Sheet: Serum
												CLIENT IDENTIFIER	FB06136131	FB06136120	FB06136122	FB06136130	FB06136128	FB06136127	FB06136123	FB06136121	FB06136125	FB06136119	FB06136124	FB06136112	FB06136118	FB06136115	FB06136113	FB06136117	FB06136110	FB06136116	FB06136106	FB06136108	FB06341579	FB06341566	FB06341587	FB06341573	FB06341594	FB06341588	FB06341577	FB06341592	FB06341596	FB06341604	FB06341590	FB06341585	FB06341581	FB06341586	FB06341595	FB06341565	FB06341575
												PARENT SAMPLE ID	7780706	7780707	7780708	7780709	7780710	7780711	7780712	7780713	7780714	7780715	7780716	7780717	7780718	7780719	7780720	7780721	7780722	7780723	7780724	7780725	7780726	7780727	7780728	7780729	7780730	7780731	7780732	7780733	7780734	7780735	7780736	7780737	7780738	7780739	7780740	7780741	7780742
												SAMPLE NAME	UCIR-02891	UCIR-02892	UCIR-02893	UCIR-02894	UCIR-02895	UCIR-02896	UCIR-02897	UCIR-02898	UCIR-02899	UCIR-02900	UCIR-02901	UCIR-02902	UCIR-02903	UCIR-02904	UCIR-02905	UCIR-02906	UCIR-02907	UCIR-02908	UCIR-02909	UCIR-02910	UCIR-02911	UCIR-02912	UCIR-02913	UCIR-02914	UCIR-02915	UCIR-02916	UCIR-02917	UCIR-02918	UCIR-02919	UCIR-02920	UCIR-02921	UCIR-02922	UCIR-02923	UCIR-02924	UCIR-02925	UCIR-02926	UCIR-02927
												AGE	10-12 weeks	10-12 weeks	10-12 weeks	10-12 weeks	10-12 weeks	10-12 weeks	10-12 weeks	10-12 weeks	10-12 weeks	10-12 weeks	10-12 weeks	10-12 weeks	10-12 weeks	10-12 weeks	10-12 weeks	10-12 weeks	10-12 weeks	10-12 weeks	10-12 weeks	10-12 weeks	10-12 weeks	10-12 weeks	10-12 weeks	10-12 weeks	10-12 weeks	10-12 weeks	10-12 weeks	10-12 weeks	10-12 weeks	10-12 weeks	10-12 weeks	10-12 weeks	10-12 weeks	10-12 weeks	10-12 weeks	10-12 weeks	10-12 weeks
												CLIENT MATRIX	Serum	Serum	Serum	Serum	Serum	Serum	Serum	Serum	Serum	Serum	Serum	Serum	Serum	Serum	Serum	Serum	Serum	Serum	Serum	Serum	Serum	Serum	Serum	Serum	Serum	Serum	Serum	Serum	Serum	Serum	Serum	Serum	Serum	Serum	Serum	Serum	Serum
												CLIENT SAMPLE NUMBER	1	2	3	4	5	6	7	8	9	10	11	12	13	14	15	16	17	18	19	20	21	22	23	24	25	26	27	28	29	30	31	32	33	34	35	36	37
												GENDER	male	male	male	male	male	male	male	male	male	male	male	male	male	male	male	male	male	male	male	male	male	male	male	male	male	male	male	male	male	male	male	male	male	male	male	male	male
												GROUP ID	Ctrl-LD-ZT4	Ctrl-LD-ZT4	Ctrl-LD-ZT4	Ctrl-LD-ZT4	Ctrl-LD-ZT4	Trp-LD-ZT4	Trp-LD4-ZT	Trp-LD-ZT5	Trp-LD4-ZT	Trp-LD-ZT6	Ctrl-LD-ZT16	Ctrl-LD-ZT16	Ctrl-LD-ZT16	Ctrl-LD-ZT16	Ctrl-LD-ZT16	Trp-LD-ZT16	Trp-LD-ZT16	Trp-LD-ZT16	Trp-LD-ZT16	Trp-LD-ZT16	Ctrl-DD-ZT4	Ctrl-DD-ZT4	Ctrl-DD-ZT4	Ctrl-DD-ZT4	Ctrl-DD-ZT4	Trp-DD-ZT4	Trp-DD-ZT4	Trp-DD-ZT4	Trp-DD-ZT4	Trp-DD-ZT4	Ctrl-DD-ZT16	Ctrl-DD-ZT16	Ctrl-DD-ZT16	Ctrl-DD-ZT16	Ctrl-DD-ZT16	Trp-DD-ZT16	Trp-DD-ZT16
												GROUP NUMBER	1	1	1	1	1	2	2	2	2	2	3	3	3	3	3	4	4	4	4	4	13	13	13	13	13	14	14	14	14	14	15	15	15	15	15	16	16
												LIGHT CONDITION	LD	LD	LD	LD	LD	LD	LD	LD	LD	LD	LD	LD	LD	LD	LD	LD	LD	LD	LD	LD	DD	DD	DD	DD	DD	DD	DD	DD	DD	DD	DD	DD	DD	DD	DD	DD	DD
												TIME POINT	ZT4	ZT4	ZT4	ZT4	ZT4	ZT4	ZT4	ZT4	ZT4	ZT4	ZT16	ZT16	ZT16	ZT16	ZT16	ZT16	ZT16	ZT16	ZT16	ZT16	ZT4	ZT4	ZT4	ZT4	ZT4	ZT4	ZT4	ZT4	ZT4	ZT4	ZT16	ZT16	ZT16	ZT16	ZT16	ZT16	ZT16
												TREATMENT	Ctrl	Ctrl	Ctrl	Ctrl	Ctrl	Trp	Trp	Trp	Trp	Trp	Ctrl	Ctrl	Ctrl	Ctrl	Ctrl	Trp	Trp	Trp	Trp	Trp	Ctrl	Ctrl	Ctrl	Ctrl	Ctrl	Trp	Trp	Trp	Trp	Trp	Ctrl	Ctrl	Ctrl	Ctrl	Ctrl	Trp	Trp
												VOL EXTRACTED	100	100	100	100	100	100	100	100	100	80	100	80	100	100	100	100	100	100	100	100	100	100	100	100	100	80	100	100	100	100	100	100	100	100	100	100	100
PATHWAY SORTORDER	BIOCHEMICAL	SUPER PATHWAY	SUB PATHWAY	COMP ID	PLATFORM	CHEMICAL ID	RI	MASS	PUBCHEM	CAS	KEGG	Group HMDB	Ctrl-LD-ZT4	Ctrl-LD-ZT4	Ctrl-LD-ZT4	Ctrl-LD-ZT4	Ctrl-LD-ZT4	Trp-LD-ZT4	Trp-LD4-ZT	Trp-LD-ZT5	Trp-LD4-ZT	Trp-LD-ZT6	Ctrl-LD-ZT16	Ctrl-LD-ZT16	Ctrl-LD-ZT16	Ctrl-LD-ZT16	Ctrl-LD-ZT16	Trp-LD-ZT16	Trp-LD-ZT16	Trp-LD-ZT16	Trp-LD-ZT16	Trp-LD-ZT16	Ctrl-DD-ZT4	Ctrl-DD-ZT4	Ctrl-DD-ZT4	Ctrl-DD-ZT4	Ctrl-DD-ZT4	Trp-DD-ZT4	Trp-DD-ZT4	Trp-DD-ZT4	Trp-DD-ZT4	Trp-DD-ZT4	Ctrl-DD-ZT16	Ctrl-DD-ZT16	Ctrl-DD-ZT16	Ctrl-DD-ZT16	Ctrl-DD-ZT16	Trp-DD-ZT16	Trp-DD-ZT16
1190	phenylacetylglycine	Peptide	Acetylated Peptides	33945	LC/MS Pos Early	100001275	2317	194.081	68144	500-98-1	C05598	HMDB0000821	2.0093	2.3433	2.5635	2.9105	1.868	1.3943	1.8255	0.4378	1.4124	0.9483	1.5676	0.6673	1.1793	0.7637	0.8772	0.4209	0.3613	0.4583	0.5459	0.2279	1.5787	2.741	1.8422	2.2318	1.2757	1.13	0.9911	1.0743	0.7031	0.6079	0.6025	0.8523	1.0089	1.0195	0.8766	0.2596	0.5715
1197	phenylacetyltaurine	Peptide	Acetylated Peptides	63154	LC/MS Neg	100008932	2494	242.049	2179693	33953-90-1			0.9696	0.909	1.1381	1.6252	0.7351	1.5185	1.3809	0.263	0.4511	1.3539	1.2387	0.4258	0.7544	0.3848	0.3821	0.568	0.263	0.5783	0.263	0.263	1.3138	1.005	2.099	1.3744	1.7998	1.6981	1.8254	2.1184	1.3631	0.8157	0.505	1.3282	0.3952	1.1113	1.2949	0.263	0.4292
29	alanine	Amino Acid	Alanine and Aspartate Metabolism	1126	LC/MS Pos Early	811	1700	90.055	5950	56-41-7	C00041	HMDB0000161	1.1644	0.8593	1.1018	0.8381	1.1097	1.2627	1.0337	0.6607	1.0355	0.8428	1.2174	1.1222	0.8102	1.1457	1.1601	0.7655	0.7676	0.9086	1.0555	1.7902	0.8161	0.9069	1.1356	0.9284	0.9704	1.5554	0.7483	1.2736	0.8667	1.0531	1.0232	1.168	1.0995	0.8025	0.9768	0.6932	0.6724
40	asparagine	Amino Acid	Alanine and Aspartate Metabolism	512	LC/MS Pos Early	917	1225	133.061	6267	70-47-3	C00152	HMDB0000168	0.9653	0.9783	1.3926	1.084	0.948	1.1979	0.8465	0.538	1.0527	0.6121	1.4919	0.7998	0.9903	1.2829	1.7639	0.9104	0.6439	1.0779	1.0097	2.6712	0.8396	1.3176	1.2688	0.9647	1.0696	1.5425	0.6638	1.3365	0.6358	0.9822	1.2739	1.1126	1.0267	0.8237	1.1579	0.5325	0.5188
36	aspartate	Amino Acid	Alanine and Aspartate Metabolism	443	LC/MS Pos Early	234	1165	134.045	5960	56-84-8	C00049	HMDB0000191	1.7565	0.9908	0.9774	0.8928	2.0008	1.4007	1.4523	1.1552	1.0736	1.5451	0.8839	2.0945	1.1598	0.7554	1.0602	0.5463	0.6985	0.7925	0.7528	1.6656	1.1073	1.2913	1.213	1.1705	0.7437	0.7956	1.6368	0.844	0.7785	1.0092	1.0534	0.7427	1.2644	0.4888	0.9311	0.9454	0.7063
43	hydroxyasparagine	Amino Acid	Alanine and Aspartate Metabolism	62060	LC/MS Pos Early	100020205	1149	149.056	15991574		C20631	HMDB32332	1.1334	1.152	1.3514	1.7141	1.7251	1.7422	1.8196	1.2472	1.3199	1.2434	1.0902	0.5015	1.0139	0.6201	0.6821	0.5589	0.7899	0.8827	0.6446	0.4687	1.481	1.698	1.1328	1.4745	1.2813	1.5419	1.6513	0.9456	1.1254	0.8063	0.4875	0.7639	0.6074	0.9861	0.7914	0.6169	0.593
31	N-acetylalanine	Amino Acid	Alanine and Aspartate Metabolism	1585	LC/MS Polar	1110	1564.8	130.051	88064	97-69-8	C02847	HMDB0000766	1.2166	1.0034	1.1236	0.9626	1.0927	1.0283	1.0753	0.8802	0.9687	0.9966	1.0241	0.7276	1.161	0.833	0.9592	1.0878	1.0623	1.3429	0.8958	0.9691	1.1458	1.0436	1.3108	1.0386	1.0623	1.0856	0.96	0.9523	0.9338	0.793	0.9591	0.9828	0.9593	1.1716	0.9362	0.9618	1.0658
42	N-acetylasparagine	Amino Acid	Alanine and Aspartate Metabolism	33942	LC/MS Pos Early	100001257	785	175.071	99715	4033-40-3		HMDB0006028	0.5989	0.5535	0.7733	0.7958	0.6346	0.948	0.6599	0.5143	0.9965	0.5275	1.5203	1.1695	0.7181	1.3372	1.682	1.6711	1.1441	2.5514	1.6212	2.7353	0.6897	0.6668	1.0214	0.7282	0.5821	1.546	1.0388	1.4574	0.7265	1.3	2.0055	1.5855	1.4731	0.6708	0.7933	1.037	0.6531
37	N-acetylaspartate (NAA)	Amino Acid	Alanine and Aspartate Metabolism	22185	LC/MS Polar	100000787	3143	174.041	65065	997-55-7;997-55-7	C01042	HMDB0000812	1.2833	2.0606	2.0371	1.6578	0.7764	0.9022	0.9479	1.1166	1.4304	1.0114	1.7642	1.5836	0.8375	0.8082	1.7588	1.6459	0.7253	0.9337	0.9886	1.1066	0.7398	1.2714	0.8837	1.9529	1.4463	1.6166	0.8482	0.8074	0.8124	0.9354	0.8293	0.8766	1.6094	1.6397	0.9019	1.4591	0.7113
1431	erythronate*	Carbohydrate	Aminosugar Metabolism	42420	LC/MS Polar	100001320	2186	135.03	2781043	88759-55-1		HMDB0000613	1.0067	1.0275	1.0017	0.968	1.0295	0.883	0.8213	0.8368	0.7698	0.7366	1.4481	1.1234	1.1596	1.3332	1.2741	0.9683	0.9868	1.1436	1.0555	0.8311	0.8875	1.1374	1.2872	1.1728	0.9256	0.9983	0.6276	0.8667	0.7287	0.8521	1.7656	1.6577	1.3734	1.2206	1.0448	0.8188	0.7735
1406	glucuronate	Carbohydrate	Aminosugar Metabolism	15443	LC/MS Polar	100000257	3233.3	193.035	441478;94715;23677976;65041;444791	207300-70-7	C16245	HMDB0000127	1.147	1.2519	1.0962	1.1768	1.5122	1.0882	0.996	0.6232	0.998	0.5912	1.0159	1.4734	1.598	0.6836	0.8435	0.7702	1.0633	0.7356	1.0475	0.6505	1.0522	0.89	0.9389	1.0498	0.9618	1.173	0.813	1.027	1.0373	0.9286	0.6726	0.7326	1.0486	0.8254	0.9558	0.5639	1.002
1412	N-acetyl-glucosamine 1-phosphate	Carbohydrate	Aminosugar Metabolism	15741	LC/MS Polar	1212	4052	300.049	440364	31281-59-1	C04256	HMDB0001367	1.7631	0.4698	0.4698	0.7434	2.6387	0.9559	0.629	1.0403	0.5924	1.8942	0.4698	4.7353	1.1381	0.8192	0.7551	0.4698	0.4698	0.4698	0.9234	0.9314	1.3195	1.6342	0.4698	0.9181	0.8516	0.8022	0.4698	0.7971	1.2213	1.1249	0.4698	1.724	0.9597	1.2418	0.4698	1.3613	0.4698
1411	N-acetylglucosamine 6-phosphate	Carbohydrate	Aminosugar Metabolism	15107	LC/MS Polar	1213	4114	300.049	439219	102029-88-9	C00357	HMDB0002817	2.2625	1.373	0.7367	0.2133	3.2715	0.6855	1.0717	0.6819	0.2133	1.5787	0.7137	3.6541	1.5252	1.6702	1.4558	1.0205	0.979	1.2356	1.2461	0.5429	0.887	1.1634	0.2133	0.9013	0.2133	0.9098	0.6422	0.5874	1.1655	0.2133	0.3049	3.0037	0.9795	2.0102	0.2958	1.7291	0.6393
1433	N-acetylglucosamine/N-acetylgalactosamine	Carbohydrate	Aminosugar Metabolism	46539	LC/MS Pos Early	100006435	715	222.097	84265;439174		C01074	HMDB0000212,HMDB0000215	1.1911	1.0722	1.2191	1.0673	1.9255	0.8115	1.0577	0.8054	0.8595	0.8607	0.7885	2.4562	1.034	0.8624	0.7107	0.7552	0.573	1.0015	0.9072	0.7592	1.266	1.2582	1.2421	1.1824	1.1606	1.0853	1.0447	1.146	0.9263	0.7134	0.9211	1.0976	0.8235	1.1538	1.02	0.7483	0.543
1430	N-acetylglucosaminylasparagine	Carbohydrate	Aminosugar Metabolism	48149	LC/MS Pos Early	1215	1212	336.14	123826	2776-93-4	C04540	HMDB0000489	1.5099	1.0027	0.9973	0.7185	3.5336	0.9631	1.144	0.7079	0.6239	1.4629	0.6379	2.4224	2.0072	1.9363	1.6744	0.8087	1.3489	1.5052	1.1466	0.6502	0.8338	0.6259	0.4004	1.3728	0.4276	0.8626	1.0892	1.0038	1.0606	0.4112	0.5177	1.8473	0.857	1.4124	0.644	1.2886	0.8869
1418	N-acetylneuraminate	Carbohydrate	Aminosugar Metabolism	32377	LC/MS Polar	1162	3072.6	308.099	439197	131-48-6	C00270	HMDB0000230	1.1788	1.0906	0.8803	0.5923	1.5093	1.0974	1.025	1.0798	0.8393	1.1645	0.8911	1.6077	1.344	1.4839	0.9908	0.6525	0.8904	1.1361	1.0388	0.84	0.8213	0.7796	0.6852	0.8979	0.8004	1.1336	1.0422	0.917	1.0092	0.9327	0.9108	1.5467	0.8683	1.1466	0.7873	1.1443	1.0389
1434	N-glycolylneuraminate	Carbohydrate	Aminosugar Metabolism	37123	LC/MS Pos Early	100001491	636	326.108	123802	1113-83-3	C03410	HMDB0000833	1.887	1.5889	1.1248	0.5811	2.7551	0.6951	1.2949	0.9919	0.6448	1.4235	0.9169	3.7873	2.2744	1.4736	1.1787	1.2043	1.0703	1.0629	0.9854	0.7513	0.9702	1.1279	0.6963	0.9555	0.5669	1.0197	1.2038	0.6993	1.0081	0.7172	0.6942	2.4314	0.9279	1.6246	0.6944	1.0297	0.7267
4352	2-O-methylascorbic acid	Cofactors and Vitamins	Ascorbate and Aldarate Metabolism	63990	LC/MS Polar	100003258	1512	189.041	54726398	17860-87-6		HMDB0240294	1.4652	1.2498	1.6775	1.4432	2.2726	1.0126	0.9741	0.6118	0.7536	0.7535	1.4145	1.0187	2.0762	1.0398	0.9874	0.5151	0.6873	0.752	0.7159	0.3895	1.8426	1.6355	2.0826	1.6974	1.4468	0.7666	0.7063	0.9132	0.7782	0.6733	1.2868	1.8777	1.1204	2.0822	1.5758	0.5359	0.5982
4348	ascorbic acid 2-sulfate	Cofactors and Vitamins	Ascorbate and Aldarate Metabolism	63590	LC/MS Polar	100009329	3042	254.982	54676864			HMDB0060649	1.0041	0.9959	1.177	1.0605	1.0387	1.4453	1.1636	1.2303	1.0883	1.4399	0.9216	0.7207	0.8761	0.6609	0.5723	0.49	0.496	0.5956	0.5904	0.4093	1.6286	1.4132	1.2328	1.3229	1.3312	1.3498	1.2075	1.1329	1.0083	0.8018	0.7877	0.8058	0.6934	1.1085	0.9503	0.641	0.6207
4349	ascorbic acid 3-sulfate*	Cofactors and Vitamins	Ascorbate and Aldarate Metabolism	63687	LC/MS Polar	100020409	2025	254.982	11425365				0.8699	0.9117	1.0601	0.9522	0.8601	1.258	1.2134	1.0219	1.2565	1.445	0.9604	0.5381	0.8805	0.6519	0.674	0.457	0.6109	0.8181	0.7973	0.5772	1.5806	1.1085	1.4693	1.2646	1.7267	1.0444	1.3061	1.3419	1.3027	0.9912	0.9727	1.0088	0.7756	1.3721	0.7674	0.734	0.8628
4357	gulonate*	Cofactors and Vitamins	Ascorbate and Aldarate Metabolism	46957	LC/MS Polar	100001586	2750	195.051	152304	20246-53-1	C00800	HMDB0003290	0.8744	0.7048	0.6413	0.4577	1.4885	0.8606	0.7949	0.6984	0.8485	0.8508	1.1882	2.1253	2.2861	1.0513	1.0905	1.023	0.9385	1.5996	1.5296	0.8007	0.6557	0.7373	0.977	0.8946	0.762	0.8842	0.7898	1.0498	0.9304	0.867	1.463	2.5871	1.2473	2.0566	1.3567	1.2056	1.1519
4356	oxalate (ethanedioate)	Cofactors and Vitamins	Ascorbate and Aldarate Metabolism	20694	LC/MS Neg	100000841	603	88.988	971	144-62-7	C00209	HMDB0002329	1.0251	0.9367	1.0235	1.1119	1.3732	0.877	0.8983	0.7673	1.024	1.0447	1.1002	0.9379	1.4079	1.0131	0.9592	0.6027	0.8069	0.8243	1.0318	0.6585	1.1556	1.102	1.1417	1.1278	1.3224	0.8837	0.9298	0.9907	0.8611	0.9704	1.0064	1.0061	1.0523	1.2338	1.2492	0.6506	0.7465
4353	threonate	Cofactors and Vitamins	Ascorbate and Aldarate Metabolism	27738	LC/MS Polar	100001022	2384	135.03	5460407;151152	70753-61-6	C01620	HMDB0000943,HMDB0062620	0.9036	0.8385	1.0143	1.0053	1.4044	0.8709	0.8624	0.7112	0.9627	0.8807	1.0975	1.0863	1.4092	1.2727	1.0005	0.619	0.8275	0.8898	1.0507	0.6566	1.0466	1.2189	1.2171	1.1269	1.3265	0.9373	0.9176	1.1209	0.9995	0.9854	1.1133	1.3976	1.1114	1.3102	1.2682	0.7857	0.7953
4554	2-amino-p-cresol sulfate	Xenobiotics	Benzoate Metabolism	37180	LC/MS Neg	100001801	2320	202.018					1.2185	1.8587	3.2715	1.7764	1.9597	0.5875	0.2911	0.1377	0.7419	0.6035	1.8604	0.4258	1.6299	1	1.0787	0.0741	0.1148	0.6738	0.121	0.0741	1.9166	1.4219	3.0024	2.1297	1.2736	0.3926	0.0741	0.431	0.1146	0.1457	1.2134	1.2051	1.2867	0.7317	1.2605	0.0741	0.0741
4568	3-(3-hydroxyphenyl)propionate sulfate	Xenobiotics	Benzoate Metabolism	45415	LC/MS Neg	100005391	1294	245.012	187488	86321-32-6		HMDB0094710	0.9339	0.816	0.9482	0.8728	0.5766	4.2256	1.3166	3.0654	8.6179	1.6333	1.2278	0.8458	2.5118	1.9037	1.3613	4.1717	2.2517	0.8033	2.3577	1.8775	0.4047	0.3443	0.6214	0.2791	0.5131	4.6572	1.5049	0.1267	0.1918	0.5554	0.8039	0.3833	0.3658	0.6177	0.1973	1.1417	1.5781
4573	3-(4-hydroxyphenyl)propionate	Xenobiotics	Benzoate Metabolism	39587	LC/MS Neg	100002914	1670	165.056	10394	501-97-3	C01744	HMDB0002199	0.5827	1.0453	0.7584	1.0152	0.7902	1.5571	1.3588	0.9136	1.7732	0.7025	1.0599	0.8139	1.3903	1.297	1.4903	1.7556	1.3105	0.5223	1.5455	1.4925	0.8023	0.752	1.0593	0.6057	0.5223	2.5007	1.2345	0.7762	1.1993	0.7373	0.6831	0.7623	0.5551	0.5223	0.6107	0.9848	1.2728
4517	4-acetylphenyl sulfate	Xenobiotics	Benzoate Metabolism	44620	LC/MS Neg	100000711	2375	215.002	4684006				2.2457	1.338	0.2442	0.2442	2.0518	0.3404	1.1603	1	0.4014	0.3551	0.2442	1.6028	1.4796	1.0329	1.875	2.2417	1.6083	1.589	1.1998	0.9135	0.2442	0.2442	0.2442	0.2442	0.2442	0.4265	0.7053	0.447	0.8121	0.695	0.2442	1.3234	0.6045	0.2442	0.2545	0.8178	1.254
4523	4-ethylphenyl sulfate	Xenobiotics	Benzoate Metabolism	36099	LC/MS Neg	100001756	3580	201.023	20822574	123-07-9	C13637	HMDB0062551	0.3976	0.8801	0.828	0.3976	0.3976	1.3891	0.9986	0.9508	1.0178	0.3976	0.9422	0.7089	0.3976	1.3057	2.9335	1.1018	1.7038	2.0943	1.2338	1.308	0.3976	0.4397	0.8459	0.3976	0.3976	1.0014	0.3976	1.7098	0.3976	0.8744	1.914	1.673	0.9939	0.3976	0.7182	0.6342	0.8951
4470	4-hydroxyhippurate	Xenobiotics	Benzoate Metabolism	35527	LC/MS Neg	100001423	1475	194.046	151012	2482-25-9		HMDB0013678	0.7677	1.3969	0.9468	1.0516	0.6722	1.3214	1.946	0.7718	1.2845	0.9544	0.8988	0.5919	1.2463	1.0917	1.3361	2.1715	1.5054	1.985	1.4628	0.4424	0.6324	0.8827	1.2883	0.8645	1.0714	1.3219	0.9171	0.9722	1.1048	0.9277	0.8084	1.3505	0.9623	1.0278	0.8229	0.7502	1.27
4505	4-methylcatechol sulfate	Xenobiotics	Benzoate Metabolism	46146	LC/MS Neg	100004111	2665	203.002	54104170			HMDB0240459	2.1234	1.2751	2.9813	2.6339	1.2397	0.7366	0.7302	0.8626	0.8738	1.2243	1.4274	0.54	1.3293	1.6135	1.4672	0.7021	1.3173	0.5606	1.2957	1.0058	1.5418	2.8566	1.8631	2.432	1.175	0.9942	0.4304	0.3384	0.2745	0.444	1.2081	0.7132	0.8649	1.0819	0.6485	0.4101	0.6054
4530	4-vinylcatechol sulfate	Xenobiotics	Benzoate Metabolism	64579	LC/MS Neg	100021208	3060	215.002					0.5146	8.5571	1.0117	0.3871	0.9314	1.2858	2.9722	6.4475	1.7503	3.0423	2.4392	1.1292	1.5681	2.1482	5.6816	11.4864	4.7905	10.0197	4.8516	3.3041	0.4225	0.4598	0.6447	0.1966	0.6238	0.6742	0.5627	0.7548	0.4785	1.096	1.0204	0.9883	0.7544	0.2769	0.6924	0.5179	0.9183
4525	4-vinylphenol sulfate	Xenobiotics	Benzoate Metabolism	36098	LC/MS Neg	100001755	3320	199.007	6426766	2628-17-3	C05627	HMDB0062775	0.5996	0.8413	0.636	0.3952	0.6968	1.3635	5.3984	7.5986	0.9981	6.3725	0.8518	0.5302	0.6446	0.7462	1.1773	13.6695	9.1871	12.3245	7.7168	4.3958	0.8207	0.7683	0.7581	0.5165	0.5547	1.2844	1.441	1.0792	1.0893	1.4779	1.2317	0.949	0.9124	0.441	0.7285	1.0019	2.0785
4476	benzoate	Xenobiotics	Benzoate Metabolism	15778	LC/MS Neg	100000008	1750	121.029	243	65-85-0	C00180	HMDB0001870	1.0711	1.0376	0.6669	1.0159	1.1419	0.947	1.0908	0.9157	0.8961	1.2361	0.7747	6.8553	1.0274	0.739	3.2647	0.9395	0.9951	1.0049	2.1516	1.2113	2.1766	0.6129	5.3732	4.018	1.153	0.8609	0.8149	1.7363	0.9833	0.8003	1.0584	0.8735	0.9078	0.6468	1.9585	0.9392	1.4061
4498	catechol sulfate	Xenobiotics	Benzoate Metabolism	35320	LC/MS Neg	100001605	1906	188.986	3083879	4918-96-1		HMDB0059724	0.724	0.8861	1.0053	0.8728	0.9947	1.9888	1.0125	2.3461	2.7398	1.5896	1.6606	0.613	2.3861	3.049	1.887	5.7464	2.6023	1.4066	4.0325	2.6658	0.7784	0.6339	0.9868	0.6767	0.7169	2.2144	0.6836	0.5367	0.7644	0.8248	1.9989	0.7508	0.8525	1.8657	0.9101	0.7987	2.7825
4462	hippurate	Xenobiotics	Benzoate Metabolism	15753	LC/MS Neg	100000014	2106.9	178.051	464	495-69-2	C01586	HMDB0000714	1.2163	0.9868	1.0058	0.8936	0.8313	1.5282	1.0421	0.9408	1.0017	0.9004	0.9579	1.1391	0.854	1.2187	1.0392	1.2827	1.2465	1.4135	1.1896	0.7933	0.712	1.0068	1.463	0.6592	1.0236	1.1556	0.9017	1.4438	0.9861	0.7993	0.8706	0.9983	0.8066	0.6518	1.1866	0.8839	1.2622
4559	o-cresol sulfate	Xenobiotics	Benzoate Metabolism	36845	LC/MS Neg	100001806	2796	187.007	11615528			HMDB0011635	0.879	0.891	0.4936	0.4936	1.4813	0.4936	0.8542	0.4936	0.4936	0.4936	0.4936	3.3371	0.6929	0.4936	0.4936	0.7406	0.4936	0.5053	0.4936	0.4936	0.4936	0.8153	0.4936	0.8653	1.0345	0.4936	4.7114	1.0048	0.683	0.4936	0.4936	1.7718	0.9952	1.5504	1.0091	2.5981	10.606
4552	p-cresol sulfate	Xenobiotics	Benzoate Metabolism	36103	LC/MS Neg	100001315	2890	187.007	4615423	3233-57-7		HMDB0011635	3.143	2.4145	3.1037	2.9206	2.0921	0.3459	1.2456	0.3414	0.6059	1.5323	2.544	0.9713	1.5724	1.0287	1.4637	0.2128	0.1867	0.18	0.278	0.1644	2.9465	3.7279	2.9197	3.128	1.777	0.3569	0.6386	0.8205	0.1114	0.315	2.0859	1.7423	1.6751	1.049	0.5713	0.097	0.0898
4510	p-hydroxybenzaldehyde	Xenobiotics	Benzoate Metabolism	17665	LC/MS Neg	1276	2040	121.029	126	123-08-0	C00633	HMDB0011718	0.5941	1.1534	1.0593	0.81	0.3772	0.9105	0.6623	0.165	0.4782	0.3049	1.3817	0.6107	0.7305	2.4692	1.8397	2.1106	5.0377	3.2258	2.492	3.1057	0.5079	0.5351	0.8664	0.7457	0.9323	1.7068	0.4994	2.1618	0.9298	1.1219	1.8276	2.0507	1.4384	0.9407	1.1528	3.9693	3.073
1932	carnitine	Lipid	Carnitine Metabolism	15500	LC/MS Pos Early	100000007	1978	162.113	288	461-05-2	C00487,C00308	HMDB0000062	1.0851	0.8422	0.7726	0.9557	0.9984	1.0016	1.2178	1.0027	1.2453	1.0935	1.1275	0.6235	1.0421	0.7993	0.9468	0.7943	1.0084	1.0435	1.1133	1.2463	0.5956	0.8475	0.8574	0.8114	0.8592	1.1526	1.2091	1.1211	1.1145	1.3571	1.0389	1.0364	0.7628	0.5495	0.6798	0.9542	0.9498
1931	deoxycarnitine	Lipid	Carnitine Metabolism	36747	LC/MS Pos Early	100001662	2052	146.118	22620	6249-56-5	C01181	HMDB0001161	0.8735	0.7448	0.9258	0.8257	1.136	1.171	1.3231	1.2069	1.2628	1.1624	0.848	1.0102	1.0431	1.1416	1.3683	0.6259	0.8793	0.8988	1.0958	1.3299	0.818	1.0054	0.9946	0.9431	0.8359	0.9615	1.1022	0.8354	1.1188	0.7674	0.8589	1.2965	0.8267	1.0346	0.871	0.875	0.9156
3134	palmitoyl-sphingosine-phosphoethanolamine (d18:1/16:0)	Lipid	Ceramide PEs	62984	LC/MS Pos Late	100021162	2207	661.528					0.6365	0.5845	1.0163	0.8182	1.1891	1.3716	1.0717	0.8551	1.4649	0.8808	1.3979	0.5845	0.6795	0.8341	1.304	1.0844	0.5845	0.5845	1.5741	1.2091	0.5845	0.5845	1.1475	1.6253	0.9034	0.5845	1.1622	0.8585	0.5845	0.5845	0.9752	0.9725	0.8697	0.8067	1.2886	0.6039	0.7837
3051	ceramide (d16:1/24:1, d18:1/22:1)*	Lipid	Ceramides	57437	LC/MS Pos Late	100015727	3850	620.598					1.7244	3.3182	2.1913	3.6589	2.529	0.3738	0.1992	0.2359	0.2381	0.25	2.3609	1.1196	2.4604	1.4714	1.3072	0.0533	0.1636	0.1872	0.3324	0.0533	1.3924	1.9439	4.2768	2.5797	1.0168	0.1114	0.0533	0.0533	0.2041	0.0533	1.6656	1.1677	0.9832	2.0192	0.9132	0.1243	0.1282
3050	ceramide (d18:1/20:0, d16:1/22:0, d20:1/18:0)*	Lipid	Ceramides	57440	LC/MS Pos Late	100015755	3920	594.582					1.5518	1.7211	1.0307	1.2512	1.4483	0.933	0.8697	0.7803	0.9175	1.217	1.7289	2.1463	1.6479	2.0115	1.5984	0.4882	0.8893	0.7135	0.9096	0.2898	1.0379	1.168	2.047	1.9177	0.9693	0.664	0.3894	0.5463	0.5903	0.4185	1.7841	2.0355	1.3093	1.8736	1.4474	0.6776	0.8506
3052	ceramide (d18:2/24:1, d18:1/24:2)*	Lipid	Ceramides	57443	LC/MS Pos Late	100015744	3858	646.613					1.6465	1.8282	1.7255	1.767	2.0186	0.9444	1.098	0.7529	0.7858	0.7963	1.8246	2.2554	1.909	2.0949	1.6299	0.5408	0.8029	0.6732	0.668	0.3298	1.0279	1.6434	2.0372	1.7916	0.9561	0.7636	0.5335	0.6749	0.7662	0.6138	1.5507	1.8112	0.9293	1.5103	1.1653	0.8342	0.9721
3033	N-behenoyl-sphingadienine (d18:2/22:0)*	Lipid	Ceramides	57372	LC/MS Pos Late	100015624	3911	620.598					1.4819	1.9129	1.2321	1.4102	1.6531	0.7047	0.6063	0.7361	0.5747	1.0115	1.9305	1.7526	2.1563	2.6931	2.0955	0.2493	0.6736	0.4516	0.5989	0.1376	1.0507	1.2591	1.9017	2.1192	0.9885	0.5195	0.292	0.314	0.4433	0.2508	2.3802	2.3666	1.8797	2.0351	1.8213	0.4957	0.7668
3021	N-palmitoyl-sphingosine (d18:1/16:0)	Lipid	Ceramides	44877	LC/MS Pos Late	1518	2893	538.519	5283564	24696-26-2		HMDB0004949	1.2332	1.5312	1.3099	0.8672	1.2787	0.7991	0.8207	0.5408	0.6536	0.7337	1.3697	1.7897	1.4229	1.9442	1.8298	0.9234	1.3732	1.1566	0.8134	0.5543	0.6566	0.6599	1.2947	1.2572	0.4671	0.7473	0.5132	0.6233	0.431	0.5855	1.0378	1.8276	1.036	1.2901	0.8034	0.6894	1.3704
3025	N-stearoyl-sphingosine (d18:1/18:0)*	Lipid	Ceramides	54979	LC/MS Pos Late	1547	3392	566.551	5283565	104404-17-3		HMDB0004950	1.4398	1.3731	0.7678	0.8612	1.303	1.2552	1.3701	0.6404	1.2259	1.0211	0.9312	3.1657	1.0511	1.5037	1.0685	0.7367	1.341	0.7595	0.8273	0.4853	0.5384	0.8689	1.1973	0.9789	0.4185	0.8234	0.7192	0.8816	0.8749	0.7385	0.7981	2.4447	0.5536	1.2208	0.6588	1.3315	1.3367
6177	2,4-di-tert-butylphenol	Xenobiotics	Chemical	64328	LC/MS Neg	100021918	5749	205.16		96-76-4			0.7829	1.0722	1.2473	1.2482	1.2861	1.7972	0.8562	0.6249	1.1575	1.0457	1.1799	0.5099	1.2899	1.2892	1.1762	0.3699	0.7139	1.1773	2.2955	0.5483	1.229	1.1853	1.5498	1.2189	0.701	0.8457	0.8149	1.0096	1.0236	0.8687	0.9904	0.739	0.5028	0.9102	0.9298	0.8638	1.0285
6259	3,5-dichloro-2,6-dihydroxybenzoic acid	Xenobiotics	Chemical	63589	LC/MS Polar	100021324	693	220.941	24721632				1.092	1.2612	1.1739	1.5248	1.8115	1.6191	0.7349	1.3965	1.5107	0.7938	1.8286	1.0834	2.086	2.2737	1.9098	0.6149	0.9348	1.1767	0.5822	0.9018	1.0064	0.9205	1.039	1.1239	0.5017	0.369	0.6679	0.4861	0.8083	0.595	0.9936	1.0621	0.7935	1.0301	0.729	0.2304	0.5585
6107	3-acetylphenol sulfate	Xenobiotics	Chemical	48693	LC/MS Neg	100004326	2477	215.002					0.324	0.8183	0.5131	0.3866	0.8605	0.7786	1	2.3335	1.3585	0.8232	1.9995	0.6719	2.3227	3.4029	3.9864	4.1021	1.9357	1.9791	2.8499	0.9927	0.324	0.324	0.324	0.324	0.324	0.324	0.324	0.324	0.324	0.324	0.4333	0.324	0.324	0.324	0.324	0.324	0.324
6260	3-bromo-5-chloro-2,6-dihydroxybenzoic acid*	Xenobiotics	Chemical	63681	LC/MS Neg	100021707	4505	264.891	134581543				0.8795	0.9488	0.9996	1.285	0.942	2.3483	1.3003	1.6266	1.6217	1.1876	1.2902	0.6991	1.4486	1.2772	1.1466	0.5839	0.9266	1.4321	2.214	1.0333	0.9476	0.8998	1.1474	1.3423	0.7364	0.4928	1.0564	0.8261	1.2385	1.0004	0.9523	0.7311	0.6652	0.965	0.7647	0.7714	0.9875
6266	4-chlorobenzoic acid	Xenobiotics	Chemical	63988	LC/MS Neg	100021784	3015	154.99	6318	74-11-3	C02370		1.0371	0.886	0.9914	0.8902	1.1226	0.9558	1.0702	0.8454	1.0184	1.2534	0.9778	1.7004	0.9907	1.1508	1.0108	1.0595	1.1304	1.0282	1.0165	0.9341	1.0543	0.9057	1.1021	0.9365	0.8442	1.1967	0.9024	0.9378	0.9005	0.9277	1.0273	1.2155	1.0664	1.024	1.0086	0.9071	0.885
6235	6-hydroxyindole sulfate	Xenobiotics	Chemical	48698	LC/MS Neg	100006260	2498	212.002	122198196			HMDB0000682	1.1559	1.1994	1.5571	1.587	1.1118	1.8506	2.1033	1.4479	2.4469	1.0407	1.305	0.4381	0.9509	0.5907	1.1415	0.8222	0.6142	0.4489	0.7366	1.339	0.6903	1.2031	0.9985	1.0015	0.9047	1.1331	2.1134	2.7508	1.0819	0.9037	0.7125	0.6615	0.9357	0.5697	0.3685	0.7697	0.7402
6154	ectoine	Xenobiotics	Chemical	35651	LC/MS Pos Early	100001635	1980	143.082	126041	96702-03-3	C06231		1.1908	0.8592	0.6412	0.3575	1.5827	1.0889	1.0272	1.0707	0.4246	1.1482	0.6518	1.99	0.9375	1.7086	1.5273	1.9555	1.4226	1.713	0.9824	1.8737	0.4878	0.3275	0.7952	0.7778	0.6699	1.3436	1.0383	1	0.9395	0.6912	0.4621	1.1942	0.3592	0.7909	0.5072	1.0968	1.1646
6093	ethyl glucuronide	Xenobiotics	Chemical	39603	LC/MS Pos Early	100002849	1181	240.108	18392195	17685-04-0		HMDB0010325	0.2288	0.3477	0.3139	0.5619	1.1366	0.2288	0.2288	0.2288	0.4302	0.2288	0.2288	0.7324	0.5698	0.6103	0.2804	0.2288	0.2288	0.3988	0.2288	0.2288	0.2288	1.0781	1.5419	2.1296	0.2288	0.2288	1.2134	0.8617	2.0835	1.2375	0.2288	2.2952	1.1016	2.0614	2.0599	0.5362	0.2288
6159	glycolate (hydroxyacetate)	Xenobiotics	Chemical	15737	LC/MS Polar	203	1790.4	159.011	757	79-14-1	C00160	HMDB0000115	0.7148	0.8127	0.5624	0.7892	0.9006	0.6842	0.8711	1.2213	0.8339	0.3415	0.7574	0.397	1.6419	1.4743	1.5366	0.8394	2.7606	2.7173	1.5363	2.3884	0.4407	0.5372	0.5888	0.9562	0.6421	0.3862	0.5444	0.8303	1.0502	1.0438	1.0635	1.5044	1.4981	2.1514	1.7782	1.499	1.6652
6348	perfluorohexanesulfonic acid	Xenobiotics	Chemical	64623	LC/MS Neg	100022172	4973	398.937		355-46-4			0.7917	0.8408	0.9181	0.9029	0.8195	1.7808	1.1925	1.396	1.5621	1.2818	0.9058	0.5027	0.997	0.9093	0.8008	0.7645	1.4552	1.2163	1.9589	1.0247	0.6511	0.7486	1.1761	1.0339	0.8108	0.8298	1.411	1.3037	1.2554	1.0343	0.7616	0.5979	0.6274	0.7593	0.6415	1.0783	1.3014
6190	perfluorooctanesulfonate (PFOS)	Xenobiotics	Chemical	57564	LC/MS Polar	100010955	662	498.93	74483	1763-23-1	C18142	HMDB0059586	0.7457	0.8729	0.8006	0.6972	0.7176	1.2406	1.1323	1.1603	1.4115	1.0953	0.8644	0.5493	0.8703	0.8667	0.838	0.8921	1.7118	1.2679	1.3141	1.0537	0.7466	0.7142	1.0808	0.8721	1.0164	0.9836	1.2091	1.3836	1.4766	1.1778	0.7884	0.9775	0.8194	0.8389	0.7593	1.3279	1.5124
6138	S-(3-hydroxypropyl)mercapturic acid (HPMA)	Xenobiotics	Chemical	44552	LC/MS Neg	100004568	1576	220.065	119083	23127-40-4			1.3367	0.9898	1.5721	1.1526	1.6711	0.8277	0.7013	0.7645	0.674	0.8038	1.5034	0.7931	1.3293	1.0697	1.3683	0.508	0.7373	1.0102	0.6959	0.623	1.8819	1.8661	1.1323	1.351	1.3492	0.5807	0.6729	0.5817	1.013	0.9302	1.1721	1.2985	1.1542	1.147	1.9301	0.6181	0.8729
6086	sulfate*	Xenobiotics	Chemical	46960	LC/MS Neg	100002528	616	96.9601	5152822	14808-79-8	C00059	HMDB01448	0.9754	0.9184	0.8198	0.8609	0.9948	1.0552	0.8622	0.8652	1.077	0.8268	1.0291	0.7093	1.1758	0.954	1.0333	0.8799	1.2229	1.3928	1.326	1.4151	1.0052	0.8837	0.8795	0.8256	0.756	1.0177	0.8669	0.932	0.9013	1.071	0.9194	1.04	0.9843	1.2159	1.305	1.0679	1.0381
6239	thioproline	Xenobiotics	Chemical	53231	LC/MS Pos Early	100009232	1250	134.027	93176	34592-47-4			1.2639	0.82	1.1513	0.9949	1.5651	0.492	0.7099	0.6281	0.7247	0.6981	1.2405	0.8828	1.2846	1.6415	0.8648	0.525	0.7175	0.7075	1.0051	0.383	1.0857	1.4434	1.5175	1.3421	1.7505	0.9324	0.7009	0.8602	1.1111	1.1354	1.7363	1.8122	1.4424	1.2592	1.7516	0.4893	0.5936
3297	corticosterone	Lipid	Corticosteroids	5983	LC/MS Neg	272	5040	345.207	5753	50-22-6	C02140	HMDB0001547	0.0778	0.6002	0.1882	0.6339	0.0778	2.1383	1.8917	2.5317	0.7229	1.3966	0.6285	0.2664	0.609	0.1986	0.1919	0.7999	3.7503	1.5035	1.9642	1.419	0.7646	1.1546	0.667	0.2321	0.4064	1.3723	4.1867	5.0794	1.7689	2.8454	0.8454	2.482	0.2231	0.6147	1.1809	2.8239	4.7897
528	creatine	Amino Acid	Creatine Metabolism	27718	LC/MS Pos Early	1221	1947	132.077	586	57-00-1	C00300	HMDB0000064	1.5124	0.744	1.3232	0.9407	1.5806	1.0341	1.4131	0.6119	0.9904	0.9338	1.1999	1.7542	0.9916	1.0772	1.1121	1.5182	0.9925	0.8589	0.9341	1.0537	0.775	1.0469	1.2856	1.0614	0.849	1.385	0.7187	1.0682	0.7802	0.8602	0.7921	1.8341	0.7939	1.0123	0.8586	1.0075	0.8326
530	creatine phosphate	Amino Acid	Creatine Metabolism	33951	LC/MS Polar	100000112	3831	210.029	587;9548602	922-32-7	C02305	HMDB0001511	0.5096	1.1251	1.6632	1.4242	0.3495	1.3371	1	2.5581	2.0639	1.322	0.8453	0.5616	0.2724	0.2939	0.6097	0.9825	0.2932	0.7458	0.886	1.2042	1.7252	1.0617	1.4022	1.422	1.9162	1.4366	1.86	1.6776	1.8291	0.7571	0.9918	0.2724	0.8248	0.3069	1.1783	0.4046	0.6107
529	creatinine	Amino Acid	Creatine Metabolism	513	LC/MS Pos Early	275	2055	114.066	588	60-27-5	C00791	HMDB0000562	1.0284	0.9131	1.0028	1.0556	1.161	1.1783	1.2765	1.0989	1.0819	1.0339	0.8832	0.7334	0.9918	0.8036	0.8982	0.7952	1.0032	0.9894	0.9696	0.8374	1.0312	1.0686	1.0777	1.1381	0.9081	1.1356	1.1204	0.9744	1.1136	0.9337	0.6922	0.9886	0.8134	0.9784	1.0393	0.8726	0.9407
527	guanidinoacetate	Amino Acid	Creatine Metabolism	43802	LC/MS Pos Early	344	1937	118.061	763	352-97-6	C00581	HMDB0000128	1.2608	0.75	1.0283	0.7245	0.2958	0.8573	0.7462	0.3807	0.8831	0.8095	1.2327	2.7029	0.9717	1.3892	2.9524	1.721	1.8147	2.1675	2.3635	6.9664	0.5871	0.6573	1.1057	1.2873	0.4127	1.221	0.3256	0.7347	0.5427	0.6261	1.5682	1.6014	1.5041	0.5215	0.849	1.1822	1.2165
2889	diacylglycerol (16:1/18:2 [2], 16:0/18:3 [1])*	Lipid	Diacylglycerol	54966	LC/MS Pos Late	100010940	2733	608.525					1.8409	1.7034	1.6851	1.1321	1.8564	0.8388	0.7009	0.5793	0.727	0.8443	2.3734	0.7738	2.1797	2.1555	1.3531	0.3448	0.7936	0.9039	0.3129	0.1209	1.4086	2.1336	2.1486	1.7571	1.4212	0.3836	0.2949	0.4516	0.5296	0.1927	1.4245	1.5953	1.0961	2.0673	1.5033	0.4961	1.3186
2941	linoleoyl-arachidonoyl-glycerol (18:2/20:4) [1]*	Lipid	Diacylglycerol	54955	LC/MS Pos Late	100010922	2590	658.54	9543796			HMDB0007257	1.0854	0.586	0.8734	0.5347	1.0109	1.0178	0.929	0.7032	0.8951	1.0189	1.3374	0.1896	1.5221	1.2693	1.453	0.6656	1.5476	1.8111	0.8267	0.8007	1.4241	0.9471	1.5471	1.2115	1.2195	0.9891	1.1148	0.8313	0.8307	0.5491	1.3248	0.7885	0.7053	0.9365	1.9299	0.8172	1.2687
2942	linoleoyl-arachidonoyl-glycerol (18:2/20:4) [2]*	Lipid	Diacylglycerol	54956	LC/MS Pos Late	100010923	2650	658.54	9543796			HMDB0007257	1.4638	0.876	1.1382	0.9918	1.2718	1.5262	1.2298	0.3263	1.2227	0.6542	1.8028	0.3195	1.9453	0.5741	1.7778	0.3508	0.783	0.3195	1.1475	0.9296	0.3195	0.3575	0.3195	1.591	0.3195	1.0864	0.3195	0.8971	0.4197	0.3457	0.3195	0.7612	1.0082	1.3711	0.3195	0.4191	0.7206
2945	linoleoyl-docosahexaenoyl-glycerol (18:2/22:6) [1]*	Lipid	Diacylglycerol	54949	LC/MS Pos Late	100010928	2450	682.54	9543899			HMDB0007266	1.4452	0.3658	0.9287	0.7932	1.065	1.4997	1.4082	1.3461	1.7686	2.1922	1.1875	0.1837	0.7167	0.6213	0.5794	0.5175	0.8292	0.5724	0.695	0.4659	1.8558	1.9859	1.0821	1.299	1.6598	1.1078	1.0099	1.0493	0.9901	0.43	0.2717	0.1837	0.1837	0.606	1.542	0.5199	0.5832
2946	linoleoyl-docosahexaenoyl-glycerol (18:2/22:6) [2]*	Lipid	Diacylglycerol	54950	LC/MS Pos Late	100010929	2500	682.54	9543899			HMDB0007266	1.3911	0.5405	1.098	0.8361	1.2221	1.7817	1.1787	1.3485	1.605	1.4987	1.3735	0.3215	0.958	1.042	0.8187	0.4074	0.677	0.4715	0.8542	0.6795	1.8053	1.7758	1.245	1.6663	1.4971	1.1222	0.8619	1.1262	0.8907	0.3449	0.3872	0.7375	0.2343	0.8308	1.4456	0.447	0.5317
2933	linoleoyl-linolenoyl-glycerol (18:2/18:3) [1]*	Lipid	Diacylglycerol	54963	LC/MS Pos Late	100010926	2426	632.525	14275409			HMDB0007249	1.2715	0.8735	1.2273	0.2956	0.8507	1.0529	0.7529	0.6542	0.8238	1.274	0.8627	0.2851	1.1341	1.5238	1.5998	1.3322	1.686	2.5893	0.7307	0.3708	0.7971	0.5282	0.6774	0.6849	0.8925	1.1424	0.7266	1.0759	0.6932	0.5	0.9928	0.9312	1.0221	1.0368	1.3893	1.0072	2.8145
2934	linoleoyl-linolenoyl-glycerol (18:2/18:3) [2]*	Lipid	Diacylglycerol	54964	LC/MS Pos Late	100010927	2478	632.525	9543737			HMDB0007250	1.3436	0.9367	1.3035	0.2706	0.9686	0.9551	0.6545	0.7791	0.7909	1.5649	0.537	0.6682	1.0273	2.1521	2.0348	1.2119	2.3118	2.504	0.7277	0.3687	0.956	0.4671	0.8279	0.6166	0.9509	1.1492	0.7734	1.0976	0.8325	0.4738	1.0713	1.7262	0.9727	1.3914	1.8053	1.0848	2.5073
2931	linoleoyl-linoleoyl-glycerol (18:2/18:2) [1]*	Lipid	Diacylglycerol	54968	LC/MS Pos Late	100010941	2720	634.54	9543729			HMDB0007248	1.1916	0.9406	1.3687	0.4257	0.9469	1.2117	0.879	0.9758	0.9837	1.3964	1.0086	0.6218	1.1732	2.1085	1.7252	1.2445	1.8843	2.557	0.5848	0.2706	1.0867	0.7963	1.019	0.9914	1.1513	0.8467	0.8286	0.7407	0.7104	0.4915	0.9819	1.736	0.8431	0.9742	1.2836	0.7764	2.3995
2939	oleoyl-arachidonoyl-glycerol (18:1/20:4) [1]*	Lipid	Diacylglycerol	54960	LC/MS Pos Late	100010936	2907	660.556	9543786			HMDB0007228	1.7407	1.4506	1.1373	1.0685	1.3242	0.9315	0.5199	0.5286	0.5705	0.7038	2.3072	0.8166	2.1027	2.0777	1.5826	0.2701	1.4197	0.806	0.7294	0.5431	1.0941	1.5814	2.4339	1.3725	0.7955	0.6423	0.4704	0.5424	0.5834	0.4107	2.0833	1.563	1.2954	1.392	1.3798	0.7957	1.1255
2940	oleoyl-arachidonoyl-glycerol (18:1/20:4) [2]*	Lipid	Diacylglycerol	54961	LC/MS Pos Late	100010937	2990	660.556	9543786			HMDB0007228	2.0042	1.1978	0.929	0.9158	1.3529	1.0018	0.746	0.4266	0.678	0.7454	2.6878	1.5653	2.2858	2.2363	1.6697	0.2725	1.3046	0.8997	0.9982	0.6404	0.7634	1.1211	1.5984	1.466	0.9038	0.8012	0.446	0.6651	0.649	0.3687	1.8736	2.5883	1.6779	1.4866	1.2167	0.7652	1.3176
2926	oleoyl-linoleoyl-glycerol (18:1/18:2) [1]	Lipid	Diacylglycerol	46798	LC/MS Pos Late	100002989	3115	636.556	14275396	106292-55-1		HMDB0007219	1.5643	1.1131	1.3514	0.7291	1.2836	0.9786	0.7234	0.705	0.7468	0.9793	1.4905	0.3206	1.4178	1.5406	1.4472	0.6617	1.1676	1.3082	0.5848	0.2452	1.0917	1.188	1.4261	1.2884	1.206	0.7933	0.6769	0.7215	0.6701	0.3457	0.9818	0.7975	0.813	1.3837	1.3026	0.6321	1.5612
2927	oleoyl-linoleoyl-glycerol (18:1/18:2) [2]	Lipid	Diacylglycerol	46799	LC/MS Pos Late	100002990	3223	636.556	71433693	104346-53-4		HMDB0007219	1.4898	1.0788	1.187	0.6686	1.3398	0.946	0.739	0.5423	0.7272	0.8625	1.5502	0.6823	1.4346	1.7468	1.6172	0.5289	1.1706	1.2073	0.5757	0.2224	1.1376	1.0648	1.3212	1.1805	1.1592	0.7441	0.5893	0.7406	0.598	0.3374	1.0017	1.3729	0.8192	1.4047	1.2729	0.5923	1.3821
2923	oleoyl-oleoyl-glycerol (18:1/18:1) [1]*	Lipid	Diacylglycerol	54945	LC/MS Pos Late	100010918	3571	638.572	9543716			HMDB0007218	2.1428	2.7591	1.746	1.4773	1.509	0.5417	0.3016	0.3958	0.2627	0.1923	2.6829	0.7106	1.9303	2.4174	1.2433	0.2247	0.6212	0.7134	0.1923	0.1923	1.1974	2.0241	3.6969	1	1.1098	0.1923	0.1923	0.3802	0.2166	0.1923	2.5147	0.9741	0.6022	1.2829	1.0049	0.1923	0.7653
2924	oleoyl-oleoyl-glycerol (18:1/18:1) [2]*	Lipid	Diacylglycerol	54946	LC/MS Pos Late	100010919	3695	638.572	9543716			HMDB0007218	2.7394	3.1226	2.0723	2.6886	2.0412	0.5232	0.2877	0.1353	0.1742	0.0812	3.2726	2.7184	2.0905	1.9279	1.4439	0.1942	0.3997	0.1956	0.3973	0.0812	1.0605	2.9749	6.3367	1.7234	0.9071	0.4119	0.3091	0.0812	0.306	0.0812	3.1947	3.3023	0.9666	2.1393	1.0334	0.0812	0.6481
2913	palmitoyl-arachidonoyl-glycerol (16:0/20:4) [1]*	Lipid	Diacylglycerol	54957	LC/MS Pos Late	100010924	2916	634.54	9543736			HMDB0007112	0.8754	1.0419	0.3131	0.6958	1.425	0.3131	0.3571	0.9932	0.3502	1.0476	0.5451	2.2073	1.9928	0.3131	2.2208	0.3131	0.3131	0.3131	0.5506	0.6797	1.0289	0.3131	2.5578	1.3799	0.6496	0.3131	0.3131	0.3815	0.6813	0.4782	1.0558	0.5124	1.0244	1.9528	0.3131	0.5486	1.0068
2914	palmitoyl-arachidonoyl-glycerol (16:0/20:4) [2]*	Lipid	Diacylglycerol	54958	LC/MS Pos Late	100010925	3015	634.54	9543736			HMDB0007112	1.341	0.7242	0.4109	0.4109	1.593	1.2266	1	0.4109	0.4109	0.8158	1.6254	3.5194	1.8717	0.4109	1.5006	0.4109	1.8906	0.4109	0.591	0.8184	0.4109	0.4109	0.5842	0.7148	0.523	0.4109	0.4109	0.8291	0.5209	0.4109	0.8149	2.6856	1.5501	0.7868	0.4109	0.4109	1.5519
2906	palmitoyl-linoleoyl-glycerol (16:0/18:2) [1]*	Lipid	Diacylglycerol	52633	LC/MS Pos Late	100009052	3080	610.54	9543695			HMDB0007103	1.8068	0.8418	1.0143	0.3534	1.39	0.8513	0.802	0.7389	0.76	0.982	1.6069	0.7095	1.6345	2.0777	1.8258	0.7748	1.6096	1.6677	0.6216	0.2937	0.9857	1.194	1.5316	0.9837	1.0254	0.8762	0.64	0.7667	0.6239	0.3757	1.5055	1.3419	1.3199	1.5638	1.4685	0.7898	1.948
2907	palmitoyl-linoleoyl-glycerol (16:0/18:2) [2]*	Lipid	Diacylglycerol	52634	LC/MS Pos Late	100009055	3197	610.54	131801744			HMDB0007103	1.6612	1.2964	0.9106	0.5033	1.3147	0.8313	0.8513	0.5687	0.7698	0.8216	1.4065	1.287	1.7403	2.2099	1.8832	0.6117	1.5827	1.4114	0.6074	0.2389	0.9572	1.011	1.2812	1.2381	0.989	0.7808	0.5497	0.7119	0.5166	0.3437	1.4	2.1135	1.2191	1.5434	1.3079	0.723	1.7376
2905	palmitoyl-oleoyl-glycerol (16:0/18:1) [2]*	Lipid	Diacylglycerol	54942	LC/MS Pos Late	100010917	3695	612.556	5282283		C13861	HMDB0007102	1.5927	1.5484	0.8706	0.4277	1.1294	0.1482	0.1432	0.1432	0.1432	0.1432	1.3463	2.1935	1.2723	2.1521	1.3479	0.1432	0.7744	0.5821	0.1432	0.1432	0.3468	0.7832	1.6033	0.8107	0.1432	0.1432	0.1432	0.1432	0.1432	0.1432	2.0503	2.431	1.2107	1.4274	0.6772	0.1432	0.7347
2937	stearoyl-arachidonoyl-glycerol (18:0/20:4) [1]*	Lipid	Diacylglycerol	57450	LC/MS Pos Late	100010949	3404	662.572	6438587		C00165	HMDB0007170	1.5806	0.9937	0.6389	1.351	1.5162	1.2847	1.1336	0.9798	0.7878	1.2466	1.0063	1.8788	1.3906	1.6257	1.2314	0.8357	1.5009	1.0588	0.9702	1.171	0.9243	1.1235	1.0267	0.8144	0.6053	0.7303	0.8308	0.9272	0.7314	0.8324	1.1024	1.6674	0.9337	0.9237	0.8421	1.1614	0.9917
2938	stearoyl-arachidonoyl-glycerol (18:0/20:4) [2]*	Lipid	Diacylglycerol	57449	LC/MS Pos Late	100010950	3522	662.572	6438587			HMDB0007170	1.202	0.7928	0.1655	1.116	1.4265	1.3835	1.319	1.0164	0.9387	1.552	0.6882	2.9501	1.3395	1.2073	1.1569	0.731	1.4177	1.0388	0.9864	1.281	0.6	0.7775	0.5259	0.8552	0.5283	0.8612	0.8096	0.8723	0.7219	0.7548	0.662	2.0291	0.9301	0.7809	0.744	1.2038	1.1197
3011	N-palmitoyl-phytosphingosine (t18:0/16:0)	Lipid	Dihydroceramides	62881	LC/MS Pos Late	100019761	2632	556.53	10506988			HMDB0010697	0.9297	1.629	1.2788	0.6451	1.2933	0.936	0.7808	0.4587	0.9439	0.5281	1.0794	1.3332	1.4067	1.2085	1.7967	1.1365	1.0931	1.1021	0.9501	0.6815	0.3474	0.2213	1.0216	0.8383	0.2213	0.8784	0.6789	0.8509	0.4787	1.0782	0.8401	1.8228	1.0972	1	0.658	0.7891	1.4633
3009	N-palmitoyl-sphinganine (d18:0/16:0)	Lipid	Dihydroceramides	52604	LC/MS Pos Late	100009028	3090	540.535	5283572	5966-29-0		HMDB11760	1.0094	1.5071	1.3892	0.5118	1.2936	0.692	0.8008	0.448	0.6347	0.8017	1.0227	1.2134	1.4082	2.0297	2.7684	1.3221	1.8262	1.5529	0.852	0.75	0.365	0.3375	1.4091	0.6096	0.561	0.9339	0.8253	0.7382	0.7674	0.9906	1.2657	1.5424	1.4498	1.2163	0.755	0.8175	2.2297
3100	behenoyl dihydrosphingomyelin (d18:0/22:0)*	Lipid	Dihydrosphingomyelins	57331	LC/MS Pos Late	100009026	3300	789.684	44260132			HMDB0012091	1.2257	1.2194	1.1676	1.1956	1.0508	0.9492	0.6912	0.7316	1.0576	0.8024	1.0612	0.8166	1.2006	1.7431	1.6794	0.6676	0.8142	0.7907	0.8296	0.3486	1.4615	1.5203	1.5228	2.298	1.2321	0.5649	0.4974	0.7835	0.5647	0.7216	1.1952	1.5546	1.1534	1.2975	1.2389	0.6277	0.5208
3099	palmitoyl dihydrosphingomyelin (d18:0/16:0)*	Lipid	Dihydrosphingomyelins	52434	LC/MS Pos Late	100008954	2290	705.591	9939965			HMDB0010168	1.1434	0.9773	0.9534	0.9244	0.9412	1.1053	1.0669	0.9829	1.1453	0.9322	0.9442	0.8839	1.0617	1.1653	1.4319	0.8425	1.1516	1.0907	1.0978	0.7366	0.9711	1.0187	0.9813	1.203	0.7946	0.8907	0.8268	1.0275	0.8894	1.0671	1.0171	1.2471	0.9413	1.0296	0.9188	0.8187	0.9254
3101	sphingomyelin (d18:0/18:0, d19:0/17:0)*	Lipid	Dihydrosphingomyelins	57473	LC/MS Pos Late	100009027	2500	733.622	44260130			HMDB0012087	1.0193	0.992	0.7505	0.781	0.8853	1.3329	1.3208	0.7826	1.1096	0.725	0.9027	1.0644	1.0337	1.7323	1.5109	0.8171	1.396	1.0283	1.0446	0.6424	0.9167	1.0187	1.2081	1.2544	0.6101	0.8505	0.7666	1.0929	0.8123	1.008	0.8963	1.2396	0.658	0.8958	0.6557	1.0221	0.9655
3102	sphingomyelin (d18:0/20:0, d16:0/22:0)*	Lipid	Dihydrosphingomyelins	57476	LC/MS Pos Late	100015786	2850	761.653					1.0823	1.0321	1.039	0.9581	0.8297	1.1305	0.9935	0.8893	0.5772	0.5772	0.9094	1.0065	1.4777	1.6924	1.7507	0.8933	0.7633	0.5772	1.0677	0.5772	1.4172	1.3492	1.3581	1.7326	0.5772	0.5772	0.9454	0.5772	0.7878	0.8937	1.1564	1.4573	0.9255	0.9348	0.5772	0.7218	1.2501
829	glycylvaline	Peptide	Dipeptide	18357	LC/MS Pos Early	100000487	2734	175.108	2724807	1963-21-9		HMDB0028854	0.5443	0.5443	0.5443	1.0073	0.5443	0.5443	0.5443	0.5443	0.5443	0.5443	1.1367	0.5443	1.2104	0.9372	0.9927	0.5443	0.9263	1.0793	0.5443	0.5443	0.7002	0.8766	1.4958	0.5443	0.5443	0.5443	0.5443	0.5443	0.5443	0.8666	1.726	1.5875	1.0159	1.1982	1.3313	0.6299	0.7029
933	phenylalanylhydroxyproline*	Peptide	Dipeptide	63039	LC/MS Pos Early	100021238	2874	279.134	53480675			HMDB0011176	0.822	1.3934	1.4015	2.8693	1.7818	0.8218	2.2194	1.5297	0.4559	1.0673	0.5339	0.5404	1.7689	0.5296	0.7517	0.8123	0.948	1.2537	0.5821	0.398	1.2688	2.4243	1.2254	1.6558	0.5291	1.0915	0.9553	0.4994	1.6927	1.2105	0.6494	0.8759	0.505	0.8233	1.0725	1	0.398
947	prolylglycine	Peptide	Dipeptide	40703	LC/MS Pos Early	100003674	2136	173.092	6426709	2578-57-6		HMDB0011178	1.0307	1.2192	0.9957	1.4123	0.7263	1.2155	0.9112	0.5888	1.0331	0.6902	1.021	0.4071	1.6657	0.9134	1.0953	0.7068	1.193	1.0922	1.0312	1.0847	1.0584	0.9528	0.9876	0.9013	0.7645	1.3528	0.6812	0.8578	0.9558	0.7094	1.0043	1.1851	1.2155	1.188	0.8825	0.9162	1.1894
1325	sucrose	Carbohydrate	Disaccharides and Oligosaccharides	1519	LC/MS Polar	935	3092	387.114	5988	57-50-1	C00089	HMDB0000258	0.5261	0.2747	1.4295	0.1481	0.2541	2.0401	0.7435	0.2821	1.0431	0.4723	2.1681	1.0486	0.5551	0.7483	1.6721	6.352	1.5748	2.5441	2.0258	1.2371	0.1061	0.9569	12.7974	0.1586	0.8635	2.1125	0.4697	1.4886	0.7764	1.0845	1.0739	9.3673	1.0453	0.1783	1.9736	0.6517	0.5734
2066	14-HDoHE/17-HDoHE	Lipid	Docosanoid	53034	LC/MS Neg	100009278	5296	343.228	11566378;6439179			HMDB0010213,HMDB0060044	1.4298	1.3335	0.3886	0.4903	1.5444	1.0354	1.593	0.4036	0.575	1.2918	0.8293	1.2922	2.3325	1.2336	0.8024	0.4043	0.4717	0.7941	0.6413	0.3872	1.2785	2.1606	1.6528	1.1891	1.0606	0.5764	0.8153	0.5445	1.3597	0.3892	0.9339	0.9849	1.0151	1.8728	1.0488	1.7496	0.8454
5961	2,6-dihydroxybenzoic acid	Xenobiotics	Drug - Topical Agents	63042	LC/MS Polar	100020837	729	153.019	9338	303-07-1		HMDB0013676	1.5715	2.4864	1.2755	0.7462	1.3887	1.627	1.0103	1.2304	1.1937	0.9315	3.2054	1.3017	3.1968	2.7295	4.4602	2.7921	0.9897	1.2849	1.2759	1.6862	0.4369	0.4528	0.7467	0.2951	0.3425	0.6536	0.3706	0.7802	0.3662	0.9773	1.961	1.4824	1.3971	0.4758	0.4607	0.605	0.9619
2132	12-HEPE	Lipid	Eicosanoid	46293	LC/MS Neg	100002165	5265	317.212	10041593	81187-21-5		HMDB0010202	1.3642	1.83	0.4598	0.3799	2.1981	1.0176	1.3801	0.3924	0.4208	0.9732	0.863	2.0136	2.6114	1.6289	0.9504	0.4401	0.5457	0.8242	0.4418	0.1807	1.2138	2.0712	1.0707	1.3564	1.287	0.5945	0.7098	0.5657	1.5699	0.3474	0.9824	1.6345	1.5144	3.2113	1.3275	2.0313	0.7709
2141	12-HETE	Lipid	Eicosanoid	37536	LC/MS Neg	100002167	5326	319.228	5283155	71030-37-0;73837-14-6	C14777	HMDB0006111	1.4347	2.0761	0.5281	0.3123	2.6885	1.0719	1.9084	0.2077	0.5024	0.917	0.9735	1.0239	2.856	2.6632	1.4269	0.9761	0.9746	2.2514	0.5604	0.7215	1.0524	2.1133	0.8148	0.9317	0.9573	0.7098	0.6749	0.8113	1.3256	0.509	1.3794	1.5949	1.5512	1.9612	1.164	2.1336	0.9592
2148	12-HHTrE	Lipid	Eicosanoid	57393	LC/MS Neg	1261	5175	279.197	5283141	54397-84-1	C20388	HMDB0012535	1.7267	1.9736	0.6896	0.3534	1.9933	1.0434	1.6498	0.2598	0.4883	1.0125	0.6687	0.7702	1.6493	2.4328	1.2525	1.1534	1.3928	2.2984	0.5314	0.9875	0.7514	1.4934	0.3873	0.5822	0.5037	0.5941	0.7668	0.8653	0.7936	0.7491	1.0371	1.763	1.5893	1.6521	0.9517	2.1553	1.1153
2182	linoleoyl ethanolamide	Lipid	Endocannabinoid	52608	LC/MS Neg	100006726	6150	322.275	5283446	68171-52-8		HMDB0012252	0.7413	0.7014	0.9055	1.3502	1.0123	2.1408	1.1636	0.9862	1.3668	1.5931	0.8293	0.2735	0.8701	0.7603	0.7502	0.2735	0.9162	1.1975	2.1577	0.7847	2.0532	1.9922	1.5955	2.0037	0.5919	0.8842	1.7133	1	1.3017	0.8758	0.557	0.6903	0.4572	1.0144	1.0497	1.2612	1.4176
2177	N-linoleoyltaurine*	Lipid	Endocannabinoid	61826	LC/MS Neg	100005814	5505	386.237	52922081				0.9883	0.6801	0.9868	0.979	1.5713	1.7899	1.3947	0.7757	1.139	1.2248	0.817	0.3242	1.3237	0.9609	0.9661	0.4511	0.8311	1.0949	1.8338	1.1796	0.9211	1.2329	2.0099	1.3009	0.8578	0.7039	1.9685	1.0317	1.5075	1.0117	0.5201	0.7873	0.4532	0.9251	1.1799	1.1014	1.1304
2172	N-oleoyltaurine	Lipid	Endocannabinoid	39732	LC/MS Neg	100003119	5610	388.253	6437033	52514-04-2			0.8915	1.0107	1.0655	1.5111	1.6712	1.9676	1.2629	0.8048	0.9893	1.1708	0.9174	0.3823	1.0677	0.9786	0.7992	0.1873	0.4598	0.5481	1.7522	0.741	1.3944	1.583	2.155	2.1478	1.2348	0.6491	1.6394	0.7861	1.3491	0.721	0.5858	0.5962	0.3009	1.4883	1.02	0.8627	0.7723
2197	N-stearoylserine*	Lipid	Endocannabinoid	61822	LC/MS Neg	100019957	5777	370.296					0.3384	0.9281	0.6457	0.7716	1	1.411	0.9491	0.5692	0.7247	0.4565	1.3151	0.3384	0.3384	1.0912	2.0627	0.7634	0.8893	1.0965	2.1908	2.9388	0.9152	0.886	0.7735	1.0129	0.3384	2.155	2.0279	1.8554	0.7626	3.7383	1.1704	0.3384	0.3384	0.3384	0.555	2.1081	1.3454
2173	N-stearoyltaurine	Lipid	Endocannabinoid	39730	LC/MS Neg	100003240	5782	390.268	168274	63155-80-6			0.8211	1.0148	0.9975	0.8344	1.5485	1.5696	1.0025	0.56	0.9632	0.9438	0.906	0.4801	1.1686	1.2583	1.118	0.4625	0.9607	1.1976	2.2374	1.2634	0.9673	1.3799	1.5897	1.2676	0.9097	0.9574	1.3414	0.9209	1.0834	1.1933	0.7989	0.9559	0.4729	0.8025	0.6981	1.4785	1.0501
2159	oleoyl ethanolamide	Lipid	Endocannabinoid	38102	LC/MS Pos Late	1137	1661	326.305	5283454	11-58-0;111-58-0		HMDB0002088	1.8367	1.9673	1.3202	2.6197	1.4972	1.46	1.3362	1.358	1.0408	0.9545	1.2717	0.282	1.2594	0.6785	0.7692	0.4519	0.7721	0.4805	0.8686	0.4967	1.9191	1.9464	2.2971	2.3723	1.0369	0.5394	0.9631	0.7602	0.7947	0.5427	0.6658	0.9335	0.8546	1.6557	1.1968	0.8013	0.7241
2162	palmitoyl ethanolamide	Lipid	Endocannabinoid	38165	LC/MS Pos Late	1489	1643	300.29	4671	544-31-0	C16512	HMDB0002100	1.1666	1.1157	1.0777	1.4483	1.1807	0.9931	1.2755	1.0251	0.8559	0.7616	1.0322	0.7591	1.0013	0.9558	0.8249	0.6059	1.0159	0.8776	1.1066	0.8239	1.0643	1.1762	1.2689	1.3013	0.8003	0.6398	0.7625	0.8763	0.705	0.6834	0.8749	1.4546	1.253	1.4537	0.9706	0.9987	0.8742
2163	stearoyl ethanolamide	Lipid	Endocannabinoid	38625	LC/MS Pos Late	100002254	1787	328.321	27902	111-57-9		HMDB0013078	1.1961	1.165	1.1274	1.1931	1.4129	1.0086	1.2201	1.047	0.9118	0.9097	1.0663	0.92	0.9914	1.0945	0.8313	0.543	0.8871	0.7879	0.9662	0.6478	1.0571	1.2033	1.4799	1.0969	0.8502	0.6623	0.9269	0.8138	0.6643	0.6799	0.73	1.3706	1.0782	1.1954	0.942	1.0844	1.1182
1907	adipoylcarnitine (C6-DC)	Lipid	Fatty Acid Metabolism (Acyl Carnitine, Dicarboxylate)	52988	LC/MS Pos Early	100006614	2570	290.16	71296139			HMDB0061677	1.433	0.8655	0.6266	0.5059	2.7789	0.8433	0.8132	0.7331	0.8635	1.8152	0.6658	2.1267	2.7764	1.0869	0.8659	1.9826	2.3071	2.9614	2.0783	1.8161	0.591	0.6539	0.6462	1.2834	0.9664	1.0336	0.8324	0.9248	1.1608	0.6498	0.7867	1.673	0.5717	2.2009	0.9223	1.4251	1.2764
1918	octadecenedioylcarnitine (C18:1-DC)*	Lipid	Fatty Acid Metabolism (Acyl Carnitine, Dicarboxylate)	61865	LC/MS Pos Late	100005996	1180	456.332		251981-06-3			0.9832	1.0777	0.6375	0.9659	1.0805	1.4832	1.1851	1.2767	1.3398	0.866	0.6375	0.6375	1.3163	0.6375	0.7138	0.8782	0.9478	0.6375	0.6375	1.65	0.7163	0.6375	1.4509	0.9172	0.6375	0.6375	0.9594	0.6375	0.7272	0.7799	0.6375	0.6375	0.6375	0.8085	0.6375	0.6375	1.0168
1914	pimeloylcarnitine/3-methyladipoylcarnitine (C7-DC)	Lipid	Fatty Acid Metabolism (Acyl Carnitine, Dicarboxylate)	53224	LC/MS Pos Early	100009407	2773	304.175					0.7021	0.2632	0.2632	0.2632	1.7898	1.4616	1.4934	0.7464	0.2632	2.8176	0.7512	2.191	2.9665	1.013	0.4394	1.0774	1.0052	5.2556	2.7104	1.0979	0.4998	0.2632	0.2632	0.3953	0.2978	1.2815	1.0186	1.1661	1.1468	0.6301	0.3061	1.1571	0.302	0.8828	0.2632	0.9399	0.6076
1919	(R)-3-hydroxybutyrylcarnitine	Lipid	Fatty Acid Metabolism (Acyl Carnitine, Hydroxy)	43264	LC/MS Pos Early	100003926	2400	248.149	53481617			HMDB0013127	0.7852	0.3948	0.6086	0.5524	1.5262	0.8976	0.9267	1.232	1.0691	1.8377	0.9406	0.4984	1.7511	0.2364	0.2364	0.419	1.0351	0.9649	1.5564	0.7168	0.5238	0.9551	2.1772	1.5448	1.2573	0.565	1.9281	1.3056	2.8687	0.545	0.2364	1.2486	0.5214	3.4372	1.1864	0.7335	1.7284
1920	(S)-3-hydroxybutyrylcarnitine	Lipid	Fatty Acid Metabolism (Acyl Carnitine, Hydroxy)	52984	LC/MS Pos Early	100009271	2340	248.149	71464477			HMDB0013127	1.3431	0.5561	0.5886	0.4522	1.4272	0.7897	1.2052	0.646	0.6248	0.9798	1.1889	1.0893	1.8143	0.6385	0.6661	0.7805	1.1313	1.2269	1.0202	0.8207	0.6568	1.1196	1.6011	1.2299	0.8117	0.7889	1.2645	0.87	1.6805	0.5623	0.9794	1.9581	0.6407	1.9869	0.8176	1.1009	0.969
1927	3-hydroxydecanoylcarnitine	Lipid	Fatty Acid Metabolism (Acyl Carnitine, Hydroxy)	63358	LC/MS Pos Late	100021141	961	332.243	121454166			HMDB0061636	2.2624	0.6386	0.6445	0.7419	1.307	0.7957	0.9785	0.8651	0.5032	1.5448	1	0.5232	2.6594	0.6622	0.3675	0.3675	0.3675	0.3675	0.3675	0.3675	1.3731	0.9481	2.2807	1.6426	0.5719	0.3675	1.2475	0.3675	1.8002	0.3675	0.3675	0.5014	0.3675	2.005	1.2461	0.929	1.2271
1929	3-hydroxyoleoylcarnitine	Lipid	Fatty Acid Metabolism (Acyl Carnitine, Hydroxy)	61840	LC/MS Pos Late	100019801	1406	442.353	129637446				1.3014	0.7514	0.8657	1.2182	1.1562	1.2928	1.0018	0.9881	1.112	0.9982	1.0717	0.707	3.085	0.4202	0.4714	0.3254	0.3254	0.3254	0.5511	0.3254	1.3381	1.4918	1.6025	1.2752	0.8441	0.3254	0.8335	0.6758	1.1014	0.3254	0.3254	0.3254	0.3254	2.6919	0.8967	0.3827	0.5601
1928	3-hydroxypalmitoylcarnitine	Lipid	Fatty Acid Metabolism (Acyl Carnitine, Hydroxy)	61839	LC/MS Pos Late	100019800	1380	416.337	126456228			HMDB0013336	1.2925	1.4787	1.0168	0.8932	0.8112	0.7285	0.7049	1.1463	1.6822	1.1341	1.1144	0.5237	1.4076	0.7333	0.6585	0.6972	0.5953	0.4045	1.2934	0.4045	1.0392	1.2152	1.3877	1.6651	0.6458	0.575	0.5669	1.08	0.8358	0.7556	0.9355	0.9771	0.4045	1.3716	1.0362	0.5991	0.4045
1867	arachidoylcarnitine (C20)*	Lipid	Fatty Acid Metabolism (Acyl Carnitine, Long Chain Saturated)	57513	LC/MS Pos Late	100015833	1512	456.405	53477833			HMDB0006460	0.9735	0.8691	0.9252	1.1034	1.3032	2.106	1.9157	1.7161	1.6535	1.8857	0.8559	0.4477	0.8974	1.0095	0.8621	0.7889	1.0236	0.9926	1.0021	0.5223	1.6602	1.8412	1.371	1.8527	1.2465	1.2748	1.2747	1.3703	0.9979	0.9911	0.8217	0.631	0.4856	0.9178	1.0106	0.4916	0.7396
1868	behenoylcarnitine (C22)*	Lipid	Fatty Acid Metabolism (Acyl Carnitine, Long Chain Saturated)	57514	LC/MS Pos Late	100015832	1561	484.436	71464577			HMDB0062468	1.0386	0.6944	0.8952	0.4592	0.8622	1.3835	1.4759	1.2605	1.4299	1.2104	1.073	0.4592	0.9426	0.9727	1.0529	1.0937	1.2541	1.414	1.2432	0.7333	1.1943	1.0846	0.8613	1.4172	1.0103	0.9178	0.9059	1.451	0.6112	1.047	0.9013	0.6949	0.7896	0.5869	0.9571	0.5548	0.71
1869	lignoceroylcarnitine (C24)*	Lipid	Fatty Acid Metabolism (Acyl Carnitine, Long Chain Saturated)	57515	LC/MS Pos Late	100015834	1603	512.467					0.969	0.7945	0.8415	0.8929	1.1172	1.5021	1.0237	1.3406	1.4336	1.2958	1.0229	0.7196	1.0346	1.1373	1.246	1.0507	1.3646	1.1666	0.6605	0.8286	0.9749	0.9895	0.8935	1.0478	0.8023	1.0046	1.0345	0.9647	0.6619	1.2908	0.8934	0.8995	0.7592	0.6605	0.9954	0.6605	0.8416
1865	margaroylcarnitine (C17)*	Lipid	Fatty Acid Metabolism (Acyl Carnitine, Long Chain Saturated)	57512	LC/MS Pos Late	100004054	1424	414.358	53477803	106182-29-0		HMDB0006210	1.0082	0.7353	1.01	1.1752	1.2582	1.2111	1.3694	1.2433	1.0677	1.2575	0.6571	0.3978	1.1188	0.8175	0.7634	0.4833	0.8806	0.5831	0.9791	0.5392	0.9999	1.115	1.0001	1.1484	0.9167	0.9428	1.2512	1.2665	1.2731	0.9808	0.4713	0.715	0.4389	0.8297	1.0049	0.7933	0.7715
1862	myristoylcarnitine (C14)	Lipid	Fatty Acid Metabolism (Acyl Carnitine, Long Chain Saturated)	33952	LC/MS Pos Late	100001270	1350	372.311	6426854	18822-89-4		HMDB000506	1.6022	1.1075	1.0495	1.22	1.4418	1.287	1.0386	1.3278	0.9614	1.2187	0.8292	0.3524	1.343	0.6006	0.4082	0.2434	0.4473	0.3234	0.5456	0.3558	1.4821	1.6267	1.5487	1.5965	1.1284	0.5635	0.8492	0.6266	1.081	0.4096	0.3979	0.55	0.4144	1.576	1.1116	0.5976	0.6701
1864	palmitoylcarnitine (C16)	Lipid	Fatty Acid Metabolism (Acyl Carnitine, Long Chain Saturated)	44681	LC/MS Pos Late	100000776	1425	400.342	461	6865-14-1	C02990	HMDB0000222	1.0859	1.014	1.1012	1.3497	1.261	1.2416	1.0723	1.1697	1.237	1.066	0.8483	0.5946	1.0952	0.9196	0.6314	0.3778	0.5496	0.4254	0.651	0.5073	1.268	1.4277	1.3873	1.2587	1.0635	0.7018	0.7258	0.8201	0.986	0.5673	0.6178	0.7575	0.492	1.4437	1.3112	0.5358	0.6309
1863	pentadecanoylcarnitine (C15)*	Lipid	Fatty Acid Metabolism (Acyl Carnitine, Long Chain Saturated)	57522	LC/MS Pos Late	100015842	1362	386.327	123132011			HMDB0062517	1.0496	0.5413	0.6013	0.9457	1.0055	1.1673	1.4544	1.4789	1.423	1.0812	0.5413	0.5413	1.1101	0.5413	0.5413	0.5413	0.5413	0.5413	0.7216	0.5413	0.7424	0.7989	0.9945	0.9259	0.8053	0.5413	1.2568	0.5413	1.2082	0.5413	0.5413	0.6226	0.5413	0.8802	0.8514	0.5413	0.7159
1866	stearoylcarnitine (C18)	Lipid	Fatty Acid Metabolism (Acyl Carnitine, Long Chain Saturated)	34409	LC/MS Pos Late	100001391	1485	428.373	3006797	18822-91-8		HMDB0000848	0.9999	0.9525	1.0961	1.112	1.1071	1.5215	1.4344	1.3332	1.4543	1.2464	0.8394	0.6142	0.9434	1.0001	0.7881	0.5964	0.8829	0.829	0.8136	0.4957	1.1778	1.4182	1.1666	1.2584	0.9706	1.153	1.043	1.0855	0.8889	0.8291	0.7042	0.7018	0.4554	1.1128	0.9115	0.648	0.7339
1856	cis-3,4-methyleneheptanoylcarnitine	Lipid	Fatty Acid Metabolism (Acyl Carnitine, Medium Chain)	64389	LC/MS Pos Late	100021728	845	286.201					1.009	0.9579	1.2137	0.991	1.1841	1.5594	1.4214	1.4313	1.1445	1.6944	0.747	0.1659	1.3871	0.7613	0.6512	0.4871	0.4412	0.4647	0.8098	0.7938	0.9537	1.1624	1.6537	1.1798	0.8868	1.0716	1.5422	0.9126	1.6264	0.5693	0.4353	0.5816	0.3294	1.4597	1.1675	0.9217	1.0539
1860	decanoylcarnitine (C10)	Lipid	Fatty Acid Metabolism (Acyl Carnitine, Medium Chain)	33941	LC/MS Pos Late	100001251	1130	316.248	10245190	1492-27-9		HMDB0000651	1.8736	1.0045	0.7647	1.2568	1.4516	1.209	1.1567	1.2436	0.7952	1.0535	1.0525	0.5052	1.9369	0.6628	0.5718	0.3195	0.4692	0.3699	0.5456	0.4098	1.564	1.2791	2.3497	2.1259	0.6191	0.4656	1.3406	0.6173	1.686	0.4014	0.5233	0.7499	0.6096	2.4351	1.1166	0.7841	0.9955
1844	hexanoylcarnitine (C6)	Lipid	Fatty Acid Metabolism (Acyl Carnitine, Medium Chain)	32328	LC/MS Pos Early	100000781	3358	260.186	6426853	6920-35-0		HMDB0000756	0.9266	0.7858	0.605	0.8521	1.0244	1.3212	0.841	0.8106	0.578	0.9377	1.6003	0.6693	1.8001	0.7689	0.4635	0.6053	0.9716	0.9893	1.365	0.7274	0.8945	0.9584	2.722	1.3057	1.0107	1.3392	1.2259	1.3151	2.0178	1.0608	0.8994	1.8018	0.511	1.8316	1.1131	0.7806	1.4704
1861	laurylcarnitine (C12)	Lipid	Fatty Acid Metabolism (Acyl Carnitine, Medium Chain)	34534	LC/MS Pos Late	100001392	1235	344.279	168381	25518-54-1		HMDB000225	1.9643	1.1449	0.8576	1.2245	1.3488	1.2834	1.1784	1.4898	0.8763	1.1978	1.2101	0.3997	1.4755	0.5968	0.4895	0.2876	0.5331	0.3056	0.5717	0.34	1.9795	1.5185	2.2242	1.9349	0.8295	0.5589	1.1953	0.6657	1.4464	0.4125	0.5544	0.6905	0.5312	2.0377	1.1237	0.7673	0.8488
1852	octanoylcarnitine (C8)	Lipid	Fatty Acid Metabolism (Acyl Carnitine, Medium Chain)	33936	LC/MS Pos Late	100001247	950	288.217	11953814;123701	3671-77-0	C02838	HMDB0000791	1.5589	0.9113	0.731	1.0201	1.3263	1.0953	1.0756	0.9799	0.697	1.0202	1.27	0.6067	1.9569	0.7766	0.6497	0.4258	0.6711	0.5082	0.8322	0.586	1.2177	1.1825	2.8581	1.9438	0.7208	0.7203	1.3954	0.8387	1.7239	0.5647	0.8507	1.2386	0.6963	2.3451	1.2955	0.8507	1.218
1882	5-dodecenoylcarnitine (C12:1)	Lipid	Fatty Acid Metabolism (Acyl Carnitine, Monounsaturated)	61769	LC/MS Pos Late	100016069	1135	342.264	91825571			HMDB13326	1.8793	1.0574	0.7415	1.6278	1.4863	1.752	1.457	1.5911	1.2358	1.2606	0.9426	0.6274	1.8472	0.4109	0.2613	0.2123	0.3695	0.1904	0.492	0.3105	1.5699	1.6973	2.6483	2.6802	0.6573	0.4864	1.5978	0.7107	2.4387	0.2366	0.2982	0.3853	0.4692	2.6821	1.2748	0.5217	0.9132
1880	cis-4-decenoylcarnitine (C10:1)	Lipid	Fatty Acid Metabolism (Acyl Carnitine, Monounsaturated)	38178	LC/MS Pos Late	100002259	1057	314.233	57357170	98930-66-6		HMDB0013205	1.2705	0.6468	0.8705	1	0.9373	1.6003	1.767	1.4978	1.2923	1.585	0.3182	0.2468	1.2731	0.6255	0.4686	0.5493	0.8601	0.7004	0.8531	0.5707	1.123	1.1452	1.2518	1.2067	0.8054	0.8868	2.1352	1.1355	1.81	0.5889	0.4022	0.4128	0.2468	1.3317	0.9595	0.9317	1.2296
1887	eicosenoylcarnitine (C20:1)*	Lipid	Fatty Acid Metabolism (Acyl Carnitine, Monounsaturated)	57519	LC/MS Pos Late	100015838	1484	454.389					0.9114	0.8647	1.1353	1.6336	1.1913	1.39	1.4464	1.4935	1.4931	1.2592	0.7087	0.3421	1.2571	0.5988	0.4488	0.4228	0.5477	0.6221	1.0429	0.3602	1.0948	1.6791	1.2944	1.5559	1.0028	0.8084	0.9972	0.7513	0.9299	0.4469	0.3052	0.3328	0.225	2.0337	1.1198	0.3544	0.4603
1884	myristoleoylcarnitine (C14:1)*	Lipid	Fatty Acid Metabolism (Acyl Carnitine, Monounsaturated)	48182	LC/MS Pos Late	100006051	1316	370.295	129691961	889848-55-9		HMDB0240588	1.6185	1.0584	0.9835	1.407	1.6292	1.488	1.3003	1.4251	1.0165	1.3308	0.7871	0.5701	1.3878	0.4632	0.393	0.2769	0.3825	0.321	0.5062	0.251	1.8046	1.434	2.1168	1.6723	0.8505	0.4117	1.5161	0.6261	1.5442	0.298	0.3347	0.4293	0.3608	1.7874	1.0301	0.5931	0.7645
1889	nervonoylcarnitine (C24:1)*	Lipid	Fatty Acid Metabolism (Acyl Carnitine, Monounsaturated)	57531	LC/MS Pos Late	100015846	1602	510.452					1.1938	0.5648	0.5648	0.5648	0.8889	1.5804	1.2401	1.2627	1.1867	1.0584	1.0718	0.5648	1.0116	1.0661	1	0.857	0.9157	0.9829	1.0021	0.7739	1.1096	1.3852	1.0934	1.225	0.7423	0.9021	1.0455	1.0006	0.6232	0.8922	0.7306	0.8309	0.6243	0.5648	0.8315	0.5648	0.6462
1886	oleoylcarnitine (C18:1)	Lipid	Fatty Acid Metabolism (Acyl Carnitine, Monounsaturated)	35160	LC/MS Pos Late	100001501	1423	426.358	6441392	38677-66-6		HMDB0005065	1.1236	1.0039	1.147	1.3167	1.6199	1.2572	0.9961	1.1969	1.1679	1.0862	0.7411	0.7052	1.1933	0.6085	0.4995	0.324	0.3827	0.3188	0.5201	0.2931	1.3783	1.3906	1.4538	1.2484	0.8204	0.4351	1.1254	0.6335	1.0768	0.3671	0.348	0.4305	0.3029	1.8556	1.0945	0.4973	0.6762
1885	palmitoleoylcarnitine (C16:1)*	Lipid	Fatty Acid Metabolism (Acyl Carnitine, Monounsaturated)	53223	LC/MS Pos Late	100009406	1357	398.327	71464547				1.9766	1.5939	1.0453	1.7351	3.012	1.2344	1.2215	1.2152	0.8934	1.1297	0.9547	1.3994	1.8793	0.4757	0.3545	0.189	0.2885	0.1881	0.4747	0.1926	1.7783	1.6199	2.0078	2.1878	0.8156	0.3604	0.843	0.4861	1.2778	0.2313	0.3064	0.5922	0.412	2.4995	1.3247	0.6088	0.6608
1881	undecenoylcarnitine (C11:1)	Lipid	Fatty Acid Metabolism (Acyl Carnitine, Monounsaturated)	63613	LC/MS Pos Late	100021131	1069	328.248					0.3779	0.3779	0.5618	0.3779	0.4326	1.1545	0.8289	1.6304	1.0114	1.5508	0.3779	0.5993	0.4174	0.3779	0.3779	0.4104	0.6123	0.3779	0.5617	0.3779	1.1969	1.2288	1.0907	0.6511	0.674	0.3779	1.865	0.6483	1.5682	0.3779	0.3779	0.3779	0.3779	0.3779	0.9886	0.3779	1.069
1894	arachidonoylcarnitine (C20:4)	Lipid	Fatty Acid Metabolism (Acyl Carnitine, Polyunsaturated)	57518	LC/MS Pos Late	100015837	1353	448.342	136212424			HMDB0006455	1.3756	1.1285	1.2422	1.4414	1.134	1.4621	1.3474	0.9811	1.0189	1.2183	1.0696	0.7583	1.8181	0.7728	0.6138	0.5674	0.7469	0.5525	0.7942	0.9739	1.0878	1.7599	1.8449	1.3338	0.896	0.6761	1.3963	0.9411	0.8997	0.5625	0.5549	0.6371	0.336	1.2053	0.9276	1.0498	0.9515
1895	dihomo-linolenoylcarnitine (C20:3n3 or 6)*	Lipid	Fatty Acid Metabolism (Acyl Carnitine, Polyunsaturated)	57521	LC/MS Pos Late	100015840	1392	450.358					1.2393	0.8877	1.1943	1.3499	1.3008	1.4605	1.095	1.0066	1.2545	1.1613	0.9475	0.4355	1.334	0.7372	0.4355	0.4825	0.8214	0.4844	0.6729	0.5729	1.1301	1.2561	1.9051	1.2152	0.9934	0.4355	1.2826	0.8215	0.9912	0.4355	0.4958	0.776	0.4355	1.2466	0.7929	0.5732	0.8027
1893	dihomo-linoleoylcarnitine (C20:2)*	Lipid	Fatty Acid Metabolism (Acyl Carnitine, Polyunsaturated)	57520	LC/MS Pos Late	100015839	1436	452.373					1.0048	0.6577	1.083	1.3947	1	1.6239	1.5891	1.495	1.5219	1.5562	0.7618	0.304	0.848	0.695	0.6638	0.6118	0.7176	0.6915	0.8743	0.6255	1.2027	1.2581	1.4457	1.146	0.8694	0.7518	1.594	0.9857	1.333	0.7084	0.4151	0.5909	0.304	1.3479	1.1403	0.603	0.87
1892	linolenoylcarnitine (C18:3)*	Lipid	Fatty Acid Metabolism (Acyl Carnitine, Polyunsaturated)	57511	LC/MS Pos Late	100015831	1310	422.327					1.6218	0.8746	0.8156	0.7737	1.0824	1.141	1.3812	1.4675	1.1987	1.8466	0.5239	0.8568	1.1247	1.2069	0.8145	1.0001	0.911	0.8347	0.498	0.3963	0.9999	0.9068	1.8644	1.2236	0.741	0.5066	1.7309	0.9378	1.3094	0.4967	0.47	0.7212	0.3277	1.391	1.5519	0.8024	1.3886
1891	linoleoylcarnitine (C18:2)*	Lipid	Fatty Acid Metabolism (Acyl Carnitine, Polyunsaturated)	46223	LC/MS Pos Late	100003151	1430	424.342	6450015	36816-10-1		HMDB0006469	1.2836	0.7876	1.0187	0.8463	1.4414	1.6994	1.4478	1.4334	1.355	1.4343	0.6946	0.8635	1.2471	0.8386	0.7711	0.6695	0.7205	0.701	0.6854	0.524	1.332	1.0805	1.4013	1.0976	0.8757	0.6648	1.4665	0.8082	1.366	0.4971	0.38	0.5946	0.3237	1.4342	1.0435	0.8475	1.0471
1840	acetylcarnitine (C2)	Lipid	Fatty Acid Metabolism (Acyl Carnitine, Short Chain)	32198	LC/MS Pos Early	100000802	2282	204.123	7045767	5080-50-2	C02571	HMDB0000201	1.1249	0.9012	0.808	0.8914	1.3	1.0897	1.1518	0.9135	0.8962	1.2138	1.1518	0.9979	1.4127	0.872	0.9623	0.8911	0.9643	1.1909	1.0999	1.1539	0.7971	1.0021	1.079	1.1082	0.8781	0.8634	1.0941	1.0121	1.425	0.7893	0.8953	1.1716	0.6323	1.5416	0.9605	0.8684	0.8014
1952	arachidonoylcholine	Lipid	Fatty Acid Metabolism (Acyl Choline)	53261	LC/MS Pos Late	100009332	1390	390.337	122198216			HMDB0240583	0.4928	2.2538	0.8045	4.1998	1.3488	1.1898	0.9413	3.6372	0.7206	1	0.4808	0.4808	1.4369	0.4808	0.4808	0.4808	0.6866	0.4808	0.4808	0.4808	1.7859	1.3892	0.4808	0.8658	0.4808	0.4808	2.3899	0.4808	0.6842	0.7812	0.4808	0.4808	0.4808	0.4808	0.4808	0.8207	0.5583
1951	docosahexaenoylcholine	Lipid	Fatty Acid Metabolism (Acyl Choline)	53263	LC/MS Pos Late	100009333	1378	414.337					0.5751	2.1255	0.8493	3.1579	0.97	0.8769	0.8682	2.8339	0.5751	1.03	0.5751	0.5751	1.2345	0.5751	0.5751	0.5751	0.5751	0.5751	0.5751	0.5751	1.3925	0.9018	0.5751	0.7806	0.5751	0.5751	1.4505	0.5751	0.5751	0.6479	0.5751	0.5751	0.5751	0.5751	0.5751	0.5751	0.5751
1948	linoleoylcholine*	Lipid	Fatty Acid Metabolism (Acyl Choline)	57463	LC/MS Pos Late	100015760	1388	366.337	53481656			HMDB0013213	0.5666	2.2894	0.8951	3.5372	1.2581	1.4954	1.0566	5.2559	1.0508	1.3502	0.4516	0.2603	1.46	0.2603	0.5706	0.6168	1.4738	0.6317	0.5721	0.3985	1.2474	1.0861	0.2603	0.7759	0.2603	0.5086	2.983	0.3033	0.854	1.2719	0.2603	0.2603	0.3358	0.2958	0.4647	1.5698	1
1944	oleoylcholine	Lipid	Fatty Acid Metabolism (Acyl Choline)	53260	LC/MS Pos Late	100009331	1449	368.352	59040790			HMDB0240596	0.6451	2.1506	0.6451	3.7956	0.8938	0.6451	0.6451	2.2016	0.6451	0.6451	0.6451	0.6451	0.6916	0.6451	0.6451	0.6451	0.6451	0.6451	0.6451	0.6451	0.943	1.057	0.6451	0.6451	0.6451	0.6451	1.1816	0.6451	0.6451	0.6451	0.6451	0.6451	0.6451	0.6451	0.6451	0.6451	0.6451
1943	palmitoylcholine	Lipid	Fatty Acid Metabolism (Acyl Choline)	52944	LC/MS Pos Late	100009233	1482	342.337	151731			HMDB0240592	0.6803	3.2487	1.1964	5.3285	1.5598	1.2736	1.1721	5.0615	1	1.2275	0.8366	0.298	1.9272	0.3326	0.5897	0.298	0.9293	0.3165	0.5398	0.298	1.6746	1.5755	0.4746	0.9755	0.298	0.298	2.267	0.298	0.8088	1.1676	0.298	0.298	0.3871	0.3264	0.4981	1.2409	0.8698
1828	2-butenoylglycine	Lipid	Fatty Acid Metabolism (Acyl Glycine)	61785	LC/MS Neg	100016110	1380	142.051	6303498	71428-89-2			0.7302	0.4981	0.4797	0.3923	0.4796	0.4261	0.4371	0.3582	0.4391	0.4241	1.139	0.8342	1.1053	1.1162	1.1928	0.568	1.1055	1.5969	1.4732	1.0313	0.6338	0.4769	0.7783	1.123	0.6605	0.6326	0.8399	0.7147	1.2534	0.9687	2.3337	2.0247	1.9415	2.6633	1.1072	1.0837	1.1622
1831	3-hydroxybutyroylglycine	Lipid	Fatty Acid Metabolism (Acyl Glycine)	62064	LC/MS Pos Early	100020211	978	162.076					0.4992	0.8149	1.0003	0.4272	1.3234	0.7577	0.6017	0.942	1.2637	1.2277	0.5239	0.9848	0.9997	1.0537	0.9365	0.2218	1.1133	0.749	0.9409	0.4912	1.5408	1.128	0.9921	1.4223	1.9415	0.7408	1.4239	0.3206	1.5907	0.5575	1.095	1.7444	1.1845	7.1925	2.3194	0.9916	1.6454
1818	3-hydroxyoctanoylglycine	Lipid	Fatty Acid Metabolism (Acyl Glycine)	64388	LC/MS Neg	100020633	3471	216.124					4.1332	1.0532	1.3142	1.42	3.2207	0.1813	0.2438	0.4288	0.2435	0.199	2.1082	0.691	2.5941	1.1328	1.5499	0.132	0.1855	0.2578	0.4648	0.3279	3.03	1.7943	1.5977	3.2826	0.9956	0.132	0.4569	0.132	0.7654	0.132	1.2273	1	0.9274	8.5309	4.5183	0.5142	0.6291
1809	4-methylhexanoylglycine	Lipid	Fatty Acid Metabolism (Acyl Glycine)	62736	LC/MS Neg	100020632	3550	186.114					2.0722	0.8371	1.0118	0.9905	1.8592	0.8519	0.5066	0.4694	0.4884	0.4539	1.903	0.7767	3.0008	0.9416	0.9871	0.7084	0.6751	1.4021	1.6018	0.5575	1.0307	1.2684	1.8135	1.3307	1.9403	0.3889	0.6197	0.609	1.0095	0.5265	1.134	1.391	1.1031	2.4804	3.1346	0.6723	0.823
1814	cis-3,4-methyleneheptanoylglycine	Lipid	Fatty Acid Metabolism (Acyl Glycine)	64386	LC/MS Neg	100021992	3731	198.114					1.0394	1.0887	1.4435	1.0156	1.058	1.4899	0.9141	1.2486	0.8621	1.2736	0.6419	0.3156	1.1874	0.5349	0.5999	0.6506	0.8102	0.8969	0.6511	0.3803	1.1779	1.1324	1.2532	1.1939	1.0669	0.8385	0.9858	0.7044	1.3166	0.3366	0.3685	0.4007	0.4015	2.0304	1.4381	0.9563	1.0142
1812	heptanoyl glycine	Lipid	Fatty Acid Metabolism (Acyl Glycine)	42629	LC/MS Neg	100004195	3720	186.114	10932172	23783-23-5		HMDB0013010	0.7009	0.7341	0.7135	0.4325	0.8023	0.3068	0.292	0.2412	0.3342	0.2412	1.9003	1.679	2.2497	1.7756	2.4433	1.4926	1.7589	3.8045	3.7178	2.6479	0.488	0.7653	2.4745	0.9378	1.2047	0.5045	0.4026	0.865	0.5463	1	3.9368	6.0281	3.0005	2.9678	2.8452	0.5744	0.7577
1805	hexanoylglycine (C6)	Lipid	Fatty Acid Metabolism (Acyl Glycine)	35436	LC/MS Neg	100001527	2900	172.098	99463	24003-67-6		HMDB0000701	1.7489	1.3856	0.7795	0.7668	1.2408	0.3747	0.2299	0.1763	0.2061	0.2037	2.5835	1.6329	2.7619	1.6997	1.5861	0.3114	0.7792	0.8264	1.3273	0.5678	1.1759	1.0523	1.4923	1.5894	0.942	0.4203	0.3513	0.349	0.5534	0.668	3.4234	3.5017	3.0462	4.5352	2.7402	0.6369	0.9477
1801	isocaproylglycine	Lipid	Fatty Acid Metabolism (Acyl Glycine)	61789	LC/MS Neg	100019816	2820	172.098	28777652				1.0993	0.7614	1.0027	0.6476	0.9973	0.6644	0.4824	0.211	0.3059	0.3903	1.8239	0.9705	2.1982	1.0695	1.0316	0.5534	0.8796	1.506	1.3596	0.6623	1.3471	1.0305	1.6891	1.1929	2.1484	0.4711	0.4773	0.5616	0.7667	0.7634	2.2292	2.5625	1.7226	3.111	2.7608	0.5869	0.9003
1817	N-octanoylglycine	Lipid	Fatty Acid Metabolism (Acyl Glycine)	43502	LC/MS Neg	100003940	4335.4	200.129	84290	14246-53-8		HMDB0000832	1.9428	1.071	0.7841	0.9442	1.6828	0.4279	0.3456	0.2779	0.3241	0.297	2.093	1.0558	2.922	1.1805	1.3061	0.299	0.6621	0.739	1.2147	0.6808	1.4866	1.1232	2.0406	2.2266	0.8056	0.3191	0.4955	0.332	0.8766	0.5085	2.123	2.7595	1.8624	5.5162	3.6129	0.7612	0.8687
1823	N-palmitoylglycine	Lipid	Fatty Acid Metabolism (Acyl Glycine)	42092	LC/MS Neg	100003686	5580	312.254	151008	2441-41-0		HMDB0013034	1.1755	0.8665	0.9248	1	1.3242	1.1207	0.6027	0.2683	0.6844	0.3093	1.7587	0.8282	1.6676	1.3131	1.5993	0.2683	0.4961	0.6076	2.5235	1.539	1.1576	1.0933	1.4284	1.8882	0.4401	0.7492	0.7196	0.6559	1.034	1.1097	1.3522	0.9106	0.9533	1.5416	1.1494	0.8446	0.8697
1811	trans-2-hexenoylglycine	Lipid	Fatty Acid Metabolism (Acyl Glycine)	61798	LC/MS Neg	100019884	2707	170.082					2.3354	0.9591	0.8381	0.9581	1.2647	0.6708	0.5106	0.5146	0.5324	0.4937	1.9382	0.912	2.377	1.2419	1.2921	0.4196	0.7603	0.8516	1.2727	0.6175	1.4436	1.0309	1.5637	2.2463	0.8485	0.5586	0.9903	0.5118	1.4567	0.5121	2.2426	2.3698	1.6751	5.2038	2.1421	0.735	1.0097
1815	trans-3,4-methyleneheptanoylglycine	Lipid	Fatty Acid Metabolism (Acyl Glycine)	55012	LC/MS Neg	100010861	3818	198.114	129822188				1.0804	1.0245	1.447	1.0687	1.2136	1.123	0.9203	1.1393	0.7038	1.2693	0.6861	0.3106	1.3393	0.5527	0.6491	0.5015	0.9012	0.7808	0.7238	0.4184	1.3596	1.2148	1.4589	1.379	1.1797	0.9427	1.0646	0.579	1.2541	0.2828	0.4338	0.4274	0.4302	2.3475	1.7678	0.8591	0.9755
1803	valerylglycine (C5)	Lipid	Fatty Acid Metabolism (Acyl Glycine)	36768	LC/MS Neg	100001451	2071	158.082	4737557	24003-66-5		HMDB0000927	0.3854	0.4682	0.5023	0.2903	0.5114	0.4906	0.4965	0.2045	0.7048	0.4822	0.9502	1.0334	1.2009	1.2666	1.7112	1.6891	1.9207	3.8049	3.3591	2.9075	0.3478	0.4722	1.4166	0.5978	0.8265	0.7328	0.6814	1.3566	0.9666	1.1307	2.116	3.1482	1.6979	1.5335	1.6011	0.7367	0.8509
1768	butyrylcarnitine (C4)	Lipid	Fatty Acid Metabolism (also BCAA Metabolism)	32412	LC/MS Pos Early	100001054	2860	232.154	439829	25576-40-3	C02862	HMDB0002013	0.8059	1.1401	0.7836	0.6349	0.5531	1.1817	0.6923	0.3418	0.3981	0.4332	1.4958	1.2936	1.0399	1.0498	0.967	0.5697	1.139	1.0273	1.0075	0.6035	0.4049	0.8369	1.184	0.6141	0.796	1.3567	0.6347	1.0366	1.0359	1.2123	1.622	1.2806	1.1509	0.9316	0.9925	1.138	1.202
1769	butyrylglycine (C4)	Lipid	Fatty Acid Metabolism (also BCAA Metabolism)	31850	LC/MS Neg	100001151	1470	144.067	88412	20208-73-5		HMDB0000808	0.6077	0.8191	0.4964	0.3463	0.515	0.5377	0.3671	0.193	0.318	0.3262	1.4276	1.1763	1.5233	1.264	1.1271	0.4829	1.2502	1.337	1.7315	0.9506	0.4574	0.558	1.1204	0.8098	0.7901	0.8286	0.5119	0.7189	0.8034	1.1145	2.2422	2.5503	2.0606	2.0016	1.2529	1.0494	1.457
1774	methylmalonate (MMA)	Lipid	Fatty Acid Metabolism (also BCAA Metabolism)	1496	LC/MS Polar	418	3078.4	117.019	487	516-05-2	C02170	HMDB0000202	1.0238	0.838	1.0477	0.8592	1.1987	1.4214	1.5047	0.0624	0.9224	0.1674	0.7367	0.0991	1.5496	1.0033	0.3047	0.6795	1.8584	1.2223	1.5886	1.1547	0.9397	0.4002	1.9652	0.4026	0.3886	1.468	0.7171	1.744	1.2472	1.509	0.8648	0.5539	1.099	0.0592	0.9967	0.0588	1.5031
1771	propionylcarnitine (C3)	Lipid	Fatty Acid Metabolism (also BCAA Metabolism)	32452	LC/MS Pos Early	100001162	2590	218.139	107738	17298-37-2	C03017	HMDB0000824	0.705	0.533	0.5142	0.368	0.7851	0.9076	1.0136	0.5504	1.0306	0.8804	1.1055	1.4334	1.2985	0.8781	1.3868	1.2484	1.1266	1.9375	1.4542	2.3611	0.3815	0.7048	1.1257	0.846	0.5383	0.7733	0.9676	1.2332	1.091	0.9772	1.3256	1.314	0.605	0.9223	1.1791	1.0474	0.9864
1772	propionylglycine (C3)	Lipid	Fatty Acid Metabolism (also BCAA Metabolism)	31932	LC/MS Neg	100001150	960	130.051	98681	21709-90-0		HMDB0000783	0.8002	0.9623	0.6868	0.3122	0.5724	0.3666	0.4886	0.1702	0.627	0.2853	1.0377	1.813	1.0774	1.8476	2.8092	1.4518	2.0414	3.1807	2.6955	4.3858	0.3654	0.4746	0.6885	0.6063	0.4428	0.7721	0.5648	0.93	0.6003	1.3765	3.0295	2.4711	2.4537	1.3322	1.2871	1.8398	1.2804
1472	malonate	Lipid	Fatty Acid Synthesis	15872	LC/MS Neg	818	612	103.004	867	141-82-2;26522-22-85-0	C00383	HMDB0000691	1.2616	1.3273	0.8985	0.9898	0.8404	0.9434	0.9864	0.8247	0.8381	0.8423	1.333	1.4371	1.1901	1.0026	1.0563	0.9443	1.0622	1.212	1.1832	1.2875	0.7729	1.06	1.029	1.1195	0.7943	0.9736	0.7192	0.8057	0.8244	0.7534	1.596	1.4748	1.271	1.1777	0.9974	1.3714	0.958
1471	malonylcarnitine	Lipid	Fatty Acid Synthesis	37059	LC/MS Pos Early	100001526	2086	248.113	22833583	853728-01-5		HMDB0002095	1.27	0.8597	0.8069	0.7504	2.3478	1.1801	1.3378	0.7356	0.6604	1.2193	0.9271	1.6901	1.8221	1.2403	0.4782	0.7967	1.2105	1.2694	1.0217	1.0781	0.8549	1	1.2659	0.8616	0.4782	0.982	1.1972	1.2322	1.0088	0.8042	0.9193	1.6935	0.6968	1.1552	0.7584	1.032	0.9394
1744	oleamide	Lipid	Fatty Acid, Amide	32458	LC/MS Neg	1504	6581	280.265	5283387	301-02-0	C19670	HMDB0002117	0.4172	0.7445	6.9413	9.7696	6.4934	2.9461	0.8002	1.0016	1.4205	0.8856	4.6217	2.1222	2.8012	0.4273	0.4179	0.4028	0.3728	0.2282	1.2447	5.8538	0.9478	0.3847	0.5032	1.6203	0.2041	1.1899	1.4572	4.8282	2.7466	0.3677	0.2435	0.9984	0.3969	0.7111	0.9822	1.2964	2.1063
1750	2-aminoheptanoate	Lipid	Fatty Acid, Amino	43761	LC/MS Pos Early	100004542	3160	146.118	227939	1115-90-8		HMDB0094649	0.9437	0.9663	0.6758	0.4482	0.5339	1.3604	0.6739	1.0337	1.3252	0.8313	1.2677	0.7989	0.7439	0.9661	1.3309	1.4597	0.7727	1.8661	1.7807	2.7209	0.4674	0.4991	0.9228	0.4287	0.7723	0.9022	0.7063	1.3859	1.1984	1.518	1.4854	1.152	1.4173	0.6279	0.6211	1.9756	1.8008
1755	2-aminooctanoate	Lipid	Fatty Acid, Amino	43343	LC/MS Pos Late	100004227	750	160.133	69522	644-90-6		HMDB0000991	0.7398	0.9655	1.0525	1.0108	1.0543	1.2387	1.0036	1.1484	1.3902	1.1119	0.6729	0.4402	0.8023	0.5098	0.6113	1.2774	1.1965	0.8694	0.8041	1.0743	0.9267	1.1907	1.2475	1.5105	0.9964	1.2275	1.3387	1.1355	0.7947	0.8573	0.6417	0.4763	0.3577	0.9117	1.0957	0.582	0.5958
1756	N-acetyl-2-aminooctanoate*	Lipid	Fatty Acid, Amino	62059	LC/MS Neg	100020204	3943	200.129	95555			HMDB0059745	0.6333	0.7776	1.2262	1.0176	0.8303	1.4284	1.1527	1.5417	1.7131	1.2314	0.637	0.2493	0.519	0.3532	0.4121	1.2884	1.2969	1.2363	0.8462	0.8299	0.9981	0.8797	1.312	1.092	1.3737	1.4961	1.4837	1.1304	1.0019	0.7716	0.5564	0.3853	0.3896	0.8305	1.0164	0.6095	0.5602
1637	(12 or 13)-methylmyristate (a15:0 or i15:0)	Lipid	Fatty Acid, Branched	38293	LC/MS Neg	100002344	5499	241.217	151014	2485-71-4		HMDB0061707	0.9703	0.6175	0.8479	1.3506	1.1756	1.4712	1.3066	1.4816	1.2306	1.2734	0.7784	0.4762	0.9473	0.5119	0.6674	0.486	0.6208	0.616	1.2573	0.5605	1.2305	1.6381	1.5868	1.7405	1.315	0.7471	1.9952	1.2573	1.9399	0.7928	0.4832	0.474	0.5413	1.0297	0.8925	0.6962	1.0829
1642	(14 or 15)-methylpalmitate (a17:0 or i17:0)	Lipid	Fatty Acid, Branched	38768	LC/MS Neg	100002945	5695	269.249	8181;17903417		C16995	HMDB0061859	1.0386	0.8187	0.7829	1.1739	1.0118	1.4211	0.946	1.0856	1.0824	1.026	0.9296	0.5469	1.0906	0.7306	0.6733	0.4642	0.6474	0.5535	1.7007	0.6272	1.2194	1.3495	1.2318	1.5765	0.7758	0.9143	1.6009	0.9373	2.0395	0.9854	0.5901	0.5903	0.5656	1.0131	0.9929	1.0071	1.076
1648	(16 or 17)-methylstearate (a19:0 or i19:0)	Lipid	Fatty Acid, Branched	38296	LC/MS Neg	100002356	5993	297.28	3083779	2724-59-6		HMDB0037397	1.3813	0.8335	1.1314	1.2139	1.408	1.7925	0.9808	1.2818	1.2965	1.257	1.2965	0.4311	1.2959	0.6572	0.637	0.3285	0.719	0.5957	2.1111	0.5965	1.4469	1.4839	1.365	1.8517	0.8926	0.6218	1.7593	0.8989	1.6955	0.8206	0.5103	0.4683	0.4427	1.013	0.987	0.8668	0.9516
1653	18-methylnonadecanoate (i20:0)	Lipid	Fatty Acid, Branched	62781	LC/MS Neg	100019953	6170	311.296	4383090				1.4929	0.6036	1.0012	1.1585	1.2222	2.2166	0.8894	0.1759	1.2633	1.9178	1.4453	0.6516	1.354	0.8202	0.6708	0.1759	0.7366	0.1759	2.3655	0.5253	0.1759	0.1759	1.2348	1.7719	0.9665	0.5888	0.1759	0.8649	0.9885	0.1759	0.1759	0.4964	0.3291	1.0519	1.6195	1.1774	0.6878
1643	cis-3,4-methyleneheptanoate	Lipid	Fatty Acid, Branched	64390	LC/MS Neg	100021727	3679	141.092					0.7314	1.0122	1.2375	0.7884	0.6476	1.9135	1.3119	1.1195	1.2585	1.2858	0.4304	0.6695	1.1787	0.4597	0.3649	0.7904	1.1672	1.0037	0.8589	1.0551	0.8788	0.8573	1.5592	0.9135	0.8754	1.0434	1.2935	0.9275	1.1711	0.3839	0.1505	0.4951	0.3677	1.3285	0.8276	1.1077	0.9963
1630	citronellic acid	Lipid	Fatty Acid, Branched	64173	LC/MS Neg	100021673	4636	169.123	10402	502-47-6	C16462	HMDB35837	0.9	0.9162	1.645	1.2294	1.4677	1.5001	1.4221	1.403	1.1135	1.1179	1.0373	0.7009	2.3347	0.8256	0.9036	0.5278	0.6536	1.0765	1.049	0.728	1.2801	0.6895	0.9627	0.6677	0.9064	0.9299	1.1362	0.9554	1.3689	0.7478	0.644	1.1594	0.8045	1.8134	1.9825	0.5544	0.6951
1667	2-hydroxyadipate	Lipid	Fatty Acid, Dicarboxylate	31934	LC/MS Polar	100001153	3000	161.046	193530	18294-85-4	C02360	HMDB0000321	0.4741	0.2532	0.241	0.3084	0.4915	0.348	0.3958	0.1616	0.3643	0.2375	1.0557	1.1989	1.4577	1.0635	1.1723	1.4852	3.8479	2.8367	2.5124	2.5195	0.295	0.2233	0.5226	0.2992	0.1881	0.8221	0.3795	1.2391	0.917	2.7851	2.4906	4.8103	1.9964	0.9482	1.0557	2.174	5.4349
1663	2-hydroxyglutarate	Lipid	Fatty Acid, Dicarboxylate	52294	LC/MS Pos Early	100002070	958	166.071	43	40951-21-1	C02630	HMDB0059655	0.8008	0.9127	0.7263	0.8981	0.9117	0.8564	0.8673	0.6247	0.9225	0.8094	1.1397	1.0027	1.6101	0.9898	1.2808	0.9973	1.3212	1.3472	1.2431	1.3081	0.5222	0.8087	1.3325	1.4266	0.8626	1.183	0.7222	0.9489	1.0442	0.7909	1.3627	2.129	1.3314	1.8858	1.0249	1.0383	1.1355
1709	2-hydroxysebacate	Lipid	Fatty Acid, Dicarboxylate	63357	LC/MS Neg	100020378	1324	217.108	128458	103963-71-9		HMDB0000424	2.1466	1.1504	3.3335	2.0008	3.1778	1	0.7764	0.8521	0.5459	0.5212	2.1078	1.0833	4.6775	1.7063	1.4463	0.1837	0.3462	0.5728	0.2769	0.2649	2.7788	1.1819	0.9786	0.522	2.4916	0.1837	0.5332	0.3714	0.6825	0.6332	1.4714	2.0894	1.6828	1.9582	4.2709	0.1837	0.1837
1707	3-carboxy-4-methyl-5-pentyl-2-furanpropionate (3-CMPFP)	Lipid	Fatty Acid, Dicarboxylate	61871	LC/MS Neg	100020004	4000	267.124	194501			HMDB0061643	0.867	0.8672	1	0.7314	0.4985	1.5662	0.9929	1.0738	1.3972	0.9928	0.9278	0.7587	0.5341	0.4985	0.9756	1.4526	1.0343	1.2055	0.9139	1.3011	1.1187	0.8574	0.9981	0.9245	0.905	1.001	1.3895	1.5789	1.2121	1.0653	1.0729	0.6992	1.15	0.9995	0.9283	1.2346	0.9805
1668	3-hydroxyadipate	Lipid	Fatty Acid, Dicarboxylate	62069	LC/MS Polar	100004396	3131	161.046	151913			HMDB0000345	0.4917	0.599	2.3303	0.943	0.7886	1.7742	1.7308	0.4736	1.4161	0.4736	0.4972	0.4736	1.5079	0.6477	1.4743	0.4736	0.9201	0.6156	0.7905	1.7419	1.9278	0.4736	3.9469	2.9972	0.7085	3.9896	0.7724	1.7771	1.4466	1.0251	0.8305	0.6367	0.8481	0.653	1.8161	0.4736	1
1669	3-methyladipate	Lipid	Fatty Acid, Dicarboxylate	36749	LC/MS Polar	100001765	2865	159.066	12292	3058-01-03		HMDB0000555	0.4049	0.4049	0.4738	0.6977	0.6408	1.3705	1.5692	1.0511	1.8674	0.4049	1.7549	0.8574	1.0426	0.8866	1.028	0.8371	0.5308	0.9452	0.7954	0.4049	1.0688	0.4049	1	0.4049	0.4049	1.0962	1.8211	1.3264	2.2887	0.9782	0.4049	0.7589	0.556	1.304	0.9322	0.7311	0.8366
1662	3-methylglutarate/2-methylglutarate	Lipid	Fatty Acid, Dicarboxylate	54676	LC/MS Polar	100010834	2832	145.051	12046;12284			HMDB0000752,HMDB0000422	1.1236	1.3006	0.3876	0.6446	0.8438	1.471	1.2608	0.7066	1.5191	1.4915	0.6328	1.0231	1.5452	1.2377	1.3136	1.0728	0.7814	0.6149	1.4118	0.9422	0.8871	0.8855	0.7792	1.089	1.5098	0.6012	0.9449	0.3876	0.8999	0.688	0.7636	1.0752	0.3876	2.589	1.3271	0.4204	1.1686
1665	adipate	Lipid	Fatty Acid, Dicarboxylate	21134	LC/MS Polar	100000863	3000	145.051	196	124-04-9	C06104	HMDB0000448	0.6419	0.8887	0.5827	0.292	0.5367	0.9918	0.6379	0.3751	0.8526	0.7999	0.8785	0.8931	1.0919	1.0095	0.8892	1.0222	1.3356	1.6415	1.4619	1.0937	0.6876	0.6213	0.9663	1.0855	1.083	1.0082	0.5648	0.898	1.0383	0.7492	1.7728	2.1562	1.553	2.8732	1.374	1.2493	1.7509
1679	azelate (C9-DC)	Lipid	Fatty Acid, Dicarboxylate	18362	LC/MS Polar	2029	2520	187.098	2266	123-99-9	C08261	HMDB0000784	0.7892	1.1297	0.7176	0.7043	1.2509	0.673	1.1486	0.8502	0.8876	0.7991	0.521	0.7688	1.024	0.7004	0.8556	1.1124	1.1339	0.8744	1.0003	1.1136	0.7796	0.8534	0.9997	0.6292	0.6622	1.2692	1.7493	1.0847	3.4978	1.15	0.7447	1.3938	0.7004	1.3773	0.9007	1.3081	2.3664
1693	branched chain 14:0 dicarboxylic acid	Lipid	Fatty Acid, Dicarboxylate	63191	LC/MS Neg	100021374	3849	257.176					1.2782	0.9811	2.5721	1.3053	2.6325	0.6551	0.3805	0.7978	0.6211	0.6322	1.544	1.7444	6.0049	1.9296	2.6295	0.1682	0.1406	0.5859	0.5083	0.1949	1.8606	1.2347	0.9145	1.3178	1.4219	0.1406	0.1406	0.2436	0.4831	0.386	1.5828	1.8871	1.2112	3.0155	5.9065	0.3297	0.4005
1682	decadienedioic acid (C10:2-DC)	Lipid	Fatty Acid, Dicarboxylate	63685	LC/MS Polar	100021711	2329.7	197.082	17789717				1.1211	0.8316	0.2278	0.9336	1.5407	1.2518	0.8925	0.9608	0.7019	0.2278	0.2278	0.2278	2.3679	0.8549	0.8657	1.167	0.9119	1.3639	0.2278	1.0829	1.442	0.2278	0.9567	0.9751	0.2278	0.6848	1.0249	0.7626	1.6785	0.6956	0.7078	1.0259	0.4378	4.4223	3.0717	1.1262	1.4688
1704	docosadioate (C22-DC)	Lipid	Fatty Acid, Dicarboxylate	39837	LC/MS Neg	100002952	5291.8	369.301	7641	505-56-6	C14240	HMDB0061714	0.7517	0.992	0.9371	1.008	1.4354	2.347	1.1484	1.8525	2.7164	1.1236	0.8691	0.4728	0.7666	0.7022	0.8468	0.6143	1.1476	1.164	1.4644	0.9434	0.7076	0.6116	0.929	1.4066	0.8861	1.1714	1.4749	1.3205	1.2045	0.8151	0.5102	0.7132	0.7555	1.404	1.3402	0.9623	0.9919
1689	dodecadienoate (12:2)*	Lipid	Fatty Acid, Dicarboxylate	62276	LC/MS Neg	100020478	5146	195.139	25480				2.8226	0.9033	1.1696	1.2364	1.5982	1.3178	1.2917	2.2039	1.2377	1.8607	0.9798	0.4103	1.5362	0.5129	0.7735	0.3741	0.6316	0.5131	0.9256	0.4666	2.2156	0.9683	1.6316	2.4094	1.0147	0.8827	2.2601	0.8051	2.4386	0.4818	0.4154	0.3816	0.7592	2.5723	1.3739	0.8497	0.9853
1688	dodecenedioate (C12:1-DC)*	Lipid	Fatty Acid, Dicarboxylate	61864	LC/MS Neg	100019972	2700	227.129	5283028			HMDB0000933	1.3217	0.6159	0.5952	0.6413	1.1454	0.8694	0.6795	0.688	1.0133	0.591	0.5029	1.0365	0.727	0.6778	0.6773	0.7925	1.0257	0.7187	0.9785	1.6623	0.6701	0.7101	0.995	0.5337	0.7484	1.137	2.016	1.5319	3.2864	1.8386	0.5268	1.3412	1.005	1.2035	1.0209	1.4147	2.1204
1702	eicosanedioate (C20-DC)	Lipid	Fatty Acid, Dicarboxylate	39831	LC/MS Neg	100002951	5200.9	341.27	75502	2424-92-2			0.6766	0.96	1.2833	1.0032	1.2053	1.8432	0.9968	2.1174	2.5851	1.2255	0.6813	0.4842	0.6027	0.5994	0.8481	0.6472	1.1341	0.9432	1.3199	1.0436	0.7529	0.6448	0.8492	1.4408	1.1774	0.8312	1.1848	1.2239	1.1911	0.7146	0.5405	0.6968	0.7453	1.5907	1.1401	0.8978	0.7998
1703	eicosenedioate (C20:1-DC)*	Lipid	Fatty Acid, Dicarboxylate	62923	LC/MS Neg	100021105	5095	339.254					0.3672	1	1.0478	0.3672	0.57	1.2176	0.4983	1.0962	1.1718	0.6774	0.3672	0.45	0.4409	0.4634	0.6186	1.2768	1.8169	1.6241	0.9434	2.4438	0.3672	0.3672	0.7036	0.4096	0.3672	0.6847	1.1326	1.1651	0.7797	0.6055	0.3672	0.9842	0.3672	1.6062	0.5109	1.1221	1.4474
1659	glutarate (C5-DC)	Lipid	Fatty Acid, Dicarboxylate	396	LC/MS Polar	339	2900	131.035	743;4418048	110-94-1	C00489	HMDB0000661	0.3013	0.3166	0.31	0.221	0.2844	0.6288	0.3998	0.2438	0.6181	0.3649	1.4399	1.5182	0.9004	0.8242	0.9765	2.2228	3.7885	2.9777	2.8443	4.0398	0.2879	0.3782	0.6514	0.554	0.6413	0.924	0.4726	1.3353	1.0235	2.8218	2.5728	4.0171	2.9223	1.4793	1.0249	2.4508	3.8179
1697	heptadecanedioate (C17-DC)	Lipid	Fatty Acid, Dicarboxylate	62869	LC/MS Neg	100019969	4869	299.223	3083765	2424-90-0			0.9183	0.9639	0.8681	0.8499	1.1442	1.1464	0.9755	1.41	1.1413	1.391	0.7891	0.7102	1.0602	0.7144	0.5665	0.7344	1.323	0.8265	1.428	1.2965	0.8867	0.6011	1.1086	1.353	1.0539	0.7647	1.2265	1.0023	1.3755	0.7112	0.5679	0.9311	0.6349	2.1132	1.2636	0.8437	1.1655
1695	hexadecanedioate (C16)	Lipid	Fatty Acid, Dicarboxylate	35678	LC/MS Neg	100001614	4615	285.207	10459	505-54-4	C19615	HMDB0000672	0.9435	0.9028	0.8625	0.9166	1.0586	1.1612	0.9532	1.3887	1.2142	1.3365	0.7128	0.5115	1.3423	0.5646	0.594	0.5445	1.0305	1.0066	1.2751	1.2387	0.9934	0.6572	1.5555	1.5722	0.9456	0.6335	1.2841	1.0966	1.3698	0.4848	0.5053	0.9245	0.6591	3.2814	1.3908	0.7056	1.182
1696	hexadecenedioate (C16:1-DC)*	Lipid	Fatty Acid, Dicarboxylate	61862	LC/MS Neg	100019975	4380	283.192					1.0246	1.4572	0.9835	1.4307	1.4238	1.1103	0.8617	1.1772	1.0165	0.9045	1.0291	0.529	1.4596	0.623	0.4979	0.4428	0.7242	0.7065	0.8	1.4506	0.9733	0.8086	2.1347	1.872	0.7394	0.5658	1.0841	0.9467	1.1867	0.4678	0.6156	1.0632	0.8158	4.3524	1.3688	0.7023	1.3116
1671	maleate	Lipid	Fatty Acid, Dicarboxylate	20676	LC/MS Polar	100000707	2640	115.004	444266	110-16-7	C01384	HMDB0000176	1.2695	2.1304	1.2019	0.7584	0.6359	1.7553	1.5119	1.2932	0.8622	0.851	1.1296	0.768	0.7678	0.5102	0.59	1.2765	1.8647	1.0966	1.6124	1.4246	0.7629	0.7601	0.987	1.2971	0.8772	1.0128	0.9642	0.8963	0.9872	0.5445	0.9363	0.9281	0.8261	1.0221	0.6052	1.986	1.4977
1701	nonadecanedioate (C19-DC)	Lipid	Fatty Acid, Dicarboxylate	62867	LC/MS Neg	100019970	5130	327.254	12572015	6250-70-0			0.7359	0.6766	0.9374	1.1307	1.0463	1.579	1.0125	1.5974	1.704	1.2899	0.6481	0.5813	0.9875	0.6192	0.8297	0.875	1.2961	1.0997	1.9987	1.7929	0.7473	0.4991	0.8468	0.932	1.2533	0.5941	1.4294	0.9846	1.7043	0.8457	0.594	0.8551	0.6816	1.6874	1.7332	1.0183	0.9423
1700	octadecadienedioate (C18:2-DC)*	Lipid	Fatty Acid, Dicarboxylate	61860	LC/MS Neg	100019982	4676	309.207					0.853	1.3083	0.8272	0.6311	0.9771	1.113	1.0046	0.8976	0.9002	0.9891	0.631	0.654	1.2058	0.7546	0.8707	1.2755	1.452	1.8214	0.9717	3.08	0.6374	0.3526	1.0704	0.9117	0.5976	1.0749	1.4218	1.2633	1.0676	0.8699	0.6561	1.2901	0.9259	2.9505	1.3316	1.4202	2.5394
1698	octadecanedioate (C18)	Lipid	Fatty Acid, Dicarboxylate	36754	LC/MS Neg	100001615	5043	313.238	70095	871-70-5		HMDB0000782	0.7682	0.8045	0.9181	0.8729	1.0087	1.4454	1.1023	1.6488	1.6354	1.4166	0.6359	0.5204	0.9909	0.7025	0.7477	0.7231	1.2486	1.0346	1.3969	1.3336	0.9328	0.6911	0.9913	1.2713	0.9309	0.9076	1.416	1.2316	1.348	0.7893	0.4448	0.7898	0.6693	2.0202	1.1999	0.9165	1.2018
1699	octadecenedioate (C18:1-DC)	Lipid	Fatty Acid, Dicarboxylate	61861	LC/MS Neg	100019978	4875	311.223	9543674				0.7429	1.0431	0.9152	0.9001	1.0045	2.1187	0.9939	2.0766	2.6372	1.0359	0.6082	0.4188	0.9955	0.5647	0.795	0.8932	1.1103	1.2626	0.9154	1.7235	0.7649	0.4824	1.2443	1.1195	0.7175	0.9439	1.3935	1.2047	1.351	0.6922	0.4379	0.7844	0.524	2.9102	1.0633	0.9723	1.7273
1673	pimelate (C7-DC)	Lipid	Fatty Acid, Dicarboxylate	15704	LC/MS Polar	100000101	2745	159.066	385	111-16-0	C02656	HMDB0000857	0.4792	0.4792	0.7637	0.6403	0.9868	0.7252	0.5719	0.8353	0.9695	0.4792	0.8439	1.0132	1.2869	1.2171	1.4505	0.8305	1.1142	0.9576	1.3127	1.4276	0.9544	0.7218	1.2734	1.2289	0.8422	0.7375	0.837	0.7874	1.6589	0.9428	1.8321	1.3207	0.843	3.8726	2.7235	1.0764	1.847
1681	sebacate (C10-DC)	Lipid	Fatty Acid, Dicarboxylate	32398	LC/MS Neg	100001211	1788	201.113	5192	111-20-6	C08277	HMDB0000792	0.8997	1.1258	0.8644	1.2494	1.7799	0.8868	0.999	0.9918	1.0339	0.9557	1.001	0.8882	1.068	0.6732	0.662	0.8368	1.1612	1.1555	0.9433	1.1058	1.0082	0.8003	1.2847	0.9198	0.741	0.8131	1.1227	1.1365	1.0723	0.7981	0.6117	1.2627	0.867	1.7012	1.0901	0.8671	1.2795
1676	suberate (C8-DC)	Lipid	Fatty Acid, Dicarboxylate	15730	LC/MS Neg	100000016	804.3	173.082	10457	505-48-6	C08278	HMDB0000893	1.0547	0.8353	0.1883	0.6241	0.7057	0.623	0.1883	0.8572	1.1142	0.4263	0.1883	0.8031	1.8425	0.9938	0.1883	1.0062	1.9518	1.6578	0.9903	1.0481	0.9625	0.5107	0.1883	0.8134	0.5853	0.7323	0.1883	0.8784	1.1995	0.1883	1.1277	2.2031	1.1263	2.1403	1.6635	0.1883	1.6116
1694	tetradecadienedioate (C14:2-DC)*	Lipid	Fatty Acid, Dicarboxylate	62918	LC/MS Neg	100021100	3148	253.144	86018718				0.793	0.3067	1.9445	1.4663	3.2656	1.4049	0.5471	1.6022	0.5023	0.3067	0.6647	0.3067	3.6497	0.4558	0.5649	0.3067	0.3067	0.3067	0.3067	0.3067	1.0454	0.3368	1.4775	0.3067	0.9464	0.3067	0.3067	0.3067	1.0802	0.3067	0.3067	0.3756	0.3067	4.5354	5.2172	0.3067	0.3067
1691	tetradecanedioate (C14)	Lipid	Fatty Acid, Dicarboxylate	35669	LC/MS Neg	100001613	3985	257.176	13185	821-38-5		HMDB0000872	1.2196	1.3669	0.9645	1.1824	1.1422	0.726	0.9479	1.3673	0.699	1.3058	1.1012	0.7618	1.3093	0.7745	0.5061	0.2831	1.0355	0.4033	0.956	1.5322	0.9078	0.7384	1.6178	1.3516	0.8797	0.7484	1.1441	1.2536	0.7965	0.4371	0.7603	1.213	1.037	2.4472	1.2191	0.5233	1.2605
2030	12,13-DiHOME	Lipid	Fatty Acid, Dihydroxy	38395	LC/MS Neg	62	5137	313.238	10236635	263399-35-5	C14829	HMDB0004705	2.1098	1.1144	0.706	1.0741	2.0343	0.9042	1.2783	1.4413	0.6903	1.413	0.5022	0.6427	2.6358	0.5032	0.469	0.4432	0.95	0.4696	1.3244	0.6304	1.6375	0.8432	0.9863	1.8754	1.0137	0.6667	3.1838	0.7285	2.347	0.3333	0.1961	0.4922	0.7962	3.5384	2.2232	1.1949	1.9803
2034	2R,3R-dihydroxybutyrate	Lipid	Fatty Acid, Dihydroxy	63109	LC/MS Polar	100002367	1543	119.035	13120901	759-06-8		HMDB0000498	0.964	0.9901	0.9924	1.0562	1.1204	0.751	1.0817	0.7662	0.9101	0.9005	1.0495	0.8605	1.0351	1.0969	1.0936	0.879	0.9197	1.0084	0.8363	1.1366	1.0292	1.1556	0.973	1.0867	0.8162	0.9209	1.0822	1.0076	0.8672	0.8528	1.188	1.0766	1.0504	1.1475	1.2566	0.9894	0.9696
2033	2S,3R-dihydroxybutyrate	Lipid	Fatty Acid, Dihydroxy	62950	LC/MS Polar	100002284	1660	119.035	10964471	5057-93-2		HMDB0002453	1.0567	0.952	0.8715	1.0954	1.1815	0.9377	1.2293	0.9021	1.0289	0.9994	1.2795	0.8371	1.2165	1.1652	1.1506	0.7984	0.8016	0.8751	0.7553	0.7689	1.1884	1.188	1.0006	1.1908	0.9271	1.1463	1.3749	0.9781	0.9076	0.9921	1.2631	1.1548	1.2207	1.0621	1.4565	0.8499	0.9428
2037	3,4-dihydroxybutyrate	Lipid	Fatty Acid, Dihydroxy	62952	LC/MS Polar	100001730	2204	119.035	150929	51267-44-8		HMDB0000337	0.9945	1.1793	1.1357	1.8834	1.1332	1.0866	1.2993	2.3652	1.8861	0.9938	0.8606	0.6481	1.0788	0.7177	0.7662	0.9091	1.0138	0.7215	0.7337	0.5616	1.265	1.3335	1.0055	1.3433	1.6479	1.0872	1.0392	0.801	0.9428	0.7115	0.8794	0.8094	1.0498	1.2076	0.9544	0.6819	0.7873
2031	9,10-DiHOME	Lipid	Fatty Acid, Dihydroxy	38399	LC/MS Neg	179	5180	313.238	9966640	263399-34-4	C14828	HMDB0004704	1.3079	0.8514	0.9696	0.8927	1.3632	0.9217	1.2551	1.0304	0.6109	1.2553	0.4897	0.5036	2.1048	0.7249	0.6445	0.6605	1.8154	0.9268	1.1614	0.6131	1.1307	0.5778	1.0678	1.4747	0.5896	1.2486	2.8987	0.8175	1.7685	0.5285	0.3471	0.482	0.5408	2.4835	1.4991	1.3157	1.8778
2014	13-HODE + 9-HODE	Lipid	Fatty Acid, Monohydroxy	37752	LC/MS Neg	100002196	5275	295.228	5312830;1424;5282947;5282944;5282945		C14767,C14762	HMDB0004667,HMDB0004670	1.1808	1.4274	0.7592	1.1419	1.4603	1.0272	1.1487	1.0748	0.6904	1.0107	0.6544	0.6056	1.5464	0.6092	0.7417	0.7998	0.8717	1.034	0.9003	0.6957	0.8766	0.651	0.9893	1.471	0.7375	0.7803	1.6761	0.7381	1.1016	0.6094	0.4714	0.6828	1.2533	2.4376	1.3473	1.1484	1.5224
2010	16-hydroxypalmitate	Lipid	Fatty Acid, Monohydroxy	39609	LC/MS Neg	100002953	5236.2	271.228	10466	506-13-8	C18218	HMDB0006294	1.5131	2.1068	1.2369	2.1968	1.8623	0.9984	0.9867	1.1667	0.9436	0.7486	1.2275	0.2752	1.6993	0.595	0.8362	0.3706	0.7841	0.534	1.0803	0.6442	1.0298	0.9302	1.2152	2.1707	1.0708	0.774	1.043	0.617	0.8648	0.7183	0.754	0.8656	2.559	3.2538	1.8503	0.8228	1.0016
1973	2-hydroxyarachidate*	Lipid	Fatty Acid, Monohydroxy	61700	LC/MS Neg	100019892	5990	327.291	5225199				0.9261	0.8585	1.6462	1.1939	1.6915	1.3004	0.6069	0.8888	1.228	1.9036	1.0159	0.4791	1.3761	0.787	1.0068	0.4365	0.914	0.9834	2.0161	0.5815	1.5893	1.2922	1.2422	1.6921	0.2967	0.2967	1.1367	0.8228	0.9932	0.5076	0.3857	0.777	0.2967	1.7314	1.7522	0.8304	0.7182
1962	2-hydroxydecanoate	Lipid	Fatty Acid, Monohydroxy	42489	LC/MS Neg	100004089	4840	187.134	21488	5393-81-7		HMDB0094656	1.0361	1.1249	0.9929	0.8532	1.0637	1.2271	1.1723	0.9518	0.9476	0.9067	0.6424	0.5246	1.5337	0.6134	0.6821	0.8455	1.5555	0.9236	1.0962	0.8194	0.6444	0.9654	1.7043	0.9	0.7584	1.4724	1.1841	1.1213	1.381	0.5064	0.3975	0.5306	0.6075	1.3071	1.2466	2.2182	1.3367
1960	2-hydroxyoctanoate	Lipid	Fatty Acid, Monohydroxy	22036	LC/MS Neg	100000743	3736.8	159.103	5312860;6995013;94180	617-73-2		HMDB0002264	0.6825	1.1326	1.1899	0.8783	0.9233	1.3035	0.9523	0.7395	0.9535	0.8384	0.5609	0.7818	1.1602	0.4588	0.5766	1.0527	1.5429	1.4998	1.2686	0.9193	0.7541	0.7093	1.3136	0.945	0.8337	1.3077	1.168	1.2694	1.0465	0.6813	0.4287	0.6409	0.5984	1.3778	1.1021	1.1647	1.8248
1968	2-hydroxypalmitate	Lipid	Fatty Acid, Monohydroxy	35675	LC/MS Neg	100001579	5511.2	271.228	12575964;92836;11065598	764-67-0		HMDB0031057	0.6055	0.3653	1.0683	1.589	1.2619	1.4147	1.0608	1.071	0.9925	1.0538	0.7237	0.4481	1.1929	0.6921	0.6755	0.3653	0.7546	0.7069	0.8993	0.7105	1.3824	1.6561	1.8115	1.1971	0.6847	0.8906	1.5704	0.987	1.3734	1.3053	0.7088	0.569	0.4621	1.2279	1	0.9548	1.1044
1971	2-hydroxystearate	Lipid	Fatty Acid, Monohydroxy	17945	LC/MS Neg	1239	5695	299.259	69417;439885;439887	629-22-1	C03045,C03042	HMDB0062549	0.5344	1.003	0.8193	1.7567	0.9157	1.6687	0.8975	1.1941	0.997	0.9706	0.8464	0.3574	1.0464	0.4948	0.5359	0.3055	0.8526	0.8532	1.1654	0.6493	1.5576	1.9652	1.3062	1.1121	0.7703	1.1136	2.0799	1.1423	1.6415	1.805	0.7037	0.3979	0.6822	0.5938	1.1772	1.125	1.4171
1979	3-hydroxyhexanoate	Lipid	Fatty Acid, Monohydroxy	53230	LC/MS Neg	100006367	1725	131.071	151492	10191-24-9		HMDB0061652,HMDB0010718	1.3905	0.7898	0.9115	1.2222	1.0141	2.2608	1.1437	1.2124	0.9316	0.9859	1.8912	0.3679	1.2865	0.4772	0.4545	0.3133	0.5266	0.5607	1.558	0.7581	1.5903	1.163	2.4609	1.6343	0.8476	0.5773	1.3811	1.4989	1.8963	0.3538	0.4249	0.7197	0.5828	2.7064	1.3909	0.7367	0.8771
1985	3-hydroxylaurate	Lipid	Fatty Acid, Monohydroxy	32457	LC/MS Neg	100001112	5175	215.165	94216	53941-38-1		HMDB0000387	3.9639	1.0059	0.8461	1.833	1.7326	1.3515	1.1889	2.3019	0.8323	1.5699	1.3676	0.3851	1.7704	0.3186	0.3664	0.3236	0.4675	0.3752	0.6043	0.3379	3.549	1.9603	4.3091	3.9824	0.9293	0.7048	1.6861	0.5502	2.8719	0.2895	0.5183	0.4373	0.8283	4.0352	1.4342	0.9941	0.9778
1980	3-hydroxyoctanoate	Lipid	Fatty Acid, Monohydroxy	22001	LC/MS Neg	100000773	3446	159.103	26613	88930-08-9	C20793	HMDB0001954	1.9861	1.3976	0.8264	1.0038	0.9965	1.9964	0.9843	1.3057	0.8456	1.103	1.1176	0.4584	1.4753	0.3777	0.5425	0.4247	0.6953	0.6834	0.8198	0.5272	2.2694	1.2469	2.4368	2.0176	0.8831	0.552	1.7329	0.7067	1.9973	0.4033	0.5864	0.6872	0.7947	3.1381	1.6263	1.0035	1.2872
1989	3-hydroxystearate	Lipid	Fatty Acid, Monohydroxy	52938	LC/MS Neg	100008933	5674	299.259	5282907	45261-96-9		HMDB10737	1.4389	1.1755	1.0119	1.0619	1.0524	1.0102	0.777	0.5833	1.1945	0.6379	1.7782	0.419	1.4185	0.6182	0.5425	0.2083	0.9148	0.3437	2.3728	1.0991	0.7181	0.5126	1.7157	1.6081	0.3066	0.675	0.4737	0.9898	0.7378	1.4206	0.8579	0.4609	1.0437	2.1031	0.9358	1.8987	1.6603
1981	3-hydroxysuberate	Lipid	Fatty Acid, Monohydroxy	31936	LC/MS Polar	100001143	3000	189.077	22328017	73141-47-6		HMDB0000325	0.9672	0.7614	1.4503	1.1354	1.6604	0.8351	0.5694	0.5633	0.7991	1.0178	0.9505	0.6781	1.7837	1.1786	1.2328	0.6502	0.712	1.3166	1.1173	0.6649	1.8033	1.1969	0.9822	2.421	2.0519	0.476	0.5653	0.653	0.7411	0.3857	1.2582	1.5232	1.0996	3.8218	2.7004	0.5392	0.8816
1957	4-hydroxybutyrate (GHB)	Lipid	Fatty Acid, Monohydroxy	34585	LC/MS Pos Early	100001507	1148	87.0441	10413	502-85-2	C00989	HMDB0000710	1.1646	1.0595	0.5594	0.9405	1.9303	1.4391	1.2233	1.6847	0.8626	1.338	0.8495	0.1271	1.6869	0.7113	0.3417	0.4282	0.2897	0.5697	0.935	1.0689	1.1263	1.9181	2.3682	1.9923	1.6636	0.839	0.8409	0.8052	1.6995	0.6976	0.5404	0.6992	0.5865	1.3286	1.94	0.7374	0.4802
1995	5-hydroxyhexanoate	Lipid	Fatty Acid, Monohydroxy	31938	LC/MS Neg	100001148	1267	131.071	170748	44843-89-2		HMDB0000525,HMDB0000409	1.1399	1	1.2568	1.1564	1.7031	1.2437	0.9559	0.377	0.7192	0.377	1.351	0.8076	1.8396	1.1234	0.9799	0.377	1.2274	0.8301	0.8548	0.6724	0.8393	0.8935	1.0205	0.377	0.377	0.5216	0.5711	0.377	0.8941	0.8848	1.5322	2.1227	1.5455	2.9712	2.1445	0.9172	0.6148
4772	2,3-dihydroxyisovalerate	Xenobiotics	Food Component/Plant	38276	LC/MS Polar	100002417	1050	133.051	677	1756-18-9	C04039	HMDB0012141	1.0019	0.9881	1.1635	1.4523	1.3653	1.0423	0.8403	0.9981	1.2927	0.8626	1.5182	0.9789	1.3053	1.5183	1.621	1.1766	0.7765	0.7405	0.6815	0.6168	1.2831	1.8193	1.0865	1.0931	1.1868	0.8909	0.679	0.7719	0.9639	0.8063	1.3739	1.094	1.1743	0.9394	1.1391	0.8516	0.7521
4777	2,8-quinolinediol sulfate	Xenobiotics	Food Component/Plant	48691	LC/MS Neg	100004321	2612	239.997					0.2525	0.2525	0.2525	0.2525	0.2525	9.0356	0.9787	3.778	2.3293	0.3663	2.1988	0.3858	0.706	1.3962	1	0.3373	0.4045	1.0886	1.3823	0.2525	0.2525	0.2525	0.2525	0.2525	0.2525	0.2525	0.2525	0.2525	0.2525	0.2525	0.2525	0.2525	0.2525	0.2525	0.2525	0.2525	0.2525
5250	2-aminophenol sulfate	Xenobiotics	Food Component/Plant	43266	LC/MS Neg	100004322	1677	188.002	181670			HMDB0061116	0.8604	0.8495	0.8591	0.5967	0.6394	3.3211	0.5967	2.3807	2.8585	0.6715	4.0314	0.8844	1.805	1.8379	3.8638	1.8071	0.5967	1.0383	0.9617	0.7477	0.5967	0.5967	0.5967	0.5967	0.5967	0.5967	0.5967	0.5967	0.5967	0.5967	0.5967	0.5967	0.5967	0.5967	0.5967	0.5967	0.5967
4780	2-isopropylmalate	Xenobiotics	Food Component/Plant	15667	LC/MS Polar	100000409	2605	175.061	77	3237-44-3	C02504	HMDB0000402	0.955	0.8203	0.8409	0.7829	0.6114	1.188	3.0682	1.4069	0.7479	1.1189	1.2999	0.9047	1.4782	0.7155	1.6746	4.4261	2.7424	4.6724	1.2736	0.7578	0.6454	1.231	1.6682	1.3242	0.5469	0.6131	0.9224	0.4176	0.6011	0.6455	2.5041	1.777	1.045	1.4944	1.1176	0.9043	0.6993
5129	2-keto-3-deoxy-gluconate	Xenobiotics	Food Component/Plant	48141	LC/MS Polar	100005946	1900	177.041	161227	17510-99-5	C00204	HMDB0001353	1.2142	1.363	0.9895	1.353	0.7438	0.7327	0.6816	2.9232	1.7212	0.693	0.3733	0.7885	1.4995	0.4116	0.8574	1.644	1.75	1.5969	0.9738	0.7949	0.4804	0.7529	1	1.8326	1.9332	1.1672	0.6426	0.8721	0.3733	0.8256	1.0818	2.237	2.1751	2.076	0.5433	1.1279	1.1558
4636	2-piperidinone	Xenobiotics	Food Component/Plant	43400	LC/MS Pos Early	100004295	1675	100.076	12665	675-20-7		HMDB0011749	0.87	0.676	0.8165	0.8978	0.9166	1.5215	0.9526	0.6781	0.7766	0.9837	1.9026	0.7014	1.0029	0.7699	1.0947	1.1207	0.6897	0.8699	0.8908	0.902	0.9971	0.9226	2.0379	1.2179	0.6989	1.1804	1.0455	0.9597	1.2972	2.0366	1.2528	1.8177	0.7262	1.0717	1.0081	1.2102	1.7617
4785	3-formylindole	Xenobiotics	Food Component/Plant	62863	LC/MS Pos Early	100020219	2736	146.06	10256	487-89-8	C08493	HMDB29737	1.4722	1.466	1.3942	1.2673	1.4094	0.5365	0.4186	0.3609	0.4596	0.3615	1.6681	2.0187	2.0677	2.4202	2.9372	0.2325	0.4227	0.3834	0.4611	0.2927	1.1082	1.1345	1.6128	1.5432	1.1381	0.3304	0.3047	0.4347	0.3311	0.3598	2.2621	3.6704	2.1045	1.988	1.7257	0.3069	0.6117
5214	3-indoleglyoxylic acid	Xenobiotics	Food Component/Plant	63583	LC/MS Neg	100020372	2140	188.035	73863	1477-49-2			1.0458	1.3082	1.3684	1.1843	1.5184	0.4416	0.4379	0.2816	0.3864	0.3113	1.6814	1.0147	2.411	1.4705	1.8428	0.2794	0.2175	0.2738	0.5461	0.2828	1.5275	1.4591	1.7974	1.5648	1.2766	0.3461	0.3029	0.4664	0.3284	0.3268	1.9243	1.8162	2.0306	2.4697	1.9807	0.1815	0.4225
5181	4-hydroxycinnamate	Xenobiotics	Food Component/Plant	36770	LC/MS Neg	100001675	1457	163.04	637542	501-98-4	C00811	HMDB0002035	0.1748	2.3689	0.724	0.5016	0.6091	1.3396	1.1249	0.4366	1.1441	0.2598	0.6408	1.0677	0.8209	1.0239	2.0142	5.9536	1.205	0.7774	1.4798	1.6635	0.1658	0.2646	0.466	0.1658	0.3608	2.0382	1.0073	1.3767	0.8564	1.2488	0.4444	0.3547	0.511	0.1658	0.3901	1.068	3.0705
5116	4-vinylguaiacol sulfate	Xenobiotics	Food Component/Plant	48442	LC/MS Neg	100006126	3354	229.018	53803570			HMDB0127980	0.469	2.5524	0.641	0.405	0.6198	1.5529	9.0652	11.6992	0.7095	8.1049	0.405	1.0626	0.405	0.4105	1.8121	29.2508	15.1433	20.4999	12.8129	5.2021	0.405	0.405	0.405	0.405	0.405	0.405	1	0.5629	0.6627	0.9565	0.4363	0.9233	0.405	0.405	0.523	0.5445	1.8448
5203	caffeic acid sulfate	Xenobiotics	Food Component/Plant	53254	LC/MS Polar	100009337	1307	258.992	21668705			HMDB0041708	0.484	0.7778	0.6573	0.117	0.117	0.6903	0.2206	0.117	0.2861	0.117	1.1329	0.6077	0.4979	1.7822	1.3457	2.58	2.0164	2.7042	1.787	1.2746	0.117	0.421	0.631	0.3474	1.281	3.1035	0.1887	2.4622	0.5234	1.9084	3.3206	3.9662	1.8433	0.392	0.8671	2.3887	2.0086
4834	dihydrocaffeate sulfate (2)	Xenobiotics	Food Component/Plant	62524	LC/MS Polar	100020822	1328	261.007					0.5919	0.7619	0.7083	0.4502	0.3723	2.432	1.5126	0.8552	2.1746	0.4172	0.9932	0.3302	2.585	1.5044	2.0001	1.3489	0.6838	0.9027	4.8702	2.0539	0.3342	0.3637	0.5813	0.5221	0.5005	2.2399	4.0494	2.4481	5.9995	1.0068	2.993	0.7908	0.5303	0.8225	0.5243	4.5735	5.2935
4893	ergothioneine	Xenobiotics	Food Component/Plant	37459	LC/MS Pos Early	100002154	850	230.096	5351619	58511-63-0	C05570	HMDB0003045	1.1406	0.8439	0.7269	0.6541	1.36	1.085	1.0324	0.8006	0.8857	1.2233	0.9468	1.5357	1.3476	1.7626	1.0672	0.7255	1.5187	1.1719	1.054	1.1413	0.6381	0.7402	1.4431	0.9676	0.5499	0.8691	0.8457	0.9149	0.9338	0.7749	1.1178	1.9553	0.8876	1.2204	0.6472	1.1332	1.379
5089	ethyl alpha-glucopyranoside	Xenobiotics	Food Component/Plant	63152	LC/MS Neg	100015965	1576	207.087	11127487	34625-23-5		HMDB0029968	3.0622	1.3151	0.3354	0.2456	11.2876	0.2456	0.7538	0.4798	0.2456	0.2456	0.2456	40.8024	0.7223	1.1659	0.4677	0.9485	1.0515	0.2456	0.2456	0.2456	0.2456	0.2456	0.2456	0.2456	0.2456	0.6406	0.2731	0.2456	0.2456	0.2456	0.2456	5.3266	0.2456	0.2456	0.2456	1.9495	0.2456
4805	gluconate	Xenobiotics	Food Component/Plant	587	LC/MS Polar	338	2922	195.051	3085666;10690	527-07-1	C00257	HMDB0000625	0.908	1.138	1.0015	1.0906	0.7464	0.745	0.7148	1.3492	1.2685	0.7896	1.0456	0.4797	1.0031	0.5596	0.7443	1.2457	1.7005	1.0568	1.3599	0.9985	0.9247	0.9839	1.051	1.6802	1.4428	0.9022	0.9469	1.0318	0.8796	0.7131	1.0528	0.861	1.3287	1.437	0.9036	0.9059	1.0773
4931	histidine betaine (hercynine)*	Xenobiotics	Food Component/Plant	62278	LC/MS Pos Early	100004059	2094	198.124	3083620	534-30-5			1.0479	0.9532	0.5503	0.6185	1.6234	1.6972	1.4468	1.2112	0.823	1.6372	0.6038	2.0217	1.3488	3.0746	1.2931	0.699	1.4244	1.256	0.4636	0.8179	0.7564	0.497	1.2358	1.0324	0.2849	0.5917	1.3447	1.0526	1.0197	0.796	0.8387	1.9839	0.4264	0.9803	0.4395	1.2456	1.6687
4938	indolin-2-one	Xenobiotics	Food Component/Plant	43374	LC/MS Pos Early	100004318	2575	134.06	321710	59-48-3	C12312		1.0686	1	1.2924	1.7292	1.3917	1.3332	1.1723	0.7401	1.2674	0.7894	1.1196	0.1562	0.7596	0.94	0.7284	0.5649	0.5828	0.4157	0.5476	1.8524	1.3909	1.5251	2.001	1.2042	1.1573	0.9336	1.1833	1.204	0.9902	1.1346	0.9902	1.3145	0.4816	0.7235	0.6381	0.1562	0.5942
4959	mannonate*	Xenobiotics	Food Component/Plant	62864	LC/MS Polar	100003695	2736	195.051	3246006	642-99-9			0.9835	1.3825	1.4424	1.6781	1.7262	1.0545	1.0958	2.125	1.1392	1.0172	0.9686	1.2107	1.378	0.7955	0.689	0.3008	0.7366	0.6221	0.5153	0.3182	1.664	1.5556	1.8551	2.9595	2.1991	1.0165	0.7902	0.7869	0.9105	0.4642	0.9386	1.3321	1.1223	1.9679	0.9245	0.5228	0.6016
5090	methyl glucopyranoside (alpha + beta)	Xenobiotics	Food Component/Plant	46144	LC/MS Pos Early	100005864	832	212.113	445238;3036743;2108			HMDB0029965	1	0.6541	0.6006	0.7096	1.1298	1.0983	1.026	1.35	1.5776	1.2721	0.5889	2.3684	0.58	0.6764	0.7347	1.3194	1.2554	1.232	1.0122	1.2946	0.7476	0.3498	0.6431	0.4654	0.3248	1.3327	1.0966	0.9264	1.1098	0.9145	0.8911	0.5337	0.3248	0.5595	0.3589	1.3081	1.0932
4963	methyl indole-3-acetate	Xenobiotics	Food Component/Plant	1584	LC/MS Pos Early	1104	3380	190.086	74706	1912-33-0		HMDB0029738	1.9649	1.9845	1.3518	0.8889	1.3968	0.897	0.5202	0.3435	0.2522	0.527	1.4614	4.9763	2.3674	4.8109	4.707	0.7243	0.797	1.0253	0.4435	1.6583	0.9925	0.3887	1.3567	1.0054	0.2323	0.2972	0.421	0.5229	0.2528	0.2164	2.3255	4.6592	1.5562	1.7779	0.9946	0.5868	1.3526
4999	phytanate	Xenobiotics	Food Component/Plant	598	LC/MS Neg	466	5908	311.296	26840	14721-66-5	C01607	HMDB0000801	0.3076	0.3076	0.8663	0.3076	0.3076	1.3514	0.3076	0.5186	1.1798	0.7129	0.3076	0.5093	0.3076	0.3076	0.8236	0.6112	0.6104	0.8277	1.0621	1.1169	0.4579	0.3076	0.3076	0.5794	0.3076	1	1.3023	1.4875	1.0607	1.3997	1.0487	1.0209	0.6333	0.8877	1.0148	1.1461	0.3076
5117	pyrraline	Xenobiotics	Food Component/Plant	48428	LC/MS Pos Early	100001767	2750	255.134	14274616	74509-14-1	C21013	HMDB0033143	0.4774	0.4774	0.4774	0.905	1.2614	2.0494	0.4774	0.4774	0.5218	0.4774	0.4774	0.4774	0.9336	0.4774	1.2227	0.4774	0.4774	0.4774	0.4774	2.0394	1.3558	0.4774	1.8849	0.4774	0.4774	0.4774	0.6711	2.8945	0.8839	1.3892	0.9649	0.4774	0.4774	0.4774	1.5314	0.9492	1
5063	stachydrine	Xenobiotics	Food Component/Plant	34384	LC/MS Pos Early	100001296	1440	144.102	115244	4136-37-2	C10172	HMDB0004827	0.5688	0.9057	0.8966	0.6239	1.0125	4.1553	4.4818	7.2368	2.8134	4.6674	1.2116	0.4899	1.0238	1.0413	1.8538	4.8127	4.1815	3.9859	4.5782	2.4004	0.2502	0.4811	0.3372	0.5843	2.5318	3.3805	0.9875	0.8858	1.7171	2.1037	0.2303	0.2387	0.9834	0.3598	0.2813	0.4474	1.4096
5073	tartarate	Xenobiotics	Food Component/Plant	15336	LC/MS Neg	100000295	615.3	149.009	444305;875	87-69-4;6106-24-7	C00552,C00898,C02107	HMDB0062642,HMDB0000956	0.6331	0.8415	1.1061	0.4062	0.4212	0.8545	0.7055	0.341	1.1528	0.3559	1.9483	2.594	0.4778	3.365	3.5281	2.5888	2.7808	2.6789	1.8613	3.7748	0.1725	0.6674	1.9659	0.8939	0.874	2.1405	0.2839	1.6692	0.839	1.4432	3.0298	2.9372	2.4863	0.2407	1.1191	0.7426	0.7325
5206	tartronate (hydroxymalonate)	Xenobiotics	Food Component/Plant	20693	LC/MS Neg	100000840	610	118.999	45	80-69-3	C02287	HMDB0035227	1.3625	1.1393	1.0895	0.9226	1.5353	0.9303	0.9759	1.0005	1.1435	1.5343	0.9995	0.4232	1.3312	0.359	0.699	0.689	1.1845	0.7147	0.9283	0.721	1.0898	1.0961	1.2623	1.3321	1.3026	1.0509	1.0578	1.2392	0.965	0.88	0.8466	0.6734	1.1743	1.3888	1.3306	0.8099	0.9851
1368	2-ketogulonate	Carbohydrate	Fructose, Mannose and Galactose Metabolism	15306	LC/MS Polar	100000092	2794.7	193.035	50	342385-52-8	C15673	HMDB0011732	1.1412	0.9352	0.6849	0.4808	1.7832	0.8132	0.6694	0.5417	0.7631	0.8485	0.8797	2.8601	2.0733	1.1127	1.4087	1.0943	1.0599	1.56	1.4213	0.8999	0.5712	0.6456	0.5335	0.8401	0.5628	0.9573	0.6687	1.1073	0.7516	0.8827	1.8618	2.5659	1.783	1.7988	1.0319	1.7607	1.2186
1346	fructose	Carbohydrate	Fructose, Mannose and Galactose Metabolism	577	LC/MS Polar	878	2065	179.056	2723872	57-48-7	C00095	HMDB0000660	0.9325	1.1315	1.4368	0.9834	0.2777	1.049	0.4927	1.0828	0.7603	0.5153	1.7678	0.3795	0.882	0.6879	1.0421	0.8467	1.2083	1.0773	0.9814	1.6967	1.3102	1.5638	1.3389	1.4444	1.6248	0.9174	1.0618	1.3856	0.9201	1.0908	0.8131	0.5418	1.1572	1.0121	1.7803	0.7216	0.8436
1372	galactonate	Carbohydrate	Fructose, Mannose and Galactose Metabolism	27719	LC/MS Polar	100001026	3085	195.051	12310779;128869	299-28-5	C15930,C00880	HMDB0000565	1.0131	0.9081	0.7626	0.6056	1.6923	0.7669	0.6841	0.7201	0.976	0.9875	1.3569	2.1657	1.7112	0.9321	1.3833	0.8937	1.2133	1.0125	1.3483	0.6071	1.3926	1.3718	0.7513	0.9413	1.1403	0.7168	0.786	0.8809	0.5977	0.6214	1.1935	1.9343	1.2803	1.8039	1.1033	0.78	1.0892
1351	mannitol/sorbitol	Carbohydrate	Fructose, Mannose and Galactose Metabolism	46142	LC/MS Polar	100001740	2320	181.072	6251;5780		C00392,C00794	HMDB0000247,HMDB0000765	0.7885	0.7798	0.9406	0.8548	0.9025	1.0212	0.8307	0.5695	0.7205	0.8041	1.1169	0.9662	1.2051	1.3101	1.243	1.0952	1.0695	1.6708	1.4659	3.0632	1.0543	0.91	1.8431	0.9463	1.0516	0.9328	0.8805	1.1625	0.9398	0.8106	1.2781	2.0412	1.092	1.3232	1.3945	0.9116	0.9689
1352	mannose	Carbohydrate	Fructose, Mannose and Galactose Metabolism	584	LC/MS Polar	803	2200	179.056	185698;82308;18950;439680	3458-28-4	C00159,C02209,C00936	HMDB0000169	0.9442	1.1037	1.2519	2.2526	1.4568	1.2463	0.9793	1.7457	1.7857	0.973	0.6411	0.8106	1.7297	0.4977	0.7102	0.491	0.8114	0.8631	0.5716	0.2251	1.6223	1.6289	1.1434	2.6807	3.0937	1.0078	0.8793	0.5704	0.9405	0.4822	0.9624	1.1675	1.6156	2.0919	1.5766	0.5003	0.9922
650	gamma-glutamyl-2-aminobutyrate	Peptide	Gamma-glutamyl Amino Acid	37092	LC/MS Pos Early	100001502	2380	233.113		16869-42-4			0.4583	0.7813	0.4861	0.335	0.6515	0.9817	0.6564	0.5578	1.859	0.3713	0.7985	0.335	0.5241	1.1205	1.7842	1.1862	1.1139	2.2689	1.6805	3.2909	0.335	0.335	0.335	0.7242	0.335	2.5242	0.6829	1.5705	0.4593	1.0183	1.508	0.335	0.7439	0.6878	1.4961	1.1361	1.1251
640	gamma-glutamyl-alpha-lysine	Peptide	Gamma-glutamyl Amino Acid	55015	LC/MS Pos Early	100010901	2784	276.155	65254				0.9565	0.8874	1.146	0.8965	0.8572	1.1664	1.0452	0.7399	1.6677	0.585	1.3154	0.8642	0.6483	1.2198	1.6279	0.8592	1.0775	1.5325	1.4694	1.8027	0.6499	0.8714	0.8059	1.0449	0.7012	1.7948	0.7928	1.3076	1.011	1.6124	1.1902	1.2095	0.989	0.7315	1.3152	0.9668	0.5854
641	gamma-glutamyl-epsilon-lysine	Peptide	Gamma-glutamyl Amino Acid	33934	LC/MS Pos Early	100001262	2725	276.155	7015685	17105-15-6		HMDB0003869	1.0028	0.91	1.6475	1.2019	1.5929	1.6472	1.8674	0.6384	1.312	0.682	1.1491	1.0099	0.7396	0.9937	2.3012	0.8876	0.9421	1.6088	0.9972	1.0556	0.7161	1.1435	0.5116	1.0504	0.4951	2.1963	1.2203	1.0673	0.8319	0.835	1.01	0.8116	1.5005	0.6353	0.6874	0.7915	0.3491
632	gamma-glutamylalanine	Peptide	Gamma-glutamyl Amino Acid	37063	LC/MS Pos Early	100001843	1986	219.098	440103	5875-41-2	C03738	HMDB0029142	0.8672	1	1.5547	0.9238	0.2941	1.3451	1.5039	0.3884	2.2038	0.2305	1.9946	0.2305	0.3479	1.0404	2.2283	0.7813	0.3285	1.034	1.2562	3.9937	0.9765	0.8101	1.4111	1.3442	0.7871	2.4959	0.4807	2.0287	0.6559	1.0387	1.4719	0.9149	1.4375	0.5209	1.2296	0.3796	0.3108
649	gamma-glutamylcitrulline*	Peptide	Gamma-glutamyl Amino Acid	62104	LC/MS Pos Early	100020241	1644	305.146					0.6336	0.8463	1.4262	2.3682	0.1331	1.422	1.3917	0.6176	2.3673	0.5251	1.0654	0.1331	0.17	0.4542	0.7934	0.7928	1.1917	1.5023	1.5376	1.7315	1.305	1.4643	1.5201	2.0022	1.0642	0.7224	0.7007	0.9451	0.7064	1.2369	1.1187	0.3013	0.8875	0.3717	1.3869	0.309	0.8463
634	gamma-glutamylglutamate	Peptide	Gamma-glutamyl Amino Acid	36738	LC/MS Pos Early	331	1775	277.103	92865	1116-22-9	C05282	HMDB0011737	1.2836	1.0622	0.8932	0.8843	1.7775	0.8138	1.0597	0.4946	0.8527	0.5544	1.3988	3.0319	2.5102	1.8195	1.4338	0.4972	0.9257	1.0117	0.9498	1.7063	0.8718	1.0672	1.2178	1.5512	0.5498	0.78	0.5912	0.6547	0.8693	0.412	1.0211	4.6404	1.2181	1.8175	1.009	0.7791	0.5553
635	gamma-glutamylglutamine	Peptide	Gamma-glutamyl Amino Acid	2730	LC/MS Pos Early	1140	1430	276.119	150914	10148-81-9	C05283	HMDB0011738	0.5013	0.8428	1.1202	1.2559	0.3624	1.1226	1.0606	0.8608	1.6782	0.7121	1.1129	0.0222	0.3811	0.6066	0.9248	0.6328	0.7926	1.1489	1.0549	1.791	1.1462	1.2631	1.1462	1.5086	1.4253	1.0543	0.7603	0.9457	0.8995	1.0678	0.8504	0.414	0.7522	0.6598	1.4317	0.5125	0.6269
636	gamma-glutamylglycine	Peptide	Gamma-glutamyl Amino Acid	33949	LC/MS Pos Early	100001294	1535	205.082	100099	1948-29-4		HMDB0011667	1.1031	1.0334	1.0562	0.7858	1.1376	0.5615	0.7625	0.2938	0.9996	0.2527	1.504	1.0982	1.0004	1.605	1.941	0.7561	0.7055	1.1791	1.2916	1.6925	0.571	0.8919	0.7393	1.1036	0.5721	1.1072	0.4718	0.8285	0.6437	1.2617	1.9667	1.5307	1.618	0.9312	1.1917	0.6429	0.5137
637	gamma-glutamylhistidine	Peptide	Gamma-glutamyl Amino Acid	18245	LC/MS Pos Early	1235	2740	285.119	7017195	37460-15-4		HMDB0029151	1.0829	0.6262	1.2451	1.1855	1.1672	0.8822	1.3581	0.5112	1.3059	0.5663	1.5341	0.8962	1.1438	0.7054	1.5511	1.9908	0.414	0.6918	1.1544	1.5929	0.7582	1.0141	1.0161	1.2694	0.6614	1.7644	0.5815	1.0871	0.7815	0.9701	1.5204	1.0069	0.5165	0.9931	1.528	0.3546	0.1933
638	gamma-glutamylisoleucine*	Peptide	Gamma-glutamyl Amino Acid	34456	LC/MS Pos Early	100001485	2940	261.144	22885096			HMDB0011170	0.8462	0.9743	0.9981	0.7055	0.9385	0.8747	1.0019	0.3485	0.9804	0.4108	1.5246	1.0457	1.1269	1.3481	1.8597	0.9886	1.8051	1.6406	1.9221	1.7088	0.5936	0.9123	1.0158	0.8993	0.7688	1.3688	0.5429	1.3031	0.7464	1.5028	1.4402	1.8459	1.5388	1.0369	1.3545	0.9894	0.7414
639	gamma-glutamylleucine	Peptide	Gamma-glutamyl Amino Acid	18369	LC/MS Pos Early	1268	2991	261.144	151023	2566-39-4		HMDB0011171	0.7705	0.9207	1.371	0.7139	1.055	0.8609	0.6794	0.3303	1.0363	0.3877	1.5946	0.9844	0.9401	1.3622	1.7755	0.8194	0.9565	1.4641	1.2692	1.5207	0.6878	1.2049	1.2093	0.8312	1.0638	1.0179	0.3864	1.1356	0.6003	1.1914	1.3307	1.3301	1.0156	0.9158	1.5935	0.6904	0.5081
642	gamma-glutamylmethionine	Peptide	Gamma-glutamyl Amino Acid	44872	LC/MS Pos Early	100001313	2640	279.101	7009567	17663-87-5		HMDB0029155	0.4161	0.926	1.4969	1.1756	0.0859	1.1165	0.5722	0.1835	1.9529	0.1975	1.9714	0.0859	0.1317	0.8155	2.5511	0.5145	0.7852	1.7622	1.2529	3.1456	0.9586	1.2283	2.4943	1.2275	1.71	1	0.5346	1.5513	0.4962	2.4511	3.8606	0.6584	2.4552	0.2767	2.6094	0.46	0.711
643	gamma-glutamylphenylalanine	Peptide	Gamma-glutamyl Amino Acid	33422	LC/MS Pos Early	100000491	2992	295.129	111299	7432-24-8		HMDB0000594	0.7189	0.9546	1.4019	0.8969	0.8803	0.9799	1.171	0.2967	1.1071	0.3427	1.0833	0.6702	1.0201	1.1993	1.2856	1.4963	1.1846	1.4051	1.4187	2.1136	0.6597	1.0393	0.8287	0.8024	1.449	0.9123	0.5993	1.4327	1.0397	0.9731	1.085	2.1782	0.97	0.7376	1.4824	0.9068	0.6486
648	gamma-glutamylserine	Peptide	Gamma-glutamyl Amino Acid	54914	LC/MS Pos Early	100009231	1351	235.093	22844748	5875-35-4		HMDB0029158	1.127	1.2482	1.3053	1.2043	0.836	0.9906	1.3564	0.6534	1.6375	0.4652	1.3046	0.3881	0.7108	0.9022	1.2431	0.8075	0.7837	1.0009	1.0893	1.9406	0.903	1.0857	0.877	1.2748	0.8012	1.6114	0.9255	1.2824	1.0275	1.481	1.0946	0.9709	0.9671	0.7202	1.1544	0.7679	0.7207
644	gamma-glutamylthreonine	Peptide	Gamma-glutamyl Amino Acid	33364	LC/MS Pos Early	100001314	1750	249.108	76078708	5652-48-2		HMDB0029159	1.2862	1.017	0.9032	0.983	0.9229	0.8268	1.2911	0.4752	1.2773	0.557	1.144	0.75	0.882	1.3719	1.3691	0.9191	0.8438	1.0669	1.119	1.1076	0.5596	0.922	0.7988	1.0171	0.3799	1.365	0.7788	1.4555	1.0645	1.3062	1.3324	1.3921	1.0915	0.6951	1.032	0.7926	0.8742
645	gamma-glutamyltryptophan	Peptide	Gamma-glutamyl Amino Acid	33947	LC/MS Neg	100001295	1960	332.125	3989307	66471-20-3		HMDB0029160	0.6369	1.2789	1.5226	1.0776	0.8228	0.3996	0.3996	0.3996	0.3996	0.3996	1.0005	0.5912	1.151	0.5857	1.1311	0.3996	0.3996	0.3996	0.3996	0.3996	0.7593	0.7657	1.0454	1.1824	0.5646	0.3996	0.3996	0.3996	0.3996	0.3996	0.3996	1	0.7507	1.0818	1.261	0.3996	0.3996
646	gamma-glutamyltyrosine	Peptide	Gamma-glutamyl Amino Acid	2734	LC/MS Pos Early	1102	2518	311.124	94340	7432-23-7		HMDB0011741	0.8251	1.2941	1.4231	1.1	1.1672	1.0448	1.7714	0.4195	0.9889	0.4012	0.9778	0.8318	0.9554	1.1161	1.0692	1.1521	1.0118	1.2066	1.1295	2.0482	0.6694	0.9766	0.8717	1.1558	1.2473	1.5179	0.852	1.4483	0.9526	0.8384	0.6435	1.6049	0.8956	0.8251	1.0111	0.6444	0.6214
647	gamma-glutamylvaline	Peptide	Gamma-glutamyl Amino Acid	43829	LC/MS Pos Early	100001126	2700	247.129	7015683	2746-34-1		HMDB0011172	0.9358	0.9426	1.0085	0.9346	1.2668	0.8426	0.8517	0.3506	0.9567	0.456	1.2848	1.0001	1.0884	1.1579	1.3147	0.9171	1.2651	1.4578	1.4732	1.4293	0.7584	1.0075	0.8889	1.1498	0.7893	0.9948	0.5827	1.088	0.7381	1.2911	1.2653	1.479	1.1836	0.9999	1.2445	0.9445	0.683
46	alpha-ketoglutaramate*	Amino Acid	Glutamate Metabolism	62101	LC/MS Polar	100002397	1916	144.03	48	18465-19-5	C00940	HMDB0001552	1.1312	0.9786	0.996	0.8601	1.683	0.9824	1.1031	1.4209	1.0115	1.2286	1.0696	1.2476	1.1917	1.0237	1.0247	1.0437	0.9622	0.9706	0.9603	1.2242	1.0065	0.9636	1.0486	1.1531	1.0512	1.004	0.7311	0.8658	0.7599	0.6895	0.9092	1.0059	0.8865	1.1351	0.9586	0.6793	0.7454
58	carboxyethyl-GABA	Amino Acid	Glutamate Metabolism	40007	LC/MS Pos Early	100003260	2085	176.092	2572	4386-03-02		HMDB0002201	0.5684	0.4518	0.9875	1.1487	1.0071	1.3053	1.1328	0.4518	1.0286	0.5555	0.9929	1.2569	0.7666	1.0522	0.6362	0.6384	0.7654	0.4518	0.4518	0.4518	1.4681	1.105	1.0889	1.1066	0.808	1.4011	0.7365	0.6796	1.2097	0.6367	0.8754	1.2267	1.3789	1.4797	1.7694	0.4946	0.8509
44	glutamate	Amino Acid	Glutamate Metabolism	57	LC/MS Pos Early	561	1500	148.06	33032	56-86-0	C00025,C00217	HMDB0000148	1.1994	1.0701	0.7943	0.5388	2.3022	1.0058	1.2745	0.8422	0.6876	1.2617	0.8527	1.7787	1.2806	1.5716	1.1968	1.0741	0.9942	1.123	1.0792	1.419	0.6171	0.9333	0.9168	1.3712	0.4083	1.2291	0.8735	0.9702	0.9493	0.5035	0.725	2.5884	0.766	1.4256	0.7895	1.0701	0.624
45	glutamine	Amino Acid	Glutamate Metabolism	53	LC/MS Pos Early	563	1291	147.076	5961	56-85-9	C00064	HMDB0000641	0.8781	0.8159	1.0452	0.934	1.1392	1.2666	1.1305	1.0814	1.0666	1.1477	0.9527	0.6332	0.9607	0.9492	0.9881	0.7698	0.976	1.0506	1.1261	1.3385	0.9761	0.9701	1.0513	1.048	1.1777	1.1533	0.9066	1.0127	1.0053	0.9255	0.7333	0.8087	0.8019	1.0035	0.9965	0.6912	0.6349
55	N-acetyl-aspartyl-glutamate (NAAG)	Amino Acid	Glutamate Metabolism	35665	LC/MS Pos Early	100001612	1035	305.098	188803	3106-85-2	C12270	HMDB0001067	1.2474	0.6763	0.8324	0.9051	1.3689	1.1049	1.3466	1.0126	0.9976	1.1215	0.8857	0.8189	1.242	0.8013	0.7262	1.1467	1.323	0.923	0.9837	1.1837	1.0024	0.9075	0.6398	0.885	0.7706	1.4662	1.2779	1.0586	1.2149	1.3057	0.5209	1.4614	0.7802	0.9526	0.7819	1.0097	1.2045
47	N-acetylglutamate	Amino Acid	Glutamate Metabolism	15720	LC/MS Polar	100000282	3106	188.056	70914	5817-08-03	C00624	HMDB0001138	0.8833	0.4031	0.3126	0.4406	1.3429	0.9184	1.0316	0.2249	0.5572	0.3448	0.8258	1.6336	2.1624	1.4912	0.6275	1.401	3.2628	2.5099	3.0282	1.0367	0.5466	0.3705	1.2311	0.4494	0.2136	1.9401	0.4012	2.1667	1.386	1.7084	1.69	3.297	0.9684	0.5876	1.1067	0.7993	2.0465
48	N-acetylglutamine	Amino Acid	Glutamate Metabolism	33943	LC/MS Pos Early	100001253	845	189.087	182230	2490-97-3	C02716	HMDB0006029	0.952	1.0615	0.9605	0.7805	1.7354	1.1424	1.137	0.8357	1.0395	1.0483	0.9274	1.6797	1.1657	1.3774	1.424	1.2775	1.0422	1.5312	1.1546	0.8535	0.8953	0.6194	0.7301	1.0733	0.6912	1.9638	0.7342	0.8749	0.5826	0.8083	1.6208	1.4243	1.2312	0.8621	0.8439	1.0446	0.5651
62	S-1-pyrroline-5-carboxylate	Amino Acid	Glutamate Metabolism	42370	LC/MS Pos Early	35	1528	114.055	11966181	2906-39-0	C04322	HMDB0001301	1.7551	1.7103	1.0455	0.2237	0.9993	1.0007	1.6613	1.3799	1.0816	0.8653	0.4247	1.3047	1.3189	0.6387	1.09	1.1959	0.8359	1.0265	1.2278	1.7981	0.203	1.0265	0.3618	0.4765	0.2107	1.6616	0.9351	1.3202	0.7194	0.203	0.203	0.7025	0.4202	0.8222	0.2987	1.0986	0.7957
580	2-aminobutyrate	Amino Acid	Glutathione Metabolism	42374	LC/MS Pos Early	1128	2059	104.071	80283	1492-24-6	C02356	HMDB0000452	0.8394	0.665	0.6387	0.5128	0.8677	1.0037	1.0969	0.7176	1.2067	0.8649	0.882	0.9771	0.781	1.0147	1.2235	0.9963	1.4766	1.419	1.656	2.2319	0.6373	0.476	0.6476	0.6109	0.66	2.0267	0.9875	1.4629	0.9321	1.0941	1.1296	1.4311	1.1355	0.7854	0.8073	1.3749	1.1982
582	2-hydroxybutyrate/2-hydroxyisobutyrate	Amino Acid	Glutathione Metabolism	52281	LC/MS Polar	100008928	1258	103.04	4277439;440864		C21297,C05984	HMDB0000729,HMDB00008	0.6626	0.6833	0.6371	0.5701	0.6158	0.6233	0.6778	0.5881	0.6696	0.742	1.0074	0.8263	1.0983	0.9926	1.0994	1.1347	1.4322	1.69	1.5693	1.8907	0.757	0.6935	0.8486	0.7244	1.0288	0.8317	0.654	1.3145	0.9424	1.0732	1.6898	1.627	1.3617	1.3359	1.1098	1.0705	1.3627
579	5-oxoproline	Amino Acid	Glutathione Metabolism	1494	LC/MS Neg	1021	738.5	128.035	439685;7405	98-79-3	C01879,C02237	HMDB0000267	1.1573	0.9492	0.7784	0.7562	1.3747	0.9506	1.214	1.0879	0.8857	0.9397	0.9037	1.6463	1.1432	1.0658	1.0352	0.9622	1.0698	1.1423	1.0853	1.8579	0.6756	0.776	0.6344	0.7847	0.6809	1.1962	1.0019	0.9881	0.9231	0.9981	0.6822	1.0919	0.8836	1.0251	0.8363	1.089	0.7102
573	cysteine-glutathione disulfide	Amino Acid	Glutathione Metabolism	35159	LC/MS Pos Early	100001437	2465	427.095	3080690	13081-14-6	R00900	HMDB0000656	1.3947	1.0484	1.0649	0.753	2.1537	0.88	1.0104	0.7759	0.8708	1.1761	0.9818	0.9819	1.2916	1.2024	1.2278	0.6284	0.9739	1.0512	1.0038	0.657	1.2271	1.0905	1.024	1.3075	1.0137	1.04	0.8079	1.0192	0.9962	0.8406	0.9578	1.198	0.9414	1.1356	0.8773	0.7435	0.8117
577	cysteinylglycine disulfide*	Amino Acid	Glutathione Metabolism	62103	LC/MS Pos Early	100002466	2547	298.053	22833544	70555-24-7		HMDB0000709	1.0874	0.6021	1.1649	1.5767	0.2346	0.9301	0.7076	0.8091	1.114	0.7881	1.3257	0.2346	0.5394	0.837	1.071	0.6597	1.2631	1.175	0.9187	0.7675	1.8973	1.7094	1.7769	1.3328	2.3348	0.7519	1	0.7626	0.7314	1.257	1.5803	0.9362	1.5253	0.6186	1.6043	0.7665	1.2449
567	glutathione, oxidized (GSSG)	Amino Acid	Glutathione Metabolism	27727	LC/MS Pos Early	448	2667	613.159	65359	103239-24-3	D00031,C00127	HMDB0003337	3.0242	1.9633	1.4643	0.4455	15.8197	1.342	2.0676	0.9806	0.7777	2.8114	0.8666	7.8588	2.8707	1.8221	1.5287	0.882	0.7444	1.1599	1.0194	0.5299	1.1963	0.8474	0.784	1.8527	0.5866	1.5393	0.9662	1.26	1.0369	0.427	0.8358	2.4675	0.7937	2.739	0.6153	0.923	0.6758
584	ophthalmate	Amino Acid	Glutathione Metabolism	34592	LC/MS Pos Early	100001311	2085	290.135	7018721	495-27-2		HMDB0005765	1.4505	0.7804	0.4367	0.5531	4.2603	0.8222	0.9932	1.0068	0.4151	1.0226	0.6094	3.3733	2.308	1.6371	1.0109	1.6735	2.5215	1.828	1.8359	2.326	0.504	0.6665	0.5595	1.5566	0.4287	1.7518	0.7582	1.5877	0.9618	0.7178	0.8663	3.2704	0.9174	1.7712	0.9342	2.7671	2.0073
574	S-methylglutathione	Amino Acid	Glutathione Metabolism	33944	LC/MS Pos Early	100001259	2200	322.107	115260	2922-56-7	C11347		4.3696	2.7807	1.9881	0.8427	10.3827	1.1938	1.7527	0.6201	0.2633	2.3155	1.0716	3.9466	2.5313	0.6748	0.9856	0.2633	0.5849	0.8076	0.784	0.2633	2.2307	1.3354	1.6146	2.6691	1.0634	0.5186	0.5848	0.7553	1.4059	0.4834	0.8883	2.2883	1	3.0147	0.7593	0.2992	0.2633
2841	glycerol	Lipid	Glycerolipid Metabolism	15122	LC/MS Neg	1254	758	91.0401	753	56-81-5	C00116	HMDB0000131	1.4551	1.341	0.9267	0.9213	1.1339	1.4751	1.5629	1.2305	1.2991	1.2158	1.3184	0.3715	1.2248	0.8137	0.5473	0.397	0.8289	0.7547	0.9979	1.3637	1.5487	1.0021	1.3563	1.338	1.18	0.975	0.9051	0.9336	0.9914	0.906	0.6489	1.1979	0.9601	1.5537	0.7954	0.9341	0.935
2842	glycerol 3-phosphate	Lipid	Glycerolipid Metabolism	43847	LC/MS Pos Early	100000258	580	173.021	754	29849-82-9	C0093	HMDB0000126	1.0907	0.9484	0.7957	0.5186	2.4248	0.9983	1.0891	0.8202	0.8365	1.2048	0.9563	1.7947	1.5598	1.0814	0.8651	0.9428	1.1896	1.4579	1.4516	1.0017	1.1525	0.9822	1.0506	1.0105	0.7164	0.9473	0.8062	0.8827	1.0313	0.7193	0.8129	1.6936	0.8006	1.6917	1.0209	1.0122	0.842
2847	glycerophosphoglycerol	Lipid	Glycerolipid Metabolism	48857	LC/MS Polar	100001619	2430	245.043	54575349		C03274	HMDB0240316	2.8295	2.8395	2.2298	0.9283	10.5487	0.6714	1.0165	0.6512	0.4885	1.5669	1.2193	6.5977	2.4575	1.2438	1.0902	0.6354	0.5667	0.9886	1.0525	0.6678	0.9998	1.2191	1.594	1.4406	0.9212	0.8856	0.6577	1.0323	0.9637	0.6229	1.0002	2.6296	0.9837	2.5849	0.6528	0.8949	0.5466
7	betaine	Amino Acid	Glycine, Serine and Threonine Metabolism	3141	LC/MS Pos Early	799	1064	118.086	247	107-43-7	C00719	HMDB0000043	1.1723	0.893	1.0994	1.1934	1.3012	1.3088	1.1913	1.3051	1.3411	1.3504	1.3363	0.7616	1.0946	0.9822	1.0205	0.6329	0.6341	0.783	0.8989	1.2945	1.1638	1.5391	1.5526	1.3638	1.131	0.7775	0.8498	0.879	0.795	0.8135	0.8546	0.9304	0.7394	0.8632	1.0178	0.4387	0.4507
6	dimethylglycine	Amino Acid	Glycine, Serine and Threonine Metabolism	5086	LC/MS Pos Early	806	1104	104.071	673	1118-68-9	C03626	HMDB0000092	0.8522	0.6546	0.7303	0.99	0.892	1.4718	0.9828	0.9648	0.8449	1.0252	1.2386	1.01	1.4504	0.8856	0.7443	0.8644	1.1533	1.4448	1.472	0.9858	1.2291	1.1852	1.0468	1.0628	1.0279	1.2051	0.6966	1.1029	0.9395	0.8903	1.2451	1.2718	0.9338	1.2039	1.1909	0.5732	0.7263
1	glycine	Amino Acid	Glycine, Serine and Threonine Metabolism	58	LC/MS Pos Early	340	1375	76.0393	750	56-40-6	C00037	HMDB0000123	1.2655	1.0056	1.162	0.7079	1.2429	0.7367	0.7799	0.4426	0.9625	0.4861	1.5937	1.9414	1.1037	2.018	2.286	0.9472	1.0636	1.4381	1.4271	1.9804	0.6865	0.8536	0.9646	0.924	0.6908	1.2843	0.6293	0.8602	0.7566	1.3559	2.3653	2.1726	1.8154	0.9944	1.1462	0.9151	0.6761
2	N-acetylglycine	Amino Acid	Glycine, Serine and Threonine Metabolism	27710	LC/MS Polar	100001006	1780	116.035	10972	543-24-8		HMDB0000532	1.0669	1.1153	0.7828	0.601	1.0197	0.7173	0.6152	0.5906	0.9117	0.5825	1.1717	1.4355	1.1945	1.3553	1.6499	0.9435	0.9422	1.2885	1.0793	1.1642	0.9294	0.7134	0.711	1.0138	0.6867	0.7988	0.8872	0.7818	0.852	0.9862	1.9886	1.6186	1.7376	2.2117	2.0209	0.8977	0.8039
11	N-acetylserine	Amino Acid	Glycine, Serine and Threonine Metabolism	37076	LC/MS Polar	100001851	2000	146.046	65249	97-14-3		HMDB0002931	1.1172	0.8628	0.9053	0.7655	0.9677	0.8593	1.0218	0.6687	0.8042	0.7357	1.2113	1.493	1.0737	1.1737	1.4206	1.3447	1.2038	1.682	1.2937	1.14	0.8701	0.8407	0.9782	0.8503	0.764	1.1517	0.7782	1.023	0.7965	1.0298	1.7997	2.0341	1.3543	0.9561	0.9243	1.0591	0.9177
18	N-acetylthreonine	Amino Acid	Glycine, Serine and Threonine Metabolism	33939	LC/MS Neg	100001274	821.6	160.061	152204	17093-74-2		HMDB0062557	0.9079	0.8039	0.8375	0.7324	0.7774	0.5471	0.8955	0.7336	0.5361	1.0298	1.0574	1.91	0.9668	1.7241	1.4235	2.3718	1.9399	2.6503	0.9947	1.2398	0.9457	1.0499	1.194	0.8566	0.7388	1.0053	0.9579	0.9099	0.9528	1.3553	1.5172	2.8757	1.5992	0.7149	1.0774	1.2898	1.4421
5	sarcosine	Amino Acid	Glycine, Serine and Threonine Metabolism	1516	LC/MS Pos Early	1023	1280	90.055	1088	107-97-1	C00213	HMDB0000271	0.607	0.4447	0.4387	0.149	0.4581	1.0683	0.5377	0.1801	0.5769	0.4393	1.1414	1.8215	1.2154	1.2937	1.6636	1.3757	1.5375	2.2729	2.3714	1.7814	0.3332	0.3355	1.0846	0.2271	0.8086	1.2653	0.5434	1.2679	0.83	1.2756	1.8907	2.0286	1.8829	0.9588	1.0412	0.9347	0.7848
10	serine	Amino Acid	Glycine, Serine and Threonine Metabolism	1648	LC/MS Neg	503	674.3	104.035	5951	56-45-1	C00065	HMDB0000187	1.5635	1.5896	1.06	0.9586	1.0256	1.1176	1.1354	0.9103	1.2937	1.1205	0.9986	1.7699	1.0228	0.8839	1.3674	1.0942	1.0014	0.7864	1.0675	2.3638	0.8598	0.967	0.7389	0.7817	0.4564	2.2289	1.4895	0.9213	0.9467	1.2861	0.5863	1.0628	0.7256	0.5459	0.5654	0.7334	0.7791
17	threonine	Amino Acid	Glycine, Serine and Threonine Metabolism	1284	LC/MS Pos Early	564	1514	120.066	6288	72-19-5	C00188	HMDB0000167	1.2457	1.0153	1.0213	0.8142	0.7833	0.8947	1.0379	0.4686	1.117	0.5999	1.3118	0.9255	0.7907	1.4249	1.6679	1.0604	1.0622	1.1193	1.3443	1.4424	0.5392	0.927	0.8901	0.7092	0.5167	1.4066	0.7868	1.6322	0.9285	1.3141	1.4847	1.5045	1.1873	0.6234	0.9847	0.96	0.8521
1220	1,5-anhydroglucitol (1,5-AG)	Carbohydrate	Glycolysis, Gluconeogenesis, and Pyruvate Metabolism	20675	LC/MS Neg	100000580	802	163.061	64960	154-58-5	C07326	HMDB0002712	0.7882	0.6798	0.5009	0.8875	0.6145	1.0355	1.3747	1.2944	1.1029	1.3284	0.7179	0.4563	0.7866	0.5716	0.7714	1.0004	1.2662	1.4362	1.3834	0.9996	0.9641	1.0482	0.7172	0.5799	0.7478	1.1783	1.5237	1.3979	1.823	1.4534	0.7769	0.7552	0.4882	0.8926	0.559	1.3733	1.2612
1237	3-phosphoglycerate	Carbohydrate	Glycolysis, Gluconeogenesis, and Pyruvate Metabolism	1414	LC/MS Neg	132	583	184.986	724	80731-10-8	C00597	HMDB0000807	3.7329	2.4035	0.8039	0.1565	8.3845	0.7249	1.2992	0.7901	0.4086	2.0843	0.7277	5.3712	2.562	4.53	1.6698	1.9874	2.6807	1.437	0.625	2.3069	0.3525	0.4163	0.8677	1.0939	0.2082	0.8197	0.5437	0.986	1.014	0.2618	0.6579	7.6939	0.6616	2.4635	0.3793	2.1488	1.2191
1232	dihydroxyacetone phosphate (DHAP)	Carbohydrate	Glycolysis, Gluconeogenesis, and Pyruvate Metabolism	15522	LC/MS Pos Early	309	539	171.005	668	102783-56-2	C00111	HMDB0001473	3.4509	1.0433	0.9157	0.1106	3.2904	0.7756	1.8355	0.3118	0.3463	1.0223	0.9385	18.2418	1.6943	1.117	0.3781	2.6885	1.0319	2.1339	1.3385	1.0969	0.4469	0.6552	0.6125	0.2402	0.3305	0.9777	0.4986	0.7793	0.6279	0.8249	1.5041	6.6853	1.158	2.1843	0.6565	2.0398	1.032
1223	glucose	Carbohydrate	Glycolysis, Gluconeogenesis, and Pyruvate Metabolism	20488	LC/MS Polar	572	2342	179.056	5793	50-99-7	C00031	HMDB0000122	0.9242	0.9314	1.0834	1.0091	1.0605	1.1855	0.9314	0.7908	0.9909	1.0985	0.8885	0.8399	1.0529	0.7034	0.8276	0.6232	0.8285	0.8481	1.0163	0.4806	1.2618	1.2453	1.3221	1.2171	1.3508	0.9653	0.9133	1.162	1.1263	0.7837	1.0588	1.1274	0.9524	1.3083	1.2039	0.7477	0.924
1224	glucose 6-phosphate	Carbohydrate	Glycolysis, Gluconeogenesis, and Pyruvate Metabolism	31260	LC/MS Polar	291	4537	259.022	5958	103192-55-8	C00092	HMDB0001401	3.738	2.3375	0.9258	0.2726	13.1535	1.0833	1.3471	1.4106	0.2726	4.287	0.4846	10.9078	3.709	2.2733	1.7348	0.5746	1.1887	1	0.837	0.4913	0.9698	0.7719	0.5944	1.4466	0.5116	0.7231	0.8184	1.0077	1.9025	0.4131	0.75	4.1314	0.6929	2.8573	0.3671	1.1731	0.4867
1243	glycerate	Carbohydrate	Glycolysis, Gluconeogenesis, and Pyruvate Metabolism	1572	LC/MS Polar	1052	2070.4	105.019	752;439194	600-19-1	C00258	HMDB0006372,HMDB0000139	1.1826	0.9986	1.0471	0.9387	1.2147	0.818	0.9274	1.2437	1.1687	1.0536	1.1456	0.6187	1.1955	0.6091	0.8223	0.8701	1.0518	0.9071	1.0014	0.9206	0.8675	0.9767	1.077	1.3178	1.1875	1.0955	0.9278	1.0198	0.8461	0.9447	0.9932	0.9927	1.2066	1.1684	1.1308	0.8975	0.8402
1240	lactate	Carbohydrate	Glycolysis, Gluconeogenesis, and Pyruvate Metabolism	527	LC/MS Polar	482	1469	89.0244	612	79-33-4	C00186	HMDB0000190	1.0715	0.8802	0.9549	0.6656	0.9176	0.9902	0.9755	0.5871	0.83	0.7723	1.1719	1.0442	1.0848	1.0408	0.9389	0.801	1.0217	1.134	1.1348	0.9247	0.8358	0.9921	1.1782	1.0349	1.1771	1.0079	0.6949	1.1314	0.9609	0.8594	1.2729	1.4378	1.1731	1.1049	1.1155	0.9652	1.1458
1238	phosphoenolpyruvate (PEP)	Carbohydrate	Glycolysis, Gluconeogenesis, and Pyruvate Metabolism	597	LC/MS Neg	463	587.3	166.975	1005	10526-80-4	C00074	HMDB0000263	3.091	2.4365	0.9524	0.1689	5.714	0.6968	1.3372	0.921	0.4206	2.1004	0.7512	2.9191	2.324	4.1805	1.7464	2.0786	2.3075	1.3942	0.8895	1.7376	0.3132	0.3787	0.535	1.0658	0.1027	0.8589	0.6885	1.0203	0.9797	0.2787	0.6583	6.2711	0.7164	2.473	0.3008	2.6866	1.4856
1239	pyruvate	Carbohydrate	Glycolysis, Gluconeogenesis, and Pyruvate Metabolism	42582	LC/MS Neg	823	732.4	87.0088	1060	127-17-3	C00022	HMDB0000243	1.0642	1.1081	1.2956	1.0241	0.6124	0.8854	0.6386	0.483	0.8506	0.6017	1.3143	0.8861	0.7906	0.5722	1.0166	0.4957	0.9977	0.8345	1.0775	0.8617	1.1296	0.9685	1.2542	1.0023	1.3274	1.0913	0.827	1.1128	0.9665	1.1035	1.4794	0.9757	1.3368	0.9814	1.1922	0.8981	1.0337
563	4-guanidinobutanoate	Amino Acid	Guanidino and Acetamido Metabolism	15681	LC/MS Pos Early	100000096	2320	146.092	500	463-003;463-00-3	C01035	HMDB0003464	1.2568	0.7085	0.7476	0.6943	1.3998	0.7352	1.8932	0.6514	0.908	1.1	1.2244	1.4711	1.9464	1.7065	2.4718	5.438	2.926	3.3414	3.1421	1.3542	0.5572	0.6158	0.8561	0.7266	0.5537	0.6071	0.441	0.5827	0.6523	0.7639	1.4972	1.8886	1.7562	1.516	0.7842	0.8391	1.6274
564	guanidinosuccinate	Amino Acid	Guanidino and Acetamido Metabolism	32446	LC/MS Pos Early	100001212	1892	176.067	439918	6133-30-8	C03139	HMDB0003157	0.8932	1.4324	0.7658	0.2787	3.4505	0.2787	0.2787	0.4657	0.2787	0.8314	0.4332	5.5447	1.1175	2.5126	0.2787	0.2787	0.2787	0.2787	0.2787	0.2787	2.1031	1.613	3.379	0.9024	2.2503	0.2787	0.5414	0.2787	0.2787	0.4423	3.7759	4.4029	0.4386	1.0976	0.5917	0.2787	0.2787
4408	bilirubin	Cofactors and Vitamins	Hemoglobin and Porphyrin Metabolism	43807	LC/MS Pos Late	1090	1840	585.271	5280352	635-65-4	C00486	HMDB0000054	0.0974	1.0214	3.8083	4.172	0.0974	0.0974	0.0974	0.307	4.2146	0.0974	2.667	0.0974	0.0974	0.0974	0.0974	0.0974	0.0974	0.0974	0.4082	0.0974	0.3705	8.9234	0.4716	2.741	17.2911	0.0974	0.0974	0.0974	0.0974	0.4084	0.2918	0.1389	2.2154	1.1666	0.9786	0.0974	0.0974
4411	biliverdin	Cofactors and Vitamins	Hemoglobin and Porphyrin Metabolism	2137	LC/MS Pos Late	250	1016	583.255	5280353	55482-27-4;55482-27-4	C00500	HMDB0001008	1.0624	0.963	1.2152	1.4421	0.5927	1.6948	1.5852	1.9561	2.0539	1.2442	0.5218	0.0975	0.7004	0.0584	0.2022	0.3625	0.1753	0.3033	1.0099	0.6911	1.1246	1.2043	1.3902	1.1197	0.8609	0.9901	2.1242	1.8069	1.6656	1.1255	0.3965	0.3844	0.3511	0.5951	0.5399	0.1472	0.2275
4407	heme	Cofactors and Vitamins	Hemoglobin and Porphyrin Metabolism	41754	LC/MS Pos Late	100001386	1124	616.177	26945	14875-96-8	C00032	HMDB0003178	1.3461	1.2579	0.712	0.4409	1.3702	1.0973	1.015	0.8994	0.6458	2.1874	0.6936	2.0342	1.0457	1.851	1.658	1.3552	1.429	1.0443	0.6678	1.1811	0.8453	0.5322	1.2009	1.1022	0.3252	0.8239	0.8732	1.1449	0.6108	0.5877	0.8156	1.2648	0.5384	0.985	0.6208	1.2042	1.4597
3080	glycosyl ceramide (d16:1/24:1, d18:1/22:1)*	Lipid	Hexosylceramides (HCER)	57457	LC/MS Pos Late	100015730	3373	782.65					2.3762	4.8008	2.758	5.1119	2.6606	0.7158	0.7011	0.7048	0.5189	0.8979	3.0006	1.8192	3.1749	2.1693	1.3521	0.2829	0.6038	0.3775	0.4444	0.1676	2.1356	3.978	11.8654	2.9163	1.5261	0.316	0.3936	0.2874	0.3659	0.2397	2.4399	1.5037	1.4363	2.2108	1.1021	0.3115	0.2479
3078	glycosyl ceramide (d18:1/20:0, d16:1/22:0)*	Lipid	Hexosylceramides (HCER)	57595	LC/MS Pos Late	100015882	3414	756.635					1.1803	1.4846	1.1015	1.3697	0.9209	1.3369	1.1766	1.0523	1.3381	1.2019	1.1054	0.7549	1.1412	1.1413	0.9226	0.5701	1.0344	0.681	0.9473	0.2561	1.2913	1.2306	2.277	1.4029	0.9195	0.9996	0.7085	0.8449	1.0136	0.6036	1.2029	0.8465	0.7466	0.9947	0.6686	0.6991	0.688
3081	glycosyl ceramide (d18:1/23:1, d17:1/24:1)*	Lipid	Hexosylceramides (HCER)	57448	LC/MS Pos Late	100015751	3667	796.666					1.281	1.7009	1.5596	1.5229	1.2679	1.0045	1.0744	1.0839	0.7403	0.8946	1.1983	1.1249	1.3534	1.2776	1.0958	0.6476	0.961	0.753	0.837	0.372	1.006	1.7495	2.5378	1.2176	1.0736	0.7664	0.9955	0.7209	0.7581	0.8785	1.3395	1.1198	0.5893	0.8055	0.4923	0.5435	0.5834
3082	glycosyl ceramide (d18:2/24:1, d18:1/24:2)*	Lipid	Hexosylceramides (HCER)	57453	LC/MS Pos Late	100015745	3380	808.666					1.1047	1.2877	1.1852	1.3684	1.0693	1.1761	1.1688	0.9158	0.7624	0.7175	1.1674	0.8541	1.1318	1.1737	1.1131	0.6929	1.1478	0.9146	0.738	0.5407	0.9986	1.3852	1.7608	1.1471	0.7777	0.6977	1.0594	0.7167	0.9381	1.1691	1.1148	0.9816	0.6955	0.8109	0.7139	0.8064	0.8822
3068	glycosyl-N-behenoyl-sphingadienine (d18:2/22:0)*	Lipid	Hexosylceramides (HCER)	57421	LC/MS Pos Late	100015625	3420	782.65					1.1847	1.6972	1.4362	1.705	1.1741	1.0392	0.7214	1.0175	0.7543	1.0899	1.3305	0.6978	1.4759	1.5397	1.1698	0.3561	0.8179	0.5939	0.7187	0.1716	1.3589	1.4212	0.1716	1.6771	1.0503	0.6848	0.6013	0.586	0.9413	0.6725	1.6245	1.2308	1	1.2695	0.8554	0.5734	0.6453
3060	glycosyl-N-behenoyl-sphingosine (d18:1/22:0)*	Lipid	Hexosylceramides (HCER)	57371	LC/MS Pos Late	100015622	4058	784.666					1.2453	1.5598	1.2945	1.4396	0.2372	1.1251	0.9522	1	0.9919	1.0219	1.3274	0.8765	1.404	1.4455	1.2277	0.4995	0.8622	0.6157	0.8173	0.2372	1.4306	1.3181	1.9576	1.6071	1.0341	0.8542	0.6187	0.6992	0.8847	0.6479	1.418	1.1429	1.0893	1.0816	0.9115	0.6255	0.5873
3063	glycosyl-N-nervonoyl-sphingosine (d18:1/24:1)*	Lipid	Hexosylceramides (HCER)	57369	LC/MS Pos Late	100001878	3990	810.682	53480656;20057357			HMDB0010712,HMDB0004975	1.2397	1.5516	1.3994	1.5866	1.369	1.1268	1.1767	0.8482	0.8375	0.7078	1.4055	1.0953	1.3983	1.2137	1.0575	0.629	1.051	0.8477	0.8183	0.4432	1.0873	1.4726	1.9084	1.2901	0.8658	0.8683	0.9749	0.7935	0.8506	1.0887	1.2314	1.0048	0.8444	0.9855	0.6845	0.7001	0.791
3057	glycosyl-N-palmitoyl-sphingosine (d18:1/16:0)	Lipid	Hexosylceramides (HCER)	53013	LC/MS Pos Late	100009272	2623	700.572					1.0957	1.3975	1.2046	1.2797	1.0186	1.0703	1.0986	0.7782	0.8356	0.8482	1.2747	0.9693	1.2945	1.2572	1.2845	0.794	1.25	1.02	0.9814	0.5621	1.1659	1.0802	1.6851	1.2391	0.6863	0.8222	0.7095	0.7385	0.6562	0.9225	1.1576	1.11	0.8817	1.0316	0.7228	0.6681	0.7161
3058	glycosyl-N-stearoyl-sphingosine (d18:1/18:0)	Lipid	Hexosylceramides (HCER)	52234	LC/MS Pos Late	100001882	3053	728.604					1.0451	1.2628	0.8131	0.9177	0.7645	2.6163	2.444	1.1448	2.178	1.0131	0.856	0.8052	0.9607	0.8785	0.8668	0.8219	2.2202	0.9127	1.349	0.7179	0.8712	0.9869	1.921	0.9432	0.683	1.9623	1.9138	2.2218	1.9125	1.8537	0.9776	0.7346	0.5993	0.765	0.4778	1.6989	1.5701
3069	glycosyl-N-tricosanoyl-sphingadienine (d18:2/23:0)*	Lipid	Hexosylceramides (HCER)	57445	LC/MS Pos Late	100015748	3724	796.666					0.3596	0.6395	0.3596	0.8511	0.6509	1.4735	1.1296	1.2308	1.1437	0.872	0.7184	0.3596	0.3596	0.3596	0.3596	0.4864	1.5327	1.0698	0.6923	0.4238	0.4796	0.3596	0.3596	0.3596	0.3596	1.3611	1.0339	1.076	1.4205	1.4473	0.3596	0.3596	0.3596	0.4996	0.4556	0.9274	0.9661
91	1-methyl-4-imidazoleacetate	Amino Acid	Histidine Metabolism	32350	LC/MS Pos Early	100001208	2064	141.066	75810	2625-49-2	C05828	HMDB0002820	0.8075	0.8664	0.9782	0.8947	1.39	1.4786	1.4781	1.1101	1.1957	1.1991	0.8875	0.8077	1.0313	0.7664	0.8486	1.0535	1.2102	1.3918	1.2499	0.7177	0.8971	0.9967	1.1323	0.952	0.6965	1.0962	1.1556	1.2682	1.2836	0.8508	0.8041	1.0431	0.7459	1.0033	0.7292	0.935	1.0389
92	1-methyl-5-imidazoleacetate	Amino Acid	Histidine Metabolism	62946	LC/MS Pos Early	100002910	1989	141.066	6451814	4200-48-0		HMDB04988	0.2857	0.2857	0.8102	1.0168	0.8795	0.2857	1.4179	0.7456	1.4265	1.2621	0.8612	0.5951	1.3828	0.9559	1.2148	1.1785	0.2857	0.7793	1.0283	0.2857	1	0.7924	1.2181	1.0405	0.987	1.4236	0.8399	1.0852	1.178	0.2857	0.2857	0.6193	0.6995	1.4636	0.2857	0.7464	1.0589
93	1-methyl-5-imidazolelactate	Amino Acid	Histidine Metabolism	64596	LC/MS Pos Early	100021478	1995	171.076		2022510-60-5			0.9024	0.7099	0.8101	0.9211	0.9898	1.3789	1.4148	0.8816	0.9168	1.2884	0.9512	0.5471	1.1306	0.5611	0.7041	1.1362	1.2149	1.1429	1.0355	0.4448	1.2613	1.0026	1.0705	0.9751	1.2524	1.4899	1.5029	1.2973	1.4107	1.6208	0.7358	0.6885	0.5219	0.966	0.8419	0.9983	0.9915
90	1-methylhistamine	Amino Acid	Histidine Metabolism	43831	LC/MS Pos Early	100001204	3040	126.103	3614	501-75-7	C05127	HMDB0000898	1.4226	1.1259	0.3747	0.2075	1.4344	0.9833	1.1039	0.656	0.6889	1.1551	0.818	1.2172	1.1767	0.8956	0.8327	0.9163	1.1779	1.0746	1.0146	0.676	1.141	1.399	1.0009	0.9991	0.8449	0.697	1.0646	0.8225	1.0691	0.9135	0.8879	1.1578	1.2281	1.0376	0.9822	1.0161	0.7458
71	1-methylhistidine	Amino Acid	Histidine Metabolism	30460	LC/MS Pos Early	100001051	2755	170.092	92105	332-80-9	C01152	HMDB0000001	0.7209	0.5997	0.8276	0.797	0.7644	2.0415	2.3621	1.2674	2.5236	1.5752	0.844	0.3209	0.8374	0.3107	0.492	1.3815	1.5802	1.1462	1.3592	0.6464	0.95	0.9225	0.8824	1.041	0.9954	2.4794	2.012	2.3157	1.5697	1.451	0.3619	0.3123	0.2386	0.5263	0.6382	1.2503	1.0046
96	1-ribosyl-imidazoleacetate*	Amino Acid	Histidine Metabolism	61868	LC/MS Pos Early	100001668	2006	259.092	440569	29605-99-0	C05131	HMDB0002331	1.5592	0.9887	1.7587	0.9621	1.482	1.1055	1.2286	0.7333	0.8362	1.0534	1.6178	0.9004	1.9206	1.2648	1.2805	1.0113	1.0955	1.2536	0.7147	0.4577	1.1534	1.281	1.408	0.8697	0.8064	0.6411	0.6532	0.7063	0.5838	0.4982	1.0535	1.2921	1.0186	0.8584	0.8881	0.5449	1.26
72	3-methylhistidine	Amino Acid	Histidine Metabolism	15677	LC/MS Neg	100000042	906.3	168.078	64969	368-16-1	C01152	HMDB0000479	0.3616	0.5089	0.7486	0.6976	0.4059	1.8434	2.0139	1.5173	1.5119	1.5144	0.5902	0.1611	0.3888	0.1675	0.1945	0.9967	1.3493	1.0663	0.9458	0.6195	1.0033	0.9643	0.8197	0.539	1.0883	2.2062	3.2108	2.2073	2.4313	2.7401	0.2597	0.1611	0.2252	0.1611	0.7025	1.8324	1.3026
97	4-imidazoleacetate	Amino Acid	Histidine Metabolism	32349	LC/MS Pos Early	100001207	2055	127.05	96215	645-65-8	C02835	HMDB0002024	1.2338	0.8519	1.0764	1.1243	1.2284	0.732	0.9999	0.7364	0.9233	0.7793	1.3169	1.5961	1.4377	1.4951	1.7991	1.3027	1.0653	1.1929	1.0743	1.2557	0.7766	0.9738	1.124	0.8436	0.7094	0.7771	0.6245	0.5512	0.6282	0.8472	1.3443	1.0968	1.0001	1.1328	1.1172	0.7631	0.5451
87	anserine	Amino Acid	Histidine Metabolism	15747	LC/MS Neg	100000044	1124.8	239.115	112072	10030-52-1	C01262	HMDB0000194	3.0412	1.5327	0.9941	1.2043	3.4699	0.7449	1.4718	1.7346	0.9344	1.0492	0.9147	3.5744	0.9155	0.6507	0.6728	2.9499	1.9097	1.1536	0.6438	1.0735	0.8231	0.9432	0.5399	0.7792	0.5235	1.1171	1.5552	0.5512	1	1.4137	0.4261	3.1701	0.5641	0.9749	0.522	2.2455	1.1705
84	carnosine	Amino Acid	Histidine Metabolism	1768	LC/MS Pos Early	249	2942	227.114	439224	305-84-0	C00386	HMDB0000033	3.5311	1.2649	1.2016	1.1974	3.3786	0.9811	1.1582	1.0042	0.8752	0.8548	1.38	3.4972	1.255	1.0088	1.1288	2.0393	0.9958	0.8941	0.7496	0.904	0.9178	1.5195	0.9929	1.1258	0.8774	1.2336	0.8161	0.8016	0.7745	0.9565	0.838	2.7309	0.8121	1.8163	0.7859	1.3493	0.8414
81	formiminoglutamate	Amino Acid	Histidine Metabolism	43493	LC/MS Pos Early	100002500	1880	175.071	439233	816-90-0	C00439	HMDB0000854	5.52	1.1098	1.4487	0.2537	3.4487	0.7394	2.3006	1.6265	0.3953	0.8505	0.6686	0.9992	1.6884	1.3481	0.5431	6.5406	2.2174	1.513	2.1198	2.1392	0.5915	0.7655	0.1553	0.6688	0.2273	1.8568	0.7042	1.0008	1.4386	0.7559	1.7001	3.0682	0.3606	0.8847	0.415	2.2392	0.5745
88	histamine	Amino Acid	Histidine Metabolism	1574	LC/MS Pos Early	354	3035	112.087	774	51-45-6	C00388	HMDB0000870	1.2824	0.6205	0.3018	0.2904	0.5204	1.0079	1.1308	0.9233	1.1979	0.6144	0.8077	1.0666	0.6238	1.2542	0.889	1.3677	1.4176	0.9554	1.214	1.1642	0.8817	1.455	0.6065	0.784	0.6191	1.1795	0.8253	0.7139	1.0361	3.3194	0.5645	1.6635	0.9921	0.7472	0.9631	2.2756	1.0215
70	histidine	Amino Acid	Histidine Metabolism	59	LC/MS Neg	355	755.9	154.062	6274	5934-29-2	C00135	HMDB0000177	1.0009	0.7323	1.015	1.1779	0.9752	1.0092	1.0824	0.9556	1.0036	0.9991	1.1495	0.8768	1.0145	0.9408	0.8499	1.153	0.7643	0.8944	0.9644	1.4757	1.184	1.0186	1.1145	0.8413	0.9707	0.9327	1.0419	0.8711	1.0798	1.3513	1.4352	1.1098	0.5802	0.7718	1.1543	0.686	0.6612
77	hydantoin-5-propionate	Amino Acid	Histidine Metabolism	40473	LC/MS Polar	100002514	2080	171.041	782	5624-26-0	C05565	HMDB0001212	0.2808	0.2808	1.1398	1.3044	0.4973	0.2808	0.6154	0.2808	0.2808	0.2808	1.0393	0.6139	2.0671	0.9703	1.1613	3.6019	0.9064	1.1356	2.3019	0.4786	1.0297	1.2773	0.8484	1.2463	0.6508	0.4304	0.2808	0.3936	0.2808	0.6308	13.8322	7.6046	0.2808	1.9986	3.0782	0.4545	0.2808
83	imidazole lactate	Amino Acid	Histidine Metabolism	15716	LC/MS Pos Early	100000263	2040	157.061	793	14403-45-3	C05568	HMDB0002320	1.5916	1.041	2.5074	2.6344	3.0765	0.7857	1.1203	0.794	0.634	1.136	1.4787	1.1453	1.9698	1.1156	0.959	0.7313	0.4252	0.5317	0.7391	0.2895	1.8613	1.9851	1.866	1.8781	1.3182	0.7891	0.5792	0.5899	0.8563	0.5523	1.3779	1.5648	0.8677	1.6529	1.3816	0.3431	0.3733
80	imidazole propionate	Amino Acid	Histidine Metabolism	40730	LC/MS Pos Early	100003434	2263	141.066	70630	1074-59-5		HMDB0002271	0.6218	0.2467	0.3916	0.9188	0.51	2.7116	1.4637	1.9558	3.6963	0.3277	1.0623	0.7168	0.606	0.2318	0.4117	4.046	2.8211	1.2853	3.2347	1.3809	0.3861	2.7513	0.6567	0.324	0.8612	1.2133	3.7347	1.4224	1.6992	0.9377	1.1398	1.4116	0.2863	0.4464	0.8297	2.9986	1.2617
76	N-acetyl-1-methylhistidine*	Amino Acid	Histidine Metabolism	43255	LC/MS Pos Early	100004299	2100	212.103	53859791				0.7747	0.2638	0.7729	0.6979	0.9331	2.2114	2.4042	1.0651	1.9361	2.3295	0.2638	1.1191	0.8336	0.2638	0.2638	1.5505	1.1147	0.914	0.8967	0.2638	1.4732	0.9349	1.7009	0.6962	0.9192	2.945	2.0027	2.2254	1.2193	1.099	0.4561	0.3517	0.2638	0.535	0.3403	0.8136	0.8569
75	N-acetyl-3-methylhistidine*	Amino Acid	Histidine Metabolism	43256	LC/MS Pos Early	100002204	2056	212.103	193270	37841-04-6			0.4866	0.3328	0.7282	0.4267	0.7213	1.9851	1.7015	1.145	0.8014	1.3287	0.3328	0.3915	0.6249	0.3328	0.3328	0.3328	1.8363	1.1114	0.918	0.6468	1.1046	0.8931	0.8653	0.8196	1.3029	1.3546	1.4515	1.6454	1.7352	1.3235	0.5114	1	0.3328	0.6084	0.4427	1.0091	1.2961
73	N-acetylhistidine	Amino Acid	Histidine Metabolism	33946	LC/MS Pos Early	100001293	2065	198.087	75619	39145-52-3	C02997	HMDB0032055	0.9608	0.6358	0.859	0.6521	1.1574	1.0213	1.3022	0.4768	0.7894	0.6851	1.1348	1.4632	1.1968	1.047	1.0781	1.5245	1.0262	1.3152	1.3605	0.9526	1.0832	0.7501	1.0737	0.9787	0.7874	1.6279	0.7002	1.1479	0.7987	1.2294	2.6836	2.3751	0.8773	0.9216	0.942	0.7722	0.7185
78	trans-urocanate	Amino Acid	Histidine Metabolism	607	LC/MS Pos Early	537	2285	139.05	736715	104-98-3	C00785	HMDB0000301	1.4194	0.6248	1.2508	0.7006	1.0138	0.9356	1.3108	0.9409	0.7831	0.8313	0.7146	0.0926	0.4474	0.4322	0.4427	3.3503	1.9899	0.995	1.6565	3.342	0.6645	0.7544	0.3421	0.6288	0.6922	1.5636	1.377	1.005	1.0546	3.161	0.7242	2.1941	0.7092	0.3658	1.2338	2.6554	1.1401
2201	myo-inositol	Lipid	Inositol Metabolism	1124	LC/MS Polar	363	3506.3	225.062	892	87-89-8	C00137	HMDB0000211	1.0602	0.9922	0.802	0.8373	1.2548	1.0713	1.3059	1.132	1.1178	1.2551	1.0078	1.5396	1.1051	1.0886	1.065	0.964	1.2163	0.9775	0.879	0.8612	0.7896	1.3591	0.7002	1.0435	0.8225	0.8892	0.989	0.9889	0.8862	0.8379	0.6399	1.4998	1.0687	1.037	0.6112	1.3068	0.891
1938	3-hydroxybutyrate (BHBA)	Lipid	Ketone Bodies	542	LC/MS Polar	254	1480	103.04	441;94318;92135	625-72-9	C03197,C01089	HMDB0000011,HMDB0000357,HMDB0000442	0.8	0.5853	0.8122	0.8438	0.778	1.0954	1.0281	2.4508	1.1833	1.6201	0.6322	0.353	1.0238	0.4246	0.5309	1.0184	0.9816	1.0293	1.0849	1.303	2.273	0.8321	0.9773	1.5687	1.0532	0.9649	2.5355	1.1743	3.2689	0.6304	0.5287	0.5564	0.3904	3.1561	1.3653	0.7224	0.8525
3087	lactosyl-N-palmitoyl-sphingosine (d18:1/16:0)	Lipid	Lactosylceramides (LCER)	53010	LC/MS Pos Late	100009030	2527	862.625	53477895	4201-62-1			0.8547	1.0555	0.7929	1.1074	0.9393	0.8752	1.0612	0.8675	0.96	0.8924	0.8176	0.7008	0.9702	1.1626	1.1588	1.0422	1.6318	1.2377	1.1845	0.6521	0.8396	0.9187	1.249	1.0346	0.8017	1.1016	0.7687	0.9708	0.636	0.9656	1.1321	1.1309	1.0466	1.0208	0.7811	0.9792	1.0618
391	1-carboxyethylisoleucine	Amino Acid	Leucine, Isoleucine and Valine Metabolism	62558	LC/MS Neg	100020427	2628	202.108					0.6577	0.5035	1.0319	0.2163	0.3746	0.9559	0.4638	0.2163	0.5039	0.2696	2.0553	0.7939	1.487	0.9633	1.5156	1.1094	1.3466	2.5159	2.0502	2.0949	0.2163	0.7531	2.7107	0.4415	1.3798	0.9345	0.2335	1.8608	0.4288	1.0106	1.4806	2.0682	1.375	1.5567	1.4691	0.5993	0.9894
340	1-carboxyethylleucine	Amino Acid	Leucine, Isoleucine and Valine Metabolism	62559	LC/MS Neg	100020425	2663	202.108					0.9205	0.6396	1.1873	0.257	0.7285	1.3865	0.4733	0.1071	0.5178	0.3526	1.8221	1.0424	1.3998	1.011	1.2405	0.9464	1.5438	2.3723	1.8992	1.6716	0.6128	0.8241	3.1985	0.5036	1.8784	0.9805	0.3425	2.0344	0.5594	0.989	1.1128	2.0658	0.9674	1.4734	1.4709	0.642	1.5188
420	1-carboxyethylvaline	Amino Acid	Leucine, Isoleucine and Valine Metabolism	62562	LC/MS Neg	100020423	2008	188.093					0.9957	0.5502	0.7224	0.172	0.5029	0.7688	0.3523	0.1162	0.4223	0.2541	1.6579	1.1904	1.5574	1.0386	0.9874	1.1292	1.4018	2.1811	2.0397	1.943	0.4802	0.4874	2.0224	0.6008	1.1494	0.9324	0.2955	1.3757	0.4477	1.0043	1.5253	2.3511	1.1439	1.5074	1.2615	0.7007	1.254
429	2,3-dihydroxy-2-methylbutyrate	Amino Acid	Leucine, Isoleucine and Valine Metabolism	57547	LC/MS Polar	100010869	1318	133.051	301941	14868-24-7		HMDB0029576	0.7654	1.2219	0.5926	0.5069	0.6984	0.7562	0.6659	0.4073	0.6932	0.7724	1.5351	1.4679	1.2646	1.0551	0.9901	1.0099	2.3385	0.9192	1.5582	1.5458	0.5171	0.5426	1.1065	0.6451	0.5016	1.4786	0.6399	1.1543	0.7412	1.1118	3.6145	3.468	3.5246	1.2474	0.8843	1.2645	1.6527
395	2-hydroxy-3-methylvalerate	Amino Acid	Leucine, Isoleucine and Valine Metabolism	36746	LC/MS Neg	100001541	1800	131.071	164623	488-15-3		HMDB0000317	0.927	1.4521	1.3812	1.4516	1.1316	1.2166	1.1324	0.879	0.8097	1.1037	1.063	0.6358	0.9476	0.9484	1.0571	0.5906	0.8113	0.7985	0.7544	0.6946	1.1496	1.2956	1.2014	1.0585	0.8956	0.9778	1.2013	1.0222	0.9291	1.0752	1.3427	1.1428	1.3002	0.8212	0.9677	0.6582	0.7025
397	2-methylbutyrylcarnitine (C5)	Amino Acid	Leucine, Isoleucine and Valine Metabolism	45095	LC/MS Pos Early	100001509	3050	246.17	6426901	31023-25-3		HMDB0000378	0.5383	0.4177	0.7418	0.371	0.5111	1.4915	0.8628	0.3226	0.7399	0.6385	1.0118	1.0135	0.9762	0.7564	0.999	1.2078	1.4792	2.2383	1.7793	1.7605	0.4354	0.9111	1.978	0.5279	0.9867	1.0114	0.8598	1.6103	1.1236	1.3134	1.0561	1.3161	0.7465	0.8036	1.1399	0.8698	1.0531
399	2-methylbutyrylglycine (C5)	Amino Acid	Leucine, Isoleucine and Valine Metabolism	31928	LC/MS Neg	100001155	1884	158.082	193872	52320-67-9		HMDB0000339	0.5183	0.5073	0.5801	0.2519	0.3443	0.9026	0.3997	0.1559	0.4611	0.3074	1.0195	0.9095	0.9862	1.0138	1.4332	1.12	1.5449	3.2471	2.602	2.1555	0.4958	0.5242	1.2827	0.4993	1.2423	0.8063	0.5153	0.947	0.7394	1.2123	1.755	1.8049	1.4558	1.6292	2.066	0.8115	1.0739
405	3-hydroxy-2-ethylpropionate	Amino Acid	Leucine, Isoleucine and Valine Metabolism	32397	LC/MS Neg	100001170	975	117.056	188979	4374-62-3		HMDB0000396	0.7841	1.092	0.9888	1.3023	1.0096	1.1207	0.9767	1.0631	0.8057	1.1401	1.0973	0.5673	0.7691	0.9788	0.9598	0.6712	1.1746	1.0371	0.8261	0.6833	1.0287	1.2906	1.4484	1.1334	1.1094	0.961	0.9888	0.76	0.9015	1.0134	1.4803	1.132	1.043	1.1187	1.2046	0.7201	0.8723
428	3-hydroxyisobutyrate	Amino Acid	Leucine, Isoleucine and Valine Metabolism	1549	LC/MS Pos Early	111	1300	105.055	11966314	2068-83-9	C01188,C06001	HMDB0000023,HMDB0000336	0.2582	0.5075	0.9781	0.6608	0.5664	1.1089	1.0239	0.4613	0.9763	0.3989	1.2159	0.2582	0.797	0.794	0.8695	1.2024	1.4764	2.196	2.0997	2.5185	0.2582	0.5911	0.5712	1.1573	0.774	1.3384	1.0262	1.26	2.5019	0.9499	1	0.8274	0.6876	2.2894	1.1972	0.9006	1.0183
423	3-methyl-2-oxobutyrate	Amino Acid	Leucine, Isoleucine and Valine Metabolism	44526	LC/MS Neg	100000936	1465	115.04	49	3715-29-5	C00141	HMDB0000019	1.7555	1.2265	1.7293	1.4549	0.9485	1.4776	0.8683	0.8312	0.8109	0.7417	1.2134	0.3709	0.9581	0.7602	0.9594	0.7753	1.2126	1.378	1.0763	1.1644	1.5093	1.0573	1.182	0.8865	1.6562	1.3326	0.8863	1.0406	0.8772	1.1971	0.8203	0.8733	0.9052	1.056	1.2863	0.9303	0.8766
394	3-methyl-2-oxovalerate	Amino Acid	Leucine, Isoleucine and Valine Metabolism	15676	LC/MS Neg	100000036	2064.2	129.056	440877;439286	1460-34-0;51829-07-3	C00671,C06008,C03465	HMDB0000491	1.6025	1.0705	2.1226	0.978	0.6073	1.7122	0.8616	0.8437	0.8615	0.6864	1.5166	0.3996	1.0134	0.8297	1.1237	0.9643	1.272	1.8717	1.1883	0.9974	1.4772	1.1498	1.7785	0.6189	1.9579	0.8009	0.6935	1.1915	0.6474	1.0698	0.8087	0.755	0.8646	1.0121	1.8215	0.711	0.7821
361	3-methylcrotonylglycine	Amino Acid	Leucine, Isoleucine and Valine Metabolism	31940	LC/MS Pos Early	100001149	1980	158.081	169485	33008-07-0	C20828	HMDB0000459	0.986	0.7365	1.014	0.4208	0.5246	0.7034	0.3389	0.1579	0.4594	0.1766	1.1568	1.5335	1.0547	1.5924	2.2332	1.1299	1.6616	2.5369	1.6415	2.5602	0.5557	0.8193	1.053	0.512	0.9269	0.6358	0.4048	0.6685	0.4554	0.888	1.7478	1.3644	1.2158	1.4564	1.8681	0.8365	1.0846
367	3-methylglutaconate	Amino Acid	Leucine, Isoleucine and Valine Metabolism	57747	LC/MS Polar	100002458	2700	99.0452	1551553	5746-90-7		HMDB0000522	0.834	0.9603	0.8237	0.7516	0.6908	0.9278	1.0148	0.5147	1.0312	0.6246	1.33	0.9955	1.0114	1.2727	1.5022	1.0045	0.8392	1.2553	1.3662	1.5173	0.7559	0.7913	0.8658	0.9439	0.6563	1.5241	0.7604	1.1592	0.9234	1.0894	1.3057	1.2098	1.0962	1.2237	1.1504	0.7868	0.7408
343	4-methyl-2-oxopentanoate	Amino Acid	Leucine, Isoleucine and Valine Metabolism	22116	LC/MS Neg	100000551	2170	129.056	70	816-66-0	C00233	HMDB0000695	1.6354	1.1446	2.1042	0.9947	0.737	1.6686	0.7347	0.7379	0.8451	0.5928	1.525	0.4289	0.9659	1.0108	1.1375	0.9198	1.3039	1.7259	1.0054	1.1056	1.154	1.0792	1.5815	0.5555	1.881	0.8787	0.5436	1.2224	0.565	1.0219	0.8674	0.7724	0.8481	1.0053	1.6664	0.808	0.7971
347	alpha-hydroxyisocaproate	Amino Acid	Leucine, Isoleucine and Valine Metabolism	22132	LC/MS Neg	100000706	1840	131.071	92779;83697;439960	10303-64-7	C03264	HMDB0000665,HMDB0000624,HMDB00746	0.7994	0.9265	1.2158	0.9988	0.7581	1.0199	1.0033	0.8009	1.0325	0.7845	1.0012	0.5984	0.6902	1.0404	1.1936	0.7435	1.0401	1.1417	1.168	1.1715	0.7162	0.8932	1.0061	0.8094	0.9891	1.0676	0.9392	1.1615	1.1128	1.3341	0.8735	1.0496	1.0802	0.8845	1.059	0.922	0.834
424	alpha-hydroxyisovalerate	Amino Acid	Leucine, Isoleucine and Valine Metabolism	33937	LC/MS Neg	100001300	1126	117.056	99823	600-37-3		HMDB0000407	0.8177	1.1151	1.2214	1.2218	1.1891	1.0523	0.8301	0.8812	0.8355	0.8624	0.9626	0.627	0.9692	0.9929	0.9684	0.6373	1.0071	1.2108	0.9459	0.9527	0.9086	1.0377	0.8725	0.9045	1.0289	0.8036	1.03	0.9451	1.1839	1.1069	1.0632	1.0839	1.3725	1.0176	1.1297	0.9512	1.0808
363	beta-hydroxyisovalerate	Amino Acid	Leucine, Isoleucine and Valine Metabolism	12129	LC/MS Neg	1442	1027	117.056	69362	625-08-1		HMDB0000754	1.0512	1.1324	1.246	1.0082	1.0344	1.0439	1.4128	0.6234	0.9141	0.7605	1.2499	0.9599	0.9044	0.4699	1.023	0.7997	1.294	1.1017	1.3392	1.2942	0.5123	1.2783	0.9867	0.8552	1.0256	1.2966	0.4154	0.6416	0.8214	1.2041	1.2768	1.3776	1.1305	0.9622	0.9918	0.7633	0.7439
364	beta-hydroxyisovaleroylcarnitine	Amino Acid	Leucine, Isoleucine and Valine Metabolism	35433	LC/MS Pos Early	100001594	2584	262.165		99159-87-2			0.9535	0.6981	0.7632	0.6809	0.9735	1.0518	1.027	0.9126	1.1318	1.537	0.9785	0.8328	1.0175	0.8114	0.8961	0.9716	0.999	1.2756	1.1399	1.3596	0.6233	0.9987	1.0014	1.0779	0.9424	1.3531	1.34	0.8863	1.5348	1.3483	0.9214	1.2591	0.6446	1.0351	0.9081	1.1418	0.8865
407	ethylmalonate	Amino Acid	Leucine, Isoleucine and Valine Metabolism	15765	LC/MS Polar	2054	2785	131.035	11756	601-75-2		HMDB0000622	0.845	0.9752	1.0892	1.0215	0.9548	1.1396	0.9476	0.9365	1.1173	0.9002	1.2889	1.4325	1.222	0.8974	0.6116	0.3837	0.5316	0.4948	0.7497	0.4063	0.9684	1.2486	1.6344	1.3209	1.3205	0.9185	1.0789	0.882	1.1676	0.5891	1.6686	1.4867	1.2017	1.5201	1.0887	0.5827	0.8746
426	isobutyrylcarnitine (C4)	Amino Acid	Leucine, Isoleucine and Valine Metabolism	33441	LC/MS Pos Early	100001055	2810	232.154	168379	25518-49-4		HMDB0000736	0.7326	0.4943	0.7339	0.7097	0.6338	1.7994	0.8661	0.398	0.7846	0.8091	0.8391	0.7904	1.1409	0.5154	0.6191	1.092	1.1421	2.1653	1.5628	1.4704	1.0371	0.8903	1.1887	1.0453	1.4424	0.9629	0.8542	1.3238	1.1822	1.1123	0.8155	0.8576	0.4044	1.1212	1.2959	0.9006	1.2835
385	isoleucine	Amino Acid	Leucine, Isoleucine and Valine Metabolism	1125	LC/MS Pos Early	376	2800	132.102	6306	73-32-5	C16424,C00407,C06418	HMDB0000172	0.9471	0.8171	1.1895	0.8116	0.6954	1.2885	0.7075	0.4466	0.7679	0.6846	1.253	0.7327	1.0889	0.9723	1.2273	1.0017	1.0083	1.3458	1.1478	1.0252	0.9389	1.1592	1.4557	0.7253	1.3295	1.0508	0.5965	1.1222	0.6838	0.9971	1.0121	0.9983	1.0115	1.084	1.3955	0.6054	0.7969
351	isovalerate (C5)	Amino Acid	Leucine, Isoleucine and Valine Metabolism	44656	LC/MS Neg	100000708	1564	101.061	10430	503-74-2	C08262	HMDB0000718	1.6145	0.7383	1.3564	0.8213	0.9687	1.3752	1.1834	1.3576	0.8772	0.9682	1.3943	0.5738	1.0192	0.9917	1.3361	1.1077	1.3488	1.757	1.5091	1.6128	0.9642	0.9465	1.3422	0.4795	1.4163	1.0083	0.6563	0.6016	0.7089	1.0395	0.8205	0.8446	0.8861	1.2356	1.5097	0.6346	0.6208
354	isovalerylcarnitine (C5)	Amino Acid	Leucine, Isoleucine and Valine Metabolism	34407	LC/MS Pos Early	100001393	3085	246.17	169235	31023-24-2	C20826	HMDB0000688	1	0.8546	0.9586	0.7198	0.8072	0.8945	0.707	0.2697	0.9473	0.386	1.6897	1.5422	1.4521	1.2337	1.6095	2.081	2.0926	0.8516	1.4617	3.3214	0.6796	1.0625	0.2263	0.3974	1.0179	1.7473	0.53	1.2103	0.6442	1.9846	1.2074	0.518	0.9638	0.9039	1.2381	1.2502	1.5981
353	isovalerylglycine	Amino Acid	Leucine, Isoleucine and Valine Metabolism	35107	LC/MS Neg	100001452	1950	158.082	546304	16284-60-9		HMDB00678	1.0203	0.8787	1.0784	0.4205	0.5909	0.7565	0.3675	0.1295	0.4748	0.1972	1.4927	1.1105	1.2335	1.3449	1.8897	0.9432	1.4295	2.3513	1.3907	1.7599	0.4834	0.8561	1.2785	0.4149	1.3888	0.9016	0.3359	0.7897	0.3599	1.1555	1.8332	1.2545	1.6107	0.9786	1.8094	0.9797	1.2194
332	leucine	Amino Acid	Leucine, Isoleucine and Valine Metabolism	60	LC/MS Pos Early	397	2864	132.102	6106	61-90-5	C00123	HMDB0000687	0.956	0.8873	1.2193	0.7899	0.8112	1.335	0.6696	0.4824	0.8544	0.6538	1.2697	0.7487	1.029	0.9965	1.3535	1.0018	1.1034	1.416	1.1116	1.1837	0.932	1.2429	1.5409	0.6884	1.3121	1.1014	0.6089	1.2446	0.6515	1.062	1.0917	0.9982	0.9869	1.043	1.3947	0.6479	0.7888
410	methylsuccinate	Amino Acid	Leucine, Isoleucine and Valine Metabolism	15745	LC/MS Polar	2051	2800	131.035	10349	498-21-5		HMDB0001844	0.7723	0.6212	1.0277	0.8494	0.9184	1.5256	1.5088	0.9723	1.1686	1.3723	1.3637	0.6082	1.6019	0.8325	0.7636	0.6736	0.6081	0.7563	0.9171	0.6129	1.1103	1.2851	1.8116	1.463	1.5242	0.7662	1.2784	0.9386	1.1172	0.615	0.9603	1.2604	0.738	1.9234	1.1876	0.4833	0.814
387	N-acetylisoleucine	Amino Acid	Leucine, Isoleucine and Valine Metabolism	33967	LC/MS Neg	100001276	2325	172.098	306109	3077-46-1		HMDB0061684	0.6772	0.6405	1.1576	0.4787	0.3375	0.8766	0.5791	0.2407	0.767	0.4076	1.7727	1.1192	1.0012	1.2374	1.8124	1.5163	1.3577	2.295	1.6618	1.6551	0.502	0.7046	1.5529	0.3927	1.133	1.1097	0.318	1.1865	0.4474	0.9988	1.851	1.4996	1.448	0.9162	1.437	0.764	0.5998
336	N-acetylleucine	Amino Acid	Leucine, Isoleucine and Valine Metabolism	1587	LC/MS Neg	1082	2400	172.098	70912	1188-21-2	C02710	HMDB0011756	0.6122	0.6128	1.1539	0.3815	0.3347	1.1939	0.458	0.1798	0.7282	0.2906	1.5305	0.7945	0.9888	1.073	1.5446	1.3765	1.6359	2.7054	1.6709	2.1377	0.4623	0.8133	1.7459	0.333	1.3247	1.0141	0.3511	1.5717	0.4769	0.9896	1.4444	1.1167	1.128	1.0104	1.5876	0.7512	0.7576
417	N-acetylvaline	Amino Acid	Leucine, Isoleucine and Valine Metabolism	1591	LC/MS Neg	1084	1704	158.082	66789	96-81-1		HMDB0011757	1.2336	0.8313	0.945	0.5182	0.7428	0.9073	0.6859	0.4668	0.7482	0.5637	1.4551	0.908	1.2506	1.0209	1.4464	2.2926	1.913	2.2557	1.7178	1.9019	0.6387	0.7763	1.2874	0.5143	1.1453	1.0848	0.4672	1.0799	0.5583	0.9724	1.4593	1.3948	1.2407	1.2904	1.3037	0.9426	0.9791
402	tigloylglycine	Amino Acid	Leucine, Isoleucine and Valine Metabolism	1598	LC/MS Pos Early	1161	1926	158.081	6441567	35842-45-6		HMDB0000959	0.8064	0.4099	0.9201	0.3006	0.435	0.7375	0.6364	0.2218	0.6494	0.441	1.1154	0.8778	0.8568	1.3753	1.7745	1.4301	1.472	3.5844	2.6426	1.944	0.6869	0.7171	1.4181	0.8887	1.5202	0.912	0.6678	1.3098	0.912	1.1762	2.6376	2.0405	1.3534	1.6068	1.5765	0.5911	0.7317
416	valine	Amino Acid	Leucine, Isoleucine and Valine Metabolism	1649	LC/MS Pos Early	566	2479	118.086	6287	72-18-4	C00183	HMDB0000883	0.9841	0.8459	1.1442	0.8059	0.7684	1.2503	0.7405	0.3689	0.8705	0.5386	1.2987	0.6594	1.0015	0.9815	1.3641	0.9985	1.2286	1.4457	1.4508	1.6689	0.7653	1.0114	1.0781	0.7125	1.0872	1.1012	0.5843	1.2335	0.6808	1.1959	1.2629	1.1229	1.0661	0.9193	1.2792	0.8104	0.7027
1531	10-heptadecenoate (17:1n7)	Lipid	Long Chain Monounsaturated Fatty Acid	33971	LC/MS Neg	100001278	5555	267.233	5312435	29743-97-3		HMDB0060038	1.1692	0.9694	0.7698	1.9086	1.5961	1.5228	1.1111	1.3013	1.1887	1.1414	0.8239	0.2668	1.5577	0.6094	0.4539	0.1398	0.3524	0.2869	1.3246	0.237	1.6492	1.4677	1.4525	2.7049	0.7602	0.4017	2.0029	0.4904	2.4691	0.4877	0.3246	0.3278	0.4158	1.4763	0.7758	0.7965	1.0306
1540	10-nonadecenoate (19:1n9)	Lipid	Long Chain Monounsaturated Fatty Acid	33972	LC/MS Neg	100001277	5780	295.264	5312513	73033-09-7		HMDB0013622	1.2764	0.8598	0.9294	1.5183	1.3494	1.5583	1.0661	1.3868	1.2349	1.1745	0.9339	0.2769	1.2677	0.6576	0.5435	0.2018	0.4531	0.4472	1.4	0.3257	1.6244	1.4454	1.4565	2.17	0.8748	0.5343	2.421	0.7324	2.479	0.7349	0.3673	0.3677	0.4142	1.1538	0.8921	0.8083	1.1176
1543	eicosenoate (20:1n9 or 1n11)	Lipid	Long Chain Monounsaturated Fatty Acid	33587	LC/MS Neg	100001335	5950	309.28	5282769;5282768;94159		C16526	HMDB0002231,HMDB0062436	1.6092	0.8259	1.0491	1.3199	1.6182	1.1577	0.7895	1.3299	0.9539	1.2359	1.212	0.2286	1.3162	0.9005	0.7093	0.1939	0.5588	0.7091	1.915	0.2713	1.9486	1.495	1.8954	2.648	0.8185	0.4519	1.2745	0.5075	1.5241	0.5081	0.3522	0.2829	0.3441	1.3019	1.0461	0.4862	0.7815
1547	erucate (22:1n9)	Lipid	Long Chain Monounsaturated Fatty Acid	1552	LC/MS Neg	1087	6355.6	337.311	8216;5281116	112-86-7	C08316	HMDB0002068	1.3348	0.6239	1.0971	1.3315	1.4335	1.1655	0.5344	1.325	0.6488	1.6569	1.1703	0.3643	0.9706	1.4802	0.7865	0.2798	1.0453	1.0012	1.1473	0.4348	2.7656	1.5171	2.2	2.2285	0.3814	0.4936	1.2241	0.5442	1.5112	0.7136	0.5765	0.4965	0.3231	0.9988	1.7563	0.6724	0.994
1549	nervonate (24:1n9)*	Lipid	Long Chain Monounsaturated Fatty Acid	52674	LC/MS Neg	100001231	6804	365.342	5281120	506-37-6	C08323	HMDB0002368	0.0861	0.0861	0.0861	0.0861	0.4917	0.9717	0.3034	5.1008	0.0861	1.3177	0.0861	0.1167	0.0861	1.0283	0.0861	0.1155	2.2687	0.8673	0.2308	0.0861	3.4797	4.1943	2.7103	0.0861	3.1005	0.0861	1.8691	0.0861	2.3692	1.3924	0.2787	0.7557	0.0861	0.0861	2.2096	0.3374	1.1095
1533	oleate/vaccenate (18:1)	Lipid	Long Chain Monounsaturated Fatty Acid	52285	LC/MS Neg	100008930	5655	281.249	637517;445639;5281127;5282761		C01712,C08367,C00712,C21944	HMDB0000207,HMDB0000573,HMDB0003231,HMDB0240219	1.3211	1.2427	0.9411	2.189	1.748	1.4874	1.0714	1.3791	1.1251	1.0301	0.8979	0.239	1.5079	0.6466	0.5333	0.1244	0.3209	0.3531	1.1167	0.2148	2.0222	1.679	1.7724	2.9538	0.793	0.4522	1.8865	0.549	2.2219	0.5551	0.3498	0.2861	0.4816	1.7191	0.8785	0.7238	0.9699
1529	palmitoleate (16:1n7)	Lipid	Long Chain Monounsaturated Fatty Acid	33447	LC/MS Neg	452	5475	253.217	445638	373-49-9	C08362	HMDB0003229	1.6489	2.1105	0.8412	4.7231	2.7108	1.4493	1.2085	1.7085	1.0899	1.0761	0.888	0.1982	2.5307	0.356	0.2379	0.0521	0.183	0.0878	0.953	0.1849	3.1509	2.1944	2.7735	5.935	0.873	0.2869	1.2179	0.3303	2.5195	0.3116	0.2422	0.3083	0.6355	3.483	1.047	0.7311	0.7818
1575	adrenate (22:4n6)	Lipid	Long Chain Polyunsaturated Fatty Acid (n3 and n6)	32980	LC/MS Neg	100001193	5678	331.264	5497181;5282844	2091-25-0	C16527	HMDB0002226	1.2722	1.143	0.9998	1.9434	1.9072	1.5694	0.9162	1.104	1.0002	0.7541	1.2326	0.2262	1.4307	0.753	0.6737	0.1423	0.5569	0.5429	1.4802	0.4771	1.9478	2.0666	1.607	2.1139	0.7566	0.7223	1.4117	1.4002	1.2335	0.5686	0.5552	0.5018	0.2803	1.1488	0.8584	0.8419	0.8597
1573	arachidonate (20:4n6)	Lipid	Long Chain Polyunsaturated Fatty Acid (n3 and n6)	1110	LC/MS Pos Late	229	1640	305.248	444899	506-32-1	C00219	HMDB0001043	1.2678	1.3822	1.033	1.077	1.1301	1.3247	1.3264	1.2505	0.7558	1.1387	1.1352	1.2058	1.3482	0.9931	0.9711	0.6197	0.8618	0.5599	0.7202	0.7516	1.2139	1.1604	1.3737	1.1309	0.6606	0.628	0.9978	0.7262	0.8545	0.4903	0.8568	1.1224	0.7219	1.1141	0.8252	0.9257	0.8599
1570	dihomolinoleate (20:2n6)	Lipid	Long Chain Polyunsaturated Fatty Acid (n3 and n6)	17805	LC/MS Neg	1231	5730	307.264	6439848	2091-39-6	C16525	HMDB0005060	1.4094	0.9499	1.0302	1.449	1.7018	1.5501	1.0864	1.187	1.0688	1.1761	1.0316	0.2795	1.0927	0.6717	0.5161	0.1784	0.4309	0.4954	1.1964	0.3198	1.7483	1.5425	1.5897	2.3205	0.8441	0.5927	1.8076	0.6464	1.7013	0.6775	0.4543	0.3569	0.3673	0.971	0.7821	0.6933	0.8184
1572	dihomolinolenate (20:3n3 or 3n6)	Lipid	Long Chain Polyunsaturated Fatty Acid (n3 and n6)	35718	LC/MS Neg	100001739	5596	305.249	5280581	17046-59-2	C03242	HMDB0002925	1.5031	1.3587	1.2264	2.1936	2.0983	1.676	0.992	1.1377	1.008	1.0757	1.2796	0.4064	1.5156	0.956	0.6668	0.142	0.3911	0.4295	1.0954	0.2554	1.7777	1.8399	2.1353	2.6007	0.928	0.5672	1.3306	0.648	1.4052	0.5779	0.5684	0.5136	0.4141	1.3195	0.9367	0.6736	0.7745
1577	docosadienoate (22:2n6)	Lipid	Long Chain Polyunsaturated Fatty Acid (n3 and n6)	32415	LC/MS Neg	100001182	6034	335.296	5282807	7370-49-2	C16533	HMDB0061714	1.7466	0.9069	1.1513	1.263	2.1182	1.6113	1.0102	1.1537	0.9898	1.296	1.509	0.2468	1.1648	0.7662	0.7002	0.2175	0.536	0.5939	1.4861	0.4989	2.0353	1.6388	1.4386	2.4649	0.786	0.6001	1.5754	0.6392	1.5592	0.6905	0.4864	0.4729	0.4081	1.0807	0.9201	0.7401	0.8396
1563	docosahexaenoate (DHA; 22:6n3)	Lipid	Long Chain Polyunsaturated Fatty Acid (n3 and n6)	44675	LC/MS Neg	100000665	5525	327.233	445580	6217-54-5	C06429	HMDB0002183	1.1316	1.0209	1.1158	2.0245	1.631	2.2012	1.2265	1.5769	1.6185	1.4176	0.9451	0.2144	1.2008	0.6016	0.5887	0.1258	0.4321	0.3963	1.4576	0.3273	1.8524	1.8194	1.8348	2.3044	0.8657	0.7903	1.7624	0.9453	1.5886	0.703	0.4331	0.4045	0.3202	0.9791	0.8523	0.8076	0.8082
1562	docosapentaenoate (DPA; 22:5n3)	Lipid	Long Chain Polyunsaturated Fatty Acid (n3 and n6)	32504	LC/MS Neg	100001181	5571	329.249	6441454	2234-74-4	C16513	HMDB0001976,HMDB0006528	1.0488	0.9119	1.0242	1.7524	1.4677	2.3576	1.2038	1.5907	1.2815	1.3723	0.8738	0.2271	1.0992	0.7037	0.5181	0.1132	0.4227	0.4403	1.2058	0.1552	1.7582	1.615	1.6148	2.486	0.8616	0.6483	1.4468	0.7648	1.7755	0.5401	0.4137	0.4169	0.3212	1.1109	0.9758	0.8159	0.8065
1576	docosapentaenoate (n6 DPA; 22:5n6)	Lipid	Long Chain Polyunsaturated Fatty Acid (n3 and n6)	37478	LC/MS Neg	100001580	5624.5	329.249	6441454	25182-74-5	C16513	HMDB0001976	1.2454	1.0156	0.8975	2.1727	1.894	1.3766	0.934	1.3144	1.1348	1.102	1.0664	0.3072	1.5856	0.713	0.5989	0.1203	0.3515	0.4011	1.4283	0.7543	1.6363	1.7354	1.6972	1.9056	0.7946	0.6642	1.787	0.6699	1.3595	0.6108	0.4858	0.4291	0.3699	0.9844	0.7015	0.6623	1.0417
1560	eicosapentaenoate (EPA; 20:5n3)	Lipid	Long Chain Polyunsaturated Fatty Acid (n3 and n6)	18467	LC/MS Neg	2050	5450	301.217	446284	10-2005-9;10417-94-4	C06428	HMDB0001999	0.9917	1.0083	1.0243	1.61	1.4421	2.5323	1.3198	1.9117	1.3113	1.4807	0.8542	0.306	1.1189	0.7038	0.5712	0.1846	0.4937	0.4779	1.1683	0.1807	1.6055	1.2686	1.4034	2.3701	0.7768	0.8194	1.3524	0.8165	1.8968	0.6374	0.4435	0.4576	0.3806	1.1767	0.7681	0.843	0.8953
1561	heneicosapentaenoate (21:5n3)	Lipid	Long Chain Polyunsaturated Fatty Acid (n3 and n6)	57658	LC/MS Neg	100015797	5514	315.233	11998573	24257-10-1			0.787	0.454	0.5565	0.9315	0.8548	2.1503	0.7559	1.1576	3.0858	1.6329	0.4771	0.454	0.454	0.454	0.454	0.454	0.454	0.454	1.2851	0.454	1.1779	0.5955	1.3064	2.1992	0.63	0.454	1.5009	0.8346	1.1167	0.454	0.454	0.454	0.454	0.5324	0.454	0.454	0.4631
1566	hexadecadienoate (16:2n6)	Lipid	Long Chain Polyunsaturated Fatty Acid (n3 and n6)	57652	LC/MS Neg	100009394	5398	251.202	13932172	28290-73-5		HMDB0000477	1.3319	0.7105	0.7586	1.2186	1.6712	1.2872	1.6674	1.9875	1.2951	1.9721	0.6523	0.2361	1.5945	0.4839	0.4959	0.3759	0.4479	0.4662	0.9354	0.3993	1.6117	1.0815	1.1976	2.3182	1.0092	0.6284	2.6643	0.6251	2.728	0.6153	0.2869	0.2889	0.5801	1.7383	0.9908	0.8778	1.0724
1551	hexadecatrienoate (16:3n3)	Lipid	Long Chain Polyunsaturated Fatty Acid (n3 and n6)	57651	LC/MS Neg	100009393	5330	249.186	91820460	7561-64-0			1.78	1.0271	0.9723	1.2327	1.5043	1.421	1.5549	1.9442	1.3494	2.1516	0.6785	0.2314	1.5128	0.5513	0.7491	0.4428	0.5503	0.5896	0.8862	0.5209	1.525	0.9729	1.5921	2.2303	0.868	0.7758	1.7106	0.6415	1.9027	0.4909	0.3563	0.2921	0.7351	2.6084	1.0874	0.9538	1.0516
1567	linoleate (18:2n6)	Lipid	Long Chain Polyunsaturated Fatty Acid (n3 and n6)	1105	LC/MS Neg	180	5535	279.233	5280450	60-33-3	C01595	HMDB0000673,HMDB0006270	1.0735	0.8811	0.8704	1.4585	1.3963	1.6053	1.3419	1.6008	1.337	1.4085	0.614	0.2055	1.3783	0.6911	0.6583	0.2232	0.5201	0.6102	1.521	0.356	1.6537	1.1787	1.2616	2.1717	0.8307	0.697	2.228	0.7642	2.2513	0.8018	0.3061	0.3063	0.4283	1.4347	0.9265	0.922	1.2283
1569	linolenate (18:3n3 or 3n6)	Lipid	Long Chain Polyunsaturated Fatty Acid (n3 and n6)	34035	LC/MS Neg	100001337	5450	277.217	5280933;5280934		C06426,C06427	HMDB0001388,HMDB0003073	1.1762	0.9195	0.881	1.4408	1.5088	1.6008	1.14	1.7422	1.1404	1.5224	0.6045	0.1931	1.4627	0.6192	0.611	0.2625	0.4769	0.6009	1.2899	0.3661	1.6324	1.0408	1.3607	2.5332	0.7463	0.6193	1.6592	0.6821	2.1857	0.7162	0.2549	0.2715	0.486	1.6612	0.8817	0.9592	1.2811
1579	mead acid (20:3n9)	Lipid	Long Chain Polyunsaturated Fatty Acid (n3 and n6)	35174	LC/MS Neg	100001472	5650	305.249	5312531	20590-32-3		HMDB0010378	1.2238	2.2301	1.2692	2.9924	2.2007	1.6322	0.8124	1.0292	0.9786	0.7706	1.5752	0.5869	2.1248	1.125	0.8635	0.0839	0.2855	0.2806	1.0462	0.3745	1.8958	2.339	2.6479	3.0441	0.6053	0.5012	1.5447	0.4922	1.612	0.4254	0.782	0.6759	0.4654	1.4583	0.4614	0.6815	0.7113
1565	nisinate (24:6n3)	Lipid	Long Chain Polyunsaturated Fatty Acid (n3 and n6)	57810	LC/MS Neg	100015785	5657	355.264	11792612	68378-49-4		HMDB0013025	2.1776	1.4085	1.4762	2.2696	2.8492	1.8737	0.9725	1.0519	0.959	1.0989	1.5677	0.3417	1.6246	1.0284	0.7135	0.0995	0.3352	0.4613	1.0873	0.3786	1.9706	2.4134	1.9193	2.7919	0.919	0.5527	1.3833	0.6963	1.4136	0.525	0.494	0.4608	0.3072	1.2392	0.9537	0.6905	0.8188
1557	stearidonate (18:4n3)	Lipid	Long Chain Polyunsaturated Fatty Acid (n3 and n6)	33969	LC/MS Neg	100001229	5395	275.202	5312508	111174-40-4	C16300	HMDB0006547	1.125	0.6227	0.557	0.8749	1.3807	1.9561	1.2673	2.0657	1.5252	2.5693	0.886	0.3168	1.2988	0.8253	0.662	0.4763	1.0123	0.805	1.6205	0.3824	1.5722	0.8419	0.8172	1.8684	0.865	0.9877	1.2662	0.966	2.1653	0.5651	0.3774	0.5108	0.5549	2.0743	1.4801	1.6993	1.8877
1550	tetradecadienoate (14:2)*	Lipid	Long Chain Polyunsaturated Fatty Acid (n3 and n6)	62850	LC/MS Neg	100020343	5292	223.17	5312409	39039-37-7		HMDB0000560	2.1615	0.8289	0.8842	1.4992	1.7937	1.4819	1.3972	2.4368	1.1953	1.9711	0.814	0.2909	1.5407	0.4086	0.5853	0.2334	0.3958	0.3098	0.6205	0.349	2.2435	1.4134	2.5445	3.0319	1.1158	0.584	2.1089	0.5972	2.4154	0.3374	0.4245	0.3731	0.5043	3.2173	1.4157	0.6874	0.7383
1517	arachidate (20:0)	Lipid	Long Chain Saturated Fatty Acid	1118	LC/MS Neg	893	6240	311.296	10467	506-30-9	C06425	HMDB0002212	1.1966	0.6122	0.788	0.7327	1.156	1.4222	0.7541	1.8534	0.9565	1.9988	1.1127	0.6265	0.833	1.336	0.7292	0.419	0.9241	1.0435	1.3825	0.6131	3.4184	1.6179	1.3676	1.6913	0.6182	0.8796	1.4523	0.8487	1.8343	1.3094	0.9438	0.8357	0.502	0.8512	1.4487	1.4044	1.5954
1519	behenate (22:0)*	Lipid	Long Chain Saturated Fatty Acid	12125	LC/MS Neg	314	6745	339.327	8215	112-85-6	C08281	HMDB0000944	0.7827	0.6479	1.1288	0.5864	1.156	2.251	0.6341	1.071	0.8106	1.07	0.7753	0.5224	0.9456	2.2185	1.3402	0.4528	1.0691	1.4517	2.1176	0.5991	1.6043	0.783	1.8385	1.234	0.7376	0.9108	0.8964	1.2708	1.0644	1.1999	0.8147	0.833	0.4503	0.9316	1.3919	0.9219	1.533
1512	margarate (17:0)	Lipid	Long Chain Saturated Fatty Acid	1121	LC/MS Neg	891	5731	269.249	10465	506-12-7		HMDB0002259	0.8831	0.749	0.8269	0.9113	1.0585	1.7794	1.1468	1.1392	1.2449	1.2732	0.7832	0.5141	1.0869	0.7979	0.7344	0.4341	0.7548	0.842	1.7613	0.5837	1.1678	1.0446	1.0721	1.5356	0.6684	0.9658	1.9036	1.1234	1.8835	1.0342	0.6271	0.6076	0.4681	0.8999	0.9297	1.2081	1.5537
1507	myristate (14:0)	Lipid	Long Chain Saturated Fatty Acid	1365	LC/MS Neg	519	5440	227.202	11005	544-63-8	C06424	HMDB0000806	1.6167	1.3135	0.8051	2.3106	2.0826	1.2555	1.1785	1.9177	1.1608	1.2989	0.8785	0.2857	1.6393	0.3876	0.3115	0.1744	0.3366	0.2488	1.0348	0.4117	2.5395	1.7918	2.1417	3.6259	0.9652	0.565	1.3442	0.5193	2.2737	0.6835	0.2972	0.3292	0.73	1.8634	0.8532	0.8444	0.9252
1516	nonadecanoate (19:0)	Lipid	Long Chain Saturated Fatty Acid	1356	LC/MS Neg	892	6068	297.28	12591	646-30-0	C16535	HMDB0000772	1.0845	0.77	0.9935	0.932	1.1068	1.8379	1.0309	1.1332	1.3051	1.3887	1.0478	0.4812	1.1178	0.847	0.8738	0.4716	0.7981	0.9287	2.0271	0.7387	1.2139	1.2252	0.9749	1.591	0.7667	0.8646	1.328	1.0065	1.3686	1.0177	0.6062	0.5729	0.5146	0.8576	0.956	0.867	1.1112
1510	palmitate (16:0)	Lipid	Long Chain Saturated Fatty Acid	1336	LC/MS Neg	424	5618	255.233	985	57-10-3	C00249	HMDB0000220	1.1271	1.1432	0.8813	1.7037	1.4736	1.3626	0.9726	1.1926	1.036	1.0248	0.9004	0.4241	1.4503	0.7544	0.6245	0.2615	0.4802	0.5054	1.2561	0.425	1.7295	1.3885	1.4371	2.2726	0.7779	0.6761	1.2627	0.7019	1.6459	0.7023	0.5362	0.5225	0.6363	1.4892	0.9752	0.8754	1.0711
1509	pentadecanoate (15:0)	Lipid	Long Chain Saturated Fatty Acid	1361	LC/MS Neg	980	5521	241.217	13849	1002-84-2;10002-84-2	C16537	HMDB0000826	0.9645	0.8039	0.7924	1.1895	1.1087	1.4453	1.2516	1.1659	1.3112	1.2334	0.8202	0.5722	1.1871	0.8912	0.786	0.4514	0.7213	0.7392	1.6282	0.6279	1.2305	1.1688	1.0857	1.649	0.8182	0.8227	1.6746	1.0037	1.7966	0.9722	0.6212	0.6628	0.581	0.9963	0.9751	1.1686	1.427
1514	stearate (18:0)	Lipid	Long Chain Saturated Fatty Acid	1358	LC/MS Neg	439	5872	283.264	5281	57-11-4	C01530	HMDB0000827	1.0482	0.8812	0.9472	0.9776	1.1393	1.4952	0.9242	1.0052	1.0906	1.1044	0.9351	0.5502	1.0368	0.8846	0.8128	0.4873	0.7007	0.8773	1.6112	0.724	1.4208	1.2007	1.2588	1.5926	0.7457	1.085	1.3416	1.0958	1.4409	1.0522	0.7684	0.6334	0.6071	0.9948	0.9382	1.0646	1.2204
123	2-aminoadipate	Amino Acid	Lysine Metabolism	6146	LC/MS Polar	381	3500	160.061	92136	542-32-5;1118-90-7	C00956	HMDB0000510	0.6442	0.6302	0.479	0.4562	0.6885	0.786	0.855	0.3654	0.7686	0.4765	0.9789	3.9607	1.0211	1.4754	1.6639	2.713	6.8091	3.7756	3.3193	4.4729	0.5131	0.4688	0.7915	0.5845	0.3635	1.8152	0.5134	1.9416	1.0887	2.2386	2.6457	5.3878	2.4875	0.9404	0.7494	3.8275	3.2945
125	2-oxoadipate	Amino Acid	Lysine Metabolism	38347	LC/MS Polar	92	2635	159.03	71	3184-35-8	C00322	HMDB0000225	0.5347	0.5412	0.4313	0.299	0.2642	0.4975	0.3514	0.1705	0.4376	0.1808	2.3646	2.5878	0.9945	1.8616	2.0298	6.217	16.2595	7.3259	5.7186	9.7097	0.316	0.348	0.6819	0.5217	0.3834	3.5259	0.2768	3.0148	0.9508	7.819	7.4096	9.5853	6.5952	1.1654	1.0055	16.8605	12.4354
120	5-(galactosylhydroxy)-L-lysine	Amino Acid	Lysine Metabolism	43582	LC/MS Pos Early	100002462	2755	325.161	66995551	32448-36-5			0.8823	0.9843	1.3211	1.0904	2.5128	1	1.6461	0.7611	1.013	1.2264	1.2963	2.3089	2.0063	0.7772	1.0518	0.8362	0.5872	0.4391	0.8089	0.4391	0.7662	1.3265	0.5159	1.0664	0.4391	1.9795	0.7618	1.1541	0.6519	0.6549	0.4391	1.3821	1.0977	1.3484	0.4391	0.7827	0.4391
119	5-hydroxylysine	Amino Acid	Lysine Metabolism	15685	LC/MS Pos Early	100000054	2790	163.108	3032849	13204-98-3	C16741	HMDB0000450	1.1333	0.708	1.3207	1.2806	1.217	0.9095	0.7977	0.684	0.7943	0.7068	1.2212	0.9725	1.0476	1.2871	1.5696	0.5237	0.8304	1.2324	0.9163	0.9034	0.9283	1.2972	1.517	1.419	0.8848	1.0921	0.6411	0.7692	0.7669	1.0275	1.1763	1.226	1.0375	1.1232	1.6012	0.6542	0.499
133	6-oxopiperidine-2-carboxylate	Amino Acid	Lysine Metabolism	43231	LC/MS Neg	100004499	965	142.051	3014237	34622-39-4		HMDB0061705	0.6492	0.8285	0.7087	0.8274	0.6603	0.6506	0.6734	0.8631	0.9121	0.9078	1.0094	0.9071	0.8832	1.4683	1.4489	1.6414	2.6737	2.2001	1.4687	2.6582	0.8334	0.9332	1.11	0.8509	0.9379	0.8745	1.0572	0.9906	1.1428	1.7143	2.2982	2.6504	1.7956	0.9554	1.3741	2.3059	2.054
121	fructosyllysine	Amino Acid	Lysine Metabolism	46227	LC/MS Pos Early	100005373	2784	309.166	9839580	21291-40-7		HMDB0034879	1.1302	0.6307	1.3144	0.6926	0.945	1.4807	0.9134	0.7024	1.4176	0.9724	1.175	0.596	0.7091	0.9178	1.6088	0.939	1.0415	1.3775	1.3783	1.1985	0.9165	1.1126	1.5772	0.9695	1.1706	1.7773	0.6923	1.5363	0.967	1.2658	1.4086	0.8065	0.9733	0.7594	1.3746	0.7863	0.6939
127	glutarylcarnitine (C5-DC)	Amino Acid	Lysine Metabolism	44664	LC/MS Pos Early	100001593	2393	276.144	71317118	102636-82-8		HMDB0013130	0.6473	0.3853	0.4558	0.2355	1.2132	0.9051	0.912	0.9066	0.6665	1.9241	0.5825	1.5627	2.29	0.6646	0.5614	1.4236	1.7907	2.7114	3.2732	2.7578	0.2355	0.3135	0.3119	0.5714	0.3866	1.2646	1.3296	1.0619	1.1585	0.7379	0.5843	1.2557	0.3894	1	0.5465	1.8481	1.7467
117	hydroxy-N6,N6,N6-trimethyllysine*	Amino Acid	Lysine Metabolism	62959	LC/MS Pos Early	100021123	2759	205.155					1.8854	0.5746	1.0596	0.8724	2.2539	1.0099	1.4317	0.3531	0.6527	1.0502	1.3463	1.0284	1.5078	1.1907	2.6413	1.0793	0.6233	0.3531	0.7135	0.3531	0.8415	0.7608	0.9901	1.2075	0.3531	0.7353	0.3531	0.3531	0.3531	0.3531	0.8824	1.2881	0.3531	1.0877	0.48	0.5532	0.3531
105	lysine	Amino Acid	Lysine Metabolism	1301	LC/MS Pos Early	407	2850	147.113	5962	56-87-1	C00047,C00739	HMDB0003405	1.0165	0.899	1.1211	0.8072	0.8376	1.1499	0.9689	0.9072	1.2463	0.9441	1.1552	1.0855	0.6503	1.0915	1.4047	1.101	1.1747	1.2437	1.3439	1.7494	0.7688	0.8177	0.826	0.7585	0.8094	1.7559	0.9835	1.2161	0.9033	1.2578	1.0476	1.0899	0.9779	0.6539	0.9063	1.1094	0.7781
138	N,N,N-trimethyl-5-aminovalerate	Amino Acid	Lysine Metabolism	57687	LC/MS Pos Early	100015962	2186	160.133	14274897				0.5805	0.664	0.7348	1.0388	1.2664	1.4306	1.6511	1.0992	1.403	0.9396	0.641	0.5579	1.0191	0.8579	1.1106	0.8826	1.781	1.5789	1.4116	1.388	0.7469	0.5054	1.0052	0.501	0.5934	1.2697	1.3678	0.9514	1.2565	1.0769	0.6547	0.697	0.4462	0.7971	0.6969	0.9948	1.2533
111	N2,N6-diacetyllysine	Amino Acid	Lysine Metabolism	48455	LC/MS Neg	100006124	1604	229.119	91827	499-86-5			0.72	0.8206	0.8618	0.6902	0.7436	1.2938	1.2673	1.0245	1.2018	0.9621	0.924	0.8385	0.7437	0.6923	0.8465	2.2516	2.7576	2.0353	1.6237	2.7294	0.8046	0.7377	0.8607	0.7153	0.7275	1.3825	0.9898	1.2624	1.1331	1.1096	1.0067	1.4669	0.9933	0.9774	0.8202	1.5273	1.4539
106	N2-acetyllysine	Amino Acid	Lysine Metabolism	36751	LC/MS Polar	100001721	3372.6	187.109	92907	1946-82-3	C12989	HMDB0000446	0.6031	0.8891	0.9263	0.4762	1.0146	0.7543	1.0508	1.8497	0.6708	0.9486	2.3808	2.211	1.5246	1.1293	1.9632	9.9668	1.9903	4.2129	2.5724	1.3567	0.4842	0.4887	0.6786	0.619	0.6425	0.6286	0.486	0.4906	0.5311	0.5223	1.306	1.8808	1.4075	1.4873	0.8007	1.2791	1.0462
116	N6,N6,N6-trimethyllysine	Amino Acid	Lysine Metabolism	1498	LC/MS Pos Early	189	2825	189.16	440120	23284-33-5	C03793	HMDB0001325	1.2674	0.9755	0.8831	0.7422	1.4961	1.1908	1.1234	0.9341	0.8289	1.2113	0.8943	1.8768	1.0851	2.428	1.6298	1.0662	1.3124	1.2698	0.9239	1.0027	0.8963	0.85	1.2795	1.1954	0.7183	0.8621	0.9973	0.8949	0.9476	0.7467	0.9172	1.9348	0.6761	1.1625	0.8639	1.3207	1.2537
115	N6,N6-dimethyllysine	Amino Acid	Lysine Metabolism	62862	LC/MS Pos Early	100020417	2831	175.144	193344	2259-86-1	C05545	HMDB0013287	1.0803	0.9983	1.2021	0.4144	1.0677	1.4942	1.4427	1.1566	0.9187	1.0511	1.0745	0.6263	1.0058	0.7251	0.6076	0.7879	0.4267	0.6085	1.0451	0.5285	1.2503	1.2448	0.4144	1.1952	0.5833	1.4872	1.1328	1.0745	1.0091	0.4144	0.4144	0.852	0.6746	0.9658	0.4144	0.7346	0.7786
107	N6-acetyllysine	Amino Acid	Lysine Metabolism	36752	LC/MS Polar	100001734	2612.6	187.109	92832	692-04-6	C02727	HMDB0000206	0.9526	0.9642	0.9865	0.7595	0.9651	1.443	1.2141	1.0667	1.2085	1.0053	0.9025	0.9837	0.8604	0.7927	1.0403	0.9947	1.2634	1.162	1.1421	1.7237	0.7101	0.8396	0.7581	0.7914	0.6789	1.4429	0.9847	1.1124	1.018	1.0475	1.0169	0.9884	0.8123	0.8859	0.7971	1.3213	1.1502
114	N6-methyllysine	Amino Acid	Lysine Metabolism	62860	LC/MS Pos Early	100003415	2831	161.129	164795	1188-07-4	C02728	HMDB0002038	0.9485	0.683	0.715	0.6561	0.8064	1.3899	1.4208	0.9644	1.1165	1.0279	1.184	0.8685	1.119	0.7368	0.9326	1.1937	1.2316	1.1923	1.5063	1.1858	0.7658	0.8508	0.6302	0.8162	0.7733	2.0179	1.331	1.3976	1.2962	1.4688	0.805	0.9296	0.7535	0.6763	1.0462	1.153	0.8539
131	pipecolate	Amino Acid	Lysine Metabolism	1444	LC/MS Pos Early	1025	2200	130.086		4043-87-2			0.7332	0.7094	0.8192	0.8834	0.9955	1.5038	2.255	1.1535	1.1797	1.209	0.888	0.5764	0.8378	0.7755	0.7647	2.6961	1.4355	1.3076	1.2288	0.7378	0.9891	1.0078	0.9609	0.8532	0.8654	1.6426	1.5308	1.1338	1.2037	1.0045	0.7805	0.8475	0.6443	0.8851	0.9749	1.0848	1.0726
2592	1-arachidonoyl-GPA (20:4)	Lipid	Lysophospholipid	46325	LC/MS Neg	100004442	5499	457.236	42607498	799268-65-8		HMDB0062312	0.959	0.4463	0.6947	0.4463	1.5954	2.218	1.6247	0.5743	0.5247	1.4651	0.4463	0.4871	1.006	0.4463	0.7781	0.4463	1.41	1.4954	1.704	0.9899	1	0.7353	1.1394	0.4463	0.5478	1.7421	1.7755	1.2158	0.9755	1.2182	1.0001	0.9861	0.4463	0.4463	0.9269	0.4463	0.4463
2635	1-arachidonoyl-GPC* (20:4)*	Lipid	Lysophospholipid	34061	LC/MS Neg	100001551	6074	618.341	24779476		C05208	HMDB0010395	1.1364	1.4208	1.612	1.9537	1.4984	1.7554	1.0307	0.9295	1.412	1.0356	1.2848	0.3596	1.1639	0.7712	0.9194	0.2604	0.4616	0.5302	1.4192	0.7583	1.4769	1.6482	1.6154	1.7587	1.1829	0.7904	1.2923	0.972	1.0486	0.8614	0.6838	0.5522	0.5043	0.8306	0.7866	0.6109	0.5588
2686	1-arachidonoyl-GPE (20:4n6)*	Lipid	Lysophospholipid	35186	LC/MS Neg	100001571	5874	500.278	42607465			HMDB0011517	1.2095	1.3756	1.4418	1.2274	1.5805	1.7058	1.1071	0.8281	0.998	1.0488	1.1542	0.5266	1.112	1.3087	0.9841	0.3236	0.5663	0.6067	1.5264	0.7356	1.4591	1.0768	1.275	1.6779	0.9061	0.8937	1.002	0.9428	0.98	0.6233	0.6558	0.6916	0.5527	1.0166	0.6543	0.8126	1.1156
2731	1-arachidonoyl-GPI* (20:4)*	Lipid	Lysophospholipid	34214	LC/MS Neg	100001654	5482	619.289	121596217			HMDB0061690	0.9798	1.3673	1.2136	1.7666	1.2092	1.796	1.052	1.6109	1.3791	1.0739	0.814	0.3267	1.0875	0.4966	0.5721	0.2766	0.4959	0.4523	1.1569	0.5185	1.5229	1.8793	1.5671	1.6542	0.9221	1.0202	1.7776	1.2173	1.2992	1.2406	0.5088	0.4142	0.4066	0.7798	0.7334	0.9386	0.8811
2649	1-lignoceroyl-GPC (24:0)	Lipid	Lysophospholipid	49617	LC/MS Pos Late	100002873	1907	608.465	24779481	325171-59-3		HMDB0010405	1.0567	1.1509	1.0876	1.1167	1.0939	1.1193	1.1073	1.032	0.996	0.915	1.0731	0.7278	1.142	1.112	1.4308	0.7237	1.1869	0.9601	0.9283	0.7577	0.8611	0.9849	1.0796	1.025	0.7684	0.8515	0.7388	0.9149	0.652	0.9696	1.0643	1.1085	0.9029	0.8451	0.8998	0.7975	1.004
2618	1-linolenoyl-GPC (18:3)*	Lipid	Lysophospholipid	45951	LC/MS Neg	100005350	5724	592.326			C04100	HMDB0010388	0.6598	1.0493	1.1655	1.132	0.8915	1.6372	0.8667	1.0641	1.4054	0.8903	1.0862	0.3673	1.0296	0.9725	1.1654	0.5116	0.7966	0.8027	2.0895	1.0039	0.6713	0.8119	1.0225	1.0749	0.719	0.7908	1.1448	0.9961	1.1453	1.0198	0.774	0.6061	0.6383	0.8822	0.7672	1.2239	1.0134
2616	1-linoleoyl-GPC (18:2)	Lipid	Lysophospholipid	34419	LC/MS Neg	100001395	6160	594.341	11988421		C04100	HMDB0010386	0.8263	1.2036	1.2908	1.4304	1.0949	1.7003	1.0007	1.1278	1.5359	1.057	1.0274	0.3652	0.9338	0.9814	0.9809	0.5325	0.7483	0.8382	1.7191	0.7731	1.0042	1.1493	1.2665	1.3391	0.9072	0.9993	1.3123	1.0772	1.0831	1.1118	0.777	0.584	0.5587	0.8501	0.8711	0.9363	0.8669
2673	1-linoleoyl-GPE (18:2)*	Lipid	Lysophospholipid	32635	LC/MS Neg	100001570	5900	476.278	52925130			HMDB0011507	0.841	1.1743	1.2498	0.6669	1.108	1.6979	0.9559	0.7892	1.1495	1.014	0.8284	0.4213	0.8343	1.5032	1.2655	0.7782	0.9688	1.3298	1.9468	1.1455	0.7865	0.571	0.979	0.986	0.6241	1.1567	1.116	1.2514	1.0638	1.0156	0.684	0.6566	0.552	0.7607	0.619	1.1446	1.4838
2715	1-linoleoyl-GPG (18:2)*	Lipid	Lysophospholipid	54885	LC/MS Neg	100009227	5516	507.273					1.2038	1.9761	1.9357	0.9505	1.7372	0.7483	0.9975	0.3838	0.507	0.8499	1.0799	0.4629	0.9568	1.3166	1.3594	0.5537	0.5583	1.4348	1.9284	1.4465	1.2827	0.8261	1.7453	1.9768	0.9793	0.9702	1.1154	1.2645	0.8656	1.0025	0.9135	0.9867	0.8384	1.3019	0.8507	1.2456	1.4747
2725	1-linoleoyl-GPI* (18:2)*	Lipid	Lysophospholipid	36594	LC/MS Neg	100001778	5494	595.289	11124828				0.8661	1.0383	1.0675	1.1816	0.8798	2.1959	0.8061	2.007	1.8715	1.0397	0.6115	0.2225	0.8656	0.7454	0.9229	0.8229	1.1611	0.9775	1.9151	1.0225	0.908	1.1807	0.8117	0.9589	0.6471	1.2067	1.5066	1.1862	1.0626	1.3246	0.5475	0.4271	0.4149	0.6677	0.7872	1.3324	1.6996
2705	1-linoleoyl-GPS (18:2)*	Lipid	Lysophospholipid	43676	LC/MS Neg	100004606	5500	520.268					0.7056	0.9464	0.7193	0.2573	1.7904	1.4405	1.3255	0.5187	0.276	1.3198	0.3303	1.3824	0.5416	3.026	2.1007	0.885	1	2.0317	0.9875	1.0091	0.2573	0.2573	0.2573	0.2573	0.2573	0.4345	1.205	1.3161	0.2573	0.3674	0.4823	1.6196	0.2573	0.2573	0.2573	1.3186	1.8683
2613	1-oleoyl-GPC (18:1)	Lipid	Lysophospholipid	48258	LC/MS Neg	100001272	6250	596.357	16081932	19420-56-5	C03916	HMDB0002815	1.3829	3.1682	2.7299	3.7308	2.4936	2.0256	1.0729	0.7858	1.3016	0.4101	2.1202	0.3715	1.9713	0.8801	1.5263	0.28	0.2944	0.3769	1.9977	0.7045	0.937	1.404	2.3724	2.6133	1.8277	0.8214	0.7513	1.1116	0.7378	0.7919	0.9532	0.4891	1.0468	1.8968	0.5532	0.4264	0.3689
2671	1-oleoyl-GPE (18:1)	Lipid	Lysophospholipid	35628	LC/MS Neg	100001569	6125.1	478.294	9547071	89576-29-4		HMDB0011506	0.7431	1.0357	1.0331	1.2388	1.2379	1.5423	0.8211	0.7523	0.9573	0.8735	0.9397	0.5879	1.0275	1.3931	1.003	0.6014	0.8325	1.1129	1.6009	1.0393	1.0268	1.0094	1.2517	1.0498	0.6664	0.8313	1.1568	1.0674	1.084	1.0515	0.9098	0.7254	0.5087	0.6908	0.6654	0.9497	1.1123
2713	1-oleoyl-GPG (18:1)*	Lipid	Lysophospholipid	45968	LC/MS Neg	100005716	5610	509.288					0.964	3.5301	1.815	0.3946	2.6136	0.6499	0.9446	0.3946	0.4776	0.6385	1.5039	0.7814	1.3588	1.8553	1.5658	0.4595	0.8068	1.3668	3.3654	2.261	0.3946	0.9643	1.7657	1.6096	1.0483	0.4926	0.7551	1.7512	0.6212	0.8425	1.1219	0.8628	1.165	2.2563	0.4999	0.8177	0.3946
2723	1-oleoyl-GPI (18:1)	Lipid	Lysophospholipid	36602	LC/MS Neg	100001777	5599	597.304	86289645			HMDB0061693	0.7886	2.1405	1.3207	3.0738	1.331	1.495	0.6463	1.3606	1.036	0.4529	0.913	0.3278	1.1506	0.8143	0.963	0.4325	0.6366	0.4478	1.3858	0.9037	1.3637	2.0576	1.0071	1.2809	0.8967	0.9929	1.3275	1.484	0.9369	1.234	0.5414	0.3098	0.4157	0.7848	0.6247	1.6965	1.3024
2602	1-palmitoleoyl-GPC* (16:1)*	Lipid	Lysophospholipid	47117	LC/MS Neg	100001511	5794	568.326	24779461			HMDB0010383	1.0797	2.4504	2.2248	3.3429	1.9276	1.58	0.8912	0.9889	1.0457	0.7403	1.8324	0.5075	1.4962	1.0778	1.0111	0.1631	0.3916	0.3437	1.2085	0.4049	1.5996	2.3136	2.6863	2.0602	1.2965	0.5431	0.9034	0.8252	1.216	0.6509	1.0314	0.7868	0.8528	1.2788	0.9559	0.6035	0.4684
2600	1-palmitoyl-GPC (16:0)	Lipid	Lysophospholipid	33955	LC/MS Pos Late	100001263	1525	496.34	86554	17364-16-8	C04102	HMDB0010382	1.1656	1.4841	1.3302	1.3736	1.1864	1.1234	1.03	1.0534	0.9018	0.8969	1.3909	0.7259	1.204	1.1333	1.2153	0.5199	0.7501	0.644	0.7727	0.5763	1.1271	1.2492	1.3513	1.2768	0.8768	0.8121	0.6962	0.8536	0.7037	0.8292	1.2582	1.1042	1.0894	0.9939	1.0061	0.7155	0.724
2662	1-palmitoyl-GPE (16:0)	Lipid	Lysophospholipid	35631	LC/MS Neg	100001567	6057.2	452.278	9547069	53862-35-4		HMDB0011503	0.7532	0.9908	1.0794	1.2734	1.11	1.4676	0.8526	0.8316	1.0015	0.9519	1.2444	0.5483	1.1467	1.4675	1.1342	0.328	0.8063	0.8741	1.9811	1.0512	1.3122	1.1461	1.3075	1.2525	0.7118	0.8171	1.0599	0.9206	1.1558	0.9985	1.12	0.9396	0.7178	0.7895	0.948	0.9859	1.1602
2708	1-palmitoyl-GPG (16:0)*	Lipid	Lysophospholipid	45970	LC/MS Neg	100005717	5570	483.273	3300276				0.8304	1.7489	1.248	0.7005	1.1866	0.5196	0.6093	0.225	0.4238	0.6053	1.3227	0.8728	1.3869	1.7921	1.4329	0.446	1.0602	1.3924	2.7305	2.1715	0.6151	0.6085	1.582	1.1038	0.6883	0.6344	0.8293	1.0067	0.7871	1.0214	0.9933	1.3756	0.9569	1.5699	0.9682	1.5866	1.9077
2717	1-palmitoyl-GPI* (16:0)	Lipid	Lysophospholipid	35305	LC/MS Neg	100001655	5564	571.289	71296207			HMDB0061695	0.5845	1.3593	1.0964	2.47	1.0252	1.4326	0.6698	1.9818	0.9434	0.4255	0.883	0.3638	1.1644	0.4493	0.8691	0.2254	0.6418	0.3376	1.7218	0.7702	1.3429	2.0806	0.6857	1.4483	0.7366	1.1478	1.6745	1.1465	1.3156	1.4612	0.4152	0.2804	0.5208	0.5085	0.9748	2.1897	1.7593
2611	1-stearoyl-GPC (18:0)	Lipid	Lysophospholipid	33961	LC/MS Neg	100001271	6870	598.373	497300	19420-57-6		HMDB0010384	0.7579	0.998	1.0591	1.1643	0.9131	1.6557	0.7902	0.9958	1.2509	1.0429	1.002	0.393	0.8291	0.9167	0.9193	0.4919	0.8992	1.1246	1.8268	0.7832	1.2506	1.2492	1.3577	1.3114	1.0357	1.0636	1.2749	1.1379	1.0739	1.2239	0.8866	0.7218	0.5048	0.6719	0.7876	1.0192	0.9932
2669	1-stearoyl-GPE (18:0)	Lipid	Lysophospholipid	42398	LC/MS Pos Late	100001461	1626	482.324	9547068	69747-55-3		HMDB0011130	0.9982	1.2237	1.2048	0.9252	1.0523	1.1646	1.1213	1.0191	1.045	0.9691	1.1552	0.6878	0.9997	1.2365	1.3091	0.7234	1.0516	0.9297	0.9593	0.8439	1.0229	0.9471	1.0493	1.038	0.7261	1.0366	0.8145	0.8951	0.7368	0.9007	1.1134	1.0663	1.0003	0.8032	0.897	0.8878	0.9828
2711	1-stearoyl-GPG (18:0)	Lipid	Lysophospholipid	34437	LC/MS Neg	100001462	5816	511.304					0.6817	1.5039	1.2427	0.9068	1.2143	0.8464	0.6956	0.2885	0.2885	0.4635	0.992	0.2896	1.104	1.2968	1.0639	0.2885	0.6535	1.0791	2.6555	2.0588	1.3112	0.7367	1.0572	1.0608	0.5672	0.9853	1.008	1.4098	0.774	1.4339	0.947	1.3463	0.8044	0.9849	0.9505	2.549	2.3971
2721	1-stearoyl-GPI (18:0)	Lipid	Lysophospholipid	19324	LC/MS Neg	100000656	5794	599.32	71581135;42607495	796963-93-4		HMDB0240261	0.5796	1.3987	1.051	2.0664	0.9553	1.6586	0.9092	1.471	1.0977	0.652	0.7487	0.2453	1.0387	0.3942	0.6509	0.2673	0.5391	0.3081	1.4901	0.7192	1.4618	2.3271	0.6466	1.2583	0.9613	1.475	1.7413	1.7347	1.1788	1.4319	0.3463	0.1844	0.4785	0.5296	0.5761	2.0778	1.3639
2603	2-palmitoleoyl-GPC* (16:1)*	Lipid	Lysophospholipid	47118	LC/MS Neg	100001561	5720	568.326	122164832			HMDB10383	1.187	2.7178	2.3476	3.6279	2.0538	1.7014	0.8444	1.0554	1.0943	0.7258	2.0115	0.5877	1.5821	1.1475	0.9772	0.1222	0.3803	0.3629	1.1632	0.4357	1.6656	2.2165	3.1446	2.2753	1.4562	0.4786	0.9695	0.8276	1.122	0.6557	1.0228	0.95	0.9413	1.4631	0.8842	0.5852	0.3941
2601	2-palmitoyl-GPC* (16:0)*	Lipid	Lysophospholipid	35253	LC/MS Neg	100001562	6215	570.341	15061532			HMDB0061702	0.7869	1.3777	1.3618	1.6743	1.2035	1.6479	0.9154	0.9392	1.081	0.7704	1.258	0.4528	1.2126	1.1529	1.1212	0.3011	0.6274	0.6916	1.8195	0.7055	1.2386	1.2567	1.5079	1.5001	1.0375	0.8017	1.0596	0.9619	0.99	1.01	1.0469	0.8914	0.6969	0.9227	0.9824	0.8143	0.8365
2670	2-stearoyl-GPE (18:0)*	Lipid	Lysophospholipid	41220	LC/MS Neg	100003901	6350	480.31	90658453;53480667			HMDB0011129	0.6612	0.6632	0.9577	0.9404	0.9688	1.481	0.7994	1.0312	0.8606	2.3766	0.8585	0.7359	0.7426	2.1654	0.9224	0.4123	1.4953	1.5529	1.8569	0.8235	1.9053	1.5303	1.6272	1.0771	0.5804	0.9025	1.6895	0.7064	1.4633	1.0473	1.4824	1.5323	0.5282	0.671	1.6601	1.263	1.8508
2836	1-(1-enyl-oleoyl)-GPE (P-18:1)*	Lipid	Lysoplasmalogen	44621	LC/MS Pos Late	100005372	1566	464.314					1.5205	2.1234	0.8214	1.0679	1.5301	1.0035	1.3431	0.698	0.6985	0.8458	1.1986	1.2475	2.0713	2.3615	1.5883	0.9743	0.9216	1.065	0.677	0.6701	0.9965	1.5875	1.0628	0.8356	0.7511	0.6935	0.6951	0.9179	0.5802	0.8487	1.502	1.5866	1.4028	1.192	0.9085	1.6121	0.8108
2833	1-(1-enyl-palmitoyl)-GPC (P-16:0)*	Lipid	Lysoplasmalogen	52474	LC/MS Pos Late	100002875	1547	480.345	10917802			HMDB0010407	1.2283	1.5576	1.3298	1.4385	1.3049	1.545	1.4655	1.264	1.0974	1.0113	1.1953	0.5141	1.1085	0.9665	1.0999	0.5789	0.8448	0.8135	0.8721	0.6436	1.1119	1.4521	1.2125	1.1664	0.7032	0.8813	0.9381	0.9887	0.7684	1.088	0.9317	0.8966	0.781	0.6923	0.7762	0.7135	0.7959
2834	1-(1-enyl-palmitoyl)-GPE (P-16:0)*	Lipid	Lysoplasmalogen	39270	LC/MS Pos Late	100003000	1558	438.298				HMDB0011152	1.3076	1.6205	1.0089	1.2515	1.3198	1.2089	1.1653	1.066	0.9093	1.0243	1.3879	0.7019	1.5058	1.5791	1.31	0.8718	0.9406	0.9747	0.788	0.6203	1.0188	1.3181	1.0709	0.9911	0.6692	0.7346	0.6615	0.82	0.5893	0.809	1.1259	1.1999	1.0754	0.8295	0.9274	0.9487	0.7672
2838	1-(1-enyl-stearoyl)-GPE (P-18:0)*	Lipid	Lysoplasmalogen	39271	LC/MS Neg	100003001	6500	464.315					0.8142	1.1003	0.8899	1.5917	1.361	1.7487	2.2849	0.9865	1.3232	1.0026	0.8509	0.3282	1.3209	0.7679	1.026	0.5085	0.718	0.8127	1.5695	0.8298	0.9529	1.114	0.8479	1.2062	0.6444	1.1676	1.2055	1.5768	0.9974	1.1217	0.5482	0.588	0.8066	0.9355	0.6888	1.0801	1.0115
1498	(2 or 3)-decenoate (10:1n7 or n8)	Lipid	Medium Chain Fatty Acid	63436	LC/MS Neg	100021502	4990	169.123					2.0876	0.7912	0.9132	1.311	1.2766	0.8837	0.9138	2.3902	0.7625	1.1648	1.1632	0.5725	1.4671	0.7075	1.0274	0.391	0.4285	0.391	0.8478	0.3923	2.0456	1.5694	1.6625	2.3765	0.5552	0.6447	1.8164	0.5525	2.1468	0.391	0.9992	0.4219	1	2.5438	1.3112	0.7392	0.9336
1500	10-undecenoate (11:1n1)	Lipid	Medium Chain Fatty Acid	32497	LC/MS Neg	100001197	5085.8	183.139	14891	1333-28-4	C13910	HMDB0033724	0.4827	0.5375	1.2891	0.6541	0.3761	2.0852	1.3959	1.6577	2.0465	1.7096	0.3424	0.3533	0.5288	0.1624	0.1624	0.6203	0.8291	0.6983	1.1769	0.5222	0.9568	0.821	1.0432	0.8234	1.3014	1.1119	2.7986	0.7884	2.2975	0.1624	0.3242	0.1624	0.1624	1.1202	0.5912	1.2298	1.2079
1504	5-dodecenoate (12:1n7)	Lipid	Medium Chain Fatty Acid	33968	LC/MS Neg	100001232	5224	197.155	5312378	2430-94-6		HMDB0000529	1.8254	1.1504	0.4997	1.6695	1.8452	0.9986	1.0014	1.4942	0.7874	1.3542	1.1401	0.554	2.6076	0.7836	1.0144	0.1041	0.3248	0.2964	0.4872	0.2883	2.0894	1.1785	2.9605	3.9994	0.9216	0.5608	1.2476	0.4108	1.7311	0.2924	0.6999	0.6362	0.8982	3.7814	1.539	0.6729	0.7088
1489	caproate (6:0)	Lipid	Medium Chain Fatty Acid	32489	LC/MS Neg	926	2713.7	115.076	8892	142-62-1	C01585	HMDB0000535	1.2864	0.9942	0.8072	1.3039	1.5167	0.902	1.0776	0.9824	0.9067	1.0058	0.8529	0.7947	1.111	0.7617	0.7207	0.6509	1.0472	0.7571	0.969	1.0154	1.2476	0.8165	0.9747	1.3345	0.749	1.0703	1.2035	0.9433	1.1855	0.8602	0.7389	0.8416	1.174	1.7118	1.2275	1.0363	1.4776
1495	cis-4-decenoate (10:1n6)*	Lipid	Medium Chain Fatty Acid	62873	LC/MS Neg	100002796	4890	169.123	5282726	505-90-8		HMDB0004980	1.9116	0.6923	0.8547	0.8214	1.0958	1.2758	1.2932	1.4459	0.8903	1.1708	0.6362	0.3299	1.3546	0.3998	0.509	0.2671	0.9227	0.2671	1.178	0.5539	1.6076	0.2671	0.74	1.7405	0.2671	0.6164	2.9898	0.9655	2.5777	0.6981	0.293	0.2671	0.5352	1.6246	1.2963	1	1.3512
448	2,3-dihydroxy-5-methylthio-4-pentenoate (DMTPA)*	Amino Acid	Methionine, Cysteine, SAM and Taurine Metabolism	62805	LC/MS Neg	100020893	1156	177.023				HMDB0240388	0.9995	1.2915	1.072	0.7553	0.8295	1.1411	1.0514	0.7691	1.0089	0.7755	1.0668	0.7663	0.8391	0.797	1.1258	0.7031	1.0692	1.1798	0.9688	1.3412	0.7772	0.7772	1.1111	0.9044	0.9912	1.0005	0.8437	1.0611	0.9447	0.8704	1.2374	1.1342	1.1798	1.1963	1.0172	1.0929	0.9902
449	2-hydroxy-4-(methylthio)butanoic acid	Amino Acid	Methionine, Cysteine, SAM and Taurine Metabolism	63739	LC/MS Polar	100021372	1065	149.028	11427	583-91-5		HMDB0037115	1.5975	1.2381	1.02	0.832	1.5	0.6745	0.6874	0.4176	0.5078	0.4997	2.1008	3.1688	2.2896	3.8482	5.252	1.9415	1.0055	1.6554	1.18	1.6024	0.983	0.8106	0.8055	0.7508	0.6569	0.8472	0.6401	0.7575	0.7093	1.3901	5.5585	5.9541	6.2415	1.4014	2.9832	0.9483	0.9945
447	5-methylthioribose	Amino Acid	Methionine, Cysteine, SAM and Taurine Metabolism	62100	LC/MS Pos Early	100002103	790	181.053	6419710	23656-67-9		HMDB0001087	0.9183	0.8772	1.2352	1.2534	0.9384	1.2009	1.1951	1.1719	1.451	1.1775	1.1106	0.6427	1.1482	1.0705	1.2297	0.6552	0.7517	0.9566	0.8373	0.6282	0.9262	1.1346	1.0747	1.4674	0.8322	1.1209	1.081	0.9318	0.9318	0.5847	0.7669	0.9343	0.9492	1.3808	1.3648	0.7107	0.7224
453	cystathionine	Amino Acid	Methionine, Cysteine, SAM and Taurine Metabolism	15705	LC/MS Pos Early	310	2270	223.075	439258	535-34-2	C02291	HMDB0000099	1.6563	0.8977	0.845	0.5101	1.2463	0.9043	0.6942	0.2996	0.4314	0.501	1.2185	5.6364	1.4524	1.77	1.9578	1.5904	1.7609	1.867	2.1421	2.9676	0.5573	0.4815	0.5546	0.5069	0.4728	1.2891	0.499	1.0325	0.5648	1.0687	1.8113	2.1798	2.0554	0.8365	0.5599	1.4783	1.1236
455	cysteine	Amino Acid	Methionine, Cysteine, SAM and Taurine Metabolism	1868	LC/MS Pos Early	800	1475	122.027	5862	52-90-4;56-89-3	C00097	HMDB0000574	1.3622	0.7748	0.9915	0.8982	1.7871	0.6422	0.6808	0.5322	0.6427	0.6288	1.1085	1.8718	1.1137	1.2388	1.0085	0.6554	0.971	0.9482	1.0956	0.7649	1.0732	1.2632	1.6112	1.1396	1.1735	0.9481	0.6924	0.9672	0.9558	1.2008	1.7215	2.5687	1.2182	1.0517	1.57	0.8309	0.8919
461	cysteine s-sulfate	Amino Acid	Methionine, Cysteine, SAM and Taurine Metabolism	22176	LC/MS Polar	100000808	2273	199.969	115015	1637-71-4	C05824	HMDB0000731	1.016	1.0691	0.7978	0.7332	0.4952	0.8076	0.8725	0.9875	1.0653	0.7497	1.107	0.5748	0.8653	0.8555	1.0819	1.4184	1.8047	1.6381	1.4047	5.3704	0.9033	0.7173	1.8944	0.696	0.9164	0.7928	1.0125	0.968	0.8958	1.0616	0.726	3.0121	0.8724	0.8878	1.2413	1.9407	1.5403
468	cysteine sulfinic acid	Amino Acid	Methionine, Cysteine, SAM and Taurine Metabolism	37443	LC/MS Pos Early	100002113	597	154.017	109	207121-48-0	C00606	HMDB0000996	1.1418	1.317	0.6426	0.4131	1.0332	0.9845	1.1083	0.6132	0.8005	1.1977	0.8735	0.1809	0.8977	1.4215	1.5958	1.0318	1.1387	1.5457	1.4011	1.0545	0.5202	0.5974	0.4176	0.6257	0.4274	1.6196	1.202	1.6652	1.5133	0.9673	0.759	0.9403	1.351	0.6017	0.4371	1.2157	1.0721
462	cystine	Amino Acid	Methionine, Cysteine, SAM and Taurine Metabolism	56	LC/MS Pos Early	279	2000	241.031	67678	56-89-3	C00491	HMDB0000192	0.7382	0.5558	0.8562	1.114	0.5149	0.5749	0.4827	0.8563	0.945	1.0972	1.122	0.3301	0.5813	1.2473	1.1312	0.9474	1.7706	1.4792	0.8138	0.9829	1.4188	1.7111	1.6797	0.9215	1.969	1.017	1.0362	0.9907	1.1914	1.7721	1.4367	0.9755	1.0093	0.5199	1.4681	0.9845	1.7027
470	hypotaurine	Amino Acid	Methionine, Cysteine, SAM and Taurine Metabolism	590	LC/MS Polar	358	2763.4	108.013	107812	300-84-5	C00519	HMDB0000965	1.1947	1.0429	0.3626	0.1955	1.9259	0.7961	0.7429	1.1943	0.685	0.8918	0.9598	4.7136	4.9685	1.6494	1.7577	1.0402	2.4931	1.2614	3.5275	1.4693	0.1142	0.2234	0.2436	0.2382	0.093	0.5341	0.4766	0.5601	2.6257	0.8133	0.8728	2.7177	1.2642	1.2395	0.9453	3.9812	2.2463
434	methionine	Amino Acid	Methionine, Cysteine, SAM and Taurine Metabolism	1302	LC/MS Pos Early	415	2526	150.058	6137	63-68-3	C00073	HMDB0000696	1.3472	1.1341	1.0931	0.6206	0.9107	1.1691	0.8134	0.3753	0.9038	0.4869	1.5059	1.0165	0.8058	1.4387	2.1617	1.0572	0.9835	1.2361	1.282	1.9015	0.6053	0.7881	0.9594	0.6767	0.7629	1.2872	0.7511	1.2326	0.661	1.1463	1.7194	1.4993	1.7622	0.6124	1.0567	0.8769	0.6006
440	methionine sulfoxide	Amino Acid	Methionine, Cysteine, SAM and Taurine Metabolism	18374	LC/MS Pos Early	100000039	1272	166.053	158980	3226-65-1	C02989	HMDB0002005	1.4649	1.012	0.9026	0.5596	1.3371	1.017	0.8763	0.4581	0.8065	0.6347	1.2408	1.5962	0.988	1.7015	1.8325	1.161	1.1238	1.2373	1.2977	1.5772	0.5787	0.6012	0.9505	0.5973	0.6114	1.1686	0.7873	1.0676	0.6346	1.0584	1.3981	1.6875	1.4065	0.7174	0.8083	0.804	0.7959
435	N-acetylmethionine	Amino Acid	Methionine, Cysteine, SAM and Taurine Metabolism	1589	LC/MS Neg	1083	1787	190.054	448580	65-82-7	C02712	HMDB0011745	1.239	0.9418	1.2815	0.5683	0.5868	1.0564	0.5027	0.2419	0.5819	0.3226	1.9081	0.9365	0.7038	1.3698	2.0494	1.4469	1.5093	2.4155	1.516	2.5781	0.5794	0.8934	1.5335	0.6104	1.2434	0.9639	0.4797	1.1998	0.563	0.9923	2.243	1.9023	2.3886	0.748	1.6032	1.0077	0.8671
441	N-acetylmethionine sulfoxide	Amino Acid	Methionine, Cysteine, SAM and Taurine Metabolism	45428	LC/MS Pos Early	100005463	880	208.064	11902949	108646-71-5			1.3426	0.7899	0.9503	0.5229	1.034	0.9877	0.6027	0.1961	0.5907	0.4609	1.8224	1.849	0.7663	1.9175	2.5321	1.9043	1.6013	2.8699	1.4002	2.5313	0.6691	0.7787	1.4433	0.5538	0.9808	0.8739	0.5363	1.0868	0.5499	1.2133	2.2617	2.6812	1.7865	0.7651	1.313	1.0123	0.8737
473	N-acetyltaurine	Amino Acid	Methionine, Cysteine, SAM and Taurine Metabolism	48187	LC/MS Polar	100005466	1249	166.018	159864			HMDB0240253	1.2631	0.9328	0.9886	0.9248	1.2294	0.9394	0.9286	0.8536	0.891	0.9723	1.1114	1.8318	1.4888	0.973	1.1682	0.928	0.9939	1.1241	0.8139	0.7877	1.4349	1.0061	1.4569	1.288	1.0687	0.9791	0.9339	0.893	1.0397	0.8227	1.2277	1.6094	1.1178	3.47	1.3567	0.9248	0.844
437	N-formylmethionine	Amino Acid	Methionine, Cysteine, SAM and Taurine Metabolism	2829	LC/MS Neg	194	1543.8	176.039	439750	4289-98-9	C03145	HMDB0001015	2.4497	1.4036	1.5863	0.9644	1.7675	0.6255	0.5944	0.447	0.606	0.4699	1.6186	1.5555	1.8602	2.4334	3.9264	0.7839	0.8209	1.0902	0.8448	0.9277	1.0356	1.5764	1.1528	1.1618	1.0772	0.8681	0.5327	0.5571	0.6027	0.6511	2.5064	1.9138	3.0601	1.6566	4.359	0.6666	0.7201
446	S-adenosylhomocysteine (SAH)	Amino Acid	Methionine, Cysteine, SAM and Taurine Metabolism	42382	LC/MS Neg	197	1832.4	383.114	439155	979-92-0	C00021	HMDB00939	0.5686	0.6394	0.9721	0.4287	0.8206	1.3327	0.5146	0.2847	0.8556	0.5492	1.2281	0.4848	0.52	0.7331	1.9215	0.7246	1.3054	1.8488	2.6277	5.1454	0.6314	0.7605	2.1072	0.4928	1.4029	1.741	0.7836	1.7407	1.3198	1.4799	1.7157	1.0861	3.1667	0.7581	2.4952	0.8119	0.9842
457	S-methylcysteine	Amino Acid	Methionine, Cysteine, SAM and Taurine Metabolism	39592	LC/MS Polar	100002749	1942	134.028	88180;7058174;24417	1187-84-4		HMDB0002108	1.0965	1.0324	1.2517	1.204	1.2402	1.9709	1.5027	1.6823	1.5807	1.1935	0.8303	0.5854	0.6681	0.5756	0.7423	0.513	0.5327	0.641	0.5844	0.3464	1.993	1.7091	1.3385	1.2849	1.6226	1.5188	1.7667	1.391	1.2335	0.7613	0.4316	0.5886	0.5737	0.7285	0.9676	0.4338	0.4498
458	S-methylcysteine sulfoxide	Amino Acid	Methionine, Cysteine, SAM and Taurine Metabolism	43378	LC/MS Pos Early	100002927	900	152.038	82142	6853-87-8		HMDB0029432	0.2251	0.2251	0.8455	0.2251	0.2251	1.4466	1.2011	1.2078	1	0.2251	0.2251	0.2251	0.2251	0.2251	0.2251	0.2251	0.2251	0.2251	0.2251	0.2251	0.9837	0.2251	0.2251	0.2251	1.1295	1.2413	1.4468	0.8648	0.8412	0.2251	0.2251	0.2251	0.2251	0.2251	0.2251	0.2251	0.2251
476	succinoyltaurine	Amino Acid	Methionine, Cysteine, SAM and Taurine Metabolism	63678	LC/MS Polar	100021220	2572	224.023					0.6402	0.9855	1.1047	0.9284	0.8198	1.2712	0.9842	0.647	0.9098	1.2297	1.0214	0.7955	1.0898	0.801	0.781	0.6783	0.546	0.9407	0.8154	0.543	1.1341	0.8725	1.1418	1.8597	1.8104	1.2369	1.3245	1.0145	1.22	0.6206	1.1924	1.2183	0.8471	3.3478	1.3853	0.87	0.8236
471	taurine	Amino Acid	Methionine, Cysteine, SAM and Taurine Metabolism	2125	LC/MS Polar	512	2120	124.007	1123	107-35-7	C00245	HMDB0000251	1.1824	0.9215	0.8972	0.7455	1.4957	0.8398	1.0117	0.6899	0.9718	1.3317	0.9917	1.9789	1.5223	1.2149	1.1382	1.1546	1.1985	1.1669	0.9229	0.9087	0.9868	1.0083	1.1117	0.93	0.7987	1.1125	0.9116	0.8873	0.9746	0.9857	1.1477	1.8018	1.0365	1.3609	0.9002	1.1221	0.8011
3175	3-hydroxy-3-methylglutarate	Lipid	Mevalonate Metabolism	531	LC/MS Polar	112	2850	161.046	1662;5459993	503-49-1	C03761	HMDB0000355	1.1178	1.1143	0.9828	0.9217	0.978	1.0154	0.8284	0.6926	0.7872	0.8305	1.021	0.75	0.9937	1.0063	1.0384	0.7695	0.989	1.0987	0.9656	0.9198	1.1764	0.9344	1.6642	1.4076	1.0488	1.0453	0.8687	0.7663	1.2515	0.6293	1.5593	1.9222	1.2109	2.5496	1.1054	0.7934	0.8605
3177	mevalonate	Lipid	Mevalonate Metabolism	39583	LC/MS Polar	30	1462	147.066	449	96949-03-0	C02104	HMDB0000227	0.8751	1.0443	0.8929	1.1041	0.5833	0.9164	0.9662	1.0457	1.1003	0.8864	1.0827	0.4123	1.0538	0.8278	1.1081	1.4608	1.0496	1.0839	0.9639	0.993	0.6958	1.0696	1.1885	0.8605	0.7871	0.9216	0.9344	0.8963	1.0286	0.779	1.0482	0.9262	0.9784	1.1002	1.429	1.0851	1.007
3178	mevalonolactone	Lipid	Mevalonate Metabolism	48118	LC/MS Pos Early	100000772	1375	131.07	10428	674-26-0		HMDB0006024	0.1766	0.6661	0.1766	1.4248	0.1766	1.0566	1.0084	1.5064	0.3477	1.3576	0.1766	0.1766	0.1822	0.6822	0.1766	0.6522	0.3885	1.6537	0.1766	0.1766	1.1311	1.3154	1.3513	0.845	0.5241	1.0524	1.7059	1.3245	0.9406	0.7901	0.9028	0.7365	0.1766	0.8933	1.8097	0.4287	1.0542
1219	N,N-dimethyl-pro-pro	Peptide	Modified Peptides	64571	LC/MS Pos Early	100022041	2500	241.155					1.0515	0.7777	0.6288	1	1.5755	1.2194	1.5475	0.9279	0.6464	1.3054	0.5307	1.205	0.9433	1.1634	0.6572	0.8542	1.1724	1.2197	0.7468	0.5864	1.0008	1.5048	1.2657	1.3401	1.0461	0.3713	1.2121	0.7265	0.3713	0.7789	0.8229	1.8617	0.6796	1.2699	0.9311	1.1601	0.8497
2862	1-arachidonylglycerol (20:4)	Lipid	Monoacylglycerol	34397	LC/MS Neg	100001433	6250	303.233	16019980;5282281	35474-99-8	C13857	HMDB11578	0.8609	0.5248	0.5995	1.6072	1.0133	1.0964	1.3441	1.2246	0.9867	2.0809	0.6501	0.5289	0.5716	0.8931	0.5076	0.3062	1.2019	1.3947	3.3224	1.0734	2.5925	2.2487	1.6149	0.8489	0.4086	0.8509	2.5067	0.6832	1.3899	0.9747	0.7535	1.1655	0.3014	0.5315	1.8377	1.2866	1.7571
2861	1-dihomo-linolenylglycerol (20:3)	Lipid	Monoacylglycerol	48341	LC/MS Neg	100006121	6400	305.249					1.8733	2.144	2.1149	5.2027	2.814	2.2415	1.5976	0.469	1.1736	0.7266	1.8848	0.3309	1.5979	0.6871	1.3323	0.1513	0.6996	0.3446	1.2601	1.1057	1.1109	0.9462	1.9558	2.8474	0.3208	1.3777	1.0029	1.1793	0.9971	0.5763	0.4472	0.5349	0.8934	1.4675	0.9214	0.3405	0.5312
2884	1-dihomo-linoleoylglycerol (20:2)	Lipid	Monoacylglycerol	35103	LC/MS Neg	100001483	6800	307.264					0.904	0.963	1.2176	1.6675	1.5452	2.0008	1.2761	2.1282	1	0.3987	0.9847	0.2875	0.2875	0.2875	0.7444	0.2875	0.2875	0.2875	2.3059	0.2875	0.9792	3.2898	0.852	2.5514	1.7727	0.2875	1.3294	0.8583	0.9886	1.1338	0.2875	0.2875	0.2875	0.2875	0.7812	0.2875	1.4891
2866	1-docosahexaenoylglycerol (22:6)	Lipid	Monoacylglycerol	35153	LC/MS Neg	100001481	6150	309.222	53480995			HMDB0011587	1.1551	1.0022	0.7803	1.9668	1.2181	1.4391	1.656	1.1115	1.1671	2.1476	0.9194	0.4063	0.7006	0.5513	0.471	0.1547	0.4831	0.7177	4.4609	0.8201	2.0463	1.9655	1.5032	1.2373	0.5726	1.3502	1.4105	0.8486	1.0418	0.6368	0.3968	0.6366	0.2303	0.5109	1.1766	0.9978	1.277
2877	1-heptadecenoylglycerol (17:1)*	Lipid	Monoacylglycerol	62449	LC/MS Neg	100020769	6390	267.233					1.7518	1.5197	1.5583	2.4663	1.6685	2.0263	0.9054	0.7515	1	1.1517	1.6055	0.2493	1.2316	1.6467	1.3371	0.2493	0.6608	0.453	0.8071	0.2493	1.5428	1.8606	2.7206	2.9017	0.2493	1.0631	0.893	0.9219	1.4448	0.5181	0.6975	0.773	0.8848	0.9324	0.8328	0.5504	1.7715
2857	1-linolenoylglycerol (18:3)	Lipid	Monoacylglycerol	34393	LC/MS Neg	100001435	6214	277.217	53480978	124151-74-2		HMDB0011569	0.9991	0.6462	1.2659	0.7665	0.7033	2.456	1.1276	0.831	1.4763	1.5153	1.0733	0.0896	0.5716	0.9678	1.0778	0.4935	0.9717	1.5757	2.4655	0.8212	1.2868	1.2112	1.6468	2.1575	0.8177	1.1752	1.1816	1.1728	1.3028	0.7051	0.5912	0.4851	0.4396	0.4849	0.927	0.7903	2.1829
2856	1-linoleoylglycerol (18:2)	Lipid	Monoacylglycerol	27447	LC/MS Neg	100001040	6477	279.233	5283469	2277-28-3		HMDB0011568	0.8699	0.543	0.9068	0.9722	0.7088	1.7392	1.1497	1.2375	1.2712	2.8025	0.8291	0.2496	0.4884	1.4244	0.7741	0.6147	1.6659	1.9408	2.0302	0.6052	2.5786	2.1048	1.9287	1.811	0.6018	1.0278	2.4869	0.8844	1.9864	0.9505	0.6461	0.7426	0.2956	0.5244	1.6097	1.1492	2.6981
2848	1-myristoylglycerol (14:0)	Lipid	Monoacylglycerol	35625	LC/MS Neg	100001618	6353.3	227.202	10957631	75685-84-6	C01885	HMDB0011561	0.8817	0.8846	0.9665	1.0513	0.6289	1.6642	1.111	0.7323	1.013	0.9389	0.9295	0.6289	0.6289	0.8288	0.6511	0.6289	0.7128	0.8571	1.9993	0.6289	1.1272	1.2468	1.891	1.2809	2.3687	1.1361	1.0445	0.987	0.6289	0.6289	1.1034	0.7656	0.7858	0.6826	1.1448	1.1421	1.6241
2855	1-oleoylglycerol (18:1)	Lipid	Monoacylglycerol	21184	LC/MS Neg	100000924	6650	281.249	5283468	111-03-5		HMDB0011567	1.936	2.9001	2.2284	2.4722	2.5907	2.2039	1.7492	0.5792	0.992	0.9009	2.0621	0.2434	1.7383	1.2616	1.7156	0.2208	0.4928	0.6308	1.2458	0.3754	1.5203	1.8516	2.7705	3.8913	0.7848	0.9958	0.6778	1.0042	0.8098	0.332	0.6767	0.5723	0.8222	1.5803	0.5554	0.4627	1.1407
2852	1-palmitoleoylglycerol (16:1)*	Lipid	Monoacylglycerol	52431	LC/MS Neg	100008952	6094	253.217					1.6051	2.1912	1.4232	2.6131	1.3575	1.3621	1.0196	0.6483	0.9616	1.0838	2.7602	0.3808	1.0051	1.081	0.975	0.2333	0.3271	0.3493	1.4138	0.2333	2.2819	4.0249	3.7425	3.3504	1.002	0.615	0.4938	0.5239	1	0.289	0.9616	0.924	0.9595	1.2368	1.1615	0.4622	0.818
2851	1-palmitoylglycerol (16:0)	Lipid	Monoacylglycerol	21127	LC/MS Neg	100000827	6550	255.233	14900	542-44-9		HMDB0011564	1.1286	1.3862	1.2054	2.4834	1.6511	1.8329	2.3804	0.4449	1.4027	0.5248	0.9505	0.2028	1.0448	0.4494	1.0398	0.1981	0.691	0.5051	2.3138	0.9932	0.5639	0.5286	1.0129	1.4847	0.4139	1.2591	0.813	1.3388	1.2937	0.4084	0.2914	0.3185	1.0068	1.2524	0.4755	0.4608	0.7313
2873	2-arachidonoylglycerol (20:4)	Lipid	Monoacylglycerol	19266	LC/MS Neg	100000584	6170	303.233	5282280	53847-30-6	C13856	HMDB0004666	1	0.8161	0.7749	1.8781	1.5313	1.4381	1.7787	0.9263	1.4137	1.6808	0.87	0.3216	0.838	0.5455	0.8863	0.4437	0.716	1.436	6.0079	1.6632	1.5025	2.2261	0.9049	1.5312	0.7976	1.286	1.1983	0.8942	0.7385	0.8507	0.3216	1.1348	0.3407	0.9411	1.2821	0.9156	1.4311
2875	2-docosahexaenoylglycerol (22:6)*	Lipid	Monoacylglycerol	48675	LC/MS Neg	100006352	6050	309.222	46896303			HMDB0011557	1.3846	0.4211	0.5158	2.5366	1.0396	1.1956	2.063	0.814	1.271	1.5953	1.1931	0.3137	0.3137	0.3137	0.3137	0.3137	0.4074	0.3137	6.8494	0.927	1.6863	2.2335	1.3042	1.5493	0.3137	2.0637	1.5838	0.7149	0.9648	0.5635	0.3137	0.6812	0.3848	0.4572	1.0352	0.7921	0.6935
2872	2-linoleoylglycerol (18:2)	Lipid	Monoacylglycerol	32506	LC/MS Neg	100000987	6250	279.233	5365676	3443-82-1		HMDB0011538	0.9214	0.5895	0.8769	0.822	0.7656	1.6923	1.3272	0.9255	1.3327	2.2185	1.0355	0.478	0.4921	1.1085	0.7617	0.3956	1.0575	1.6548	3.1225	0.7122	1.8694	1.8205	1.2439	1.5822	0.6939	1.0311	1.6329	0.8969	1.1124	0.6408	0.5184	1.3514	0.3149	0.6002	1.3368	0.8824	1.9608
2871	2-oleoylglycerol (18:1)	Lipid	Monoacylglycerol	21232	LC/MS Neg	100000943	6500	281.249	5319879	3443-84-3		HMDB0011537	2.5809	3.4297	2.8334	2.9972	3.0868	2.92	2.1435	0.4101	1.2422	0.4426	2.545	0.3587	1.7946	0.9727	2.2187	0.1296	0.456	0.3474	0.9782	0.5023	0.9378	1.2295	1.8919	4.8583	0.5585	1.1109	0.4887	1.3065	0.5142	0.1945	0.3614	1.0301	1.2706	2.1494	0.3144	0.29	0.5582
2868	2-palmitoylglycerol (16:0)	Lipid	Monoacylglycerol	33419	LC/MS Neg	100001048	6400	255.233	123409	23470-00-0		HMDB0011533	1.1601	1.4065	0.8986	1.6827	1.758	1.6956	1.8756	0.2247	1.6711	0.2247	1.377	0.2247	1.2378	0.3656	1	0.2247	0.9624	0.352	1.447	0.8061	0.4426	0.2247	0.457	1.4825	0.2247	1.3927	0.7641	1.5768	0.5127	0.4605	0.2247	0.5941	0.9836	1.4541	0.4652	0.2247	0.6127
4316	1-methylnicotinamide	Cofactors and Vitamins	Nicotinate and Nicotinamide Metabolism	27665	LC/MS Pos Early	55	1940	137.071	457	1005-24-9	C02918	HMDB0000699	1.5494	1.19	0.6805	0.5919	1.7036	1.4825	1.4872	1.6582	0.8067	1.9963	1.3934	1.1417	0.9216	1.093	0.7213	0.661	1.0154	0.7852	1.0171	1.3365	1.7428	1.0251	1.1609	0.5672	0.9846	1.0643	1.3712	0.7026	1.2464	1.3891	0.9596	0.9015	0.8162	0.639	0.4172	0.8182	0.723
4326	adenosine 5'-diphosphoribose (ADP-ribose)	Cofactors and Vitamins	Nicotinate and Nicotinamide Metabolism	558	LC/MS Neg	215	920	558.064	192	68414-18-6	C00301	HMDB0001178	2.4923	2.7054	0.8691	0.2707	11.4699	0.702	1.7296	0.7087	0.2707	2.9315	1.0656	6.3381	5.3345	2.2291	1.9097	0.7186	1.0242	1.4843	1.456	0.2707	0.9017	0.9271	0.4865	1.325	0.5052	0.3414	0.7312	0.2707	1.1702	0.3445	0.7691	4.2735	1.1739	5.6327	0.666	0.9758	0.8216
4324	N1-Methyl-2-pyridone-5-carboxamide	Cofactors and Vitamins	Nicotinate and Nicotinamide Metabolism	40469	LC/MS Neg	100001468	1668	151.051	69698	701-44-0	C05842	HMDB0004193	1.8587	1.9093	1.7023	1.6276	1.5234	1.5408	1.3667	1.0706	0.7791	1.2714	1.8339	0.7624	1.1077	0.7061	0.8925	0.5054	0.8505	0.5537	0.7029	0.6902	2.8358	2.076	2.2608	1.0384	1.0821	1.0058	0.9988	0.721	0.7832	0.9743	1.607	1.0012	1.0998	0.5821	0.3222	0.5891	0.3418
4325	N1-Methyl-4-pyridone-3-carboxamide	Cofactors and Vitamins	Nicotinate and Nicotinamide Metabolism	57584	LC/MS Pos Early	100001469	1260	153.066	440810	769-49-3	C05843	HMDB0004194	1.6894	1.816	1.6801	1.5982	1.4111	1.437	1.0192	1.2239	0.6834	1.6055	1.5006	0.8573	0.9808	0.8526	0.7943	0.548	0.9402	0.5956	0.5414	0.4003	3.1227	2.525	2.8471	1.1199	1.2516	1.1175	1.0748	0.5487	0.7985	1.1007	1.5914	1.1853	0.9268	0.4719	0.3406	0.5378	0.3551
4304	nicotinamide	Cofactors and Vitamins	Nicotinate and Nicotinamide Metabolism	594	LC/MS Pos Early	432	1942	123.055	936	98-92-0	C00153	HMDB0001406	2.046	1.4915	0.8666	0.492	4.6439	0.9586	1.2217	1.0393	0.6637	1.4116	1.2742	3.7975	2.5409	1.5142	1.254	0.7834	1.2631	0.9872	1.0966	0.862	1.253	0.8667	0.7994	0.907	0.7021	0.846	1.0147	0.7896	1.092	0.8137	0.9059	1.7654	1.0236	1.6703	0.5535	1.0128	0.6494
4315	nicotinamide N-oxide	Cofactors and Vitamins	Nicotinate and Nicotinamide Metabolism	39582	LC/MS Pos Early	100002763	877	139.05	72661	1986-81-8		HMDB0002730	2.5625	2.0501	1.4635	1.6099	1.7777	1.4121	1.1431	1.0188	0.7577	1.0108	2.645	0.9892	1.2335	0.9445	1.3928	0.8182	1.0125	0.656	0.5456	0.6738	2.6735	1.8299	1.2143	0.9036	0.816	0.8965	0.8593	0.5736	0.5343	1.3294	1.8347	1.0243	1.6488	0.4778	0.374	0.6136	0.3371
4302	nicotinate ribonucleoside	Cofactors and Vitamins	Nicotinate and Nicotinamide Metabolism	33471	LC/MS Pos Early	100001316	1536	256.082	161233	2625-49-2	C05841	HMDB0006809	0.2988	0.571	0.3993	0.2988	0.2988	1	0.388	0.2988	0.365	0.2988	1.1292	0.2988	0.7845	0.2988	0.9963	0.2988	1.0147	1.225	1.1763	2.7069	0.2988	0.2988	1.9739	0.4051	0.2988	0.2988	0.722	0.7284	0.4224	0.3409	1.5974	1.7896	1.6952	0.6615	0.8955	1.2939	1.4914
4300	quinolinate	Cofactors and Vitamins	Nicotinate and Nicotinamide Metabolism	1899	LC/MS Pos Early	182	845	168.029	1066	89-00-9	C03722	HMDB0000232	0.8301	0.9268	1	1.465	0.7306	0.1265	0.1685	0.1265	0.1485	0.1265	2.1452	1.047	1.3093	1.0689	1.4264	0.1265	0.1265	0.1265	0.1265	0.1265	0.5627	0.9483	1.0333	1.3555	0.7617	0.1265	0.1265	0.1265	0.1265	0.1265	1.3729	1.2709	0.8832	1.0747	0.8864	0.1265	0.1265
4322	trigonelline (N'-methylnicotinate)	Cofactors and Vitamins	Nicotinate and Nicotinamide Metabolism	32401	LC/MS Pos Early	100001092	1388	138.055	5570	535-83-1	C01004	HMDB0000875	0.7809	0.7997	1.2162	1.0254	1.1927	3.3272	4.7735	5.249	1.7564	4.2798	2.1043	0.9746	1.4183	2.0001	2.1096	5.5392	5.9059	7.1725	4.5769	1.4387	0.6912	0.7471	0.4303	0.4855	1.9801	1.8996	0.7416	0.9431	1.1134	0.9282	0.6046	0.3932	0.7575	0.4006	0.4137	0.5514	0.7748
1391	UDP-N-acetylglucosamine/galactosamine	Carbohydrate	Nucleotide Sugar	46148	LC/MS Polar	100002957	3665	606.074	44576;1167		C00203,C00043	HMDB0000304,HMDB0000290	1.9761	1.3635	0.4569	0.2463	10.5667	0.4527	1.0919	1.2532	0.2463	2.4224	0.2463	9.1614	1.4163	1.7355	0.6095	0.6781	0.5218	0.9081	0.7016	0.5145	0.2463	0.8949	0.2463	0.3213	0.2463	0.2463	0.6863	0.2463	0.8726	0.2463	0.2463	2.314	0.2463	1.2607	0.2463	1.2464	0.2463
1466	acetylphosphate	Energy	Oxidative Phosphorylation	15488	LC/MS Polar	1211	4013.9	138.98	186	94249-01-1	C00227	HMDB0001494	1.2788	0.9867	0.8651	0.4129	1.7093	1.0051	1.1562	1.5213	0.4305	2.6293	0.6946	2.49	1.5129	1.4186	0.9571	1.5091	1.0256	1.2008	0.7769	0.3271	1.0931	0.9393	0.557	0.3271	0.7113	1.1505	1.3073	0.7676	1	0.6697	0.9329	1.2234	0.5239	1.1684	0.6589	1.5259	1.1071
1468	phosphate	Energy	Oxidative Phosphorylation	42109	LC/MS Pos Early	461	576	98.9842	1061	7664-38-2	C00009	HMDB0001429	1.098	1.0128	0.7022	0.5675	1.5162	0.8859	0.9464	0.874	0.9115	1.3428	0.8985	2.0595	1.0657	1.3851	0.9406	0.6924	1.1831	0.9949	1.0895	1.4726	0.806	0.992	1.1772	1.2788	0.8561	1.1471	0.6512	0.9997	1.2314	0.9388	1.219	2.0682	0.954	1.2076	0.9945	1.0003	0.9407
4336	pantothenate (Vitamin B5)	Cofactors and Vitamins	Pantothenate and CoA Metabolism	1508	LC/MS Pos Early	1024	1667	220.118	6613	137-08-6	C00864	HMDB0000210	1.215	0.9078	0.9181	0.8493	0.9528	1.0962	1.0283	0.5506	0.6975	0.926	1.2948	0.9717	0.9487	1.0464	1.2958	0.7591	1.1023	1.1629	1.1967	1.203	1.0903	0.8863	1.068	1.0985	0.7101	1.1389	0.8128	0.7987	0.6764	1.0357	1.4712	1.9378	1.4261	1.0774	1.0308	0.7345	0.5969
6445	bilirubin degradation product, C17H18N2O4 (1)	Partially Characterized Molecules	Partially Characterized Molecules	64409	LC/MS Neg	100022005	4633	313.119					1.104	0.9933	1.3073	1.6608	1.3575	2.0962	2.3405	1.7343	1.9093	2.2139	0.6863	0.0757	0.7105	0.1612	0.2485	0.3987	0.4211	0.492	0.868	0.7751	1.4655	1.2827	2.094	1.0067	0.8822	1.2581	2.769	2.5787	2.728	1.3464	0.4061	0.3036	0.2784	0.5726	0.6848	0.2683	0.5204
6446	bilirubin degradation product, C17H18N2O4 (2)	Partially Characterized Molecules	Partially Characterized Molecules	64407	LC/MS Neg	100022006	4793	313.119					0.8868	1.1148	1.385	1.9366	1.1739	2.3329	2.2825	1.9494	2.077	2.3429	0.6956	0.0637	0.746	0.151	0.2798	0.3651	0.5232	0.5252	0.7834	0.7684	1.5396	1.2417	1.9296	0.9829	1.0171	1.1835	3.0766	2.5061	2.7646	1.3989	0.3572	0.2405	0.3156	0.5193	0.6817	0.3411	0.5319
6447	bilirubin degradation product, C17H18N2O4 (3)	Partially Characterized Molecules	Partially Characterized Molecules	64408	LC/MS Neg	100022007	4906	313.119					1.0136	1.0706	1.4214	1.9853	1.1327	2.4581	2.3617	2.026	2.2751	2.0703	0.6244	0.0911	0.7234	0.1307	0.2503	0.3112	0.4822	0.4689	0.9864	0.885	1.5842	1.3221	1.7444	0.9848	0.9624	1.0411	3.2783	2.5426	2.8693	1.4321	0.3272	0.1597	0.2783	0.4812	0.6204	0.34	0.522
6448	bilirubin degradation product, C17H20N2O5 (1)	Partially Characterized Molecules	Partially Characterized Molecules	64405	LC/MS Neg	100022008	3756	331.13					1.2264	0.8472	0.9956	2.1276	1.456	2.915	3.552	1.9329	2.0233	2.0164	0.3687	0.1118	0.7822	0.1118	0.1405	0.2251	0.8945	0.4652	0.729	1.245	1.7699	0.878	1.62	0.4955	0.3852	1.0044	3.7465	3.1683	3.8955	1.6297	0.1118	0.1118	0.1118	0.1676	0.5252	0.4016	0.7716
6449	bilirubin degradation product, C17H20N2O5 (2)	Partially Characterized Molecules	Partially Characterized Molecules	64406	LC/MS Neg	100022009	3890	331.13					1.3161	0.9686	1.0203	1.944	1.4523	2.9526	3.51	2.0178	1.9489	2.3969	0.4004	0.1035	0.805	0.2999	0.3544	0.3542	1.0375	0.5538	0.7489	1.4552	1.8402	0.9057	1.6464	0.6546	0.4756	0.9984	3.618	3.2141	3.5668	1.6572	0.1361	0.1228	0.1584	0.3115	0.5341	0.6342	1.0016
6431	branched-chain, straight-chain, or cyclopropyl 10:1 fatty acid (2)*	Partially Characterized Molecules	Partially Characterized Molecules	63616	LC/MS Neg	100021667	4853	169.123					0.3567	0.6501	1.8986	0.8716	0.8779	2.3115	2.9882	2.0603	2.3061	1.7579	0.2936	0.3201	0.5491	0.3277	0.2161	1.5673	1.2873	2.0024	1.0312	0.8673	0.8582	2.7972	1.1889	0.9688	2.3384	1.6491	2.4795	1.7015	2.0784	0.6205	0.2852	0.2502	0.208	0.9057	0.8853	0.8073	0.8952
6433	branched-chain, straight-chain, or cyclopropyl 12:1 fatty acid*	Partially Characterized Molecules	Partially Characterized Molecules	63683	LC/MS Neg	100021709	5261	197.155					2.6802	0.5477	0.9862	1.563	1.5223	1.5784	1.415	3.2012	1.7872	1.6444	0.9592	0.1921	1.4915	0.2609	0.3264	0.3713	0.3359	0.1457	0.9545	0.4034	2.2059	1.4474	1.8209	2.9395	1.649	0.6252	2.6134	0.8913	3.9973	0.48	0.1972	0.1856	0.5273	2.2	1.0138	0.4727	0.7386
6381	glucuronide of C10H18O2 (11)*	Partially Characterized Molecules	Partially Characterized Molecules	61891	LC/MS Neg	100020018	4680	345.156					0.4729	0.4729	0.4729	0.4729	0.4729	0.7726	0.6674	0.4729	1.1378	0.4729	0.4729	0.4729	0.4729	0.4729	0.4729	0.4729	0.6661	1.268	0.8125	0.7828	0.4729	0.4729	0.4729	0.4729	0.4729	0.8622	1.9813	1.3261	1.7918	0.4729	0.4729	0.4729	0.4729	0.4729	0.4729	0.4729	0.7724
6382	glucuronide of C10H18O2 (12)*	Partially Characterized Molecules	Partially Characterized Molecules	61892	LC/MS Neg	100020019	4760	345.156					0.1103	0.1103	0.2248	0.1103	0.1103	2.3814	1.8725	2.058	3.821	2.2947	0.1103	0.1103	0.1623	0.1103	0.1103	0.6872	1	1.2106	0.4788	0.1103	0.1103	0.1103	0.5712	0.2538	0.5568	1.6969	3.2904	2.4527	3.3176	0.9647	0.1103	0.1103	0.1103	0.5138	0.449	0.5511	0.7893
6452	glutamine_degradant*	Partially Characterized Molecules	Partially Characterized Molecules	46225	LC/MS Pos Early	100001540	1900	129.066		2353-44-8			0.7814	0.7865	0.9134	0.9305	1.2725	1.3262	7.336	12.1862	1.4	3.5269	0.9423	0.6369	0.9416	0.9517	0.84	19.8801	6.3978	11.2466	6.7611	1.548	1.0833	1.0185	1.117	0.9393	0.9562	1.6373	1.5241	1.2572	1.3587	1.1454	0.6844	0.7083	0.7233	0.9342	0.7985	0.8199	0.9793
6418	glycine conjugate of C10H14O2 (1)*	Partially Characterized Molecules	Partially Characterized Molecules	62146	LC/MS Neg	100020254	4335	222.114					0.8432	0.6506	1.08	0.6553	0.838	1.409	1.1263	0.7068	1.0165	1.1225	0.9025	0.5142	0.7182	0.6625	0.9564	0.9546	0.8766	1.437	1.1719	0.9438	0.9926	1.2153	1.6796	1.8185	1.1178	1.3901	1.4286	1.1385	1.0405	1.2139	0.8831	0.829	0.5301	1.5916	1.4716	0.6408	0.4739
6411	glycine conjugate of C6H10O2 (2)*	Partially Characterized Molecules	Partially Characterized Molecules	63653	LC/MS Neg	100021680	2432	170.082					1.9619	1.3398	1.426	0.9841	1.4349	0.6145	0.6148	0.3182	0.3829	0.3485	2.0007	2.1973	2.2852	1.6692	1.8667	0.4504	0.6415	1.1889	0.9249	0.5725	1.2053	0.7995	1.0453	1.0365	1.1244	0.4062	0.5159	0.3808	0.6358	0.7674	2.3602	2.7827	2.8502	1.9705	1.6698	0.5831	0.6721
6412	glycine conjugate of C6H10O2 (3)*	Partially Characterized Molecules	Partially Characterized Molecules	63654	LC/MS Neg	100021681	2476	170.082					2.0133	1.1198	0.8817	1.0332	1.3378	1.261	0.7421	0.7801	0.8431	0.8344	0.9845	0.4336	1.9131	0.9913	1.1306	0.57	1	0.9031	1.1954	0.6988	1.3025	0.9427	0.7386	1.4275	0.7133	0.6406	1.2349	0.5771	1.7534	0.4336	0.692	0.4336	0.4336	4.1117	2.6898	1.7233	1.7547
6423	pentose acid*	Partially Characterized Molecules	Partially Characterized Molecules	63264	LC/MS Polar	100021467	2180	165.041	7991		C00803	HMDB0000892	0.4412	0.9624	0.9614	1.0833	0.9922	1.0864	0.626	2.4106	1.5167	0.7061	1.0077	1.061	0.9992	1.2002	2.5636	1.7077	1.1532	0.4624	1.3513	0.5667	1.6189	0.3529	0.3529	0.999	1.0008	1.0761	0.5539	0.6626	0.9715	0.3529	0.7505	0.6821	0.8615	1.0861	0.4792	1.2395	1.1383
1269	arabinose	Carbohydrate	Pentose Metabolism	575	LC/MS Polar	828	1804.5	195.051	66308	28697-53-2	C00216	HMDB0029942	1.0006	1.439	1.2567	0.7244	1.1325	0.5301	0.3615	2.0358	1.3919	1.1077	1.005	1.6719	1.2665	0.9712	0.1994	0.5679	0.8209	0.7652	0.1994	0.1994	1.2346	1.4578	1.1555	1.8066	1.4647	1.3159	0.1994	1	0.9861	0.2213	0.3315	0.9243	1.4549	0.8061	0.9664	0.7316	0.9138
1277	arabitol/xylitol	Carbohydrate	Pentose Metabolism	48885	LC/MS Polar	100006430	1932.4	151.061	6912;94154		C00542,C01904,C00379	HMDB0002917,HMDB0001851,HMDB0000568	0.7732	0.8812	0.8185	0.7253	1.0819	1.0406	1.0139	0.908	1.2363	1.1483	0.9277	0.7693	1.3314	0.9939	1.0288	0.7653	0.963	1.1332	1.2917	1.3462	0.802	0.8849	1.401	0.9201	1.0061	0.8757	0.9082	1.1589	1.1019	1.083	0.9545	1.7882	1.0403	1.4507	1.2126	0.7466	1.0065
1283	arabonate/xylonate	Carbohydrate	Pentose Metabolism	48255	LC/MS Polar	100006115	2700	165.041	122045;6602431		C00502,C05411	HMDB0000539	1.0537	0.9803	0.7978	0.6905	1.0153	0.7739	0.779	1.5139	0.9792	0.6561	1.3864	1.1685	1.1219	0.9842	1.1517	1.0212	1.1516	1.5193	1.0329	0.9375	0.7342	0.7126	1.0853	1.2268	1.1217	0.94	0.6622	0.9117	0.7089	0.9847	1.0269	1.9186	1.3726	1.0318	0.8418	1.0731	0.9152
1289	lyxonate	Carbohydrate	Pentose Metabolism	61858	LC/MS Polar	100019968	2350	165.041					0.9441	0.9775	1.0314	0.9767	1.0772	1.1836	0.8991	0.7637	0.8891	1.1288	0.9968	1.0032	1.1865	0.733	0.811	0.5451	0.8348	0.8542	0.9144	0.4606	1.2715	1.2779	1.3854	1.149	1.2955	0.9872	0.9082	1.2129	1.1896	0.7183	1.1345	1.2432	1.0422	1.3714	1.1855	0.7347	0.9349
1262	ribitol	Carbohydrate	Pentose Metabolism	15772	LC/MS Polar	100000406	1789.6	151.061	6912	488-81-3	C00532,C01904,C00474,C00379	HMDB0002917,HMDB0000508,HMDB0001851,HMDB0000568	0.7391	0.8063	0.8062	0.7053	0.9209	0.8537	0.9948	0.7757	0.8236	0.9453	1.0915	0.9596	1.2643	1.0052	1.1354	0.8627	1.0165	1.3201	1.3351	1.3595	0.8391	0.857	1.3679	0.9508	0.9213	0.9829	0.9399	1.0936	0.9877	0.9723	1.4444	1.9839	1.178	1.5305	1.0996	1.1055	1.12
1263	ribonate	Carbohydrate	Pentose Metabolism	27731	LC/MS Polar	100001007	2425	165.041	5460677	5336-08-03	C01685	HMDB0000867	1.1749	1.2786	1.1559	1.2095	1.2281	0.8204	0.8444	2.0111	1.1097	0.9206	1.5269	0.9445	1.562	0.7848	0.6972	0.491	1.0971	0.9073	0.9125	0.539	1.0805	0.7932	1.6058	1.6127	1.6664	0.7575	0.7274	0.6107	0.6555	0.6398	1.0988	1.0172	1.262	1.886	1.1245	0.7607	0.9478
1264	ribulose/xylulose	Carbohydrate	Pentose Metabolism	48340	LC/MS Polar	100006122	1400	149.046	151261;5289590			HMDB0000621,HMDB0000751,HMDB0001644,HMDB0003371	1.1157	0.9957	0.9773	1.0931	1.0208	1.2361	1	1.2861	1.2162	1.0899	0.8243	0.8673	1.0941	0.7194	0.6604	1.9517	0.8303	0.6482	0.9017	1.1846	0.6422	0.8686	1.5065	1.4938	1.1398	0.7805	1.0979	0.9685	1.0167	0.7044	0.8061	0.8953	0.8635	0.6422	0.6422	1.2162	1.0792
1287	sedoheptulose	Carbohydrate	Pentose Metabolism	53237	LC/MS Polar	100002619	2255	209.067	5459879	3019-74-7	C02076	HMDB0003219	0.5492	0.8159	0.9399	0.8302	0.7808	0.91	1.1652	1.2385	0.8661	0.9918	0.9391	0.9027	0.8129	1.5631	0.8146	0.5021	0.4541	1.2153	0.9461	1.0509	1.0216	0.9289	1.3797	1.0082	1.7821	0.4541	1.0929	1.8354	1.2177	0.4541	1.306	1.8772	2.0163	1.3495	0.9446	0.8008	0.8821
1267	xylose	Carbohydrate	Pentose Metabolism	15581	LC/MS Polar	826	1727	195.051	135191	609-06-3	C00181	HMDB0000098	0.8888	1	1.3666	1.335	0.9516	2.4165	0.3976	2.0287	2.4977	0.9025	0.7895	0.3976	1.2109	0.6055	0.3976	0.987	0.713	0.7551	0.3976	0.3976	0.8363	1.3275	1.1756	1.4415	1.7621	1.0121	0.3976	0.3976	0.9467	0.3976	0.3976	0.3976	1.0461	1.3223	0.9198	0.6905	1.0436
1255	ribose 1-phosphate	Carbohydrate	Pentose Phosphate Pathway	1763	LC/MS Polar	219	4025	229.012	439236	50-99-7;58459-37-3	C00620	HMDB0001489	2.4283	1.7669	0.6811	0.1902	3.1761	0.9675	1.4	1.457	0.7873	2.1325	0.5303	2.1094	1.1754	0.7344	0.7024	1.1962	1.5368	1.1752	1.0325	1.8442	0.5233	0.8218	0.735	1.2137	0.3945	0.7749	0.7502	1.0564	1.3695	0.4551	0.406	1.4923	0.7061	1.5355	0.3522	2.1936	0.874
1257	sedoheptulose-7-phosphate	Carbohydrate	Pentose Phosphate Pathway	35649	LC/MS Neg	100001628	599.6	289.033	616	2646-35-7	C05382	HMDB0001068	1.8342	1.4488	0.8018	0.2344	4.2689	0.9462	1.4429	1.3808	0.2344	2.7357	0.8068	3.9815	2.3614	2.25	1.6133	0.4827	0.9788	0.6724	0.822	0.2344	0.4948	0.3753	0.2344	0.9425	0.2344	1.0212	0.8636	1.1904	1.7071	0.2344	0.439	1.8816	0.2344	2.2878	0.2344	1.2413	0.7254
146	1-carboxyethylphenylalanine	Amino Acid	Phenylalanine Metabolism	62566	LC/MS Neg	100020419	2844	236.093	59100900				0.7716	0.565	1.8698	0.2899	0.4564	1.7448	0.7934	0.1187	0.6184	0.373	1.5078	0.684	1.0456	0.9272	0.8949	1.881	1.95	2.4945	2.3091	2.206	0.4448	0.7933	2.3207	0.5456	3.1204	1.2509	0.523	2.6247	0.913	1.1383	1.0486	2.559	0.9251	1.2395	1.4255	0.9544	1.778
156	2-hydroxyphenylacetate	Amino Acid	Phenylalanine Metabolism	1432	LC/MS Polar	235	858.6	151.04	11970	614-75-5	C05852	HMDB0000669	1.4954	1.7018	1.8332	1.089	1.1775	1.4051	1.141	0.687	0.9744	0.9225	0.8202	0.8118	1.2015	0.966	1.32	0.8699	0.3645	0.8381	0.8107	0.8426	1.6319	1.0197	1.1463	1.0186	1.6613	0.7013	1	1.0359	0.7497	0.9467	1.0131	2.0737	0.9045	1.0232	1.0576	0.6171	0.3645
159	4-hydroxyphenylacetate	Amino Acid	Phenylalanine Metabolism	541	LC/MS Neg	144	1361	151.04	127	156-38-7	C00642	HMDB0000020	1.5787	1.202	1.0696	0.6408	0.6117	0.9635	1.3887	0.5533	0.8385	0.5533	0.8445	3.2561	0.7051	0.9061	0.7423	0.9832	1.3246	1	1.0663	1.0496	0.5533	1.1198	1.0495	0.5612	0.6254	0.8444	0.6473	1.1497	1.0498	1.0891	0.9629	1.7944	1.0777	0.9518	0.9172	1.0907	0.5533
141	N-acetylphenylalanine	Amino Acid	Phenylalanine Metabolism	33950	LC/MS Neg	100001256	2597	206.082	74839	2018-61-3	C03519	HMDB0000512	0.5471	0.577	1.3217	0.5983	0.2096	2.044	1.3293	0.4562	1.1103	0.5963	0.7566	0.1685	0.4637	0.5652	0.5975	1.7679	1.6956	1.907	1.672	2.0304	0.6108	0.698	1.0513	0.3935	2.3447	1.1892	0.9503	2.1654	1.2946	1.2085	0.6812	1.0377	0.6042	0.5954	1.0495	0.9623	0.9277
155	phenylacetate	Amino Acid	Phenylalanine Metabolism	57745	LC/MS Neg	100000011	2150	91.0554	999	103-82-2	C07086	HMDB0000209	0.6514	0.9983	1.5364	1.5334	0.5595	2.6393	3.5472	1.3673	2.7227	1.5065	0.5829	0.3959	0.6447	0.3959	0.3959	0.9572	1.0358	0.6416	0.5957	1.3739	0.4911	0.9791	1.0017	1.0218	1.2704	1.725	3.3147	2.4522	2.0479	0.9779	0.3959	0.8084	0.5881	0.3959	0.825	0.3959	0.3959
140	phenylalanine	Amino Acid	Phenylalanine Metabolism	64	LC/MS Pos Early	460	2878	166.086	6140	63-91-2	C00079	HMDB0000159	1.0094	0.9182	1.4903	0.9233	0.8452	1.3415	1.1052	0.5216	0.9493	0.6686	1.0676	0.6221	1.0937	0.9757	1.0187	1.3871	1.4033	1.3374	1.3785	1.6647	0.8916	1.1354	1.1389	0.7827	1.7775	1.0927	0.7854	1.3369	0.9606	0.9575	0.9359	1.4801	0.9189	0.9906	1.2339	0.8994	0.8859
151	phenyllactate (PLA)	Amino Acid	Phenylalanine Metabolism	22130	LC/MS Neg	100000774	2208	165.056	3848	828-01-3	C05607	HMDB0000779,HMDB0000563	0.8181	0.8989	1.1377	0.663	0.6008	1.0059	0.9941	0.5146	0.6289	0.5209	1.1934	0.7157	1.1463	1.1253	1.3576	1.8126	1.3517	1.5489	1.4013	1.8947	0.7162	0.8504	1.4139	0.6731	1.4775	0.6854	0.613	1.2006	0.8998	0.8256	1.6439	3.343	1.4183	1.2191	1.3043	0.7683	0.8541
150	phenylpyruvate	Amino Acid	Phenylalanine Metabolism	566	LC/MS Neg	241	2515	163.04	997	156-06-9	C00166	HMDB0000205	0.8331	1.0033	1.4412	0.6643	0.2153	0.7945	0.608	0.193	0.4889	0.2063	1.3204	0.3724	0.7283	1.3992	1.3311	1.5028	2.0512	1.4524	1.7691	2.0903	0.4742	0.8549	0.9967	0.6284	1.2056	0.9002	0.3217	1.565	0.4445	1.0385	1.6445	3.6073	1.7291	0.5672	1.4453	1.1145	1.0137
2359	1,2-dilinoleoyl-GPC (18:2/18:2)	Lipid	Phosphatidylcholine (PC)	52603	LC/MS Pos Late	100008903	2100	782.569	5288075	998-06-1		HMDB0008138	1.1646	1.2721	1.1547	0.8691	1.0368	1.0957	1.0493	0.847	1.1074	1.0044	0.8276	0.9076	1.0298	1.3502	1.5481	1.3053	1.357	1.2315	0.8398	0.7296	0.8588	0.9084	0.9956	1.0996	0.7206	1.0384	0.927	0.9507	0.6411	0.8946	1.2675	1.1639	1.0227	0.9452	0.8078	0.9003	0.9407
2278	1,2-dipalmitoyl-GPC (16:0/16:0)	Lipid	Phosphatidylcholine (PC)	19130	LC/MS Pos Late	100000657	2450	734.569	452110	63-89-8	D03585	HMDB0000564	1.1401	1.02	0.8228	0.9303	1.0389	0.933	0.8818	0.7159	0.8331	0.8931	1.3561	1.7288	1.6442	1.777	2.1199	0.7797	1.2265	0.952	1.0434	0.8489	0.8261	1.0275	0.9448	1.2999	0.756	0.7613	0.7319	0.8009	0.6906	0.7785	1.2303	1.5449	1.3402	1.2033	1.0699	1.0935	1.1636
2365	1-linoleoyl-2-arachidonoyl-GPC (18:2/20:4n6)*	Lipid	Phosphatidylcholine (PC)	52710	LC/MS Pos Late	100009131	2000	806.569	24778979		C05208	HMDB0008147	1.3249	1.5074	1.4034	1.4799	1.3371	1.2157	1.0404	0.8865	1.0011	1.041	1.2386	0.8922	1.2054	1.0114	1.1774	0.6927	0.7722	0.6513	0.6726	0.3872	1.4568	1.6413	1.6896	1.7054	1.1669	0.9082	0.9087	0.932	0.746	0.8456	1.1693	1.0139	0.7895	0.9046	0.833	0.5187	0.5465
2360	1-linoleoyl-2-linolenoyl-GPC (18:2/18:3)*	Lipid	Phosphatidylcholine (PC)	53176	LC/MS Pos Late	100009343	1939	780.554	52922731			HMDB0008141	1.0147	0.788	0.9732	0.5425	0.8016	1.3577	1.2528	1.2368	1.3801	1.3614	0.5786	0.6695	0.8248	1.2093	1.4583	1.8003	1.4438	1.411	0.9324	0.62	0.8039	0.7704	0.6611	0.8625	0.7867	1.2781	1.085	1.1699	0.8373	1.1682	1.2744	1.0601	0.7939	0.7453	0.9672	1.0711	0.9853
2266	1-myristoyl-2-arachidonoyl-GPC (14:0/20:4)*	Lipid	Phosphatidylcholine (PC)	53195	LC/MS Pos Late	100009139	1950	754.538	24778634			HMDB0007883	1.2956	1.3185	1.2989	1.3607	1.3426	0.7845	0.6577	0.6614	0.6776	0.814	1.5535	1.6983	1.3567	1.0207	1.0828	0.3839	1.6749	0.5535	0.7597	0.4943	1.1832	1.6236	1.6476	1.3459	0.8349	0.6713	0.5958	0.6026	0.779	0.8636	1.3596	2.0235	1.0574	0.8289	0.9235	0.8602	0.9793
2262	1-myristoyl-2-palmitoyl-GPC (14:0/16:0)	Lipid	Phosphatidylcholine (PC)	19258	LC/MS Pos Late	100000672	2250	706.538	129657	69525-80-0		HMDB0007869	1.2582	1.5581	1.092	1.1266	1.2197	0.8819	0.8996	0.7656	0.6944	0.8402	1.6284	1.4291	1.5319	1.6188	1.5807	0.4088	1.0145	0.5808	0.9636	0.6154	0.9678	1.3119	1.3855	1.2961	0.7869	0.6735	0.5414	0.7825	0.6984	0.7849	1.5057	1.529	1.4792	1.2341	0.8546	0.9855	1.1378
2358	1-oleoyl-2-docosahexaenoyl-GPC (18:1/22:6)*	Lipid	Phosphatidylcholine (PC)	52697	LC/MS Pos Late	100009130	2100	832.585	24778955			HMDB0008123	1.7366	2.0292	1.7218	1.9123	1.742	1.2436	1.1196	0.9088	1.0348	1.0309	1.3364	0.9222	1.4041	0.9671	1.0077	0.3986	0.4956	0.4449	0.4992	0.1941	1.7258	2.0458	2.6247	1.7868	1.3841	0.7681	0.9294	0.9895	0.9082	0.7831	1.2369	1.0732	0.8091	0.9923	0.9856	0.3989	0.3691
2348	1-oleoyl-2-linoleoyl-GPC (18:1/18:2)*	Lipid	Phosphatidylcholine (PC)	52453	LC/MS Pos Late	100008981	2250	784.585	24778939			HMDB0008105	1.2552	1.6481	1.3914	1.4122	1.3317	0.8593	0.9187	0.6859	0.8982	0.8588	1	0.6859	1.1369	1.074	1.3685	1.098	1.0341	0.9586	0.7795	1.0163	1.0619	1.2416	1.7052	1.3768	0.6859	0.9003	1.808	0.9872	0.6859	0.8968	1.2737	0.9358	0.8879	0.9607	0.6859	0.6859	0.7966
2310	1-palmitoleoyl-2-linolenoyl-GPC (16:1/18:3)*	Lipid	Phosphatidylcholine (PC)	53180	LC/MS Pos Late	100009345	1900	754.538	52922452			HMDB0008008	1.1924	1.203	1.6088	1.4311	1.1713	1.0747	1.047	0.8055	0.8912	0.9337	1.2765	0.27	1.1617	1.1067	1.2411	0.8729	0.27	0.7026	0.9134	0.27	0.985	1.2804	1.2119	1.4633	0.9752	0.7782	0.6487	0.8429	0.8725	0.5994	1.0564	0.27	0.6601	1.0356	1.1718	0.7042	0.5555
2297	1-palmitoyl-2-arachidonoyl-GPC (16:0/20:4n6)	Lipid	Phosphatidylcholine (PC)	52462	LC/MS Pos Late	100008914	2200	782.569	10747814	35418-58-7	C05208	HMDB0007982	1.3204	1.4059	1.2055	1.2567	1.2608	1.0485	0.7965	0.7197	0.8353	0.8794	1.5465	1.1093	1.3776	1.1968	1.3656	0.4418	0.7241	0.5024	0.8269	0.5052	1.2477	1.2719	1.3656	1.4603	0.9515	0.7791	0.62	0.7276	0.6113	0.7472	1.2222	1.207	1.0931	1.057	1.0677	0.6638	0.7407
2293	1-palmitoyl-2-dihomo-linolenoyl-GPC (16:0/20:3n3 or 6)*	Lipid	Phosphatidylcholine (PC)	52454	LC/MS Pos Late	100008985	2285	784.585					1.0445	1.4547	1.2521	1.5142	1.1705	0.8124	0.607	1.0377	0.6476	0.6004	1.3258	1.6034	1.2787	1.0341	1.0352	0.5724	0.5791	0.5549	0.5178	0.3242	0.889	1.1582	1.3807	1.1302	1.2289	0.5216	0.3242	0.6095	0.9397	0.5883	1.0858	1	1.0048	1.0979	1.2286	0.5622	0.622
2303	1-palmitoyl-2-docosahexaenoyl-GPC (16:0/22:6)	Lipid	Phosphatidylcholine (PC)	52610	LC/MS Pos Late	100008915	2055	806.569	6441886	59403-54-2		HMDB0007991	1.4498	1.5123	1.2468	1.2854	1.2767	1.0639	0.9473	0.7625	0.9251	1.0238	1.3783	0.9781	1.4026	1.1058	1.2466	0.3635	0.5315	0.4849	0.6795	0.2735	1.3591	1.4286	1.4737	1.4397	1.0645	0.7663	0.6049	0.7762	0.726	0.6403	1.2607	1.1581	0.9373	1.0219	1.0442	0.5792	0.5529
2286	1-palmitoyl-2-linoleoyl-GPC (16:0/18:2)	Lipid	Phosphatidylcholine (PC)	42446	LC/MS Pos Late	1537	2160	758.569	5287971	40811-94-7		HMDB0007973	1.0559	1.1268	1.0455	0.9996	1.0021	1.0662	0.9129	0.932	0.9806	1.0947	1.0881	0.9934	1.1092	1.0996	1.209	0.8211	0.9342	0.9	1.0044	0.6483	0.8958	0.969	0.9526	1.0992	0.7785	1.0346	0.7357	0.8866	0.7299	0.908	1.0601	1.0101	1.0162	1.0004	0.9831	0.9373	0.9879
2283	1-palmitoyl-2-oleoyl-GPC (16:0/18:1)	Lipid	Phosphatidylcholine (PC)	52461	LC/MS Pos Late	1539	2450	760.585	6436017	26853-31-6;26853-31-6	C13875	HMDB0007972	1.5356	2.4952	1.829	2.1079	1.7073	0.8279	0.7007	0.7415	0.601	0.6063	2.175	1.8484	2.1072	1.9521	1.9588	0.3345	0.5613	0.4504	0.7435	0.3245	1.2453	1.8234	2.2074	1.9001	0.9255	0.5907	0.4635	0.5083	0.6322	0.5622	2.053	1.7948	1.8693	2.0765	1.3543	0.6847	0.7359
2279	1-palmitoyl-2-palmitoleoyl-GPC (16:0/16:1)*	Lipid	Phosphatidylcholine (PC)	52470	LC/MS Pos Late	100008984	2200	732.554	6443788			HMDB0007969	1.5131	3.3946	1.8816	2.3237	1.8679	0.616	0.574	0.5778	0.4573	0.4967	3.2892	2.3176	2.9006	2.2731	1.863	0.1663	0.3902	0.2383	0.5685	0.2214	1.237	1.8564	2.7117	1.7664	0.9478	0.3816	0.3071	0.4297	0.5273	0.4098	2.4851	2.0446	2.5174	2.315	1.1829	0.5111	0.5214
2281	1-palmitoyl-2-stearoyl-GPC (16:0/18:0)	Lipid	Phosphatidylcholine (PC)	52616	LC/MS Pos Late	100008921	2750	762.601	24778686	59403-51-9	C03889	HMDB0007970	1.121	1.049	0.7776	0.9956	1.0236	0.9045	0.7762	0.6979	0.9319	0.8609	1.2121	1.374	1.4277	1.8271	1.949	0.8466	1.3416	1.0841	0.9948	0.7017	0.8441	0.9559	1.1455	1.1981	0.6754	0.7464	0.5916	0.7411	0.6161	0.7846	1.2069	1.4104	1.0739	1.1007	0.8842	1.0113	1.0911
2333	1-stearoyl-2-arachidonoyl-GPC (18:0/20:4)	Lipid	Phosphatidylcholine (PC)	42450	LC/MS Pos Late	100001869	2400	810.601	16219824	35418-59-8		HMDB0008048	1.3651	1.2402	1.2393	1.3194	1.2528	1.2066	1.0392	0.801	1.0685	1.1245	1.2535	0.9048	1.1407	0.9267	1.1505	0.5998	0.9185	0.7778	0.8265	0.5858	1.3202	1.328	1.5463	1.4875	0.9835	1.0759	0.8292	1.0165	0.787	0.9095	1.1537	0.9305	0.8028	0.9028	0.8203	0.6799	0.7413
2339	1-stearoyl-2-docosahexaenoyl-GPC (18:0/22:6)	Lipid	Phosphatidylcholine (PC)	52611	LC/MS Pos Late	100008916	2300	834.601	24778876	59403-52-0		HMDB0008057	1.3876	1.4823	1.1796	1.2752	1.2784	1.4495	1.2875	0.8993	1.4083	1.3546	1.292	0.9138	1.1778	0.8745	1.0339	0.4653	0.7113	0.6484	0.8637	0.3251	1.4487	1.2667	1.5196	1.5429	1.0106	1.4021	0.8933	1.2187	0.8986	0.8926	1.0636	0.9894	0.8766	0.9404	0.7974	0.7236	0.6047
2325	1-stearoyl-2-linoleoyl-GPC (18:0/18:2)*	Lipid	Phosphatidylcholine (PC)	52452	LC/MS Pos Late	100008980	2450	786.601	6441487			HMDB0008039	1.0985	1.094	1.0706	0.9761	0.9912	1.1618	0.8995	0.9121	1.0893	1.0632	0.976	0.9438	1.0148	0.9938	1.1901	0.9952	1.121	1.0553	1.0392	0.7216	0.8932	0.9576	1.0048	1.1313	0.7983	1.1328	0.8335	0.9101	0.7516	0.9258	1.0223	1.011	0.9276	0.9423	0.8585	0.9307	1.0164
2322	1-stearoyl-2-oleoyl-GPC (18:0/18:1)	Lipid	Phosphatidylcholine (PC)	52438	LC/MS Pos Late	100008904	2644	788.616	24778825	56421-10-4		HMDB0008038	1.5982	2.318	1.6984	2.0391	1.8055	1.0058	0.8168	0.869	0.8644	0.8049	1.8273	1.4258	1.7978	1.9423	1.8125	0.6871	0.9359	0.7744	0.8628	0.6116	1.3032	1.5448	2.5962	1.753	0.8908	0.8629	0.5992	0.6932	0.7293	0.7518	1.8147	1.5675	1.4943	1.7467	1.0743	0.8325	0.8708
2452	1,2-dilinoleoyl-GPE (18:2/18:2)*	Lipid	Phosphatidylethanolamine (PE)	53174	LC/MS Pos Late	100009217	2150	740.523	9546812			HMDB0009093	0.7519	1.1364	1.2247	0.4005	0.8382	0.9642	0.8377	0.5987	0.7414	0.9124	0.8078	0.7938	0.8709	1.7912	1.9295	1.4875	1.9355	2.1336	1.2043	1.1799	0.5061	0.3235	0.8285	0.6443	0.4959	1.4002	0.9409	1.4932	0.7283	1.1169	1.2503	1.0358	1.2749	0.7911	0.8444	1.4881	1.5853
2404	1,2-dipalmitoyl-GPE (16:0/16:0)*	Lipid	Phosphatidylethanolamine (PE)	57341	LC/MS Pos Late	100009204	2498	692.523	445468			HMDB0008923	0.8164	1.0339	0.6988	0.5796	1.1075	0.9113	0.7752	0.5902	0.6578	1.0857	1.3239	2.4354	1.8039	4.1638	3.6787	0.8897	1.4625	1.0377	0.8364	1.1206	0.7422	0.7112	1.3846	1.5239	0.335	0.6458	0.586	0.9316	0.7324	0.4691	1.5002	2.1512	1.3109	1.2532	0.9161	1.3472	1.3442
2454	1-linoleoyl-2-arachidonoyl-GPE (18:2/20:4)*	Lipid	Phosphatidylethanolamine (PE)	53189	LC/MS Pos Late	100009222	2080	764.523	348279332			HMDB0009102	0.853	0.9521	0.8589	0.9388	1.1657	1.0777	1.0898	0.8826	0.7454	1.1793	1.0555	1.6554	1.348	2.592	2.2015	1.019	1.5592	1.1118	0.7374	0.9445	1.104	0.9115	1.2129	1.3812	0.7469	0.9809	0.958	1.0203	0.9075	0.6073	1.3183	1.2749	0.8017	0.981	0.8745	1.1038	0.9336
2447	1-oleoyl-2-arachidonoyl-GPE (18:1/20:4)*	Lipid	Phosphatidylethanolamine (PE)	55041	LC/MS Pos Late	100009219	2200	766.538	348281223			HMDB0009069	1.136	1.1136	1.138	1.4172	1.4188	0.7678	0.7164	0.644	0.5494	0.7488	1.4318	1.3864	1.5077	2.1568	1.7664	0.5444	0.9664	0.8406	0.7722	0.5855	1.416	1.3937	1.3449	1.4892	1.0336	0.6607	0.6148	0.7353	0.6489	0.5383	1.5533	1.3941	1.0744	1.1336	1.1727	0.8228	0.9151
2451	1-oleoyl-2-docosahexaenoyl-GPE (18:1/22:6)*	Lipid	Phosphatidylethanolamine (PE)	53209	LC/MS Pos Late	100009220	2119	790.538	52922113			HMDB0009078	0.9282	1.0375	1.1395	1.136	1.373	0.7421	0.6703	0.5443	0.6415	0.7374	1.4949	1.2332	1.4981	1.8617	1.8324	0.4982	1.2012	0.7623	1.0457	0.737	1.1195	1.1056	1.0794	1.2783	0.8417	0.6979	0.5122	0.7729	0.5165	0.4191	1.1786	1.0339	1.1276	1.0571	1.0589	0.962	0.9275
2444	1-oleoyl-2-linoleoyl-GPE (18:1/18:2)*	Lipid	Phosphatidylethanolamine (PE)	52687	LC/MS Pos Late	100009078	2270	742.538	9546753			HMDB0005349	0.6919	1.0257	1.1376	0.7256	0.9726	0.8906	0.7775	0.6527	0.7024	0.7525	1.2307	1.0832	0.9743	2.1102	1.7119	1.5745	1.8678	1.7598	1.0724	0.974	0.6486	0.5794	0.8122	0.8661	0.6309	0.8919	0.8769	1.0722	0.7665	0.8451	1.4443	1.2336	1.1733	0.9032	1.0768	1.1812	1.5076
2416	1-palmitoyl-2-arachidonoyl-GPE (16:0/20:4)*	Lipid	Phosphatidylethanolamine (PE)	52464	LC/MS Pos Late	100008990	2250	740.523	9546800		C05210	HMDB0005323	0.9723	1.1122	1.0075	1.0731	1.2528	0.7443	0.6849	0.6067	0.5224	0.6569	1.7405	1.3699	1.7032	2.1519	1.9315	0.4338	0.8822	0.7386	1.0263	0.7938	1.1145	1.0271	0.9925	1.1743	0.8063	0.7049	0.4667	0.6594	0.653	0.5772	1.7396	1.6178	1.5599	1.3073	1.3858	0.92	1.142
2418	1-palmitoyl-2-docosahexaenoyl-GPE (16:0/22:6)*	Lipid	Phosphatidylethanolamine (PE)	52465	LC/MS Pos Late	100008991	2160	764.523	9546799			HMDB0008946	0.9959	0.9722	0.9459	1.0363	1.1595	0.6841	0.7521	0.5486	0.6365	0.7015	1.7304	1.0041	1.583	1.2964	1.5368	0.3115	1.0964	0.8015	1.2272	0.6363	1.0502	0.8682	0.7908	1.1599	0.7668	0.7243	0.4337	0.7059	0.5265	0.4627	1.2652	1.1319	1.4231	1.0908	1.0894	1.0361	1.1278
2410	1-palmitoyl-2-linoleoyl-GPE (16:0/18:2)	Lipid	Phosphatidylethanolamine (PE)	42449	LC/MS Pos Late	100001870	2350	716.523	9546747			HMDB0005322	0.6834	0.9003	0.9644	0.6164	0.8402	0.736	0.7465	0.58	0.6883	0.7074	1.2864	1.092	1.2122	2.327	2.1662	1.1372	1.9267	1.7241	1.4701	1.1415	0.6478	0.5104	0.5995	0.8141	0.6261	0.9682	0.5912	0.9079	0.6384	0.8401	1.4954	1.4736	1.6838	1.0318	1.2152	1.42	1.818
2408	1-palmitoyl-2-oleoyl-GPE (16:0/18:1)	Lipid	Phosphatidylethanolamine (PE)	19263	LC/MS Pos Late	1526	2600	718.538	5283496	26662-94-2		HMDB0005320	0.8836	1.2444	0.7525	0.8092	1.2473	0.6883	0.6464	0.5087	0.5847	0.6669	1.6521	1.9873	1.8408	3.1625	2.7083	0.9895	1.4932	1.2081	0.9427	0.9641	0.6808	0.6965	1.194	1.1242	0.4794	0.5844	0.5493	0.7592	0.593	0.6059	1.749	2.0727	1.7091	1.4149	1.0105	1.1876	1.4057
2438	1-stearoyl-2-arachidonoyl-GPE (18:0/20:4)	Lipid	Phosphatidylethanolamine (PE)	52447	LC/MS Pos Late	100008977	2475	768.554	5289133		C05210	HMDB0009003	0.9937	0.9551	0.9696	0.8764	1.1228	0.949	0.9073	0.6708	0.7554	0.8851	1.3164	0.9466	1.2021	1.487	1.5069	0.5549	1.247	1.0604	1.1422	0.8555	1.0971	0.9009	0.9472	1.1327	0.7838	0.9472	0.6637	0.9305	0.7866	0.7722	1.3569	1.1624	1.1698	1.0063	1.1881	1.0393	1.489
2442	1-stearoyl-2-docosahexaenoyl-GPE (18:0/22:6)*	Lipid	Phosphatidylethanolamine (PE)	52466	LC/MS Pos Late	100008992	2375	792.554	9546798			HMDB0009012	0.9669	0.7352	0.9419	0.6624	1.0263	0.9416	1.0008	0.6182	0.9558	0.8799	1.2531	0.7717	1.2601	1.3323	1.5298	0.4824	1.6037	1.1333	1.8635	0.9796	1.0557	0.6193	0.4496	1.0523	0.7643	1.1937	0.6605	0.9992	0.7038	0.5682	1.1634	0.9851	1.28	0.9859	1.3111	1.5144	2.0666
2429	1-stearoyl-2-linoleoyl-GPE (18:0/18:2)*	Lipid	Phosphatidylethanolamine (PE)	52446	LC/MS Pos Late	100008976	2575	744.554	9546749			HMDB0008994	0.8958	1.006	1.1081	0.5347	0.8871	0.9293	0.7215	0.5295	0.8387	0.7556	1.1679	0.8597	1.2146	1.8896	2.2134	1.1798	1.9462	2.0093	1.4372	1.1925	0.6124	0.4037	0.8062	0.8047	0.5072	1.1133	0.6904	0.9841	0.6309	0.9139	1.3293	1.3324	1.334	0.9126	0.994	1.4088	1.9566
2425	1-stearoyl-2-oleoyl-GPE (18:0/18:1)	Lipid	Phosphatidylethanolamine (PE)	42448	LC/MS Pos Late	100001856	2950	746.569	9546742			HMDB0008993	0.8601	1.0142	0.8599	0.5572	0.9858	0.7774	0.6156	0.4537	0.7818	0.661	1.3247	1.0621	1.4648	2.1749	2.8387	1.6508	2.3798	2.2049	1.2543	1.185	0.4313	0.4075	0.8247	0.8087	0.3797	0.7115	0.6313	0.9	0.5695	0.803	1.637	1.3477	1.3129	1.0822	0.9347	1.6616	1.9923
2561	1-oleoyl-2-arachidonoyl-GPI (18:1/20:4)*	Lipid	Phosphatidylinositol (PI)	54994	LC/MS Pos Late	100010951	2568	902.575					2.2273	2.4101	2.3851	2.5909	2.3165	1.182	0.9987	0.7761	0.8708	0.7165	1.6367	0.8943	1.8324	1.1464	1.4092	0.4654	0.5093	0.4529	0.5378	0.5151	1.9064	2.9692	3.4859	2.222	1.3094	0.6288	0.7616	0.8215	0.6681	0.7537	1.6782	1.459	1.0013	1.3356	1.176	0.4352	0.6427
2539	1-palmitoyl-2-arachidonoyl-GPI (16:0/20:4)*	Lipid	Phosphatidylinositol (PI)	52467	LC/MS Pos Late	100008993	2567	876.56				HMDB0009789	1.3665	1.5275	1.5477	1.7113	1.458	1.3342	1.0054	0.9796	0.9245	0.7022	1.5285	1.0525	1.4809	1.3895	1.5541	0.2926	0.5115	0.3496	0.7199	0.5096	1.2509	1.7198	1.7199	1.5722	0.8302	0.8117	0.5926	0.5992	0.7339	0.6662	1.3703	1.116	0.9946	1.424	1.0973	0.5095	0.6243
2536	1-palmitoyl-2-linoleoyl-GPI (16:0/18:2)	Lipid	Phosphatidylinositol (PI)	52450	LC/MS Pos Late	1528	2730	852.56	46891795			HMDB0009784	1.2047	1.1191	1.0929	0.8962	0.9805	1.5054	0.7877	0.995	1.2578	0.9091	1.1031	0.8593	1.0464	1.5531	1.8477	0.8014	1.1431	0.8859	1.1769	0.8855	0.7814	0.97	0.8388	1.1488	0.4813	0.9679	0.5944	0.7266	0.5617	0.8139	1.163	1.0851	1.0099	1.005	0.9335	0.8796	1.1086
2534	1-palmitoyl-2-oleoyl-GPI (16:0/18:1)*	Lipid	Phosphatidylinositol (PI)	52669	LC/MS Pos Late	100009066	3140	854.575	71296232			HMDB0009783	1.1566	1.4748	1.0223	1.0693	1.0147	1.2134	0.5946	0.7923	0.7493	0.5979	1.5006	1.0632	1.4407	1.9523	1.7923	0.6338	1.1952	0.7804	0.9222	0.658	0.6222	0.9853	1.1732	1.1907	0.2376	0.7564	0.2844	0.445	0.3791	0.5728	1.5002	1.2109	1.1669	1.1279	0.6596	0.6137	1.0846
2556	1-stearoyl-2-arachidonoyl-GPI (18:0/20:4)	Lipid	Phosphatidylinositol (PI)	52449	LC/MS Pos Late	100000616	3000	904.591		383907-33-3		HMDB0009815	1.345	1.2958	1.1208	1.3466	1.2429	1.3273	1.1353	0.9958	1.1485	1.1852	1.1228	0.9254	1.1409	1.0694	1.1596	0.5677	0.8281	0.7426	0.8398	0.5899	1.2753	1.3794	1.4427	1.3721	0.9943	1.1364	0.9027	0.9637	0.8652	0.9245	1.0669	0.9654	0.8469	0.964	0.885	0.721	0.79
2543	1-stearoyl-2-linoleoyl-GPI (18:0/18:2)	Lipid	Phosphatidylinositol (PI)	52468	LC/MS Pos Late	100008994	3185	880.591				HMDB0009809	1.0826	1.044	1.0337	0.9284	0.8787	1.4123	0.7656	1.1228	1.3177	1.0495	0.8522	0.7406	0.9528	1.4678	1.8337	1.3343	1.7128	1.3815	1.0968	0.908	0.803	0.8839	0.8415	1.02	0.4984	1.1293	0.6417	0.74	0.5778	0.7807	1.1477	0.98	0.8404	0.9245	0.8118	0.9486	1.1573
2542	1-stearoyl-2-oleoyl-GPI (18:0/18:1)*	Lipid	Phosphatidylinositol (PI)	52726	LC/MS Pos Late	100009181	3711	882.607					1.1244	1.1837	0.8681	0.8544	0.9606	1.2415	0.652	0.9302	1.1469	0.786	0.9229	0.8827	1.5131	2.169	2.5621	1.6145	2.3441	1.7189	1.2644	0.9362	0.5979	0.7497	0.8827	0.9999	0.2064	0.8301	0.2088	0.4985	0.2749	0.6454	1.5481	1.2334	1.0001	1.1576	0.7578	1.3464	1.2633
2508	1-stearoyl-2-arachidonoyl-GPS (18:0/20:4)	Lipid	Phosphatidylserine (PS)	52235	LC/MS Pos Late	100001872	2565	812.544	24779545			HMDB0012383	1.333	1.109	0.5724	0.5545	2.2298	0.7013	1.1571	0.7181	0.6784	1.334	0.9963	4.3111	1.6244	4.1116	2.5038	1.1434	1.3998	1.0037	0.8822	0.9745	0.715	0.7859	1.2886	1.2487	0.4171	0.7556	0.6869	1.0475	0.7102	0.5602	1.1009	2.0962	0.7242	1.2318	0.627	1.209	0.9885
2232	choline	Lipid	Phospholipid Metabolism	15506	LC/MS Pos Early	1256	1961	104.107	305	67-48-1	C00114	HMDB0000097	1.0423	0.8295	0.7849	0.7957	1.3831	0.9649	0.9768	1.0232	0.8118	1.2194	0.9437	2.0202	1.5238	1.0422	0.9473	0.8326	1.0961	1.5478	1.2869	0.8266	1.1203	1.0795	1.2272	1.1848	0.87	0.812	0.9461	0.8202	0.9736	0.7543	0.8131	1.4364	0.8767	1.7465	1.4597	0.9667	0.8548
2233	phosphocholine	Lipid	Phospholipid Metabolism	34396	LC/MS Pos Early	267	700	184.073	1014	72556-74-2	C00588	HMDB0001565	1.5221	1.2402	0.8336	0.5788	1.6054	0.9139	1.4249	1.006	0.7099	1.9481	0.8245	2.5583	1.9693	1.4208	0.9332	0.9269	1.1524	1.2945	0.9775	0.9093	0.9618	1.3456	1.3148	1.184	0.8585	1.3671	0.994	1.038	0.8816	0.9162	0.7386	1.8634	0.7813	1.468	0.8466	1.0346	0.7808
2240	glycerophosphoethanolamine	Lipid	Phospholipid Metabolism	37455	LC/MS Polar	100001620	3075	214.049	123874	33049-08-0	C01233	HMDB0000114	1.3918	1.3503	0.7811	0.4964	3.0956	1.0174	1.3734	1.182	0.773	1.7984	1.6615	1.7986	1.6596	1.2183	0.9995	0.6889	0.9658	0.8698	1.0489	0.667	0.6389	0.8275	0.6438	0.8202	0.5889	0.8119	1.0005	1.0511	1.3583	0.6935	0.5785	1.4456	0.7843	1.4246	0.6241	1.4561	0.893
2242	glycerophosphoinositol*	Lipid	Phospholipid Metabolism	47155	LC/MS Polar	100001621	3850	333.059	167572	16824-65-0			0.8984	1.4476	0.8067	0.8042	1.2042	0.7962	0.566	1.3599	0.4365	1.4151	7.1936	3.8023	0.9057	1.4362	0.6657	1.157	0.8025	1.0527	0.4985	0.3524	1.3747	1.7569	1.0972	0.8185	1.2174	0.5053	1.4232	0.5065	0.9004	0.9473	1.3243	1.6645	0.8114	0.85	1.219	1.0755	1.0621
2236	glycerophosphorylcholine (GPC)	Lipid	Phospholipid Metabolism	15990	LC/MS Pos Early	100000269	672	258.11	71920	28319-77-9	C00670	HMDB0000086	1.2816	1.4677	1.2596	1.2248	2.0599	1.1763	1.0419	1.0416	0.9721	1.352	0.9732	1.291	1.5664	1.011	0.9116	0.6349	0.9004	0.7861	0.8685	0.4652	1.0089	1.1188	1.1459	1.1218	0.9911	1.0246	0.9453	0.9089	1.0122	0.7527	0.8019	1.3664	0.889	1.3628	0.8563	0.8757	0.698
2241	glycerophosphoserine*	Lipid	Phospholipid Metabolism	57404	LC/MS Pos Early	100015666	577	260.053	3081457				1.4769	1.5343	1.451	1.5187	2.0097	1.0681	1.1331	0.9791	0.6575	1.623	1.0069	2.9531	1.8382	1.4972	1.1995	0.8998	0.7277	1.1224	0.9707	0.6438	1.4125	1.3291	0.9931	1.661	0.8919	0.9392	0.8781	0.6708	0.8696	0.7515	0.7355	1.3916	1.036	1.5557	0.8115	0.6744	0.8442
2238	phosphoethanolamine (PE)	Lipid	Phospholipid Metabolism	1600	LC/MS Neg	1026	638	140.012	1015	1071-23-4	C00346	HMDB0000224	1.8728	0.9781	0.6786	0.5719	2.4903	0.911	1.5615	1.0128	0.8096	2.1909	0.874	3.7838	1.5746	1.5474	0.8944	1.107	1.3784	1.086	1.1978	1.2756	0.7826	0.898	0.8947	0.8765	0.5544	1.1552	1.0462	1.0359	0.9872	0.8222	0.6128	2.1953	0.8699	1.1398	0.6869	1.3351	0.8324
2243	trimethylamine N-oxide	Lipid	Phospholipid Metabolism	40406	LC/MS Pos Early	100003397	2100	76.0757	1145	1184-78-7	C01104	HMDB0000925	0.8317	0.8966	0.62	0.701	0.5686	1.0562	0.8695	1.9695	1.7355	1.5628	0.8988	0.8166	1.9287	1.1306	1.3781	0.6793	3.4736	2.0001	2.694	0.6687	0.3459	0.9715	0.9892	0.7467	0.5089	1.0581	1.4123	1.0308	1.0108	0.7212	0.771	0.8838	0.8233	1.7473	0.8683	1.7059	2.0266
2813	1-(1-enyl-palmitoyl)-2-arachidonoyl-GPC (P-16:0/20:4)*	Lipid	Plasmalogen	52689	LC/MS Pos Late	100009014	2200	766.574				HMDB0011220	1.1623	1.0515	0.8141	1.0834	1.0713	1.1066	1.1902	0.9869	1.0614	1.0086	1.1636	1.0064	1.0585	0.635	0.9418	0.8886	0.8778	0.9976	1.1587	0.7525	0.9038	1.0971	1	1.3256	0.7127	0.7991	0.78	1.0044	0.7159	1.1211	0.635	0.6611	0.7941	0.9292	0.8256	0.6766	1.0284
2804	1-(1-enyl-palmitoyl)-2-arachidonoyl-GPE (P-16:0/20:4)*	Lipid	Plasmalogen	52673	LC/MS Pos Late	100009002	2300	724.528	52925126			HMDB0011352	1.239	1.0834	0.927	1.0202	1.2178	0.934	0.9578	0.8248	0.901	1.1528	1.3686	1.2969	1.4694	1.5648	1.4785	1.0972	1.0587	0.8414	0.9985	0.6526	0.8057	1.021	0.9062	1.2921	0.6288	0.7026	0.6285	0.775	0.5521	0.8269	1.0015	1.4916	1.0354	1.1842	1.2007	0.832	0.7591
2814	1-(1-enyl-palmitoyl)-2-linoleoyl-GPC (P-16:0/18:2)*	Lipid	Plasmalogen	52682	LC/MS Pos Late	100009009	2300	742.574	24779386			HMDB0011211	0.8569	1.29	1.091	1.0589	1.0164	0.931	1.1182	1.0624	1.0128	1.0519	1.1925	0.9311	0.9984	1.0314	1.1938	1.1486	1.0083	1.3385	1.0393	0.6794	0.9475	1.0868	0.9897	1.2139	0.6669	0.8286	0.6458	0.7125	0.6653	0.8259	0.7958	0.8998	1.0016	0.8546	0.8352	0.8019	0.8521
2801	1-(1-enyl-palmitoyl)-2-linoleoyl-GPE (P-16:0/18:2)*	Lipid	Plasmalogen	52677	LC/MS Pos Late	100009069	2400	700.528	52925127			HMDB0011343	1.1437	1.1933	1.1445	1.2339	1.1907	0.7849	0.8346	1.2251	0.8229	1.0103	1.4195	0.9678	1.3764	1.231	1.0293	1.288	1.0162	1.1599	0.9279	0.5222	0.8165	1.4758	0.9644	1.29	0.6678	0.6934	0.6189	0.6023	0.5603	0.7766	0.9841	1.3453	1.2023	1.2663	1.4664	0.8668	0.7929
2806	1-(1-enyl-palmitoyl)-2-oleoyl-GPC (P-16:0/18:1)*	Lipid	Plasmalogen	52478	LC/MS Pos Late	100009007	2550	744.59	34779384			HMDB0007996	1.0393	0.9913	0.9238	0.999	1.0371	1.1449	1.1906	1.0143	1.0592	0.9137	1.0863	0.8035	1.0318	0.8496	1.104	1.0287	1.1609	0.9936	1.0439	0.7194	0.8714	1.1002	0.8799	1.0397	0.8199	0.924	0.8871	1.1142	0.9137	1.1464	0.8125	1.001	0.849	1.0041	0.8281	0.8449	0.9257
2800	1-(1-enyl-palmitoyl)-2-oleoyl-GPE (P-16:0/18:1)*	Lipid	Plasmalogen	52477	LC/MS Pos Late	100009005	2750	702.543	52925128			HMDB0011342	1.412	1.3829	0.8524	1.1245	1.4	0.9871	0.9962	0.9201	0.9942	0.9826	1.2571	1.6012	1.5137	1.9786	2.0051	0.9823	1.1331	0.8925	0.9351	0.6524	0.9939	1.3236	1.2795	1.4919	0.5982	0.7365	0.6537	0.8605	0.6211	0.7533	1.1549	1.5614	1.0232	1.1464	1.0038	0.9085	0.8961
2802	1-(1-enyl-palmitoyl)-2-palmitoyl-GPC (P-16:0/16:0)*	Lipid	Plasmalogen	52716	LC/MS Pos Late	100009162	2550	718.574	11146967			HMDB0011206	0.9776	0.8411	0.8229	0.8556	1.0557	1.1744	1.1466	1.0751	1.1788	1.0478	0.9513	0.7831	1.067	0.896	1.333	1.0434	1.2973	1.1036	1.2553	0.8341	0.8514	1.0278	0.8346	1.0271	0.7663	0.9555	0.9665	1.1044	0.9288	1.1269	0.7849	1.0867	0.8214	0.8983	0.9396	0.9555	0.9932
2818	1-(1-enyl-stearoyl)-2-arachidonoyl-GPE (P-18:0/20:4)*	Lipid	Plasmalogen	52475	LC/MS Pos Late	100008999	2550	752.559	9547058			HMDB0005779	1.2029	1.1851	0.9296	1.0404	1.0608	1.3712	1.0973	0.8671	1.126	0.975	1.1711	0.8342	1.2052	1.0354	1.203	1.0031	1.0535	0.7008	1.0592	0.6759	0.8505	0.9969	1.1567	1.5373	0.6741	0.9457	0.8395	0.9255	0.6805	0.9815	0.8668	1.1301	0.8285	1.0461	1.0456	0.9187	0.9125
2810	1-(1-enyl-stearoyl)-2-linoleoyl-GPE (P-18:0/18:2)*	Lipid	Plasmalogen	52748	LC/MS Pos Late	100009225	2750	728.559				HMDB0011376	1.0444	1.2464	0.8937	1.0689	0.9616	1.1055	1.072	1.0289	1.1244	0.874	0.9134	0.5993	0.9251	1.0773	1.2064	1.3121	1.321	1.0544	1.0948	0.5257	0.7326	1.0278	1.1168	1.2678	0.6174	0.9351	0.6995	0.8209	0.6256	0.8393	0.8961	0.9966	0.8219	1.0034	1.0069	0.9183	0.8684
2809	1-(1-enyl-stearoyl)-2-oleoyl-GPE (P-18:0/18:1)	Lipid	Plasmalogen	52614	LC/MS Pos Late	100008919	3100	730.574	42607457	144371-68-6		HMDB0011375	1.3613	1.6689	1.1419	1.1981	1.284	1.2444	1.1094	0.7777	1.1143	0.8259	1.3413	0.8985	1.3754	1.3612	2.0035	1.1375	1.1683	0.9558	0.9119	0.4862	0.7129	1.0442	1.0919	1.709	0.4432	0.6471	0.6599	0.791	0.5461	0.7822	0.9473	1.091	0.7068	1.0939	0.7772	0.902	0.8177
550	(N(1) + N(8))-acetylspermidine	Amino Acid	Polyamine Metabolism	57814	LC/MS Pos Early	100016038	3080	188.176	123689;496		C00612,C01029	HMDB0001276,HMDB0002189	0.8193	0.8764	1.2232	0.8622	1.1622	1.929	1.3572	1.6417	1.0412	1.4088	1.3813	0.6321	0.7629	0.5382	0.5823	0.3303	1.0939	1.0582	1.0355	0.6552	1.5386	1.4792	1.4392	1.2388	0.9713	1.5924	1.2526	0.9876	1.4758	0.6832	0.7301	0.8264	0.6056	1.0124	0.8872	0.5529	0.5946
556	5-methylthioadenosine (MTA)	Amino Acid	Polyamine Metabolism	1419	LC/MS Pos Early	212	2752	298.097	439176	2457-80-9	C00170	HMDB0001173	2.4244	1.3772	1.1417	0.6787	4.637	1.2486	0.9983	1.0162	0.6467	1.5478	0.8651	0.9376	1.4367	1.4587	1.2999	0.6431	1.331	1.1712	0.6897	0.8997	0.9211	1.1447	1.136	1.3295	0.6676	0.7548	0.9737	0.9219	0.9718	0.8503	0.9	1.7009	0.7835	1.3696	0.9833	1.3638	1.0017
544	N-acetyl-isoputreanine	Amino Acid	Polyamine Metabolism	62309	LC/MS Pos Early	100020487	2305	203.139	131802901				0.4185	0.6819	1.2256	0.6727	0.4185	1.1728	1.0376	1.1683	0.4185	0.8289	0.4185	0.4185	0.4185	0.4185	0.4185	0.4185	0.4185	0.824	0.4185	0.4185	1.6357	1.4786	1.3796	1.8067	0.9624	0.4185	0.8661	0.4185	0.9127	0.4185	0.4625	0.4185	0.4185	0.4185	0.4185	0.4185	0.4185
538	N-acetylputrescine	Amino Acid	Polyamine Metabolism	37496	LC/MS Pos Early	192	2230	131.118	122356	18233-70-0	C02714	HMDB0002064	1.2755	0.894	1.1207	1.2362	1.0194	1.1771	1.376	0.7961	0.8625	0.5256	1.3041	0.6123	1.4153	0.8987	1.3606	0.9904	1.4255	0.9647	0.873	1.0412	0.9604	0.9897	1.4388	0.9183	0.8293	0.8313	1.1982	0.966	1.0708	0.7406	1.6787	1.7714	1.7276	1.0023	0.7357	0.7862	1.259
537	putrescine	Amino Acid	Polyamine Metabolism	1408	LC/MS Pos Early	49	3027	89.1073	1045	110-60-1	C00134	HMDB0001414	1.9383	0.997	1.4383	1.5762	1.1898	0.8896	0.7251	0.7438	0.4833	0.7766	1.7308	1.3431	2.3755	2.3152	4.3992	0.7171	0.6153	0.7675	0.6737	0.6421	1.3762	1.5194	1.9697	2.0587	1.0623	0.466	0.6861	0.5114	0.9618	0.7469	5.8772	3.1053	2.3679	1.8951	1.6949	0.6377	0.7555
545	spermidine	Amino Acid	Polyamine Metabolism	485	LC/MS Pos Late	50	700	146.165	1102	124-20-9	C00315	HMDB0001257	1.861	1.6289	1.1783	0.8354	5.1452	1.7981	1.6761	1.4217	0.6238	1.4895	0.856	2.6614	2.9245	1.3104	1.434	0.7659	1.0377	0.678	1.3566	1.0681	0.6774	0.7334	0.4226	0.8549	0.3176	0.9238	1.0348	0.9798	0.978	0.5644	0.3481	1.0476	0.7031	1.5951	0.6228	0.8575	0.7361
552	spermine	Amino Acid	Polyamine Metabolism	603	LC/MS Pos Early	507	3350	203.223	1103	71-44-3	C00750	HMDB0001256	3.2388	2.4695	1.3844	0.3957	5.3314	1.2813	1.8154	2.8019	0.5851	1.9512	0.6702	3.4471	3.2297	0.6906	1.1837	1.2373	1.3571	1.0393	1.275	0.9227	0.4981	0.5702	0.2062	0.553	0.3272	1.1293	1.9109	0.89	1.1081	0.4357	0.2062	0.6491	0.4394	1.3247	0.2062	0.9607	0.5646
3464	alpha-muricholate	Lipid	Primary Bile Acid Metabolism	34092	LC/MS Neg	100001280	4765	407.28	53477700	2393-58-0	C17647	HMDB0000506	4.4393	0.6207	0.7163	0.8394	2.1618	2.0845	8.2689	4.1623	4.2803	0.8569	1.2446	2.8617	1.2672	0.563	0.5834	0.2071	0.1699	0.8499	7.1437	12.0184	0.1703	0.8745	0.9121	1	0.7826	0.7977	2.562	0.0351	4.4997	2.2787	0.4794	0.154	0.0351	0.0907	0.8731	1.1864	2.7621
3463	beta-muricholate	Lipid	Primary Bile Acid Metabolism	31885	LC/MS Neg	100001066	4794	407.28	5283853	2393-59-1	C17726	HMDB0000415	2.5654	0.5175	1.0418	0.6925	2.5925	1.4453	3.7629	2.5768	5.6134	0.4889	1.0012	2.0357	1.0234	0.376	0.6363	0.3759	0.1065	0.6313	1.7837	3.8549	0.1614	1.1241	0.6203	0.8135	0.9812	0.5607	1.3808	2.3726	2.9198	1.816	0.4101	0.228	0.0654	0.1249	0.7496	0.9384	2.2368
3456	chenodeoxycholate	Lipid	Primary Bile Acid Metabolism	1563	LC/MS Neg	1123	5264	391.285	10133	474-24-9;474-25-9	C02528	HMDB0000518	0.8707	0.7018	0.9111	0.1117	0.7425	1.875	2.0166	2.7179	5.2682	1.0364	0.4652	1.6332	1.1399	0.677	0.9022	0.1117	0.4446	0.4856	1.9489	5.7694	0.2408	0.1117	0.6754	0.6612	0.7523	1.0232	2.2995	1.5376	1.8017	1	0.8895	0.2574	0.1117	0.287	0.5823	4.4784	4.3962
3453	cholate	Lipid	Primary Bile Acid Metabolism	22842	LC/MS Neg	136	5165	407.28	221493	81-25-4	C00695	HMDB0000619	3.1969	0.7954	0.6594	0.5357	1.8106	1.2811	2.7881	2.3721	4.2451	0.5027	0.8294	3.0148	1.0154	0.9046	0.9335	0.4022	0.2204	0.7513	5.9097	23.5154	0.1389	0.4721	0.7848	1.0522	0.8439	0.8082	2.3732	2.2199	2.0098	1.6632	0.6477	0.354	0.0693	0.2032	1.3121	1.0785	2.9488
3469	glyco-beta-muricholate	Lipid	Primary Bile Acid Metabolism	62066	LC/MS Neg	100020214	4762	464.302					39.4847	1.1169	0.3822	0.1854	4.8969	0.417	1.9623	1.7276	3.1206	0.1854	0.493	33.7479	0.7529	0.1854	0.9142	4.4396	0.1854	0.7541	22.2996	18.6781	0.1854	0.2602	0.1854	0.243	0.2066	0.6649	1.5152	1	2.7	1.1484	0.1854	1.7948	0.1854	0.9211	0.8311	0.4606	1.0894
3454	glycocholate	Lipid	Primary Bile Acid Metabolism	18476	LC/MS Neg	342	5163	464.302	10140	475-31-0;863-57-0	C01921	HMDB0000138	14.5207	1.8677	0.4856	0.3513	2.1153	0.3516	1	1.0773	2.9115	0.3513	0.4235	17.0404	0.3825	0.3513	0.5546	1.3456	0.3513	1.3453	20.1359	15.405	0.3513	0.3513	0.3513	0.6302	0.3724	0.7545	1.9375	0.9592	1.606	1.6746	0.3513	0.8971	0.3513	0.5098	0.8806	0.3513	1.7663
3466	tauro-beta-muricholate	Lipid	Primary Bile Acid Metabolism	33983	LC/MS Neg	100001250	4774	514.284	121596216;168408;21124703	25696-60-0		HMDB0000932	56.5648	1.3187	0.9603	0.2706	6.2084	0.5853	1.2801	1.5565	0.9902	0.6477	0.6225	61.5325	1.6387	0.7793	1.5123	14.2315	0.4645	1.3666	37.1582	45.9813	0.2337	0.4543	0.2012	0.732	0.4253	3.2458	1.1673	1.1214	1.0098	0.6244	0.3685	4.6999	0.2897	3.5541	0.8755	0.6799	0.9542
3462	taurochenodeoxycholate	Lipid	Primary Bile Acid Metabolism	18494	LC/MS Neg	1629	5250	498.289	387316	6009-98-9	C05465	HMDB0000951	34.0436	0.8109	0.4493	0.0847	1.6719	0.5404	0.3787	0.7484	0.5492	0.7715	0.3212	115.82	1.4114	1.3804	1.662	22.1906	1.0776	2.3406	106.236	155.304	0.3092	0.2662	0.1827	0.347	0.2453	1.9171	1.3146	0.9224	0.595	0.3898	0.2988	3.2354	0.4594	2.4679	1.1618	1.4029	1.413
3455	taurocholate	Lipid	Primary Bile Acid Metabolism	18497	LC/MS Neg	1648	5150	514.284	46783527;6675	145-42-6	C05122	HMDB0000036	48.8926	1.9994	0.9633	0.2539	6.2722	0.8177	0.8544	1.5595	0.8412	0.714	0.5222	54.2743	1.8876	1.2197	1.6086	15.2134	0.735	1.6239	47.9395	60.5446	0.3057	0.4921	0.2081	0.7659	0.4096	4.4101	1.6385	1.163	0.7407	0.4729	0.3172	4.1298	0.3316	3.1811	1.3265	0.7243	0.861
4284	methylphosphate	Nucleotide	Purine and Pyrimidine Metabolism	37070	LC/MS Pos Early	100001805	544	113	13130	7023-27-0		HMDB61711	1.0433	1.0022	0.5512	0.4354	2.2233	0.7932	0.9403	1.0244	0.6982	0.903	0.7544	5.2307	1.6423	1.8507	1.0513	0.6533	1.2649	1.1438	0.9978	3.7367	2.4282	1.3379	0.7767	0.8251	0.5505	0.8136	0.7153	0.6701	0.9395	1.1386	0.9052	2.9916	0.8359	1.3942	0.9227	1.8286	1.2509
4134	allantoic acid	Nucleotide	Purine Metabolism, (Hypo)Xanthine/Inosine containing	33434	LC/MS Polar	218	2960	175.047	203	99-16-1	C00499	HMDB0001209	1.0088	0.9242	0.7072	1	1.1902	1.6708	1.3444	1.4141	0.6656	0.8217	3.0329	0.3659	1.5079	0.3659	0.3659	0.3659	0.3659	0.3816	0.3659	0.3659	1.6197	1.8897	0.3659	1.0828	0.7427	0.7958	1.0874	0.803	1.3776	0.3659	0.3659	0.3659	0.3659	0.7929	0.796	0.3659	0.3659
4133	allantoin	Nucleotide	Purine Metabolism, (Hypo)Xanthine/Inosine containing	1107	LC/MS Polar	1002	1672	157.037	204;439714;439713	97-59-6	C02350,C02348,C01551	HMDB0000462	0.9699	0.9392	1.1803	1.1624	1.1011	1.2725	1.183	1.1002	1.0199	0.9801	0.8522	1.2589	1.2992	0.6956	0.7925	0.5845	0.6163	0.7917	0.7285	0.4721	1.163	1.5312	1.0741	1.0935	1.1019	1.0805	0.9629	1.0511	1.0623	0.6909	0.5655	0.6307	0.5181	1.1646	1.2133	0.6236	0.7935
4120	hypoxanthine	Nucleotide	Purine Metabolism, (Hypo)Xanthine/Inosine containing	3127	LC/MS Neg	171	1291.2	135.031	790;135398638	68-94-0	C00262	HMDB0000157	0.9648	0.7365	0.5574	0.3996	0.9192	1.3388	1.4785	0.8931	0.6768	1.3069	0.9714	0.7097	1.4464	0.7121	0.5181	0.4635	0.8125	0.7138	0.6896	0.8916	1.4123	1.3005	3.7326	1.3597	1.5542	0.6171	1.3017	1.419	2.674	0.5791	0.8104	1.8506	0.6812	2.0407	1.5408	1.4415	1.3987
4119	inosine	Nucleotide	Purine Metabolism, (Hypo)Xanthine/Inosine containing	1123	LC/MS Neg	361	1602.1	267.074	6021	58-63-9	C00294	HMDB0000195	1.0717	0.8065	0.7166	0.5892	0.9905	1.5238	1.7334	1.0016	0.9132	1.4735	0.7583	0.4991	1.0912	0.3165	0.3093	0.6821	0.6583	0.651	0.8931	1.0902	1.1524	1.2681	2.0319	1.0015	1.1327	0.9647	1.5544	1.2897	2.0271	0.779	0.3683	0.8236	0.5573	1.5883	0.914	1.4605	1.1293
4118	inosine 5'-monophosphate (IMP)	Nucleotide	Purine Metabolism, (Hypo)Xanthine/Inosine containing	2133	LC/MS Pos Early	362	650	349.054	8582	4691-65-0	C00130	HMDB0000175	3.9276	1.2978	1.0072	0.3302	7.7743	0.8314	2.832	1.0409	0.4016	2.3539	1.5359	8.6205	3.0778	1.8027	0.8948	2.9615	3.0909	1.308	0.5562	0.6391	1.1252	0.9928	0.5068	0.912	0.5767	0.8995	1.0101	0.6423	1.4944	0.6963	0.7005	7.152	0.7161	3.7226	0.4517	1.3775	0.8414
4126	N1-methylinosine	Nucleotide	Purine Metabolism, (Hypo)Xanthine/Inosine containing	48351	LC/MS Pos Early	100001409	1430	283.104	650095	20245-33-4		HMDB0002721	0.9967	0.7911	0.9854	1.2065	1.0194	0.9652	1.0033	1.1195	0.9274	1.2999	0.8591	0.565	1.1417	0.565	0.7548	0.7671	0.565	1.0599	0.682	0.565	1.3678	1.4051	1.5928	1.1762	1.0794	0.8531	1.0131	0.7169	1.2581	0.5742	0.565	0.9065	0.6408	1.2384	1.1275	1.0289	0.8519
4131	urate	Nucleotide	Purine Metabolism, (Hypo)Xanthine/Inosine containing	1604	LC/MS Neg	1134	757.1	167.021	1175	69-93-2;120K5305	C00366	HMDB0000289	0.5488	0.3646	0.8696	0.7735	0.4289	1.2586	1.0451	0.758	0.8347	0.9712	1.4604	0.3978	1.1908	0.4361	0.5615	0.5205	0.7369	1.1114	1.3051	1.0195	1.7292	1.3543	2.1028	1.5829	1.97	0.6737	0.9757	1.4543	1.4899	0.9805	0.5305	1.3821	0.6293	2.0765	1.6734	0.4883	1.1618
4121	xanthine	Nucleotide	Purine Metabolism, (Hypo)Xanthine/Inosine containing	3147	LC/MS Neg	1004	910	151.026	1188	69-89-6	C00385	HMDB0000292	1.0027	0.774	0.63	0.434	1.0068	1.1159	1.2757	1.0987	0.6937	1.5403	0.8589	0.9645	1.1939	0.7653	0.6034	0.6722	0.9734	0.8628	0.7724	1.0153	1.1273	1.0306	1.3313	0.9705	1.0322	0.6967	1.3634	1.1407	1.7451	0.696	0.787	0.979	0.6045	1.3305	0.9973	1.1942	1.2
4123	xanthosine	Nucleotide	Purine Metabolism, (Hypo)Xanthine/Inosine containing	15136	LC/MS Neg	100000299	1075	283.068	64959	146-80-5	C01762	HMDB0000299	0.1954	0.1907	0.4089	0.1592	0.5459	1.3195	0.9633	0.5097	0.4081	1.6529	1.0976	1.2574	1.7895	0.5488	0.3116	0.3636	0.5624	0.9724	1.2878	0.7197	1.7588	1.7432	6.8583	1.4784	4.3977	0.2021	1.9186	2.4021	4.611	1	0.3199	2.9229	0.1984	3.5525	2.0242	0.3569	1.7831
4147	adenine	Nucleotide	Purine Metabolism, Adenine containing	554	LC/MS Pos Early	880	2221	136.062	190	73-24-5	C00147	HMDB0000034	1.1463	0.8695	0.8085	0.6206	2.1999	0.9424	1.3837	0.7359	1.0328	2.0057	0.7045	0.9401	1.8694	0.5411	0.9608	0.6911	1.141	1.4594	1.76	1.817	0.7159	0.5662	2.9029	1.2906	0.7603	0.8395	1.2274	1.3189	1.5251	0.9295	0.5033	2.5885	0.6232	2.6778	1.4624	0.6481	0.8762
4146	adenosine	Nucleotide	Purine Metabolism, Adenine containing	555	LC/MS Pos Early	798	2169	268.104	60961	58-61-7	C00212	HMDB0000050	1.6292	0.9445	0.7958	3.3004	0.5745	1.0238	1.0648	1.3504	3.3212	0.8762	0.5825	0.3315	0.4551	0.2938	0.4951	1.2002	1.6125	0.6822	0.7964	0.9626	2.2664	2.8723	1.4684	1.7354	4.2635	2.2116	0.8494	0.5747	0.9745	3.5175	0.537	0.7209	2.7996	0.9762	1.4305	0.8091	0.8372
4139	AMP	Nucleotide	Purine Metabolism, Adenine containing	32342	LC/MS Pos Early	209	1013	348.07	6083	149022-20-8	C00020	HMDB0000045	1.4734	1.5353	0.5717	0.481	2.8144	0.8158	1.288	0.435	0.4705	1.441	0.8597	2.0188	1.374	1.4908	1.5165	0.7557	1.0368	1.137	1.0547	0.5149	0.9529	1.3822	0.8392	1.1897	1.0127	0.801	0.6576	0.6708	0.9703	0.9873	1.0241	2.1225	1.3988	1.701	1.06	0.9194	0.6891
4153	1-methyladenosine	Nucleotide	Purine Metabolism, Adenine containing	15650	LC/MS Pos Early	1242	2120	282.12	27476	15763-06-1	C02494	HMDB0003331	1.1547	1.2459	0.9799	1.3454	1.3416	1.3368	1.0911	0.9762	0.8888	1.0497	0.9932	0.5989	1.261	0.7599	0.8719	0.6978	1.1219	1.3474	1.0068	0.7581	1.5915	1.4871	1.387	1.3336	0.9167	0.9899	1.0603	0.9047	1.294	0.8179	0.584	0.9037	0.8122	1.3051	1.1408	0.8365	0.9906
4164	N6-carbamoylthreonyladenosine	Nucleotide	Purine Metabolism, Adenine containing	35157	LC/MS Neg	100001415	2164	411.127	161466	24719-82-2		HMDB0041623	0.9772	0.8978	0.9586	1.1606	1.3691	1.0388	1.1851	1.51	0.936	1.116	1	0.4714	1.3514	0.4714	0.6709	0.4714	0.4714	1.1973	0.9884	0.9402	1.0551	1.5902	0.8784	1.358	1.2612	0.9554	1.2261	0.9549	1.1438	0.5354	0.58	0.8003	0.6261	1.0681	1.0496	0.8558	0.6979
4174	N6-succinyladenosine	Nucleotide	Purine Metabolism, Adenine containing	48130	LC/MS Neg	100001664	940	382.1	165243	4542-23-8		HMDB0000912	0.9457	0.5739	0.6157	0.5294	0.9162	1.1661	1.0595	0.9041	0.6059	0.7191	0.9965	2.3075	0.932	1.5502	0.5294	1.2925	1.3698	1.5137	0.5294	1.1718	0.9025	0.6026	1.718	0.7658	0.5294	0.707	1.4695	0.7723	1.0035	0.5294	0.604	2.3901	1.2809	1.1624	0.6736	3.125	1.4395
4186	7-methylguanine	Nucleotide	Purine Metabolism, Guanine containing	35114	LC/MS Pos Early	100001456	2175	166.072	135398679	578-76-7	C02242	HMDB0000897	1.0379	0.8248	0.9977	1.0051	1.0345	1.2642	1.0541	1.0252	0.7691	1.2577	0.919	0.593	0.9869	0.9005	0.7304	0.607	1.2245	1.0931	0.7403	0.6868	1.6843	1.23	1.5727	1.1225	0.6312	0.8686	1.2071	0.8249	1.3962	0.8512	0.9665	1.1324	0.6276	1.0613	1.0772	0.8746	1.052
4182	guanosine	Nucleotide	Purine Metabolism, Guanine containing	1573	LC/MS Neg	1099	1662	282.084	6802	118-00-3	C00387	HMDB0000133	1.0455	0.6582	0.5251	0.7929	0.6571	1.4244	1.4257	1.0618	1.1149	1.0306	0.7349	0.4355	0.8666	0.3185	0.2984	0.5214	0.7379	0.5855	0.8998	1.2745	1.3412	1.4454	1.9701	0.7196	1.4192	1.1205	1.8357	1.2634	2.1703	0.8941	0.3662	0.549	0.8047	0.7766	0.9694	1.1323	1.0723
4177	5'- GMP	Nucleotide	Purine Metabolism, Guanine containing	2849	LC/MS Pos Early	347	800	364.065	6804	5550-12-09	C00144	HMDB0001397	1.6265	1.5852	0.5987	0.495	2.1682	0.9052	1.31	0.5879	0.6538	1.6097	0.9886	2.3971	1.5223	1.8842	1.6907	0.9604	1.3196	1.313	1.0025	0.7591	0.942	1.3246	0.905	1.2414	0.8365	0.9361	0.8948	0.8776	0.9682	0.8773	1.1781	1.9685	1.4563	1.7799	0.9975	1.1956	0.8296
4192	N2,N2-dimethylguanosine	Nucleotide	Purine Metabolism, Guanine containing	35137	LC/MS Pos Early	100001412	2210	312.13	135501639	2140-67-2		HMDB0004824	1.5237	0.8538	0.986	1.3001	0.6904	1.0168	0.9497	1	0.5455	0.5455	1.1892	0.5455	1.1385	0.6725	0.7734	0.5455	0.5455	1.2396	0.5455	1.3402	1.312	1.5144	1.7326	1.5062	1.1353	0.7534	0.882	0.5455	0.5455	0.8254	0.5455	0.8323	0.9655	1.5894	1.2801	0.7885	0.9573
4262	2'-deoxycytidine	Nucleotide	Pyrimidine Metabolism, Cytidine containing	15949	LC/MS Pos Early	100000125	2193	228.098	13711	951-77-9	C00881	HMDB0000014	1.1436	0.9543	1.0702	1.4027	1.0621	1.3028	1.2652	1.322	0.9917	1.1129	0.944	0.5526	0.9253	0.7683	0.8245	0.6187	0.9184	0.8742	0.9788	0.846	1.1774	1.4731	1.0083	1.13	0.9546	1.313	1.2908	1.0972	1.2571	1.0637	0.8166	0.877	0.8383	0.8427	1.0303	0.7256	0.9782
4264	2'-O-methylcytidine	Nucleotide	Pyrimidine Metabolism, Cytidine containing	57554	LC/MS Pos Early	100010895	2411	258.108	150971	2140-72-9			0.7264	0.4267	1.1067	0.4267	0.4267	1.299	0.4267	0.4267	0.7583	0.5423	0.9419	0.4267	1.2391	0.4267	0.5677	0.4267	0.4267	0.7897	1.1789	1.0581	1.2343	0.4267	0.4267	1.4318	0.6726	0.7098	0.4267	0.4267	0.4267	0.4267	0.4267	0.4267	0.5126	1.3637	1.2617	1.0672	0.9283
4254	3-methylcytidine	Nucleotide	Pyrimidine Metabolism, Cytidine containing	35132	LC/MS Pos Early	100001466	2176	258.108	14237477	21028-20-6		HMDB0240577	1.0007	1.1336	1.0686	1.6043	2.9716	1.6333	1.4296	0.4612	1.1487	0.4612	0.6632	0.4612	1.7401	0.4612	0.4612	0.4612	0.5567	0.7951	0.7188	0.8083	0.8344	1.1335	0.7017	1.1006	0.5083	0.9993	2.0454	0.4612	0.9901	0.4612	0.4612	0.5332	0.7137	1.0591	1.0629	0.4612	0.4612
4265	5-methyl-2'-deoxycytidine	Nucleotide	Pyrimidine Metabolism, Cytidine containing	38159	LC/MS Pos Early	100002300	2303	242.113	440055	838-07-3	C03592	HMDB0002224	1.3572	1.14	1.5625	1.642	1.335	1.8732	1.5965	1.2952	1.1437	1.0082	0.9621	0.6773	0.9288	0.7647	0.9042	0.5349	0.6217	0.8254	0.7772	0.8655	1.1694	1.4073	1.0359	1.2938	1.0586	1.4434	1.305	1.4868	1.2645	0.8513	0.8843	0.8902	0.8817	0.725	0.9661	0.6671	0.8211
4255	5-methylcytidine	Nucleotide	Pyrimidine Metabolism, Cytidine containing	22119	LC/MS Pos Early	100000763	2227	258.108	92918	2140-61-6		HMDB0000982	1.1792	0.8482	0.9608	1.285	1.1748	0.8783	0.7489	0.8609	0.7048	0.7988	0.8846	0.4648	1.0386	0.8071	0.6587	0.4469	1.3032	1.057	0.6061	0.7208	1.6774	1.5299	1.018	1.0732	1.2222	0.6672	1.3139	0.5461	1.194	1.0081	1.303	1.0911	0.8007	0.8827	1.6068	1.0095	0.6796
4251	cytidine	Nucleotide	Pyrimidine Metabolism, Cytidine containing	514	LC/MS Pos Early	827	2124	244.093	6175	65-46-3	C00475	HMDB0000089	1.1443	0.9536	0.9473	1.0782	1.266	1.2777	1.1532	0.9786	1.0183	1.2076	1.1239	0.9712	1.374	0.9529	0.9734	0.503	0.8587	0.8872	0.9279	1.1166	1.4601	1.272	1.4284	1.5178	1.0667	0.7994	0.9011	0.8398	0.9884	0.7237	0.8067	1.2603	0.8695	1.4393	1.2907	0.7686	0.8975
4247	CMP	Nucleotide	Pyrimidine Metabolism, Cytidine containing	2372	LC/MS Pos Early	282	835	324.059	6131	63-37-6	C00055	HMDB0000095	2.1614	1.9648	1.1247	0.5221	4.0369	0.7603	1.1096	0.9576	0.517	1.3668	0.842	5.2087	2.4362	1.5259	1.2424	1.1099	1.1242	1.0759	1.0741	0.8384	0.7502	0.8945	0.3665	0.9399	0.3994	1.3041	0.8497	0.8077	0.99	0.5382	0.7665	1.6652	1.3139	1.6768	0.5005	1.5198	0.6667
4252	cytosine	Nucleotide	Pyrimidine Metabolism, Cytidine containing	573	LC/MS Pos Early	881	2060	112.05	597	71-30-7	C00380	HMDB0000630	1.2136	0.8062	0.9013	0.4647	1.1955	1.2888	1.0981	0.5978	1.0775	0.7381	0.5831	1.0283	0.9493	1.2987	1	1.1406	1.4797	1.2164	1.0831	0.4647	0.7226	0.6724	0.9595	0.9426	0.5955	1.12	0.8549	0.7203	1.1254	0.4647	0.4647	1.0406	0.6915	0.4647	0.9936	1.1684	1.1847
4256	N4-acetylcytidine	Nucleotide	Pyrimidine Metabolism, Cytidine containing	35130	LC/MS Pos Early	100001413	1580	286.103	107461	3768-18-1		HMDB0005923	0.4738	1.002	0.4738	1.4537	1.1625	0.7904	0.4738	0.8349	0.7356	0.4738	0.6979	0.4738	0.9964	0.4738	0.4738	0.4738	0.4738	1.1079	0.4738	0.4738	1.9111	1.1976	1.2529	1	1.6813	0.7761	0.8636	0.4738	0.8663	0.4738	0.4738	0.4738	0.4738	1.0694	1.4561	0.4738	0.4738
4206	dihydroorotate	Nucleotide	Pyrimidine Metabolism, Orotate containing	601	LC/MS Polar	923	1910	157.025	648	155-54-4	C00337	HMDB03349	0.3803	0.4772	0.5702	0.7085	0.1823	1.2282	1.0194	0.4138	2.3249	0.4801	0.9291	0.4229	0.4072	0.6665	1.2103	1.1972	3.5214	2.9982	4.809	4.3499	0.6206	0.7557	1.3099	0.8067	0.8797	3.0632	0.822	2.6353	0.8852	3.8977	9.1175	8.2981	5.9994	0.6325	0.6238	1.4395	3.0586
4207	orotate	Nucleotide	Pyrimidine Metabolism, Orotate containing	1505	LC/MS Polar	445	1638.1	155.01	967	50887-69-9	C00295	HMDB0000226	1.3327	1.1207	1.3129	1.1569	1.1527	1.5456	1.3607	1.2456	0.9685	0.9525	0.9383	1.1357	1.079	1.0445	0.8788	0.7378	1.1206	0.9202	0.703	0.9616	0.8008	0.9047	1.3965	0.9333	0.9438	1.0555	1.3563	1.0315	1.1493	0.9064	1.4346	1.2703	1.3224	0.9455	0.6754	0.861	0.9643
4209	orotidine	Nucleotide	Pyrimidine Metabolism, Orotate containing	35172	LC/MS Polar	100001416	2250	287.052	92751	314-50-1		HMDB0000788	1.5107	1.3075	0.6007	0.6563	1.3621	0.8017	1.2191	0.9893	0.8298	1.06	1.0081	2.664	1.3832	2.2315	1.6114	1.1349	1.2187	1.2107	0.6724	1.0753	0.6267	0.8886	0.708	0.705	0.4434	0.8979	0.9358	0.772	0.8696	0.7636	1	1.7021	1.279	0.862	0.5488	1.5969	1.1054
4283	3-aminoisobutyrate	Nucleotide	Pyrimidine Metabolism, Thymine containing	1566	LC/MS Pos Early	1114	2190	104.071	64956	10569-72-9;214139-20-5	C05145	HMDB0002166	1.1475	0.8571	0.6927	0.4341	2.3375	0.998	0.8214	0.7391	0.6831	1.1647	0.7733	1.9633	1.7923	0.8791	1.0489	0.8834	1.0905	1.0641	1.5877	1.6455	0.8439	0.7402	0.5908	0.6297	0.6183	1.1668	1.1426	1.041	1.2325	0.9212	1.1298	1.7285	0.9259	1.5478	0.6556	1.002	0.8294
4274	thymidine	Nucleotide	Pyrimidine Metabolism, Thymine containing	2183	LC/MS Neg	872	1963.7	241.083	5789	50-89-5	C00214	HMDB0000273	1.2033	0.7117	1.0084	1.0611	0.9916	1.3467	1.2518	1.1237	1.3104	1.0987	0.6499	0.5475	0.7533	0.7119	0.931	0.5521	0.6501	0.7102	0.9539	1.2427	0.9191	1.0943	0.8071	1.1571	0.665	1.5464	1.2511	1.3043	1.3703	1.1001	0.6028	0.7065	0.5178	0.8513	1.1019	0.862	1.0708
4277	thymine	Nucleotide	Pyrimidine Metabolism, Thymine containing	604	LC/MS Neg	882	1654	125.036	1135	65-71-4	C00178	HMDB0000262	2.0946	1.3479	1.2198	0.7655	2.9143	1.5262	1.6076	1.627	0.9808	1.2993	0.8583	2.4312	2.108	0.9106	0.8326	0.8018	0.7547	0.7783	1.3232	1.3644	0.6802	0.8391	0.6643	1.0192	0.4628	1.3664	1.0957	1.0913	1.3858	0.478	0.4152	0.9128	0.6912	1.3965	0.6431	0.796	1.0228
4235	2'-deoxyuridine	Nucleotide	Pyrimidine Metabolism, Uracil containing	1412	LC/MS Neg	536	1586	111.02	13712	951-78-0	C00526	HMDB0000012	1.1769	0.9024	1.1996	1.3748	1.1935	1.1968	1.3688	1.2045	1.4625	1.1552	0.737	0.6622	0.6694	0.8553	0.9159	0.6682	0.8233	1.0216	0.9035	1.0965	0.9837	0.9553	0.6594	1.2124	0.7598	1.5294	1.2361	1.1537	1.133	1.0734	0.7665	0.6349	0.6822	0.8837	0.9476	0.9529	0.9446
4223	2'-O-methyluridine	Nucleotide	Pyrimidine Metabolism, Uracil containing	57655	LC/MS Neg	100010896	1831	257.078	102212	2140-76-3			1.0188	0.7553	0.9321	0.9516	1.0215	1.2971	1.0449	1.1163	1.1593	1.1711	0.667	0.3497	1.1652	0.4599	0.6114	0.3627	0.8215	1.1749	0.7349	0.9796	1.3945	1.0588	1.3456	1.0645	0.9948	0.7562	1.3569	0.8398	1.0052	0.6327	0.6071	0.614	0.5643	1.3903	0.8634	0.8271	1.1313
4238	3-ureidopropionate	Nucleotide	Pyrimidine Metabolism, Uracil containing	3155	LC/MS Pos Early	1053	875	133.061	111	462-88-4	C02642	HMDB0000026	0.6542	0.5278	0.7584	0.4609	0.7399	0.7707	0.7773	0.5756	0.9188	1.0022	0.7189	1.065	1.2183	1.085	1.0431	0.9978	1.3921	2.0834	1.8032	1.7503	0.5658	0.6504	1.2125	1.0557	1.228	0.9403	0.7327	1.1454	1.2512	0.9509	0.7835	1.7815	0.9798	2.3872	1.4566	0.6269	0.8488
4222	5,6-dihydrouridine	Nucleotide	Pyrimidine Metabolism, Uracil containing	61833	LC/MS Pos Early	100001425	780	247.093	94312	5627-05-04		HMDB0000497	0.9874	0.8756	1.4805	1.5934	1.0112	1.5372	1.365	1.2015	1.4026	1.1096	1.0278	0.4407	0.9588	0.5979	0.9432	0.5808	0.6499	0.9009	0.7787	0.6125	1.1932	1.4978	1.1812	1.374	1.0059	1.2707	1.2081	1.2172	0.9979	0.9215	0.6671	0.4997	0.6256	0.965	1.0298	0.7665	0.633
4224	5-methyluridine (ribothymidine)	Nucleotide	Pyrimidine Metabolism, Uracil containing	35136	LC/MS Neg	100001446	1778.1	257.078	445408	1463-10-1		HMDB0000884	1.2649	1.0517	1.4183	1.1208	1.2418	1.2145	1.2484	1.3077	1.5661	1.2917	0.4864	0.5287	0.6136	0.4825	0.723	0.2884	0.5666	1.1699	0.8097	0.8638	0.9457	0.9254	1.2545	1.1972	0.6188	1.0001	1.2158	0.8085	0.9999	0.4821	0.5781	0.5668	0.4742	1.1437	1.1157	0.914	0.7801
4239	beta-alanine	Nucleotide	Pyrimidine Metabolism, Uracil containing	55	LC/MS Pos Early	244	1905	90.055	239	56-41-7;107-95-9	C00099	HMDB0000056	1.3937	1.1049	0.9702	0.705	2.0303	1.049	0.9523	0.6359	0.7363	0.9659	1.033	1.9601	1.6129	1.2773	1.2506	0.964	0.9873	0.8767	1.2692	1.1745	0.955	1.0951	1.3439	1.0795	0.8178	0.8775	0.8161	0.894	0.9959	0.8771	0.8511	1.7976	1.27	1.0041	1.0866	0.8912	0.843
4241	N-acetyl-beta-alanine	Nucleotide	Pyrimidine Metabolism, Uracil containing	37432	LC/MS Neg	100002102	773	130.051	76406	3025-95-4	C01073	HMDB0061880	0.9443	1.45	1.7263	0.9121	0.7989	1.5753	2.0325	1.1727	0.8457	1.4756	0.573	0.5185	1.1516	0.6829	0.4275	0.4275	0.4275	1.0616	1.8337	1	1.3195	1.0633	0.4275	0.4275	0.6912	1.37	1.2021	0.4275	0.4527	0.9746	0.7296	0.4275	0.5557	0.4275	0.9905	0.4275	0.6153
4221	pseudouridine	Nucleotide	Pyrimidine Metabolism, Uracil containing	33442	LC/MS Neg	821	1100	243.062	15047	1445-07-4	C02067	HMDB0000767	1.0402	1.0061	1.4375	1.828	1.2044	1.4555	1.532	1.2336	1.2869	1.0505	1.0363	0.5086	1.2045	0.7007	0.7534	0.5029	0.8522	0.885	0.9352	0.7626	1.3204	1.335	1.0004	1.3735	0.8927	1.0849	1.2415	0.999	0.9685	0.6924	0.5714	0.768	0.7486	1.0524	0.983	0.6026	0.7748
4220	uracil	Nucleotide	Pyrimidine Metabolism, Uracil containing	605	LC/MS Pos Early	825	827	113.035	1174	66-22-8	C00106	HMDB0000300	1.0155	0.826	0.7162	0.4728	1.8876	0.9755	1.1157	0.6536	0.6186	1.16	1.2935	2.9674	2.9066	1.0199	1.1861	0.8118	0.9073	1.3941	1.702	1.8312	0.7139	0.9032	1.2884	1.2626	0.8379	0.6485	1.0255	0.9525	1.1449	0.6682	1.1577	3.3424	0.9845	2.2538	0.9201	0.6835	0.6997
4219	uridine	Nucleotide	Pyrimidine Metabolism, Uracil containing	606	LC/MS Neg	535	1457.6	243.062	6029	58-96-8	C00299	HMDB0000296	0.8336	0.744	1.0901	0.8414	0.9989	1.3889	1.1512	0.9699	1.287	1.5309	0.917	0.3769	0.8224	0.6418	0.9217	0.6447	0.8454	1.4659	1.4146	1.498	0.9953	0.9644	1.8845	1.2399	1.0011	0.8833	1.2188	1.341	1.3089	0.822	0.7642	1.0255	0.6703	1.5412	1.3827	0.7003	0.8346
4214	UMP	Nucleotide	Pyrimidine Metabolism, Uracil containing	2856	LC/MS Pos Early	869	590	325.043	6030	3387-36-8	C00105	HMDB0000288	2.0264	1.9253	0.8548	0.569	3.9704	1.0167	1.3682	0.8495	0.554	2.1013	0.9101	4.73	2.0499	1.3037	1.2947	0.9833	0.9211	0.9388	1.0358	0.5921	1.2411	1.4399	0.6616	1.2376	0.865	1.1113	0.8982	0.8357	1.3418	0.8375	0.8201	1.5543	1.3008	1.7829	0.7145	1.1316	0.8448
4333	FAD	Cofactors and Vitamins	Riboflavin Metabolism	2134	LC/MS Neg	327	2425	784.15	643975	146-14-5;84366-81-4	C00016	HMDB0001248	2.0341	1.4441	1.3529	0.7734	2.3924	0.8764	1.1873	0.8006	0.7729	1.1755	1.3897	3.4097	1.6094	1.6305	1.5589	0.8086	0.9637	1.2369	1.0227	0.6938	0.832	0.6371	1.2979	1.2494	0.9227	0.7497	0.6341	0.727	0.5945	0.38	1.232	2.2981	1.0697	1.9901	0.9773	0.5942	0.6239
4332	riboflavin (Vitamin B2)	Cofactors and Vitamins	Riboflavin Metabolism	1827	LC/MS Neg	500	3160	255.089	493570	83-88-5	C00255	HMDB0000244	1.2061	0.9556	0.9656	0.8682	0.9802	0.9314	0.8762	0.6539	0.41	0.8117	1.1908	2.2415	1.385	1.3371	1.5934	0.8569	0.6729	1.2618	1.2228	1.7459	1.0527	0.9516	1.399	0.9978	0.6113	0.7757	1.0022	0.9577	1.0235	0.6727	1.2024	1.7868	0.7311	1.5199	1.1359	1.127	1.2246
3493	6-beta-hydroxylithocholate	Lipid	Secondary Bile Acid Metabolism	36807	LC/MS Neg	100001625	4830	391.285	5283821	668-49-5	C15515	HMDB0000811	1.5125	0.5219	1.1091	0.3821	1.9497	2.745	3.429	3.0487	12.4045	0.4669	0.509	0.8581	0.8949	0.1366	0.3456	0.1366	0.1366	0.2072	1.0636	1.6406	0.1366	0.7454	0.4886	0.5537	0.9364	0.4054	3.3218	3.5859	2.6198	2.0725	0.2947	0.1366	0.1366	0.1366	0.6274	1.1702	2.6654
3537	7-ketodeoxycholate	Lipid	Secondary Bile Acid Metabolism	31904	LC/MS Neg	100001063	4821	405.265	188292	911-40-0		HMDB0000391	1.0622	0.3436	1.2208	0.3684	2.3374	1.6534	2.1585	3.3291	7.5319	0.868	0.3245	1.2033	0.6767	0.5009	0.7293	0.2827	0.0285	0.3106	1.3617	7.4097	0.118	0.7001	0.9365	0.951	1.92	0.4952	1.6635	1.9746	2.7257	1.049	0.4728	0.1006	0.0336	0.0856	0.922	1.4355	2.6768
3479	deoxycholate	Lipid	Secondary Bile Acid Metabolism	1114	LC/MS Neg	302	5294	391.285	222528;440355	83-44-3	C04483	HMDB0000626	1.0628	0.9201	1.4791	0.8846	0.9558	5.2575	2.8919	2.5228	6.4915	0.9775	0.6427	0.4034	0.5401	0.3313	0.2704	0.1222	0.1291	0.1956	0.711	3.1077	0.2241	1.3606	0.801	1.0225	1.1229	1.0504	4.7973	2.9273	2.715	1.7334	0.1222	0.1664	0.1222	0.1222	0.304	0.1222	2.5856
3525	hyocholate	Lipid	Secondary Bile Acid Metabolism	34093	LC/MS Neg	100001279	5046	407.28	92805	547-75-1	C17649	HMDB0000760	0.3109	1.0153	0.3109	0.8306	0.3109	1.3691	0.3109	1.6631	0.3109	0.8973	0.8684	0.3109	0.3109	0.3109	0.6316	1	0.3109	0.8011	1.6732	1.4284	0.3109	0.3109	0.3692	0.3109	1.2465	0.3109	1.0495	0.3109	0.3109	0.3109	0.7643	0.8992	0.7356	1.4383	0.3109	1.0305	1.5204
3528	hyodeoxycholate	Lipid	Secondary Bile Acid Metabolism	27531	LC/MS Neg	100000777	5097	391.285	5283820	83-49-8	C15517	HMDB0000733	1.1473	0.5817	1.4195	0.2421	1.2492	3.976	1.905	2.4952	9.6066	0.5457	0.4542	0.7388	0.8812	0.4162	0.375	0.2421	0.2421	0.2421	1.5438	2.2567	0.2421	0.6051	0.7239	0.5408	0.8741	0.6566	2.8804	2.8575	2.6153	1.8414	0.3234	0.2421	0.2421	0.2421	0.3506	1	2.6693
3489	taurodeoxycholate	Lipid	Secondary Bile Acid Metabolism	12261	LC/MS Neg	1668	5257.4	498.289	2733768	207737-97-1	C05463	HMDB0000896	54.931	1.7325	1.8903	0.238	3.8133	2.6839	1	0.8513	1.7932	0.8777	0.473	0.1053	0.959	0.5935	0.6425	0.1053	0.2597	0.7966	0.1053	0.1053	0.3498	1.0747	0.4904	1.2455	1.0207	1.5492	2.4816	1.9529	1.1972	1.007	0.1053	0.9793	0.3196	0.4564	0.9698	0.1053	1.5359
3529	taurohyodeoxycholic acid	Lipid	Secondary Bile Acid Metabolism	43588	LC/MS Neg	100003869	5073	498.289	12443252	38411-85-7		HMDB0000874	46.9852	0.8065	1.185	0.1711	1.8101	1.2877	0.3687	1.0939	1.2017	0.6837	0.4601	38.5704	1.0267	0.9266	1.2405	2.2274	0.5438	0.6512	42.6024	16.7518	0.1711	0.1711	0.2102	0.3311	0.7075	1.629	1.6894	0.9733	0.4941	0.7714	0.6106	3.5678	0.2839	2.5868	1.4727	0.3821	1.1909
3518	tauroursodeoxycholate	Lipid	Secondary Bile Acid Metabolism	39378	LC/MS Neg	100002912	5025	498.289	9848818	14605-22-2		HMDB0000874	38.6005	1.204	0.9533	0.2114	2.5	0.6535	0.9027	1.2202	0.9123	1.1711	0.3208	49.3012	0.6886	0.6513	1.2459	11.6217	0.9901	1.8935	28.6256	43.8356	0.3283	0.3975	0.3384	0.7055	0.6948	2.6908	1.4925	1.0099	0.6524	0.8732	0.2959	2.0236	0.4754	1.7132	0.7173	1.2124	1.0337
3546	ursocholate	Lipid	Secondary Bile Acid Metabolism	57573	LC/MS Neg	100002913	4648	407.28	122340	2955-27-3	C17644	HMDB0000917	0.8933	0.3823	0.5664	0.2055	1.4146	1.0964	1.4063	1.6249	5.495	0.3187	0.2404	1.812	0.1523	0.1523	0.1523	0.6858	0.1523	0.1523	0.1523	0.1523	0.1611	0.1523	0.1523	0.4139	0.8349	0.7556	2.0402	2.4168	4.5832	1.5771	0.1523	0.1523	0.1523	0.1523	0.1523	4.7931	1.8367
3504	ursodeoxycholate	Lipid	Secondary Bile Acid Metabolism	1605	LC/MS Neg	1135	5055	391.285	31401	128-13-2	C07880	HMDB0000946	1	0.5195	1.2885	0.463	1.3771	1.9597	3.4301	3.9813	6.7616	1.1075	0.3475	1.1882	0.5143	0.4342	0.6552	0.3627	0.0841	0.4304	0.8839	2.776	0.099	0.9254	1.0148	0.7256	1.4157	0.6329	2.4013	1.9807	2.2707	1.2438	0.345	0.0302	0.0302	0.0638	0.3002	2.0986	2.4337
1487	butyrate/isobutyrate (4:0)	Lipid	Short Chain Fatty Acid	40605	LC/MS Neg	1143	1062	87.0452	264	109-92-6	C00246	HMDB0000039	1.5598	0.8814	1.0403	1.1437	1.1584	1.1079	1.2776	1.0156	0.8172	0.726	1.0032	0.4612	1.2458	0.576	0.6593	0.6024	1.0502	0.8445	1.1738	1.9937	1.099	0.7896	0.9149	1.0526	0.9246	0.8719	0.9968	0.8159	1.3059	0.9045	0.6963	0.8795	1.0441	2.0861	0.8577	0.7156	1.0338
1488	valerate (5:0)	Lipid	Short Chain Fatty Acid	33443	LC/MS Neg	1136	1718	101.061	7991	109-52-4	C00803	HMDB0000892	1.8851	0.6616	0.9649	0.7699	1.7204	0.4788	0.4788	0.4788	0.9074	0.4788	0.4788	0.4788	0.9124	0.4788	0.4788	0.4788	2.8131	0.4788	1.2668	2.375	0.4788	0.5044	0.4788	0.9243	0.4788	0.702	0.631	1.0975	1.9345	1.2762	0.4788	1.085	0.4788	1.8621	0.4788	1	1.7393
3000	sphinganine	Lipid	Sphingolipid Synthesis	17769	LC/MS Pos Late	313	1413	302.305	3126	3102-56-5	C00836	HMDB0000269	1.6099	1.97	1.5237	0.9947	2.846	0.9197	1.6228	0.8903	0.7129	1.2188	1.2052	3.2261	2.3858	2.7968	1.9421	0.7707	1.3371	0.8181	0.8077	0.7613	0.5871	0.8	1.5443	1.1334	0.6676	0.6201	0.6556	0.903	0.8009	0.6105	1.0053	3.0616	1.0101	1.5806	0.9694	0.8083	0.889
3001	sphinganine-1-phosphate	Lipid	Sphingolipid Synthesis	52605	LC/MS Pos Late	100001876	1431	382.272	520	19794-97-9		HMDB0001383	0.9279	1.3984	1.2853	0.8899	1.2122	0.8691	1.1143	0.5813	0.7668	0.818	1.1433	0.4819	1.3398	1.0267	1.1704	0.6144	0.9857	0.7973	1.0752	0.852	1.0925	1.2253	1.8573	1.5865	0.7637	0.7973	0.7832	0.9925	0.8008	0.8696	1.1357	1.2774	1.0591	1.1428	1.1127	0.7138	0.9622
3106	behenoyl sphingomyelin (d18:1/22:0)*	Lipid	Sphingomyelins	48492	LC/MS Pos Late	100006294	3250	787.669	44260125			HMDB0012103	1.3755	1.3	1.3918	1.4483	1.2883	1.0345	0.8077	0.8352	0.9655	0.9064	1.1893	0.6955	1.2696	1.2589	1.6903	0.4613	0.6892	0.5856	0.8249	0.181	1.5842	1.5734	1.5082	2.3393	1.2524	0.6776	0.4311	0.6379	0.5326	0.4846	1.1817	1.3538	1.3371	1.2398	1.1463	0.4627	0.4537
3104	hydroxypalmitoyl sphingomyelin (d18:1/16:0(OH))	Lipid	Sphingomyelins	62851	LC/MS Pos Late	100021000	2056	719.57					0.8979	1.0711	1.0916	1.2025	1.1144	1.0664	1.0293	0.9651	1.0447	0.7582	1.0303	1.0066	0.9876	1.3293	1.5358	0.8765	1.1937	1.1159	1.0485	0.7361	0.8497	1.0782	0.9934	1.3422	0.8455	0.741	0.6718	0.7933	0.6646	0.9225	0.8889	1.1336	1.094	1.0782	0.8352	0.6361	0.7707
3108	lignoceroyl sphingomyelin (d18:1/24:0)	Lipid	Sphingomyelins	57330	LC/MS Pos Late	100006298	3437	815.7		60037-60-7			1.0205	0.9988	1.0753	1.0031	1.1062	1.1811	0.9772	1.018	0.8479	0.7904	0.9243	0.8599	1.0037	1.5908	1.7108	0.6055	1.0408	0.8322	0.8968	0.3175	1.3019	1.4841	1.4143	1.7255	1.0012	0.7563	0.784	0.8468	0.8232	1.0061	1.124	1.4043	0.9003	0.9058	1.2187	0.7396	0.8258
3103	palmitoyl sphingomyelin (d18:1/16:0)	Lipid	Sphingomyelins	37506	LC/MS Pos Late	100002107	2168	703.575	9939941	6254-89-3		HMDB0010169	1.0153	1.0553	0.9336	0.9906	0.9484	1.114	1.0508	0.9881	0.9824	1.0144	1.0116	0.9072	1.0084	1.1868	1.2668	0.7995	1.2103	1.0514	1.0426	0.6348	1.0857	1.1055	1.2081	1.2749	0.8925	0.9001	0.8298	0.9646	0.729	1.0268	0.9916	1.0636	0.8569	0.9273	0.7994	0.8771	0.8772
3112	sphingomyelin (d17:1/14:0, d16:1/15:0)*	Lipid	Sphingomyelins	62152	LC/MS Pos Late	100020276	1950	661.528					1.1184	1.2063	0.6724	1.2462	0.8519	1.0134	0.9527	1.0909	1.2743	0.6724	0.9866	0.6891	0.965	1.1832	1.0907	0.6724	1.4806	0.9668	1.0173	0.6724	0.9466	0.8994	1.6441	1.0387	1.0162	0.6724	0.6724	0.8757	0.6724	0.8501	1.2308	1.2387	0.7269	1.2506	0.6724	0.6724	0.8342
3115	sphingomyelin (d17:1/16:0, d18:1/15:0, d16:1/17:0)*	Lipid	Sphingomyelins	52433	LC/MS Pos Late	100006314	2082	689.559		121999-58-4			0.9856	1.0371	0.8863	0.9298	0.9065	1.4846	1.2256	1.0183	1.2575	1.1973	1.0446	0.7174	0.9355	1.1217	1.2257	1.1013	1.4224	1.4925	1.2979	0.7305	0.9015	0.9598	0.9931	1.197	0.7984	1.1344	0.8202	1.0618	0.7559	1.0069	0.8235	0.8991	0.8301	0.965	0.7106	0.775	0.9172
3116	sphingomyelin (d17:2/16:0, d18:2/15:0)*	Lipid	Sphingomyelins	57483	LC/MS Pos Late	100015793	1875	687.544					0.8079	0.9741	1.1394	1.2626	1.0054	1.2954	1.1981	1.1614	1.0541	0.8279	1.1045	0.5845	1.1488	1.3498	1.5153	0.5845	1.4192	0.804	0.9079	0.5845	0.7208	1.0356	1.5405	1.2081	0.6065	0.5845	0.868	0.797	0.5845	0.7691	0.9452	1.4265	0.7533	0.7424	0.9946	0.8473	0.7958
3113	sphingomyelin (d18:1/14:0, d16:1/16:0)*	Lipid	Sphingomyelins	42463	LC/MS Pos Late	100004328	1998	675.544	11433862			HMDB0012097	1.1012	1.1943	1.0051	1.1447	0.8914	1.1411	1.0369	0.894	1.0445	1.1171	1.1456	0.8789	1.0237	1.2222	1.3152	0.8257	1.1301	0.9949	1.1159	0.5786	1.1139	1.0629	1.4511	1.3355	0.718	0.8492	0.7155	0.8896	0.6189	0.8032	0.9476	1.095	0.9318	0.975	0.7884	0.6913	0.8566
3118	sphingomyelin (d18:1/17:0, d17:1/18:0, d19:1/16:0)	Lipid	Sphingomyelins	52615	LC/MS Pos Late	100008920	2350	717.591	46891763	121999-64-2			0.8937	0.7531	0.7167	0.7852	0.8574	1.4417	1.4673	1.0569	1.2301	1.0207	0.7516	0.7635	0.8589	1.0381	1.1671	0.9667	1.2446	1.1711	1.2059	0.7271	0.8362	0.9136	0.8046	0.9793	0.7671	1.1008	1.1249	1.3062	1.0423	1.3348	0.7092	0.9103	0.682	0.7353	0.6784	1.049	1.0314
3119	sphingomyelin (d18:1/18:1, d18:2/18:0)	Lipid	Sphingomyelins	37529	LC/MS Pos Late	100002106	2167	729.591	6443882	108392-10-5		HMDB0012101	1.0048	0.999	0.883	0.9698	1.0415	1.2682	1.3458	0.9348	1.1343	0.8828	0.9564	0.9378	0.9499	1.1692	1.3191	0.8324	1.3194	1.0591	1.0491	0.6591	1.0449	1.1593	1.1036	1.3392	0.8521	0.9444	0.9883	1.2263	0.8723	1.1388	1.001	0.9731	0.8756	0.9592	0.8585	1.0329	0.9834
3120	sphingomyelin (d18:1/19:0, d19:1/18:0)*	Lipid	Sphingomyelins	57475	LC/MS Pos Late	100015787	2550	745.622					0.9917	0.9012	0.8172	1.0412	0.8769	1.6029	1.617	1.1711	1.4768	1.4161	0.938	0.7665	0.9194	1.0644	1.2616	0.9147	1.5107	1.2433	1.4193	0.5565	1.3182	1.2391	1.259	1.4085	0.9823	0.9042	0.8181	1.2192	0.9859	0.9256	1.0044	0.956	0.8729	0.8313	0.8366	0.8103	1.0082
3121	sphingomyelin (d18:1/20:0, d16:1/22:0)*	Lipid	Sphingomyelins	48490	LC/MS Pos Late	100006290	2800	759.638	44260124			HMDB0012102	1.162	1.0313	0.8473	1.0678	0.9711	1.3666	1.3212	1.1051	1.3941	1.3866	0.8884	0.7945	0.9662	1.0155	1.1742	0.7398	0.9928	0.8786	1.2755	0.4249	1.3732	1.2249	1.281	1.7531	1.1414	0.9923	0.6805	1.0091	0.8827	0.7551	0.9164	1.095	0.8887	1.0072	0.9807	0.7731	0.7654
3122	sphingomyelin (d18:1/20:1, d18:2/20:0)*	Lipid	Sphingomyelins	48491	LC/MS Pos Late	100006292	2450	757.622		222403-67-0			0.9149	0.8947	0.8019	1.0379	0.7926	1.2248	1.224	1.0548	1.2127	1.3709	0.8236	0.7407	0.894	0.9946	1.0772	0.8647	1.1787	1.0014	1.0655	0.5269	1.3681	1.3025	1.2431	1.679	0.9986	1.0023	0.8624	0.916	0.9166	0.7561	0.9115	1.0573	0.8434	1.0121	1.0383	0.7657	0.816
3124	sphingomyelin (d18:1/21:0, d17:1/22:0, d16:1/23:0)*	Lipid	Sphingomyelins	52495	LC/MS Pos Late	100009025	3000	773.653					1.0278	1.2117	1.1829	1.1443	0.9121	1.1969	0.9722	0.9934	1.0573	1.179	1.0621	0.531	1.0617	1.3158	1.5675	0.5439	0.8761	0.7722	0.9075	0.2131	1.4999	1.592	1.3391	2.0422	1.1843	0.6149	0.4866	0.6781	0.5206	0.5217	1.1501	1.3583	1.1425	0.9434	1.0066	0.4561	0.5164
3126	sphingomyelin (d18:1/22:1, d18:2/22:0, d16:1/24:1)*	Lipid	Sphingomyelins	48493	LC/MS Pos Late	100006295	2775	785.653				HMDB0012104	1.2753	1.4176	1.2221	1.6251	1.2724	0.9141	0.8734	0.8747	0.8626	1.0859	1.2793	0.7832	1.3364	1.3204	1.4551	0.4973	0.714	0.6545	0.8508	0.2918	1.6319	1.6752	1.7655	2.1118	1.2774	0.6923	0.484	0.6514	0.6106	0.563	1.199	1.3828	1.2662	1.2699	1.2815	0.5261	0.5817
3127	sphingomyelin (d18:1/22:2, d18:2/22:1, d16:1/24:2)*	Lipid	Sphingomyelins	57477	LC/MS Pos Late	100006296	2350	783.638					1.5208	1.9427	1.5831	2.2616	1.5008	0.8132	0.9005	0.7105	0.7345	0.8568	1.6567	1.0995	1.647	1.4165	1.4443	0.6634	0.7208	0.6933	0.7899	0.4682	1.4934	2.2865	2.3857	2.2796	1.3554	0.5734	0.6229	0.6864	0.5321	0.5901	1.5988	1.4623	1.383	1.5409	1.1509	0.4978	0.5362
3129	sphingomyelin (d18:1/24:1, d18:2/24:0)*	Lipid	Sphingomyelins	47153	LC/MS Pos Late	100005986	3200	813.684	44260126	94359-13-4		HMDB0012107	1.1947	1.2783	1.2045	1.2707	1.2413	1.0801	1.0941	0.8356	0.9477	0.6981	1.1775	0.9148	1.2194	1.1492	1.4577	0.7415	1.0243	0.9055	0.9113	0.372	1.0858	1.4378	1.3765	1.4209	0.9757	0.8395	0.7449	0.8249	0.6405	0.9156	1.0417	1.0934	0.9379	1.0315	0.8783	0.6553	0.7468
3131	sphingomyelin (d18:1/25:0, d19:0/24:1, d20:1/23:0, d19:1/24:0)*	Lipid	Sphingomyelins	57478	LC/MS Pos Late	100015792	3500	829.716					0.826	1.0026	0.8486	0.964	0.951	0.9021	0.7099	1.7365	0.6863	1.2562	0.8379	0.7951	0.9166	1.8342	1.2641	0.519	1.9175	1.0898	0.641	0.3495	1.5929	2.6578	2.0453	1.2346	1.0875	0.3495	1.2145	0.5287	0.9685	1.445	1.5314	1.9905	0.5901	0.496	1.8656	1.017	1
3114	sphingomyelin (d18:2/14:0, d18:1/14:1)*	Lipid	Sphingomyelins	47154	LC/MS Pos Late	100005985	1860	673.528					1.4378	2.0172	1.2551	2.108	1.4607	1.2187	0.997	0.8475	1.1586	1.003	1.381	0.9056	1.4512	1.2436	1.2439	0.5132	0.8267	0.7275	0.7562	0.3601	1.6445	1.7567	2.4583	1.938	0.9168	0.6733	0.6434	0.8535	0.6067	0.7725	1.3756	1.3732	0.9314	1.2096	1.0428	0.6252	0.687
3117	sphingomyelin (d18:2/16:0, d18:1/16:1)*	Lipid	Sphingomyelins	42459	LC/MS Pos Late	100004329	2002	701.559					1.1827	1.141	1.0788	1.2914	1.1525	0.9661	0.94	0.8469	0.943	1.0077	1.1886	0.939	1.3177	1.363	1.4513	0.6912	0.9923	0.8761	0.9657	0.5014	1.3059	1.3108	1.3116	1.4884	0.8666	0.8224	0.6312	0.7767	0.6017	0.7813	1.1198	1.2861	1.0935	1.1827	1.0861	0.6955	0.7245
3109	sphingomyelin (d18:2/18:1)*	Lipid	Sphingomyelins	57474	LC/MS Pos Late	100015788	2025	727.575	52931155			HMDB0001348	1.0443	1.0387	0.9255	1.2073	0.9992	1.1752	1.2445	0.9696	1.0588	1.0008	0.9596	0.7367	1.1025	1.1084	1.1961	0.9687	1.2331	1.092	1.0937	0.6938	1.1902	1.2485	1.2293	1.6099	0.777	0.7453	0.9149	0.872	0.6738	0.7534	0.8853	1.14	0.7642	1.0278	1.0088	0.7772	0.6516
3125	sphingomyelin (d18:2/21:0, d16:2/23:0)*	Lipid	Sphingomyelins	57480	LC/MS Pos Late	100015790	2500	771.638					1.2715	1.8417	1.3652	1.8043	1.2922	0.9142	0.9794	0.68	0.7632	1.1006	1.2985	0.8215	1.3391	1.2659	1.4286	0.352	0.7369	0.5447	0.803	0.324	1.7119	2.1689	2.2337	1.9422	1.4129	0.3997	0.3541	0.6569	0.4348	0.4544	1.2913	1.3547	1.123	1.3933	1.0206	0.3244	0.4664
3128	sphingomyelin (d18:2/23:0, d18:1/23:1, d17:1/24:1)*	Lipid	Sphingomyelins	52435	LC/MS Pos Late	100008956	3000	799.669	134757653				0.9741	1.1604	1.0951	1.1558	1.0318	1.3482	1.2233	1.0398	1.0868	0.8553	1.0199	0.6595	0.9921	1.1487	1.4394	0.7487	1.2224	1.0079	1.0516	0.4358	1.0331	1.4555	1.351	1.4631	0.9301	0.8163	0.8001	0.9386	0.6935	0.9426	0.9637	1.0504	0.785	0.8818	0.7558	0.6587	0.7708
3110	sphingomyelin (d18:2/23:1)*	Lipid	Sphingomyelins	57482	LC/MS Pos Late	100015791	2500	797.653					0.9471	1.0592	1.0352	0.9206	0.9693	1.2515	1.5757	0.9844	0.9765	0.9214	1.005	0.8635	0.9286	1.1111	1.3313	0.8732	1.3219	1.0075	1.0378	0.6527	1.0711	1.3536	1.103	1.3031	1.0226	0.7359	1.05	1.0168	0.8501	1.114	0.9593	0.995	0.8346	0.8215	0.8064	0.8261	0.9309
3130	sphingomyelin (d18:2/24:1, d18:1/24:2)*	Lipid	Sphingomyelins	52437	LC/MS Pos Late	100008957	2750	811.669	85336023				1.0069	0.973	1.0179	1.0478	1.0347	1.0302	1.1856	0.8092	0.9155	0.7787	1.0128	0.8664	1.0832	1.1887	1.3342	0.7781	1.0678	1.0226	0.961	0.6025	1.0429	1.1682	1.129	1.3218	0.8418	0.8207	0.8733	0.8578	0.7747	1.0581	0.8986	1.1298	0.8472	0.8277	0.8946	0.837	0.9931
3111	sphingomyelin (d18:2/24:2)*	Lipid	Sphingomyelins	57479	LC/MS Pos Late	100015789	2400	809.653					0.8354	0.7192	1.014	0.6852	0.7395	1.2434	1.425	0.9379	1.0043	0.8112	0.7904	0.9109	0.7107	0.961	1.0286	1.0196	1.1603	1.0663	1.1251	0.9954	1.0142	1.2554	0.737	1.0069	0.9957	0.9638	1.2514	1.1352	0.9604	1.2008	0.9331	1.102	0.6778	0.6597	0.9646	0.9266	1.0303
3105	stearoyl sphingomyelin (d18:1/18:0)	Lipid	Sphingomyelins	19503	LC/MS Pos Late	1538	2450	731.606	6453725	85187-10-6;85187-10-6	C00550	HMDB0001348	0.8827	0.6206	0.6769	0.7643	0.8629	1.3729	1.3852	1.001	1.2479	0.8959	0.664	0.9632	0.8333	0.9238	1.1236	0.999	1.3512	1.1183	1.2477	0.7728	0.8545	1.0081	0.7719	1.1869	0.7888	1.0873	1.1269	1.1717	1.0952	1.2525	0.6483	0.9815	0.7485	0.7918	0.7996	1.1255	1.1344
3107	tricosanoyl sphingomyelin (d18:1/23:0)*	Lipid	Sphingomyelins	52436	LC/MS Pos Late	100008955	3350	801.684				HMDB0012105	0.8676	0.9207	0.9373	0.9584	0.8623	1.8454	1.3139	1.1976	1.4081	1.0416	0.8667	0.5514	0.8018	1.0547	1.3958	0.8531	1.4416	1.054	1.2801	0.4811	0.9164	1.1373	1.1954	1.4208	0.9297	1.0827	1.0461	1.2024	0.9341	1.2048	0.8279	0.9534	0.7604	0.7857	0.849	0.8901	0.9572
3159	sphingosine	Lipid	Sphingosines	17747	LC/MS Pos Late	297	1393	300.29	5280335	123-78-4	C00319	HMDB0000252	1.6244	1.7287	1.1294	0.6608	3.2338	1.0596	1.6214	0.9905	0.7186	1.2045	1.2313	3.5025	2.1843	2.762	1.6405	0.7811	1.1526	0.8811	0.6882	1.0095	0.5739	0.6788	1.168	0.8156	0.5856	0.7213	0.6723	1.0789	0.6624	0.5685	0.8145	3.3072	1.0243	1.146	0.5988	0.8444	0.6759
3161	sphingosine 1-phosphate	Lipid	Sphingosines	34445	LC/MS Polar	100000626	1850	378.241	5283560	26993-30-6	C06124	HMDB0000277	0.9799	1.1433	1.0995	0.8309	0.9965	1.0077	1.0138	0.7558	0.8806	0.8451	1.1139	0.5974	1.134	1.0448	1.1222	0.7354	0.98	0.9098	0.9653	0.8671	1.0672	1.1272	1.2658	1.1473	1.0564	0.9491	0.946	1.0435	1.0105	1.0035	1.0689	1.1638	1.0405	0.8572	0.9734	0.8893	0.8328
3209	3beta-hydroxy-5-cholestenoate	Lipid	Sterol	54805	LC/MS Neg	100006370	5398	415.322	165511	6561-58-6	C17333		0.4334	0.4334	0.5346	1.2746	0.8947	0.4334	0.5856	0.9158	1.4025	0.4334	0.4334	0.4334	0.7764	0.6359	1.0114	0.4334	1.0569	1.4427	2.779	1.2317	0.4334	0.4334	1.4846	1.2398	0.4334	0.4334	0.7971	0.4334	1.0455	0.7276	0.4334	0.8514	0.7086	0.9298	1.5317	0.4334	1.2071
3219	4-cholesten-3-one	Lipid	Sterol	38125	LC/MS Pos Late	100002227	2520	385.346	91477	601-57-0	C00599	HMDB0000921	1.0116	0.9884	0.842	0.8249	0.8506	1.3979	1.1137	0.9848	1.3451	1.5174	1.1832	1.1443	0.9678	1.039	0.8217	0.8411	1.2998	0.8284	0.9603	0.699	0.7071	1.2459	1.5504	1.2558	0.8698	1.1462	1.2905	1.248	0.8532	0.7116	1.049	1.4796	0.7886	1.062	0.8057	0.8626	1.2987
3206	7-HOCA	Lipid	Sterol	36776	LC/MS Neg	100001609	5288.1	429.301	3081085	115538-85-7	C17337	HMDB0012458	0.5139	0.6428	0.4901	0.5146	0.6058	0.7104	1.0407	0.9593	1.3432	0.6439	0.8327	0.6695	1.2143	0.6734	1.0998	1.1728	1.7431	1.4092	2.2192	3.7341	0.3832	0.5245	0.6603	0.5276	0.511	0.5427	1.6638	1.1435	1.1525	1.1325	0.5618	1.1521	0.8999	1.1784	1.5411	2.2573	2.0978
3221	beta-sitosterol	Lipid	Sterol	27414	LC/MS Pos Late	100001033	3054	397.383	222284	83-46-5	C01753	HMDB0000852	1.3525	1.9736	1.6971	1.8294	1.2655	1.5162	0.6959	1.58	1.4178	1.0258	1.409	0.8032	1.277	1.5443	1.2852	0.5777	0.9742	0.7062	0.7774	0.6963	1.347	1.325	2.231	1.9219	0.9469	0.7944	0.578	0.6033	0.5428	0.6933	1.4925	1.2394	0.9266	1.2135	0.8875	0.8516	0.5837
3224	campesterol	Lipid	Sterol	33997	LC/MS Pos Late	100001269	2873	383.367	173183	474-62-4	C01789	HMDB0002869	1.4435	1.8881	1.7001	1.4736	1.3727	1.4611	0.6738	1.0121	1.1421	0.9879	1.5434	0.9155	1.2215	1.5827	1.2555	0.4859	1.0939	0.5832	0.8308	0.5577	1.7438	1.5084	2.2246	1.6584	0.9419	0.8066	0.5946	0.6699	0.5797	0.8135	1.7092	1.3242	0.9588	1.221	0.9136	0.7888	0.7667
3192	cholesterol	Lipid	Sterol	63	LC/MS Pos Late	266	2707	369.352	6432564;11025495;5997	57-88-5	C00187	HMDB0000067	1.3423	1.5784	1.4686	1.3777	1.1915	1.0836	0.8999	0.8814	0.8525	0.9124	1.4494	1.0328	1.2642	1.2096	1.4665	0.7912	1.0884	0.9093	0.7824	0.4011	1.2402	1.4506	1.5949	1.3858	0.8343	0.8501	0.6979	0.7137	0.69	0.8332	1.3432	1.4281	1.1467	1.172	0.9541	0.724	0.874
3193	cholesterol sulfate	Lipid	Sterol	35324	LC/MS Polar	100001606	681	465.304	65076	2864-50-8	C18043	HMDB00653	1.0581	1.1821	1.1176	1.038	0.9446	1.0075	0.7625	0.7189	0.75	0.7665	1.2886	0.9278	1.1897	1.1961	1.2781	0.7271	1.0706	0.9275	0.9346	0.7176	0.9592	0.8905	1.1098	1.0226	0.8202	0.9942	0.7133	0.8356	0.9102	0.8843	1.1693	1.2384	1.123	1.0058	1.0685	1.0765	1.2447
1460	2-methylcitrate/homocitrate	Energy	TCA Cycle	52282	LC/MS Neg	100008929	575	205.035	515;439459		C01251	HMDB0003518,HMDB0000379	0.9399	0.9438	0.8427	1.0387	0.7106	0.9606	1.2203	1.0116	1.0843	1.59	1.1368	1.1239	1.0544	0.8505	1.1101	0.7988	1.0999	1.0767	1.1577	0.7824	0.6949	0.9795	1.5871	1.2494	1.1378	0.9717	0.9188	0.6545	0.7853	0.6504	1.6916	1.2991	1.2103	1.499	1.3721	0.9633	0.8375
1441	aconitate [cis or trans]	Energy	TCA Cycle	46173	LC/MS Polar	100001359	4260	173.009	643757;444212		C02341,C004174	HMDB0000958,HMDB000072	1.0425	1.0074	0.8808	0.651	0.7045	0.6795	0.6474	1.3122	0.8678	1.1712	0.6562	1.3796	0.5436	1.217	0.7789	1.2265	1.1117	1.0621	0.58	0.6052	0.9502	1.1785	1.6796	1.1283	1.4253	0.78	0.7711	0.5625	1.0339	0.7207	1.1544	1.8676	0.9195	1.0903	1.0988	1.1195	0.9926
1445	alpha-ketoglutarate	Energy	TCA Cycle	528	LC/MS Polar	93	2700	145.014	51	305-72-6;328-50-7;22202-68-2	C00026	HMDB0000208	0.4976	0.6972	1.0637	0.8747	0.2981	0.9431	0.358	0.3505	1.0243	0.2029	1.4876	0.7228	0.349	0.9576	1.1453	0.9612	1.6342	1.6638	1.136	1.1191	0.5077	1.0432	2.4541	1.216	0.9757	1.4554	0.4589	1.3091	0.8344	0.9234	1.8124	1.4444	1.3408	0.6553	1.5039	1.1477	1.0705
1439	citrate	Energy	TCA Cycle	1564	LC/MS Neg	1124	582	191.02	311	77-92-9	C00158	HMDB0000094	1.2179	1.2194	1.3194	1.0418	1.1303	1.1371	1.0074	0.9481	0.9722	1.0921	0.9894	1.2816	0.8606	0.997	0.9721	0.8542	0.8187	1.0555	0.8775	0.7622	0.9373	1.1175	1.3718	1.1105	1.0575	1.1791	0.8997	0.8755	0.9107	0.569	0.8935	1.1299	1.0337	1.2429	1.0137	0.8512	0.774
1449	fumarate	Energy	TCA Cycle	1643	LC/MS Polar	330	3084	115.004	444972	100-17-8	C00122	HMDB0000134	1.1107	0.6934	1.0672	0.4902	0.9717	1.0775	1.0771	0.6992	0.9536	0.7589	1.0487	1.4309	1.0333	1.0182	0.869	1.0138	0.9896	1.1356	1.0104	1.1912	0.7289	0.7988	1.6739	1.1017	0.8456	0.9638	0.7879	1.3363	1.2089	0.5982	0.8862	2.2202	0.9012	1.2942	0.7169	1.2257	0.7915
1443	isocitrate	Energy	TCA Cycle	12110	LC/MS Pos Early	1206	773	210.061	5318532	20226-99-7	C00451	HMDB0001874	1.1279	1.0251	1.2824	1.1716	0.6871	1.193	1.0613	0.7759	1.4448	0.9498	1.068	0.7737	0.7001	0.7113	0.9166	1.1073	0.7849	0.9963	0.7891	1.0299	1.1493	1.2279	1.4199	1.5693	1.2643	1.4097	0.875	0.8551	0.8913	0.6285	0.9108	1.0828	0.8568	1.125	1.0037	0.748	0.7073
1444	isocitric lactone	Energy	TCA Cycle	54724	LC/MS Polar	100009239	2970	173.009	98259	4702-32-3			0.9081	0.7045	1.0765	0.5731	1.4059	0.7788	1.0326	0.6306	1.1048	0.8357	0.5172	1.2307	0.9818	1.9374	1.5652	0.8467	0.8323	1.1454	1.21	0.8655	0.7989	0.9642	1.9107	1.2917	1.1109	0.9242	0.5961	1.186	1.011	0.6786	1.7237	2.7375	1	2.0744	1.1435	0.8861	0.739
1455	itaconate	Energy	TCA Cycle	18373	LC/MS Polar	100000455	2969	129.019	811	97-65-4	C00490	HMDB0002092	1.0821	1.4468	0.9941	0.7589	0.9646	1.0893	1.0451	1.0449	0.7986	0.8115	7.1883	1.2346	5.4873	0.9976	0.7583	0.7897	0.9062	1.0024	1.7083	3.826	0.6762	1.5162	1.0515	0.9953	1.0965	0.5705	0.9184	0.922	0.7148	0.6311	2.3104	3.1886	1.4133	1.5997	0.8528	1.0418	0.6011
1451	malate	Energy	TCA Cycle	1303	LC/MS Neg	409	615.6	133.014	525	6915-15-7	C00497,C00149,C00711	HMDB0000744,HMDB0031518,HMDB0000156	1.1045	0.8197	1.1683	0.4803	1.1495	1.0798	1.165	0.7871	0.9606	0.9251	1.0833	1.4791	1.0269	1.1412	0.9527	0.9723	1.0061	1.2339	1.0385	1.1192	0.6826	0.7582	1.5228	1.1157	0.7946	0.9939	0.6017	1.2706	0.9036	0.3774	0.8102	1.8512	0.8316	1.1586	0.6321	1.279	0.7832
1448	succinate	Energy	TCA Cycle	1437	LC/MS Polar	252	3149	117.019	1110	110-15-6	C00042	HMDB0000254	0.7342	0.9758	1.1484	0.7518	0.3866	1.095	1.0941	0.6193	1.2161	0.9794	1.2236	0.9519	0.9001	0.6198	1.0206	1.0513	0.8578	1.0343	1.3048	1.168	0.7483	0.8436	1.2664	1.4822	1.4586	1.2631	0.7885	1.3954	1.16	0.9332	0.9411	0.8019	1.2902	1.3	0.8957	0.794	0.8738
1447	succinylcarnitine (C4-DC)	Energy	TCA Cycle	37058	LC/MS Pos Early	100001948	2291	262.128	71464481	256928-74-2		HMDB0061717	1.3917	0.7451	0.2797	0.2485	2.1844	1.2837	1.8201	0.3784	0.4861	1.1561	1.3355	1.5121	1.7211	1.9834	0.6369	1.9202	2.8276	1.5142	1.0372	0.7755	0.2485	0.2485	1.0513	0.7965	0.2485	0.2485	0.8401	0.9628	0.5447	0.4594	0.5407	3.0349	0.2644	1.4472	0.3303	1.9093	1.3204
1456	tricarballylate	Energy	TCA Cycle	15729	LC/MS Polar	2053	4200	175.025	14925	99-14-9	C19806	HMDB0031193	0.6188	0.636	0.6625	0.7126	1.1171	0.6373	0.8973	1.9482	0.3428	1.3123	0.8631	2.4229	0.8641	3.5928	2.9056	1.7184	0.5381	0.809	0.385	0.5898	1.7871	2.1274	3.2307	1.1737	1.589	0.7965	0.7666	0.4404	0.5519	1.3369	3.6927	4.1753	1.1027	1.3875	1.975	1.184	0.5484
4390	biopterin	Cofactors and Vitamins	Tetrahydrobiopterin Metabolism	12358	LC/MS Neg	1548	1398	236.079	445040	22150-76-1	C06313	HMDB0000468	0.6842	1.0332	1.4585	1.3084	0.8847	1.3129	1.3053	0.7128	1.0508	0.4809	1.0851	1.0256	1.472	0.6249	0.793	0.6834	0.8452	1.0261	1.3985	0.4379	0.7051	0.8506	0.9366	0.995	0.8219	1.1113	0.7815	1	0.9978	0.4379	0.7484	0.8858	0.8014	1.3833	1.0004	1.0817	1.2186
4420	thiamin (Vitamin B1)	Cofactors and Vitamins	Thiamine Metabolism	5341	LC/MS Pos Early	873	3050	265.112	1130	59-43-8	DG00125,C00378,D08580	HMDB0000235	0.7894	0.5699	0.8112	0.2928	1.4302	0.8513	0.8018	0.2928	0.4352	0.6881	1.4377	5.0322	1.3732	2.9577	1.7968	0.9024	0.7329	1.9596	1.809	0.9783	0.9282	1.0493	3.2195	1.2657	1.2022	0.8829	0.4535	1.0656	0.9233	0.4949	2.5253	9.1939	1.1137	3.2836	1.1907	0.9225	1
4421	thiamin monophosphate	Cofactors and Vitamins	Thiamine Metabolism	15798	LC/MS Pos Early	523	2378	345.078	1131;3382778	532-40-1	C01081	HMDB0002666	1.1403	0.9737	0.7493	0.2207	2.3452	0.5762	0.3203	0.2207	0.412	0.6106	1.2412	5.516	1.6137	2.6499	2.2502	0.7692	0.8022	1.1964	1.1422	0.9974	0.8335	0.7449	1.2303	1.2436	0.9751	0.5649	0.2207	1.0026	0.651	0.2207	2.4038	4.9375	1.44	2.4206	1.3378	0.7294	0.8049
4374	alpha-CEHC	Cofactors and Vitamins	Tocopherol Metabolism	48188	LC/MS Neg	100002206	4045	277.144	9943542	4072-32-6		HMDB0001518	0.3911	0.6149	1.014	0.9796	0.3911	1.2701	1.2482	1.0459	1.3525	1.4216	0.4681	0.3911	0.672	0.3911	0.3911	0.3911	0.7389	0.7694	0.9487	1.0064	1	0.6626	0.813	1.1652	1.3104	1.0974	1.7472	1.3734	1.2102	1.1483	0.3911	0.3911	0.4955	0.3911	0.3911	0.4836	0.4159
4360	alpha-tocopherol	Cofactors and Vitamins	Tocopherol Metabolism	1561	LC/MS Pos Late	1105	2522	430.378	86472	59-02-9;10191-41-0	C02477	HMDB0001893	0.313	2.2522	2.9775	3.4224	0.1252	0.3091	0.2076	0.8816	2.4547	0.118	3.4544	0.2397	0.9638	0.0466	0.4349	0.1308	0.0367	0.1813	1.5883	0.0374	1.2959	3.1875	1.8627	2.8788	3.7132	1.0362	0.4694	0.2126	0.6471	1.0523	1.653	1.1762	2.7019	2.3638	2.1724	0.3201	0.0343
4382	gamma-tocopherol/beta-tocopherol	Cofactors and Vitamins	Tocopherol Metabolism	52473	LC/MS Pos Late	100008998	2384	416.364			C14152,C02483	HMDB0006335,HMDB0001492	0.2924	0.7019	0.9256	0.4674	0.309	0.5543	0.323	0.9887	1.3704	0.5792	0.7568	1.0113	0.7923	0.6594	0.8099	1.5268	1.089	3.1956	1.4811	0.81	0.7713	0.6159	1.8549	0.4531	1.6239	0.7669	1.2761	0.8916	1.1894	1.622	1.7581	1.6343	1.4876	0.9556	1.9967	2.4544	1.8305
322	3-indoxyl sulfate	Amino Acid	Tryptophan Metabolism	27672	LC/MS Neg	100000467	2222.2	212.002	10258	2642-37-7		HMDB0000682	1.1713	1.751	1.3754	1.5488	1.0057	1.4912	1.4915	1.1024	1.3809	1.0284	1.3596	0.7367	0.9943	0.7115	0.8841	0.6822	0.5871	0.4796	0.5865	0.5523	1.0323	1.8211	1.4762	1.1775	1.0678	0.9833	1.5773	1.5183	0.9147	0.9593	1.029	0.8144	0.907	0.6551	0.6966	0.5655	0.6813
290	5-hydroxyindoleacetate	Amino Acid	Tryptophan Metabolism	437	LC/MS Neg	71	1510.2	190.051	1826	54-16-0	C05635	HMDB0000763	0.9983	1.7792	1.2346	0.8866	1.4576	0.522	0.4963	0.5925	0.2581	0.411	1.0017	2.7155	1.8399	1.0932	0.9679	0.2581	0.2581	0.2581	0.2581	0.2581	1.4606	1.137	1.4187	1.3295	1.5062	0.2581	0.3739	0.4534	0.2581	0.2581	0.2581	0.2581	0.8853	1.6202	0.6332	0.2581	0.2581
275	anthranilate	Amino Acid	Tryptophan Metabolism	4970	LC/MS Pos Early	1258	2606	138.055	227	118-92-3	C00108	HMDB0001123	0.81	0.5898	0.7535	1.4488	1.2389	0.9608	0.6745	0.428	0.428	0.428	1.003	2.2272	1.457	0.6852	1.1092	0.428	0.428	0.428	0.428	0.428	1.1824	1.09	1.4259	1.0879	0.7553	0.428	0.5093	0.9291	0.7166	0.428	1.114	0.7519	1.0298	1.0975	0.997	0.428	0.428
261	C-glycosyltryptophan	Amino Acid	Tryptophan Metabolism	48782	LC/MS Neg	100006379	1777	365.135	10981970	180509-18-6		HMDB0240296	2.1706	1.3039	1.2496	1.4609	2.7103	0.8557	1.3435	1.3242	0.9073	1.8292	1.1148	2.1556	1.611	1.2767	1.025	0.6386	0.975	1.2263	0.8696	0.7216	1.2722	1.3761	0.5959	1.1907	0.9159	0.7233	1.2835	0.5999	0.8221	0.6452	0.6206	1.6599	0.8749	1.1607	0.9309	0.8699	0.5295
316	indole-3-carboxylate	Amino Acid	Tryptophan Metabolism	38116	LC/MS Neg	100002185	1710	160.04	69867	771-50-6	C19837	HMDB0003320	1.4362	1.1463	1.4038	1.245	1.906	0.9366	0.8111	0.8893	0.7848	0.3824	1.2415	2.0104	1.3337	1.0832	2.0041	0.3587	0.3587	0.4667	0.5647	0.3971	1.0414	1.3837	1.2865	1.305	0.9586	0.3587	0.3587	0.467	0.3587	0.3607	0.8199	1.3878	0.9468	1.1613	1.6751	0.676	0.3587
299	indoleacetate	Amino Acid	Tryptophan Metabolism	27513	LC/MS Neg	100001034	2200	174.056	802	6505-45-9	C00954	HMDB0000197	1.0998	1.967	1.3992	1.5579	1	0.9434	0.9037	0.6391	1.0433	0.3484	1.7262	1.1651	1.4177	0.9463	1.3287	0.502	0.2419	0.2652	0.3507	0.4867	1.314	1.1869	1.6633	1.2438	1.9103	0.539	0.3554	0.6067	0.2587	0.4643	1.5109	2.2834	2.0146	1.6102	1.4208	0.2419	0.5034
318	indoleacetylglycine	Amino Acid	Tryptophan Metabolism	54730	LC/MS Neg	100006730	2610	231.077	446640	13113-08-1			1.7662	3.2525	1.7616	1.5194	1.2589	0.4798	0.5214	0.2449	0.7699	0.2426	2.0992	1.7455	1.7596	2.0261	2.6336	0.3709	0.342	0.4601	0.4266	0.3123	1.714	1.4549	2.0237	1.5412	1.864	0.268	0.1893	0.3315	0.2273	0.3307	2.335	3.4304	1.8795	1.5187	1.2301	0.1808	0.3437
298	indolelactate	Amino Acid	Tryptophan Metabolism	18349	LC/MS Pos Early	100000463	2600	206.081	92904	832-97-3	C02043	HMDB0000671	1	1.0954	1.147	1.2548	0.6621	0.6014	0.3802	0.4032	0.402	0.3591	1.5231	1.1782	1.54	1.4822	1.9443	0.2104	0.2884	0.2722	0.4754	0.2104	1.1811	1.21	1.4909	1.2048	1.2149	0.3899	0.3504	0.3817	0.3417	0.2104	1.6956	2.2262	1.9482	1.5025	1.2365	0.2104	0.4086
305	indolepropionate	Amino Acid	Tryptophan Metabolism	32405	LC/MS Pos Early	100001083	3205	190.086	3744	830-96-6		HMDB0002302	0.2255	0.2255	0.3149	0.2255	0.4833	3.848	1.1035	1.6225	3.473	0.4124	1.2511	0.2255	0.3412	0.7222	0.3456	1.9059	4.614	1.8628	1.2867	2.8814	0.7373	0.2255	0.6171	0.6259	0.5019	4.6876	0.6921	2.329	1.8846	2.5949	0.9826	0.5099	1	0.2255	0.9521	0.5309	2.5058
323	indoxyl glucuronide	Amino Acid	Tryptophan Metabolism	52749	LC/MS Neg	100008931	1940	308.078	2733785	35804-66-1		HMDB0010319	2.0275	3.1385	2.3524	2.6751	1.9741	0.8161	1.1437	0.9584	1.9903	0.6988	1.8611	0.7772	1.8151	0.5672	1.1204	0.2465	0.1888	0.1888	0.1888	1.319	0.7601	2.7188	1.6625	1.979	0.9873	0.3023	1.1957	0.8355	0.5039	0.1888	0.7852	0.5718	0.855	0.8504	1.0662	0.2445	0.1888
272	kynurenate	Amino Acid	Tryptophan Metabolism	1417	LC/MS Neg	98	2224	188.035	3845	492-27-3	C01717	HMDB0000715	0.9379	1.0362	2.9531	1.736	1.244	0.1066	0.0567	0.0757	0.1319	0.1084	2.7166	1.833	3.2096	3.2617	3.5847	0.0373	0.0275	0.0566	0.1145	0.0377	1	1.7421	2.7876	2.2993	2.7938	0.0275	0.0438	0.0716	0.1062	0.0275	2.1961	4.5586	1.6157	4.7489	4.3854	0.0275	0.1526
267	kynurenine	Amino Acid	Tryptophan Metabolism	15140	LC/MS Pos Early	100000265	2739	209.092	161166	2922-83-0	C00328	HMDB0000684	1.1937	1.1756	1.4377	1.3467	1.5872	0.6886	0.4916	0.5095	0.6032	0.5079	1.8941	2.4804	2.3469	2.0934	1.8275	0.1671	0.315	0.2342	0.4186	0.12	1.0983	1.2373	1.4359	1.2346	1.4134	0.2732	0.4738	0.3741	0.3808	0.3217	1.5897	1.6876	1.2221	1.7255	1.2311	0.2467	0.5173
270	N-acetylkynurenine (2)	Amino Acid	Tryptophan Metabolism	48757	LC/MS Neg	100006378	2378	249.088	73817779				1.3674	1.6435	2.122	2.4067	1	0.7781	0.4945	0.6511	0.9157	0.5602	2.4929	1.0654	1.446	2.2663	2.1551	0.1872	0.1942	0.1724	0.3136	0.1631	1.2827	1.5917	2.2097	1.6181	2.0641	0.1631	0.5296	0.3846	0.4822	0.2196	2.2577	2.1515	1.6722	1.7287	1.7567	0.3149	0.6558
255	N-acetyltryptophan	Amino Acid	Tryptophan Metabolism	33959	LC/MS Neg	100001254	2630	245.093	439917;700653	1218-34-4	C03137	HMDB0013713	1.3367	1.715	2.4913	2.2654	0.8747	0.7878	0.5729	0.4275	0.9507	0.4682	2.4809	1.1556	1.7629	1.6851	2.0697	0.3028	0.4605	0.5847	0.4906	0.2588	1.4238	1.9232	3.5712	1.6425	2.5398	0.3476	0.5099	0.4442	0.5288	0.2559	1.9163	2.2835	2.0186	2.1159	2.195	0.3352	0.7768
274	N-formylanthranilic acid	Amino Acid	Tryptophan Metabolism	43549	LC/MS Polar	100004561	900	164.035	101399	3342-77-6	C05653	HMDB0004089	1.0349	1.4707	1.1854	0.7334	1.1964	0.6845	0.6403	0.5968	0.7342	0.8713	1.6698	2.141	1.5144	2.187	2.0031	0.7525	0.6229	0.5852	0.4926	0.8194	0.7932	1.1795	1.3048	1.3291	1.1228	0.479	0.9879	1.0121	0.4877	0.5969	1.8732	1.8983	1.8997	1.2441	1.5997	0.6763	0.9035
263	oxindolylalanine	Amino Acid	Tryptophan Metabolism	64568	LC/MS Pos Early	100022120	2756	221.092	20977764				1.3345	1.3792	1.8353	1.263	2.3178	0.6648	0.4741	0.3546	0.4728	0.4518	1.2572	3.1209	2.2339	2.9352	2.1256	0.1425	0.3158	0.4485	0.1745	0.1425	1.4403	1.4842	2.1979	1.2952	1.7572	0.1696	0.3431	0.2732	0.3106	0.2044	1.6828	3.8929	1	2.0373	1.7421	0.3178	0.7562
282	picolinate	Amino Acid	Tryptophan Metabolism	1512	LC/MS Pos Early	1022	910	124.039	1018	98-98-6	C10164	HMDB0002243	0.5717	0.6419	0.9099	1.0882	0.583	0.443	0.443	0.443	0.443	0.443	1.3046	1.2002	0.9426	1.2631	1.16	0.443	0.443	0.443	0.443	0.443	0.443	0.5693	0.9572	1.0565	0.7645	0.443	0.443	0.443	0.443	0.443	1.403	1.461	1.033	0.9934	1.0066	0.443	0.443
287	serotonin	Amino Acid	Tryptophan Metabolism	2342	LC/MS Pos Early	504	2550	177.102	5202	153-98-0	C00780	HMDB0000259	1.9987	2.1853	0.5761	1.0883	1.6251	0.8559	1.0284	0.4646	0.6135	0.6169	1.575	0.4928	1.9161	1.0266	1.6797	0.5263	0.8948	0.7505	0.9734	0.7885	1.9497	2.83	1.6648	1.8639	1.9469	0.8321	0.8448	0.645	0.9294	1.1365	1.4348	1.8865	2.3794	1.9731	1.701	0.5414	0.6501
254	tryptophan	Amino Acid	Tryptophan Metabolism	54	LC/MS Pos Early	565	2986	205.097	6305	73-22-3	C00078	HMDB0000929	1.3067	1.6339	2.1967	1.8989	1.2766	0.6225	0.4394	0.3765	0.6403	0.4162	1.5749	1.1782	1.8137	1.5154	1.9062	0.241	0.4739	0.4586	0.3649	0.23	1.495	1.6838	1.7458	1.4067	1.8746	0.2975	0.3724	0.3089	0.3249	0.2538	1.4822	1.4673	1.6504	1.766	1.7527	0.2978	0.6911
278	xanthurenate	Amino Acid	Tryptophan Metabolism	15679	LC/MS Neg	100000015	1476	204.03	5699	59-007	C02470	HMDB0000881	0.3357	0.3173	0.8528	0.6901	0.2301	0.2301	0.2301	0.2301	0.2301	0.2301	1.2542	1.0258	0.9752	1.8571	1.7658	0.2301	0.2301	0.2301	0.2301	0.2301	0.3814	0.663	1.1621	0.7867	0.8339	0.2301	0.2301	0.2301	0.2301	0.2301	1.1986	1.8277	1.0248	1.2305	1.5221	0.2301	0.2301
164	1-carboxyethyltyrosine	Amino Acid	Tyrosine Metabolism	62564	LC/MS Neg	100020421	1846	252.088					0.6829	0.6371	1.4362	0.3711	0.4773	1.573	1.0285	0.3711	0.4531	0.3711	1.3692	1	0.6939	0.848	0.9527	1.8386	1.8529	2.4765	2.0097	2.6688	0.3711	0.7195	2.1623	0.6118	2.5544	2.2469	0.4701	2.8144	0.922	1.0063	0.9815	2.3524	0.7311	0.9481	1.0546	0.6753	1.3692
181	3-(4-hydroxyphenyl)lactate (HPLA)	Amino Acid	Tyrosine Metabolism	32197	LC/MS Neg	240	1379	181.051	9378	6482-98-0	C03672	HMDB0000755	0.5625	0.7531	1.0109	0.6511	0.5597	0.8786	0.7768	0.4085	0.498	0.4724	1.3497	0.5963	1.2776	0.9015	0.9556	1.0459	1.385	1.3792	1.4262	1.3232	0.6651	0.9856	1.5124	0.9118	2.3595	1.0154	0.8563	1.2003	0.9891	1.0189	1.4232	2.3443	1.5245	1.6042	1.3148	0.7363	1.328
230	4-hydroxycinnamate sulfate	Amino Acid	Tyrosine Metabolism	48410	LC/MS Neg	100006095	1000	242.997	6070438	376374-66-2			0.3298	0.966	0.3298	0.3298	0.3298	0.6053	1.2097	0.8848	1.405	0.5011	0.3298	0.9632	0.3298	0.4755	0.881	3.4428	0.7651	0.3298	1.0768	0.8661	0.3298	0.3298	0.3298	0.3298	0.3298	1.7162	1.1349	1.0033	1.4864	0.7369	0.3298	0.3298	0.3298	0.3298	0.3298	0.9967	2.8962
232	4-hydroxyphenylacetate sulfate	Amino Acid	Tyrosine Metabolism	53027	LC/MS Neg	100006633	867	230.997					1.5432	2.0965	1.1543	0.9482	0.9579	1.6515	2.3605	0.9035	1.9425	1.004	1.2413	0.9431	0.996	0.6692	1.0127	0.4389	0.4157	0.6162	0.6676	0.4051	0.4007	1.1739	1.461	1.293	1.0257	0.9703	1.6597	1.7822	1.1135	1.2475	0.6823	1.5853	0.842	1.0425	0.8537	0.3514	0.4677
175	4-hydroxyphenylpyruvate	Amino Acid	Tyrosine Metabolism	1669	LC/MS Neg	1141	1690	179.035	979	156-39-8	C01179	HMDB0000707	0.4871	0.6906	1.1748	0.4863	0.2235	0.656	0.4859	0.0958	0.6332	0.1147	2.4145	0.6992	0.5567	2.1092	2.5119	2.0165	2.5998	3.0733	3.6546	3.1132	0.2313	0.694	1.0806	0.4237	0.9194	2.1452	0.2459	3.1405	0.7163	1.8277	4.4722	7.0953	2.5257	0.6898	1.4104	1.6619	1.4601
163	N-acetyltyrosine	Amino Acid	Tyrosine Metabolism	32390	LC/MS Neg	100001104	1680	222.077	68310	537-55-3		HMDB0000866	0.7482	1.2625	1.738	1.7978	0.3583	2.2707	1.6941	0.5798	1.0174	0.567	0.9308	0.273	0.4967	0.7138	0.6541	1.3412	1.2668	1.4709	1.112	2.0867	0.9931	1.0069	1.2227	0.9481	3.1635	2.0849	1.3199	2.1804	1.4044	0.9167	0.6953	1.3194	0.7998	0.5733	0.9178	0.682	0.6898
227	N-formylphenylalanine	Amino Acid	Tyrosine Metabolism	48433	LC/MS Neg	100006056	2360	192.067	7064571;759256	13200-85-6		HMDB0240317	1.4793	0.5405	1.0537	0.5405	1.1101	0.9115	0.798	0.6792	0.8067	0.9936	0.5405	1.3433	1.7483	1.0225	1.061	1.8457	2.6238	1.0937	0.9962	1.7147	0.5405	0.5405	0.9029	0.7798	0.5405	2.2583	0.5506	1.1903	0.7385	0.5405	0.7067	1.7252	1.0038	1.4242	1.4947	0.7098	0.9311
225	p-cresol glucuronide*	Amino Acid	Tyrosine Metabolism	48841	LC/MS Neg	100006191	2420	283.082	154035	17680-99-8		HMDB0011686	4.9738	3.6317	6.5349	7.094	4.7474	0.1163	1.0162	0.2139	0.4156	1.9	3.1499	1	1.7392	0.6608	0.9112	0.0747	0.165	0.1245	0.0764	0.0327	4.9156	6.8257	3.8006	6.2502	2.6966	0.1869	0.4619	0.4806	0.0318	0.0826	1.4195	1.0166	1.1433	1.4992	0.3483	0.0201	0.0581
191	phenol glucuronide	Amino Acid	Tyrosine Metabolism	52747	LC/MS Neg	100006679	1800	269.067	87235	17685-05-1		HMDB0060014	0.2684	1.2389	2.8754	3.8957	2.9529	1.7298	0.869	0.755	1.2826	1.3043	0.1682	0.1574	0.1574	0.3464	0.1574	0.1574	0.1574	0.2842	0.1574	0.1574	1.1998	1.73	1.131	1.4765	2.2879	0.2467	1.6165	0.3835	0.3739	0.1574	0.1574	0.1574	0.1574	0.164	0.7153	0.1574	0.1574
190	phenol sulfate	Amino Acid	Tyrosine Metabolism	32553	LC/MS Polar	100001510	745	172.991	74426	937-34-8	C02180	HMDB0060015	0.5471	1.674	2.4529	2.4639	2.4151	2.7393	1.6258	1.4929	1.6142	1.7563	0.6277	0.2874	0.4139	1.0664	0.5371	0.3076	0.9336	0.7874	0.4615	0.5265	1.3259	1.7965	1.6312	1.477	2.3969	0.8828	2.6479	1.5791	1.1324	0.9154	0.2028	0.2965	0.3877	0.6078	1.2604	0.5419	0.4173
245	thyroxine	Amino Acid	Tyrosine Metabolism	2761	LC/MS Neg	1094	4808	775.679	5819	51-48-9	C01829	HMDB0000248	0.7895	0.9837	1.2326	2.0546	1.4246	2.1132	1.28	1.5513	1.8268	1.2745	0.9097	0.1686	0.9935	0.7328	0.7351	0.1686	0.3507	1.0039	1.3057	0.9092	1.1699	1.046	1.2697	1.667	0.8057	0.8293	1.6786	1.0935	1.4831	1.4111	0.1686	0.4726	0.4012	0.4661	0.8062	0.8809	0.9961
162	tyrosine	Amino Acid	Tyrosine Metabolism	1299	LC/MS Pos Early	815	2430	182.081	6057	60-18-4	C00082	HMDB0000158	0.8796	1.0848	1.5576	1.0042	0.8441	1.3981	1.3313	0.5496	0.8372	0.5995	1.0337	0.4987	0.8881	0.9488	0.977	1.0591	1.0812	1.1611	1.0493	1.6816	0.9015	1.1134	1.0642	1.0321	2.0297	1.3998	0.9879	1.3717	0.9958	0.7841	0.8058	1.2954	0.8047	0.8901	1.1208	0.6565	0.6607
491	2-oxoarginine*	Amino Acid	Urea cycle; Arginine and Proline Metabolism	55072	LC/MS Pos Early	100002784	1760	174.087	558	3715-10-04	C03771	HMDB0004225	1.1062	0.6789	0.7181	0.8402	0.705	0.638	0.7044	0.3575	0.6179	0.5467	1.1556	1.4161	1.1609	1.4678	2.1535	3.1243	3.3669	3.0009	2.4605	2.0717	0.6692	0.7783	1.0585	0.8253	0.5467	0.6894	0.4307	0.7647	0.6636	1.0403	2.8306	2.506	2.0471	1.0868	0.9464	1.4632	1.8308
489	3-amino-2-piperidone	Amino Acid	Urea cycle; Arginine and Proline Metabolism	62853	LC/MS Pos Early	100020361	2065	115.087	5200225	1892-22-4		HMDB0000323	1.862	0.7782	0.7881	0.4922	1.156	1.0051	0.9446	1.0408	0.8268	0.7834	0.8063	1.6547	1.0412	0.9994	1.0793	1.6618	1.5362	1.2524	1.291	1.3116	0.6025	0.7723	0.5089	0.6736	0.8899	1.5273	1.1095	0.9339	1.0006	1.4591	0.5096	1.6473	0.7892	0.7208	1.0766	1.4588	0.9074
522	argininate*	Amino Acid	Urea cycle; Arginine and Proline Metabolism	57461	LC/MS Pos Early	100002769	2150	176.103	160437	157-07-3		HMDB0003148	0.656	0.5157	0.5646	0.5864	1.0205	0.3585	0.4948	0.2412	0.3745	0.7045	1.2377	1.4536	1.4479	1.4022	1.3838	1.8707	2.6658	2.9007	2.5218	0.9795	0.4227	0.465	1.097	0.6457	0.5254	0.2552	0.417	0.3684	0.7391	0.8238	1.6564	2.796	1.7993	2.0093	1.2077	1.1546	2.3147
483	arginine	Amino Acid	Urea cycle; Arginine and Proline Metabolism	1638	LC/MS Pos Early	231	2825	175.119	6322	1119-34-2	C00062	HMDB0000517	0.1762	0.2475	0.8629	1.9754	0.0314	1.2891	0.3113	0.2445	1.717	0.3204	1.1839	0.022	0.1471	0.6759	1.7035	0.6669	1.4101	1.644	1.0912	1.3268	1.1846	1.3828	2.2325	0.9775	1.6699	0.9202	0.3757	1.1581	0.3363	1.8178	1.9242	0.5891	1.0225	0.2166	2.1872	0.572	0.9277
484	argininosuccinate	Amino Acid	Urea cycle; Arginine and Proline Metabolism	15497	LC/MS Pos Early	232	2745	291.13	60150382	156637-58-0	C03406	HMDB0000052	0.3837	0.3837	1.0673	0.7199	0.3837	1.6523	0.4804	0.3837	1.4416	0.5223	1.5078	0.3837	0.3837	0.7175	2.3026	0.9577	1.2625	2.0203	1.0049	1.6053	0.5426	0.84	2.3983	1.0335	1.0192	1.0167	0.3837	1.6139	0.3837	0.7561	1.2537	0.9951	0.635	0.3837	0.9547	0.693	0.7201
492	citrulline	Amino Acid	Urea cycle; Arginine and Proline Metabolism	2132	LC/MS Pos Early	391	1520	176.103	9750	372-75-8	C00327	HMDB0000904	1.3369	0.9651	1.2813	1.1899	0.8883	1.3563	1.4133	0.9399	1.2365	0.8944	1.0651	0.9029	0.9552	0.8919	1.0468	1.7365	1.9337	1.5313	1.7641	1.6477	0.9085	0.875	0.9517	1.1267	1.045	1.2148	0.9592	0.976	0.9081	1.024	1.186	0.9467	1.0314	0.6926	0.8529	0.8674	0.8689
498	dimethylarginine (ADMA + SDMA)	Amino Acid	Urea cycle; Arginine and Proline Metabolism	36808	LC/MS Pos Early	100001810	2850	203.15	123831;169148	102783-24-4	C21189,C03626	HMDB0003334,HMDB0001539	1.14	0.8966	1.4536	1.3191	0.933	1.5423	1.3399	0.9589	1.2105	0.9621	1.1495	0.4658	0.8148	0.8212	1.1236	0.7014	0.8485	1.0624	0.9567	0.9124	1.2353	1.4906	1.3377	1.0449	1.2265	1.2659	1.0857	1.0808	0.9055	1.0379	0.7998	0.884	0.8016	0.846	1.2699	0.693	0.6564
493	homoarginine	Amino Acid	Urea cycle; Arginine and Proline Metabolism	22137	LC/MS Pos Early	100000961	2882	189.135	9085	156-86-5	C01924	HMDB0000670	0.7304	0.5161	1	0.6756	0.8465	2.2169	1.9475	1.2212	1.9609	1.2087	0.6253	0.2425	0.3836	0.4111	0.774	1.4087	1.8125	2.0262	1.9197	3.6713	0.5281	0.8987	0.7023	0.7457	0.9199	2.2413	1.4412	2.18	1.3702	1.5324	0.4331	0.6605	0.2425	0.3533	0.6954	1.1266	0.8353
494	homocitrulline	Amino Acid	Urea cycle; Arginine and Proline Metabolism	22138	LC/MS Pos Early	100000963	1908	190.119	65072	1190-49-4	C02427	HMDB0000679	0.3374	0.2899	0.3873	0.4275	0.4396	1.2521	0.585	0.8005	0.8056	1.0846	0.7674	2.9616	1.182	0.9048	0.5194	1.7909	3.224	2.3471	1.9779	1.4398	0.5066	0.7017	0.6935	0.556	0.6497	0.953	1.4932	1.047	1.3719	1.3588	1.2172	2.4836	0.9265	0.5012	0.8953	2.6345	2.1179
519	N,N,N-trimethyl-alanylproline betaine (TMAP)	Amino Acid	Urea cycle; Arginine and Proline Metabolism	62947	LC/MS Pos Early	100020217	2470	229.155				HMDB0240365	1.5111	0.9546	0.9902	0.9833	1.906	1.269	1.6882	1.2921	1.027	1.378	0.7656	1.2913	0.9372	0.6715	0.5334	1.3349	1.4272	0.9843	0.6905	0.5905	0.9195	1.1546	0.9582	0.9874	0.8323	1.0295	1.4411	0.8295	1.029	1.1564	0.4451	2.0274	0.4009	0.9948	0.5591	1.2369	1.0052
499	N-acetylarginine	Amino Acid	Urea cycle; Arginine and Proline Metabolism	33953	LC/MS Pos Early	100001266	2245	217.13	67427	155-84-0	C02562	HMDB0004620	0.6079	0.516	0.5952	0.5761	0.5543	0.8987	0.9962	0.5499	1.0038	0.5601	1.2261	1.3348	0.6545	1.6832	2.0808	3.6677	3.9769	4.7641	3.0193	1.8567	0.4957	0.567	0.8489	0.5485	0.5894	1.3035	0.5941	1.2461	1.0295	1.2875	2.9785	2.5153	1.7761	0.4626	0.846	1.709	1.2862
504	N-acetylcitrulline	Amino Acid	Urea cycle; Arginine and Proline Metabolism	48434	LC/MS Neg	100001577	940	216.099	656979	33965-42-3	C15532,C02851	HMDB0000856	0.7398	0.5295	0.3524	0.4087	0.4102	0.5997	0.6085	0.4568	0.5735	0.6622	1.461	4.1449	2.2128	2.7143	2.6677	9.5542	11.2477	11.0917	4.5204	5.3171	0.4474	0.5788	0.7968	0.4178	0.5731	0.7778	0.7831	0.8776	0.9202	2.5825	4.2492	6.4869	3.3587	0.97	1.0716	3.597	5.9719
525	N-acetylhomocitrulline	Amino Acid	Urea cycle; Arginine and Proline Metabolism	62707	LC/MS Pos Early	100020513	1363	232.129					0.7861	0.5638	0.2344	0.3343	0.5865	1	0.7362	0.2147	0.7121	0.3432	1.0903	3.3997	1.9454	1.0596	0.7682	2.8125	3.0551	2.2544	2.9667	2.7306	0.1743	0.1743	0.4091	0.5912	0.2274	0.9931	0.6816	1.5226	0.4902	1.092	2.0404	4.7055	1.6978	1.0289	0.4153	2.4454	1.2476
505	N-acetylproline	Amino Acid	Urea cycle; Arginine and Proline Metabolism	34387	LC/MS Pos Early	100001334	1695	158.081	322640	1074-79-9		HMDB0094701	1.0893	0.6156	1.0707	0.6752	0.7658	0.6467	0.3828	0.3828	0.8502	0.3828	0.9988	1.2829	1	0.7103	1.3524	1.7483	1.1441	1.2663	1.4206	0.8088	0.7402	0.3828	1.1861	1.1177	0.6962	0.7514	1.3185	1.0669	0.7948	1.1229	1.3569	0.6116	0.914	0.3828	1.0009	0.8726	1.0049
509	N-alpha-acetylornithine	Amino Acid	Urea cycle; Arginine and Proline Metabolism	32984	LC/MS Pos Early	100000285	2000	175.108	439232	6205-08-09	C00437	HMDB0003357	1.1052	0.5193	0.7882	0.4815	1.6179	1.3321	0.7486	0.8903	0.9155	0.7647	1.0199	2.1755	1.1911	1.4031	1.6766	2.9852	1.5955	2.0329	1.6237	2.948	0.4082	0.5976	0.7109	0.4154	0.1958	1.408	1.307	1.2457	0.7541	1.6462	0.9651	1.3946	0.7632	0.8111	0.7443	1.06	0.9801
508	N-delta-acetylornithine	Amino Acid	Urea cycle; Arginine and Proline Metabolism	43249	LC/MS Neg	100004523	858	173.093	9920500		C00437	HMDB0003357	0.8929	0.8857	0.7131	0.6562	0.7199	1.9738	1.4881	1.7252	1.7536	1.4399	0.8059	1	0.7693	0.9218	0.8773	1.6835	1.8176	1.5742	1.728	2.1822	0.521	0.3788	0.3471	0.3471	0.3471	2.0152	1.2667	1.5341	1.284	1.503	0.7345	0.4601	0.7643	0.3471	0.7566	1.754	0.9136
518	N-methylproline	Amino Acid	Urea cycle; Arginine and Proline Metabolism	37431	LC/MS Pos Early	100001956	1335	130.086	643474	475-11-6		HMDB0094696	0.7204	0.6881	0.9934	0.9911	1.0386	1.2324	0.6956	0.5593	1.4183	0.6962	1.0635	0.4352	1.0897	1.0074	2.0503	0.9242	1.294	1.2099	1.8121	1.4097	0.4352	0.5847	0.4352	1.2334	0.4352	1.0066	0.6916	1.2317	0.504	0.4352	1.0997	1.0369	1.2422	0.8945	0.4773	0.7814	0.7741
521	N-monomethylarginine	Amino Acid	Urea cycle; Arginine and Proline Metabolism	43586	LC/MS Pos Early	100004488	2845	189.135	132862	53308-83-1	C03884	HMDB0029416	0.9807	0.9019	1.247	1.2024	0.7861	1.2014	1.173	0.895	1.3472	0.7756	1.3162	0.4146	0.66	0.9037	1.3889	0.7071	0.748	1.0214	1.0193	1.1461	1.031	1.0534	1.1529	0.84	1.1363	1.3528	0.8603	1.1716	0.6369	1.0849	0.7714	0.7512	1.6848	0.7669	1.2863	0.7531	0.6096
487	ornithine	Amino Acid	Urea cycle; Arginine and Proline Metabolism	1493	LC/MS Pos Early	444	2800	133.097	6262	3184-13-2	C00077	HMDB0000214	1.1196	0.8533	1.1293	0.4775	1.0301	1.318	1.2266	1.0068	1.0327	1.07	0.9932	0.8998	0.9018	1.1165	1.4284	1.2918	1.3412	1.5175	1.5537	1.544	0.5731	0.7986	0.5146	0.8534	0.6806	1.5421	0.9439	1.2196	1.0114	0.8721	0.7637	1.0915	0.7829	0.7811	0.7285	0.8947	0.6818
515	prolylhydroxyproline	Amino Acid	Urea cycle; Arginine and Proline Metabolism	35127	LC/MS Pos Early	100001167	2128	229.118	11902893	18684-24-7		HMDB0006695	1.7586	1.2694	1.8062	2.41	2.3846	1.3136	1.8061	1.2606	0.7522	1.1837	1.1335	0.5695	1.7319	0.7272	0.9956	0.5772	0.7426	1.0044	0.8533	0.4428	1.7965	1.973	1.2984	1.7723	0.9566	1.0382	0.8338	0.6352	1.0376	0.8119	0.6134	0.7573	0.7085	1.1603	1.2051	0.6653	0.6353
495	proline	Amino Acid	Urea cycle; Arginine and Proline Metabolism	1898	LC/MS Pos Early	480	1603	116.071	145742;614;8988	147-85-3	C00148,C000763	HMDB0000162,HMDB0003411	1.0302	0.9259	1.3541	0.927	0.9293	1.2808	0.9873	0.6273	1.1403	0.6311	1.4573	0.8768	1.0352	1.1506	1.6725	0.854	0.7638	1.0583	1.1404	1.4408	0.7512	1.0127	1.1763	0.8676	0.9146	1.2062	0.6866	1.1114	0.6916	0.9376	1.0433	1.1037	1.0417	0.843	1.0623	0.5518	0.5771
513	hydroxyproline	Amino Acid	Urea cycle; Arginine and Proline Metabolism	32306	LC/MS Pos Early	1001	1064	132.065	5810	51-35-4	C01157	HMDB0000725	1.2829	0.93	1.2656	1.409	1.4148	1.0312	1.3281	0.8177	0.631	0.8924	1.3614	1.111	1.187	1.3223	1.5869	0.6556	0.7173	0.9881	0.7657	0.5171	1.235	1.5051	0.9179	1.1683	0.7902	1.0219	0.8883	0.7116	0.9003	0.9061	1.2368	1.1908	1.131	0.8697	1.3475	0.6762	0.5228
485	urea	Amino Acid	Urea cycle; Arginine and Proline Metabolism	1670	LC/MS Neg	533	720	103.015	1176	57-13-6	C00086	HMDB0000294	1.0228	0.7446	0.7351	0.8993	0.9442	0.9912	1.0696	0.6037	0.7336	1.1414	1.2807	0.7239	0.9487	1.2634	0.992	1.0198	1.549	2.0036	1.6161	1.011	1.008	0.7062	1.1026	0.5924	0.4835	1.058	1.1772	0.9705	0.7168	1.3008	1.3939	1.6236	1.1508	0.8795	0.7867	0.886	1.4576
4437	retinal	Cofactors and Vitamins	Vitamin A Metabolism	40807	LC/MS Pos Late	100004088	1666	285.221	638015		C00376	HMDB0001358	1.2031	1.2973	0.9982	1.0945	1.8931	1.0018	1.0631	0.9222	0.726	1.5059	1.0623	1.6042	1.3555	1.7117	1.4506	0.742	0.6529	0.7132	0.5909	0.3947	1.0513	0.9689	1.3342	1.139	0.5934	0.7622	0.8075	0.8885	0.536	0.8419	1.5957	1.2664	1.0652	1.2753	1.0307	0.747	0.9113
4429	retinol (Vitamin A)	Cofactors and Vitamins	Vitamin A Metabolism	1806	LC/MS Pos Late	498	1636	269.226	445354	68-26-8	C00473	HMDB0000305	0.9632	1.67	1.4974	1.5154	0.872	1.1811	0.9957	1.0156	1.0104	0.6263	1.5153	0.4054	1.2481	0.6193	1.0746	0.4708	0.4222	0.5287	0.7976	0.2707	1.1651	1.3623	1.4737	1.4302	1.2971	0.8258	0.8565	0.7976	0.6491	0.8259	1.4051	0.9645	1.3443	1.2164	1.4934	0.455	0.5123
4450	pyridoxal	Cofactors and Vitamins	Vitamin B6 Metabolism	1651	LC/MS Pos Early	491	2343	168.065	1050	65-22-5	C00250	HMDB0001545	0.6643	0.975	1.2345	1.0998	0.7472	1.0055	0.8243	0.5281	1.1586	0.699	1.1187	0.422	0.7653	0.9031	1.0937	0.6805	0.9045	1.1831	1.0891	1.3914	1.0003	1.1462	1.1723	0.9402	1.1824	1.3519	0.9104	1.8085	0.9962	1.2358	1.0614	1.6453	1.069	0.9178	0.9997	0.6448	0.8523
4447	pyridoxamine	Cofactors and Vitamins	Vitamin B6 Metabolism	2150	LC/MS Pos Early	568	2975	169.097	1052	58052-48-5	C00534	HMDB0001431	0.5465	0.4232	0.9867	0.879	0.9491	1.1972	0.8618	0.4991	1.1096	0.4232	0.997	0.8593	0.6978	2.262	1.3919	0.8978	0.4232	1.6435	1.4134	2.7454	0.7458	0.7636	1.6861	0.8285	1.1128	1.6679	0.611	2.2122	1.335	1.2693	1.855	3.5979	1.5357	1.8281	1.003	0.5484	0.9254
4451	pyridoxate	Cofactors and Vitamins	Vitamin B6 Metabolism	31555	LC/MS Neg	100001121	2185	182.046	6723	82-82-6	C00847	HMDB0000017	0.8841	1.1922	1.4603	0.8667	1.0166	0.9515	0.8469	0.8542	0.7874	0.9431	1.1322	0.7853	2.0941	0.7155	1.0088	0.5692	0.9683	1.3077	1.1186	1.0314	0.8159	1.0669	1.467	1.1891	1.8355	0.4706	1.0283	1.3992	0.7954	0.5024	0.8968	2.631	1.0282	2.3883	1.1233	0.6175	0.9327
[truncated: 3 more columns]

## Sheet: Liver
												CLIENT IDENTIFIER	FB06136155	FB06136154	FB06136153	FB06136152	FB06136149	FB06136145	FB06136151	FB06136129	FB06136150	FB06136126	FB06136144	FB06136142	FB06136114	FB06136107	FB06136109	FB06136111	FB06136198	FB06136165	FB06136190	FB06136182	FB06341580	FB06341551	FB06341569	FB06341602	FB06341597	FB06341603	FB06341600	FB06341612	FB06341620	FB06341610	FB06341550	FB06341568	FB06341558	FB06341563	FB06341574	FB06341557	FB06341554
												PARENT SAMPLE ID	7780666	7780667	7780668	7780669	7780670	7780671	7780672	7780673	7780674	7780675	7780676	7780677	7780678	7780679	7780680	7780681	7780682	7780683	7780684	7780685	7780686	7780687	7780688	7780689	7780690	7780691	7780692	7780693	7780694	7780695	7780696	7780697	7780698	7780699	7780700	7780701	7780702
												SAMPLE NAME	UCIR-02851	UCIR-02852	UCIR-02853	UCIR-02854	UCIR-02855	UCIR-02856	UCIR-02857	UCIR-02858	UCIR-02859	UCIR-02860	UCIR-02861	UCIR-02862	UCIR-02863	UCIR-02864	UCIR-02865	UCIR-02866	UCIR-02867	UCIR-02868	UCIR-02869	UCIR-02870	UCIR-02871	UCIR-02872	UCIR-02873	UCIR-02874	UCIR-02875	UCIR-02876	UCIR-02877	UCIR-02878	UCIR-02879	UCIR-02880	UCIR-02881	UCIR-02882	UCIR-02883	UCIR-02884	UCIR-02885	UCIR-02886	UCIR-02887
												AGE	10-12 weeks	10-12 weeks	10-12 weeks	10-12 weeks	10-12 weeks	10-12 weeks	10-12 weeks	10-12 weeks	10-12 weeks	10-12 weeks	10-12 weeks	10-12 weeks	10-12 weeks	10-12 weeks	10-12 weeks	10-12 weeks	10-12 weeks	10-12 weeks	10-12 weeks	10-12 weeks	10-12 weeks	10-12 weeks	10-12 weeks	10-12 weeks	10-12 weeks	10-12 weeks	10-12 weeks	10-12 weeks	10-12 weeks	10-12 weeks	10-12 weeks	10-12 weeks	10-12 weeks	10-12 weeks	10-12 weeks	10-12 weeks	10-12 weeks
												CLIENT MATRIX	Liver	Liver	Liver	Liver	Liver	Liver	Liver	Liver	Liver	Liver	Liver	Liver	Liver	Liver	Liver	Liver	Liver	Liver	Liver	Liver	Liver	Liver	Liver	Liver	Liver	Liver	Liver	Liver	Liver	Liver	Liver	Liver	Liver	Liver	Liver	Liver	Liver
												CLIENT SAMPLE NUMBER	1	2	3	4	5	6	7	8	9	10	11	12	13	14	15	16	17	18	19	20	21	22	23	24	25	26	27	28	29	30	31	32	33	34	35	36	37
												GENDER	male	male	male	male	male	male	male	male	male	male	male	male	male	male	male	male	male	male	male	male	male	male	male	male	male	male	male	male	male	male	male	male	male	male	male	male	male
												GROUP ID	Ctrl-LD-ZT4	Ctrl-LD-ZT4	Ctrl-LD-ZT4	Ctrl-LD-ZT4	Ctrl-LD-ZT4	Trp-LD-ZT4	Trp-LD4-ZT	Trp-LD-ZT5	Trp-LD4-ZT	Trp-LD-ZT6	Ctrl-LD-ZT16	Ctrl-LD-ZT16	Ctrl-LD-ZT16	Ctrl-LD-ZT16	Ctrl-LD-ZT16	Trp-LD-ZT16	Trp-LD-ZT16	Trp-LD-ZT16	Trp-LD-ZT16	Trp-LD-ZT16	Ctrl-DD-ZT4	Ctrl-DD-ZT4	Ctrl-DD-ZT4	Ctrl-DD-ZT4	Ctrl-DD-ZT4	Trp-DD-ZT4	Trp-DD-ZT4	Trp-DD-ZT4	Trp-DD-ZT4	Trp-DD-ZT4	Ctrl-DD-ZT16	Ctrl-DD-ZT16	Ctrl-DD-ZT16	Ctrl-DD-ZT16	Ctrl-DD-ZT16	Trp-DD-ZT16	Trp-DD-ZT16
												GROUP NUMBER	5	5	5	5	5	6	6	6	6	6	7	7	7	7	7	8	8	8	8	8	17	17	17	17	17	18	18	18	18	18	19	19	19	19	19	20	20
												LIGHT CONDITION	LD	LD	LD	LD	LD	LD	LD	LD	LD	LD	LD	LD	LD	LD	LD	LD	LD	LD	LD	LD	DD	DD	DD	DD	DD	DD	DD	DD	DD	DD	DD	DD	DD	DD	DD	DD	DD
												MASS EXTRACTED	24	24	24	24	24	24	24	24	24	24	24	24	24	24	24	24	24	24	24	24	24	24	24	24	24	24	24	24	24	24	24	24	24	24	24	24	24
												TIME POINT	ZT4	ZT4	ZT4	ZT4	ZT4	ZT4	ZT4	ZT4	ZT4	ZT4	ZT16	ZT16	ZT16	ZT16	ZT16	ZT16	ZT16	ZT16	ZT16	ZT16	ZT4	ZT4	ZT4	ZT4	ZT4	ZT4	ZT4	ZT4	ZT4	ZT4	ZT16	ZT16	ZT16	ZT16	ZT16	ZT16	ZT16
												TREATMENT	Ctrl	Ctrl	Ctrl	Ctrl	Ctrl	Trp	Trp	Trp	Trp	Trp	Ctrl	Ctrl	Ctrl	Ctrl	Ctrl	Trp	Trp	Trp	Trp	Trp	Ctrl	Ctrl	Ctrl	Ctrl	Ctrl	Trp	Trp	Trp	Trp	Trp	Ctrl	Ctrl	Ctrl	Ctrl	Ctrl	Trp	Trp
PATHWAY SORTORDER	BIOCHEMICAL	SUPER PATHWAY	SUB PATHWAY	COMP ID	PLATFORM	CHEMICAL ID	RI	MASS	PUBCHEM	CAS	KEGG	Group HMDB	Ctrl-LD-ZT4	Ctrl-LD-ZT4	Ctrl-LD-ZT4	Ctrl-LD-ZT4	Ctrl-LD-ZT4	Trp-LD-ZT4	Trp-LD4-ZT	Trp-LD-ZT5	Trp-LD4-ZT	Trp-LD-ZT6	Ctrl-LD-ZT16	Ctrl-LD-ZT16	Ctrl-LD-ZT16	Ctrl-LD-ZT16	Ctrl-LD-ZT16	Trp-LD-ZT16	Trp-LD-ZT16	Trp-LD-ZT16	Trp-LD-ZT16	Trp-LD-ZT16	Ctrl-DD-ZT4	Ctrl-DD-ZT4	Ctrl-DD-ZT4	Ctrl-DD-ZT4	Ctrl-DD-ZT4	Trp-DD-ZT4	Trp-DD-ZT4	Trp-DD-ZT4	Trp-DD-ZT4	Trp-DD-ZT4	Ctrl-DD-ZT16	Ctrl-DD-ZT16	Ctrl-DD-ZT16	Ctrl-DD-ZT16	Ctrl-DD-ZT16	Trp-DD-ZT16	Trp-DD-ZT16
1642	(14 or 15)-methylpalmitate (a17:0 or i17:0)	Lipid	Fatty Acid, Branched	38768	LC/MS Neg	100002945	5695	269.249	8181;17903417		C16995	HMDB0061859	2.3393	0.7743	0.7002	0.6785	3.4946	1.4464	0.8602	1.3698	0.8858	0.6905	0.9743	0.664	3.6462	3.7523	1.3253	0.9583	1.0525	0.8085	0.8949	0.9376	1.5267	3.7	2.7455	2.5973	1.6003	0.9691	0.7058	0.7162	0.9475	1.2974	6.1789	2.2365	3.322	0.7456	0.8796	0.9902	1.1636
1648	(16 or 17)-methylstearate (a19:0 or i19:0)	Lipid	Fatty Acid, Branched	38296	LC/MS Neg	100002356	5993	297.28	3083779	2724-59-6		HMDB0037397	2.5118	0.5698	0.5242	0.6164	3.9689	1.2702	0.7496	1.2416	1.0017	0.6576	0.7524	0.4969	5.6457	3.7722	1.6093	0.7688	0.8067	0.6214	0.8842	1.0341	1.3773	5.6879	2.8569	3.1237	1.6037	0.7406	0.7911	0.5921	1.0913	1.0713	10.2524	2.9466	3.8895	0.5776	0.6596	0.8334	0.9509
1498	(2 or 3)-decenoate (10:1n7 or n8)	Lipid	Medium Chain Fatty Acid	63436	LC/MS Neg	100021502	4990	169.123					0.7765	0.5605	0.7739	0.7961	0.949	0.9504	0.7036	1.9939	1.8983	1.4211	1.0923	0.573	0.8889	0.5197	1.2632	1.5308	1.0227	0.9557	0.7499	1.1681	1.2686	1.1221	0.7764	0.7402	1.8629	0.5197	1.5315	1.0745	1.3241	1.07	0.9773	0.5197	0.8795	0.8165	1.2784	1.1306	0.7245
4288	(3'-5')-adenylyladenosine*	Nucleotide	Dinucleotide	62396	LC/MS Neg	100020723	2173	595.142	94231				0.7835	0.7835	0.7835	0.7835	0.7835	1.2109	1.4396	0.9664	0.7835	0.9604	0.7835	0.7835	0.7835	0.7835	0.7835	0.7835	0.8511	1	0.7835	0.7835	0.8088	0.7835	0.7835	0.7835	0.7835	0.7835	1.5522	1.0382	0.7835	1.0263	0.7835	0.7835	0.7835	0.844	0.7835	1.2045	0.7835
4285	(3'-5')-adenylylcytidine	Nucleotide	Dinucleotide	52753	LC/MS Neg	100009062	1920	571.131	10875494	4833-63-0			0.4891	0.5146	0.8508	0.4891	0.9839	1.3983	1.3553	1.3424	0.7872	1.702	0.9399	0.7259	0.4891	0.4891	1.0264	1.0148	1.6699	1.1203	1.3312	0.7757	0.6249	1.4267	0.5359	0.4953	0.5979	0.8105	1.4873	1	1.3206	1.447	0.4891	0.4891	0.4891	1.5671	0.4891	1.8912	0.8345
4287	(3'-5')-adenylyluridine	Nucleotide	Dinucleotide	52740	LC/MS Neg	100009060	2002	572.115	145459093	3051-84-1			0.4382	0.4382	0.4382	0.4382	0.4382	1.0482	1.3581	1	0.731	0.8687	1.2102	0.4382	0.4382	0.4382	0.8301	1.0877	0.6798	1.1039	1.2176	0.7699	0.4382	0.8353	0.4382	0.4382	0.4382	0.4382	0.95	0.9666	0.4382	1.0843	0.4382	0.4382	0.4382	1.2814	0.4382	1.0319	0.4382
550	(N(1) + N(8))-acetylspermidine	Amino Acid	Polyamine Metabolism	57814	LC/MS Pos Early	100016038	3080	188.176	123689;496		C00612,C01029	HMDB0001276,HMDB0002189	0.6901	0.6512	1.0301	1.1811	1.1998	1.6882	1.1181	1.964	0.9723	1.4491	1.1648	0.615	0.6603	0.6997	0.5825	0.4721	2.048	1.0997	0.8212	1.4455	1.1939	1.1716	1.1926	0.9491	0.7639	1.4984	1.7157	1.4221	1.5904	0.7637	0.6138	0.5902	0.5739	0.6821	0.6627	0.6789	0.6624
1919	(R)-3-hydroxybutyrylcarnitine	Lipid	Fatty Acid Metabolism (Acyl Carnitine, Hydroxy)	43264	LC/MS Pos Early	100003926	2400	248.149	53481617			HMDB0013127	0.8203	0.9331	0.7313	0.8575	0.8149	1.1106	1.4409	1.094	0.8147	1.0373	0.7371	0.6549	1.2516	0.3363	0.327	1.1193	1.7453	1.5888	1.3723	1.3022	0.8962	0.9225	0.8857	1.4301	0.9547	0.9904	1.964	1.729	3.0788	1.4417	0.4678	0.9025	0.3995	1.3036	0.8021	1.0096	1.9655
1920	(S)-3-hydroxybutyrylcarnitine	Lipid	Fatty Acid Metabolism (Acyl Carnitine, Hydroxy)	52984	LC/MS Pos Early	100009271	2340	248.149	71464477			HMDB0013127	0.6164	0.8833	0.6208	0.6866	1.1129	0.5926	1.2887	0.4637	0.5813	0.7814	1.3271	0.9728	0.9265	0.7998	0.4809	1.2133	1.1542	1.0948	1.152	1.4808	1.2646	1.3459	0.8744	1.6975	1.235	1.3049	0.7378	1.1372	1.1377	1.047	0.7065	1.1057	0.4637	0.6818	0.9165	1.6321	1.8509
2359	1,2-dilinoleoyl-GPC (18:2/18:2)	Lipid	Phosphatidylcholine (PC)	52603	LC/MS Pos Late	100008903	2100	782.569	5288075	998-06-1		HMDB0008138	0.9946	0.7664	0.9601	0.9324	0.9296	1.5133	1.6415	1.2816	1.2719	1.2854	0.715	0.671	0.8038	0.7816	0.8372	2.0585	1.421	1.2911	0.9547	0.7033	1.1782	1.2304	1.0054	1.0116	1.4622	1.3892	2.0542	1.6931	1.503	1.7566	0.6438	0.6743	0.6448	0.9447	0.909	0.7716	0.8695
2452	1,2-dilinoleoyl-GPE (18:2/18:2)*	Lipid	Phosphatidylethanolamine (PE)	53174	LC/MS Pos Late	100009217	2150	740.523	9546812			HMDB0009093	0.6053	0.4733	0.8041	0.7128	0.5119	1.7513	2.1343	1.6063	1.5093	1.5645	0.4509	0.5642	0.5837	0.4148	0.8044	2.8562	1.7204	1.8048	1.0718	0.7477	0.9874	0.977	0.5717	0.6369	1.1473	1.7049	3.0964	2.211	1.6928	2.0886	0.3551	0.7784	0.5616	0.8593	0.9171	1.0126	1.2767
2278	1,2-dipalmitoyl-GPC (16:0/16:0)	Lipid	Phosphatidylcholine (PC)	19130	LC/MS Pos Late	100000657	2450	734.569	452110	63-89-8	D03585	HMDB0000564	0.896	0.6696	0.7024	0.7211	0.7665	0.969	1.0725	0.8216	0.9514	0.8631	0.9693	1.0174	1.0673	0.8512	1.0168	1.0758	1.332	1.139	1.0552	1.616	0.8736	0.8641	0.7697	0.8094	1.067	0.9785	1.0897	1.2076	1.054	1.315	0.8999	0.9727	0.9979	0.9292	1.0021	1.2436	1.2691
2404	1,2-dipalmitoyl-GPE (16:0/16:0)*	Lipid	Phosphatidylethanolamine (PE)	57341	LC/MS Pos Late	100009204	2498	692.523	445468			HMDB0008923	0.7879	0.8466	0.6299	0.76	0.7889	0.7386	0.9827	0.6695	0.7604	0.5949	1.2267	1.5912	1.4931	1.2682	1.1183	0.9902	1.9312	1.4525	1.4869	2.1965	0.8035	0.7811	0.715	0.7311	1.0098	0.7773	0.6968	0.8992	0.8791	1.3269	1.4747	1.8581	2.2277	1.4096	1.2208	1.6059	2.022
1220	1,5-anhydroglucitol (1,5-AG)	Carbohydrate	Glycolysis, Gluconeogenesis, and Pyruvate Metabolism	20675	LC/MS Neg	100000580	802	163.061	64960	154-58-5	C07326	HMDB0002712	0.6644	0.5866	0.5775	0.87	0.8327	1.166	1.3754	1.0733	1.0522	1.1914	0.5681	0.9089	0.8392	0.5991	0.6843	1.3907	1.1197	1.2324	1.3033	1.0601	0.6888	0.8837	0.6812	0.7464	0.6131	1.0524	1.2194	1.2695	1.7148	1.2529	0.605	0.6285	0.5074	0.9478	0.7377	1.3296	1.4804
2836	1-(1-enyl-oleoyl)-GPE (P-18:1)*	Lipid	Lysoplasmalogen	44621	LC/MS Pos Late	100005372	1566	464.314					0.7847	0.8126	0.5842	0.6648	0.9081	0.9459	1.119	0.7346	1.0499	0.9395	1.5106	0.9	0.9969	1.0418	1.036	1.0892	1.1574	0.9384	1.3294	2.5745	1.0031	1.0163	0.9139	0.9518	0.7713	0.8132	1.3727	1.1734	0.9719	1.2083	1.0932	0.6479	0.8961	0.9391	0.8805	1.5949	1.3901
2804	1-(1-enyl-palmitoyl)-2-arachidonoyl-GPE (P-16:0/20:4)*	Lipid	Plasmalogen	52673	LC/MS Pos Late	100009002	2300	724.528	52925126			HMDB0011352	0.8774	0.973	0.7797	0.7982	0.876	1.0796	1.114	0.9753	1.0533	1.0152	1.0618	0.8549	0.9452	1.0278	0.8238	0.9403	1.0248	0.9426	1.1094	1.288	0.9323	0.9135	0.8621	0.8863	0.9986	1.03	1.123	1.1146	1.0771	1.169	1.0014	0.8795	0.9598	0.9125	0.9373	1.1286	1.0455
2801	1-(1-enyl-palmitoyl)-2-linoleoyl-GPE (P-16:0/18:2)*	Lipid	Plasmalogen	52677	LC/MS Pos Late	100009069	2400	700.528	52925127			HMDB0011343	0.7406	0.8566	0.8611	0.8406	1.0055	1.0827	1.1482	1.0955	1.0583	1.2995	0.7536	0.9284	0.92	0.9945	0.717	1.3598	0.8298	1.1474	1.2992	1.9021	1.0875	1.0463	0.7006	0.9414	0.9391	0.9626	1.0929	0.9286	1.0545	1.2134	0.9918	0.992	0.8709	0.9672	1.0516	0.9601	1.0177
2806	1-(1-enyl-palmitoyl)-2-oleoyl-GPC (P-16:0/18:1)*	Lipid	Plasmalogen	52478	LC/MS Pos Late	100009007	2550	744.59	34779384			HMDB0007996	0.6019	0.7091	0.4735	0.4319	0.6996	1.0424	1.1918	1.0145	1.2678	1.1718	0.8198	0.5946	0.3316	0.9855	0.6935	1.2231	1.2583	1.0281	1.2722	1.352	0.9002	0.6815	0.8829	0.8314	1.097	1.5737	1.1937	1.4475	0.923	1.2767	0.7381	0.6341	0.8541	0.7669	0.9482	1.0704	1.5515
2800	1-(1-enyl-palmitoyl)-2-oleoyl-GPE (P-16:0/18:1)*	Lipid	Plasmalogen	52477	LC/MS Pos Late	100009005	2750	702.543	52925128			HMDB0011342	0.6833	0.9377	0.7932	0.7594	0.8976	0.9933	0.9264	0.9225	1.0732	1.0505	1.0802	0.7943	0.9222	1.0438	0.8501	1.0352	0.9229	0.9066	1.0765	1.6074	1.4551	1.0312	0.9922	1.1387	0.9502	1.1625	1.2106	1.2515	0.9481	1.1159	1.1835	0.7	1.232	0.7795	0.764	1.1939	1.2209
2802	1-(1-enyl-palmitoyl)-2-palmitoyl-GPC (P-16:0/16:0)*	Lipid	Plasmalogen	52716	LC/MS Pos Late	100009162	2550	718.574	11146967			HMDB0011206	0.8792	0.7596	0.6607	0.6211	0.6524	1.2911	1.3695	0.9798	1.2173	1.1788	0.8059	0.6339	0.8771	0.7699	0.8036	1.2988	1.3563	1.0898	1.2943	1.316	0.8228	0.8542	0.7823	0.79	1.0202	1.2967	1.4323	1.5183	1.5025	1.5559	0.6579	0.8349	0.8486	0.8741	0.9468	1.2795	1.4533
2834	1-(1-enyl-palmitoyl)-GPE (P-16:0)*	Lipid	Lysoplasmalogen	39270	LC/MS Pos Late	100003000	1558	438.298				HMDB0011152	0.9139	0.7418	0.5534	0.6851	0.8802	0.7605	0.9441	0.6709	0.9911	0.9011	1.3392	0.8676	1.0911	1.03	0.9508	1.0277	1.0089	1.0962	1.2684	2.0957	1.022	0.9339	0.8034	0.9493	0.8022	0.7778	1.2261	1.2241	0.9198	1.1028	1.1182	0.8772	0.9937	1.0481	1.025	1.2483	1.073
2818	1-(1-enyl-stearoyl)-2-arachidonoyl-GPE (P-18:0/20:4)*	Lipid	Plasmalogen	52475	LC/MS Pos Late	100008999	2550	752.559	9547058			HMDB0005779	0.7894	0.835	0.6979	0.6406	0.8411	1.0067	1.3674	0.9919	1.1308	1.091	0.8495	0.7295	0.7266	0.9023	0.6657	1.2662	1.187	1.0629	1.332	1.5885	0.9933	0.7951	0.6915	0.8797	1.1029	1.2431	1.3749	1.2235	1.1097	1.3483	0.9695	0.7748	0.8516	0.8068	0.8371	1.2671	1.1798
2810	1-(1-enyl-stearoyl)-2-linoleoyl-GPE (P-18:0/18:2)*	Lipid	Plasmalogen	52748	LC/MS Pos Late	100009225	2750	728.559				HMDB0011376	0.7714	0.8461	0.6774	0.5331	0.8002	1.1105	1.3063	1.0993	1.1917	1.2817	0.7683	0.6537	0.6695	1.0468	0.7223	1.6955	1.3143	1.6057	1.5148	1.7562	0.9757	0.6716	0.7139	0.9233	0.947	1.3998	1.2145	1.1581	0.9756	1.2431	0.9094	0.6821	0.821	0.8103	0.8147	1.2555	1.5224
2809	1-(1-enyl-stearoyl)-2-oleoyl-GPE (P-18:0/18:1)	Lipid	Plasmalogen	52614	LC/MS Pos Late	100008919	3100	730.574	42607457	144371-68-6		HMDB0011375	0.6297	0.9216	0.472	0.402	0.9481	0.8282	1.4933	0.9903	1.0187	0.8261	0.8055	0.4415	0.5094	1.1561	0.402	1.4555	1.0785	1.6586	1.3392	1.2866	1.7545	0.402	0.567	0.8527	1.2784	1.8619	1.004	1.022	0.7418	1.289	1.2045	0.4053	0.9154	1.0105	0.8723	1.0253	1.0274
2838	1-(1-enyl-stearoyl)-GPE (P-18:0)*	Lipid	Lysoplasmalogen	39271	LC/MS Pos Late	100003001	1649	466.329					0.8643	0.745	0.5147	0.5845	0.7057	0.9303	1.1389	0.5901	0.9914	1.1127	0.9454	0.8254	1.0086	1.1167	0.8396	1.2635	1.1438	1.2294	1.5037	2.3462	0.9339	0.8606	0.7911	0.8496	0.8689	0.9852	1.4696	1.383	1.0983	1.3611	1.0704	0.8314	0.8649	0.9429	1.0444	1.4937	1.3198
2635	1-arachidonoyl-GPC* (20:4)*	Lipid	Lysophospholipid	34061	LC/MS Neg	100001551	6074	618.341	24779476		C05208	HMDB0010395	3.205	0.5413	0.6913	0.7909	4.2949	1.0979	1.0191	1.3728	0.4909	0.7805	0.9503	0.7425	4.6371	4.0001	1.7188	1.1534	0.8425	0.7862	1.012	0.7557	2.4396	4.9278	2.9963	4.0951	1.9295	0.988	0.598	0.7819	0.5554	1.7421	7.045	2.0495	2.8421	0.6563	0.7998	0.6724	0.7283
2686	1-arachidonoyl-GPE (20:4n6)*	Lipid	Lysophospholipid	52486	LC/MS Polar	100001571	909	500.278	42607465			HMDB0011517	1.2333	1.0965	1.0506	1.2144	1.1294	0.9232	0.953	1.1031	1.1216	1.1626	1.1475	0.9589	1.0021	0.8977	1.0621	0.9537	0.6507	0.6626	0.8466	0.534	1.2087	1.1198	1.0152	1.1977	1.1864	0.9293	0.9371	0.9431	0.917	0.9134	0.9979	1.0691	1.0245	1.1058	1.107	0.7104	0.7917
2731	1-arachidonoyl-GPI* (20:4)*	Lipid	Lysophospholipid	34214	LC/MS Polar	100001654	1286	619.289	121596217			HMDB0061690	1.2182	0.948	0.8723	1.1316	1.0415	1.0134	1.0008	0.9778	1.2178	0.9993	1.2477	1.0007	1.2052	0.8902	0.9618	0.9539	0.9564	0.9148	1.0353	1.1695	0.8118	1.1376	1.019	0.9204	1.0867	0.7977	1.0687	1.0478	0.9744	1.2304	0.8587	0.9403	1.0346	1.2475	1.0115	0.8642	0.9312
2862	1-arachidonylglycerol (20:4)	Lipid	Monoacylglycerol	34397	LC/MS Neg	100001433	6250	303.233	16019980;5282281	35474-99-8	C13857	HMDB11578	2.2351	0.3981	0.3876	0.4155	2.8846	1.6227	0.3555	0.8884	1.3753	0.7885	0.5483	0.8405	7.1187	1.8736	1.0747	0.5433	0.4886	0.3044	0.3512	0.724	1.4237	4.2058	1.7036	2.6573	1.3202	0.9875	1.2885	0.3364	1.125	0.7007	12.3646	3.1986	3.3661	0.3626	0.4595	0.7745	1.0125
74	1-carboxyethylhistidine	Amino Acid	Histidine Metabolism	64567	LC/MS Pos Early	100022036	2052	228.098	53990435				1.3788	1.1668	1.2415	1.0842	0.9795	0.816	0.9952	0.3048	0.7463	0.4495	1.9365	0.9497	1.1925	1.6124	0.8041	1.1414	0.6181	1.0048	0.9224	0.562	1.0796	1.3462	1.7395	1.5948	1.8434	1.0648	0.6238	0.7874	0.6685	1.1955	1.8378	1.1038	0.7843	1.3722	1.6419	0.6492	0.8402
391	1-carboxyethylisoleucine	Amino Acid	Leucine, Isoleucine and Valine Metabolism	62558	LC/MS Neg	100020427	2628	202.108					1.6791	0.9337	1.103	0.9127	0.9854	1.0339	0.7146	0.4204	0.5085	0.5431	2.038	0.8915	1.9407	1.2948	0.9758	1.2631	1.4068	1.5769	1.3936	0.6751	0.7924	1.3647	2.2267	0.8093	1.4979	0.7352	0.6239	0.8586	0.7442	1.2731	0.9728	1.1091	1.0838	1.6143	1.5164	1.0146	1.1073
340	1-carboxyethylleucine	Amino Acid	Leucine, Isoleucine and Valine Metabolism	62559	LC/MS Neg	100020425	2663	202.108					1.4257	0.8759	0.8601	1.0041	0.9199	0.9959	0.7457	0.384	0.683	0.4687	2.4402	0.9859	1.5092	1.11	1.4488	1.1154	1.1229	1.2853	1.041	0.7726	0.6785	1.3776	1.6411	0.8249	1.2633	0.61	0.6398	0.9676	0.8532	1.168	1.0927	1.0382	1.0347	1.4459	1.2397	1.0586	0.9648
146	1-carboxyethylphenylalanine	Amino Acid	Phenylalanine Metabolism	62566	LC/MS Neg	100020419	2844	236.093	59100900				1.434	0.854	1.0154	0.7964	0.8418	1.0839	0.8832	0.3997	0.66	0.4899	1.9462	0.9832	1.2468	1.1402	1.148	1.224	1.1408	1.1504	1.151	0.7006	0.7212	1.341	1.59	0.8882	1.773	0.6167	0.7296	0.9282	0.9449	1.0919	0.9325	1.2436	1.084	1.527	1.2219	1.0611	0.9846
164	1-carboxyethyltyrosine	Amino Acid	Tyrosine Metabolism	62564	LC/MS Neg	100020421	1846	252.088					1.5034	0.9192	1.3649	0.8479	0.9048	1.129	1.1319	0.3983	0.6248	0.4869	1.8467	0.9661	1.1727	1.5393	0.8775	1.1182	1.1455	0.9895	0.9212	0.518	0.9276	1.7215	1.5567	1.0531	2.4368	0.9749	0.6137	1.0163	0.992	1.0468	0.9748	1.514	1.067	1.4763	1.2217	1.008	0.9596
420	1-carboxyethylvaline	Amino Acid	Leucine, Isoleucine and Valine Metabolism	62562	LC/MS Neg	100020423	2008	188.093					1.4561	0.8281	0.7858	0.7375	0.7491	0.8033	0.5699	0.2838	0.5071	0.4343	1.7963	1.0085	1.596	1.1507	1.0549	1.1858	1.3639	1.4209	1.2178	1.0765	0.7043	1.1225	1.5272	0.6805	1.1605	0.6131	0.4905	0.7656	0.6736	1.0556	0.8637	1.247	1.0451	1.3232	1.1751	1.0701	0.9915
2861	1-dihomo-linolenylglycerol (20:3)	Lipid	Monoacylglycerol	48341	LC/MS Neg	100006121	6400	305.249					4.4883	1.3356	0.5498	0.5977	9.2335	1.3452	0.5613	1.5499	0.5591	0.4185	1.1665	0.5174	5.2587	2.6947	1.1384	0.8344	0.62	0.4177	0.4937	0.22	2.2947	5.4395	2.5436	2.9816	2.6452	0.7911	0.3943	0.4323	0.5871	1.2089	19.8602	2.144	4.0686	0.8616	1.1895	0.2841	0.6223
2884	1-dihomo-linoleoylglycerol (20:2)	Lipid	Monoacylglycerol	35103	LC/MS Neg	100001483	6800	307.264					3.2643	0.2896	0.2896	0.2896	4.012	1.5093	0.4001	1.5721	0.5337	0.2896	0.2896	0.2896	4.4136	3.2619	1.1033	0.8262	0.2896	0.3411	0.4474	0.5287	2.2321	5.181	3.3661	6.1684	2.3843	0.8967	0.5041	0.3968	0.6721	0.7117	14.4492	2.0944	2.9427	0.2896	0.2896	0.5058	0.8294
2866	1-docosahexaenoylglycerol (22:6)	Lipid	Monoacylglycerol	52402	LC/MS Pos Late	100001481	1542	420.311	53480995			HMDB0011587	2.0471	1.8233	1.0492	1.0868	1.6662	0.988	0.7818	1.1452	0.9568	1.1151	0.9926	0.7146	1.0074	0.9882	0.4581	0.8357	0.8991	0.8015	0.6533	0.6677	1.2258	0.8666	1.2491	1.3506	1.1193	1.1946	1.2876	2.0031	1.0742	1.0537	1.4213	0.6295	0.6316	0.8928	1.2689	0.6744	0.772
2863	1-eicosapentaenoylglycerol (20:5)*	Lipid	Monoacylglycerol	53220	LC/MS Neg	100009403	6088	301.217	53480988			HMDB11580	2.1637	0.433	0.3663	0.5455	2.4031	1.6213	0.4675	1.5404	1.0804	0.7664	0.6336	0.5478	3.8259	2.6799	0.9791	0.5939	0.7479	0.4006	0.3586	0.2884	1.1799	4.7242	2.2041	2.9843	1.2738	1.0209	0.9052	0.526	1.4166	1.0657	11.7948	3.4447	5.5879	0.488	0.4392	0.5956	0.8382
2877	1-heptadecenoylglycerol (17:1)*	Lipid	Monoacylglycerol	62449	LC/MS Neg	100020769	6390	267.233					2.4752	1.447	0.5095	0.8594	7.3779	1.6541	0.3123	0.9819	0.77	0.1671	1.2116	0.9681	5.6082	3.2793	1.0068	0.1671	0.2834	0.1671	0.1671	0.1671	1.0878	6.1264	3.0181	4.1776	1.0701	0.5047	0.1671	0.1671	0.5707	0.4247	24.8849	2.3261	5.4507	0.3534	0.6128	0.5906	0.7997
2649	1-lignoceroyl-GPC (24:0)	Lipid	Lysophospholipid	49617	LC/MS Pos Late	100002873	1907	608.465	24779481	325171-59-3		HMDB0010405	0.8167	0.7299	0.6914	0.7397	0.7799	1.1139	0.9397	0.8966	0.8838	0.9346	0.9024	1.0523	0.9958	1.163	1.0146	0.9056	1.4553	1.3047	1.3234	1.8909	0.8445	0.8851	0.7821	0.7004	0.8395	0.9718	1.0771	1.2155	1.0858	1.3306	0.9924	1.1154	1.1179	0.9209	1.0042	1.231	1.3327
2618	1-linolenoyl-GPC (18:3)*	Lipid	Lysophospholipid	45951	LC/MS Neg	100005350	5724	592.326			C04100	HMDB0010388	1.6838	0.2212	0.3985	0.4012	1.8922	1.2973	0.7829	1.2164	0.4978	0.7102	0.4856	0.5316	3.2997	3.3558	1.4132	1.2069	0.856	0.8254	0.8631	0.2539	1.2812	3.3988	1.8475	2.1509	1.0872	0.9773	0.5853	0.7958	0.6982	1.8112	4.7432	1.8225	2.7496	0.5064	0.6548	0.8123	1.0227
2591	1-linolenoyl-GPG (18:3)*	Lipid	Lysophospholipid	62368	LC/MS Neg	100020690	5421	505.257					1.3737	0.6937	0.3237	0.2331	1.1823	1	0.9085	0.5581	0.2331	0.2331	0.8953	0.3156	3.0328	3.4301	0.4682	0.7761	1.2484	1.3783	0.7828	0.7794	0.4248	1.4612	1.6367	1.2912	0.6109	0.7297	0.2331	0.8816	1.1664	1.8689	2.4309	1.9436	4.0481	0.646	0.6888	1.1285	2.2238
2857	1-linolenoylglycerol (18:3)	Lipid	Monoacylglycerol	34393	LC/MS Neg	100001435	6214	277.217	53480978	124151-74-2		HMDB0011569	2.4309	0.5821	0.4828	0.7072	3.6075	2.0241	0.3979	1.0894	1.2479	0.7189	0.6208	0.517	4.9857	3.5106	1.0127	0.9463	0.6303	0.5567	0.4174	0.3214	1.5361	5.1793	2.1047	4.0511	1.0987	1.0683	0.6607	0.5922	0.8685	0.6518	12.0959	2.8015	4.2718	0.5454	0.7413	0.6738	1.184
2365	1-linoleoyl-2-arachidonoyl-GPC (18:2/20:4n6)*	Lipid	Phosphatidylcholine (PC)	52710	LC/MS Pos Late	100009131	2000	806.569	24778979		C05208	HMDB0008147	1.0326	0.7806	0.8417	1.0609	0.9496	1.1374	1.0579	0.8689	0.9525	0.9968	0.8669	0.9342	1.0719	0.8493	0.9222	1.3338	1.1513	1.079	0.9342	0.8874	1.0554	1.2023	1.08	1.062	1.2726	1.0032	1.3031	1.1336	1.0277	1.3855	0.7888	0.8512	0.7702	0.946	0.9822	0.7761	0.8456
2454	1-linoleoyl-2-arachidonoyl-GPE (18:2/20:4)*	Lipid	Phosphatidylethanolamine (PE)	53189	LC/MS Pos Late	100009222	2080	764.523	348279332			HMDB0009102	0.8636	0.7813	0.8828	0.9913	0.8161	1.3413	1.6376	1.2764	1.1594	1.2741	0.6517	0.792	0.8504	0.7419	0.8413	1.7032	1.3354	1.3044	0.9947	0.8038	1.1349	1.0612	0.8533	0.8413	1.3316	1.3007	1.6824	1.4388	1.2503	1.5368	0.7656	0.9182	0.8306	0.99	0.9412	0.9388	1.0053
2360	1-linoleoyl-2-linolenoyl-GPC (18:2/18:3)*	Lipid	Phosphatidylcholine (PC)	53176	LC/MS Pos Late	100009343	1939	780.554	52922731			HMDB0008141	0.5952	0.3123	0.6908	0.5857	0.4731	1.7763	1.4424	1.3562	1.3593	1.4068	0.3327	0.3549	0.632	0.2893	0.7657	2.2453	1.5157	1.2425	1.0625	0.42	0.7621	0.8152	0.4156	0.5597	1.0689	1.5206	1.6192	1.6968	1.5175	1.5813	0.2004	0.4701	0.2536	0.848	1.0239	0.9761	1.099
2616	1-linoleoyl-GPC (18:2)	Lipid	Lysophospholipid	34419	LC/MS Pos Late	100001395	1465	520.34	11988421		C04100	HMDB0010386	0.8913	0.6814	0.7699	0.9299	0.8707	0.9994	1.0596	1.0409	1.0869	1.0069	1.1232	0.7183	0.9244	0.8091	1.0527	1.4217	1.1187	1.0179	1.1041	0.8265	0.938	1.0006	0.7919	0.99	1.0931	0.9261	1.3283	1.2134	1.0609	1.3407	0.8074	0.6929	0.7937	0.9423	0.8469	1.0181	0.8017
2673	1-linoleoyl-GPE (18:2)*	Lipid	Lysophospholipid	36600	LC/MS Pos Late	100001570	1482	478.293	52925130			HMDB0011507	0.8933	0.5757	0.7018	0.7682	0.7293	1.2233	1.093	1.0475	1.2738	1.1746	0.6549	0.7522	0.8787	0.7145	0.9896	1.246	0.937	1.1025	0.9836	0.6379	1.1558	1.0259	0.5483	0.7058	0.9341	1.0386	1.5855	1.4296	1.2229	1.4499	0.7138	0.8324	0.8214	1.2583	1.0104	0.987	1.0396
2715	1-linoleoyl-GPG (18:2)*	Lipid	Lysophospholipid	54885	LC/MS Polar	100009227	860	507.273					0.9665	0.9528	0.9214	0.9295	0.9046	1.1581	1.2689	0.7896	0.8116	0.8396	0.9959	1.0659	0.9451	0.8951	1.0549	1.2097	0.9688	1.272	1.2089	1.4308	0.7532	0.8355	0.9067	0.9711	1.1566	0.8547	1.3742	1.2499	1.4619	1.6398	0.9181	0.9175	1.0041	0.9271	1.2804	1.4563	1.3629
2725	1-linoleoyl-GPI* (18:2)*	Lipid	Lysophospholipid	36594	LC/MS Neg	100001778	5494	595.289	11124828				3.223	0.6583	0.815	0.6572	2.9766	0.5505	0.7264	0.9668	0.4739	0.4989	0.7362	0.8693	4.5567	3.6063	2.1724	1.3714	0.9801	1.0199	1.1437	0.3873	1.8384	4.6876	3.7232	2.6061	2.128	0.515	0.3676	0.6176	0.3311	1.4278	3.7601	2.4888	3.109	1.2612	1.0419	0.6251	0.7702
2705	1-linoleoyl-GPS (18:2)*	Lipid	Lysophospholipid	43676	LC/MS Neg	100004606	5500	520.268					1.4786	0.8043	0.5647	0.4749	2.3045	0.9544	1.1814	1.3856	0.538	0.6926	0.6456	0.5347	2.2135	3.1139	0.7467	1.1631	0.8951	0.9373	1.0456	0.1725	1.6046	3.6943	2.0644	2.634	1.7355	1.3797	0.4865	0.7829	0.5215	1.8115	3.4075	2.4086	1.5288	0.7232	0.7423	0.6979	0.8281
2856	1-linoleoylglycerol (18:2)	Lipid	Monoacylglycerol	27447	LC/MS Neg	100001040	6477	279.233	5283469	2277-28-3		HMDB0011568	2.2559	0.496	0.3827	0.5899	3.4368	2.3426	0.3515	0.9952	1.2334	0.9229	0.4523	0.5857	5.579	1.8629	1.1394	0.7839	0.4214	0.3698	0.3019	0.3339	1.6765	4.7071	1.8936	3.9114	1.1672	0.8289	0.935	0.3851	1.0494	0.5115	10.1613	2.2367	2.8131	0.3743	0.5322	0.7242	1.2703
91	1-methyl-4-imidazoleacetate	Amino Acid	Histidine Metabolism	32350	LC/MS Pos Early	100001208	2064	141.066	75810	2625-49-2	C05828	HMDB0002820	0.9599	0.957	0.9995	0.9619	1.1813	2.0353	1.488	1.1208	0.869	1.1938	0.7249	0.6245	0.5034	0.576	0.6297	1.3365	1.1608	1.353	0.9319	0.8284	1.2052	1.2808	1.0005	1.139	1.0144	1.5332	1.6717	1.7334	1.1275	1.005	0.7011	0.7479	0.6024	0.6874	0.5008	0.935	1.0035
92	1-methyl-5-imidazoleacetate	Amino Acid	Histidine Metabolism	62946	LC/MS Pos Early	100002910	1989	141.066	6451814	4200-48-0		HMDB04988	0.9995	0.7498	0.8593	1.0605	0.8654	1.0051	0.9048	0.8085	0.7674	1.3798	1.0115	0.9649	0.9326	0.9803	1.0478	1.5328	1.6138	0.907	0.9831	0.4634	1.8568	0.7545	1.1499	1.1066	1.3906	1.3919	0.9483	1.2103	0.8831	1.3273	0.64	1.0005	0.9588	1.1194	1.3986	1.1467	0.9599
90	1-methylhistamine	Amino Acid	Histidine Metabolism	43831	LC/MS Pos Early	100001204	3040	126.103	3614	501-75-7	C05127	HMDB0000898	0.4285	1.7905	0.3785	0.5151	2.053	0.7754	1.6762	1.3571	2.3848	1.79	2.2454	0.562	0.5913	1.2034	0.335	1.1296	0.8142	0.6979	1.1537	0.6712	4.4001	0.9497	0.8617	1.2124	1.1794	1.0202	1.3343	0.8573	0.9443	0.9991	1.0009	0.3748	1.1068	0.3503	0.8961	1.6221	1.0122
4316	1-methylnicotinamide	Cofactors and Vitamins	Nicotinate and Nicotinamide Metabolism	27665	LC/MS Pos Early	55	1940	137.071	457	1005-24-9	C02918	HMDB0000699	1.9007	2.8997	1.2542	3.2693	2.5024	0.9627	3.1109	4.0709	1.0041	2.4309	0.9944	0.5132	0.3632	1.1266	0.3062	0.5409	0.6996	0.6358	0.6513	1.0937	1.8628	3.1076	1.0614	3.2696	1.2728	1.3171	1.1139	0.8137	1.0707	0.9959	0.495	0.4944	0.427	0.3274	0.5463	1.3236	0.6596
2266	1-myristoyl-2-arachidonoyl-GPC (14:0/20:4)*	Lipid	Phosphatidylcholine (PC)	53195	LC/MS Pos Late	100009139	1950	754.538	24778634			HMDB0007883	1.1059	0.7293	0.7628	0.9375	0.9054	0.9272	0.8014	0.6121	0.6252	0.7525	1.0956	1.2078	1.0476	0.9584	0.8893	0.7532	1.4051	0.8865	1.0829	1.4261	0.7199	1.247	1.1127	0.9223	0.8965	0.78	1.0685	1.2141	1.1083	1.3885	0.7711	1.1885	1.1707	0.9814	0.8617	1.1746	1.4155
2262	1-myristoyl-2-palmitoyl-GPC (14:0/16:0)	Lipid	Phosphatidylcholine (PC)	19258	LC/MS Pos Late	100000672	2250	706.538	129657	69525-80-0		HMDB0007869	0.8344	0.9189	0.6586	0.7822	0.8367	0.9846	0.9709	0.7988	0.7819	0.7757	1.1779	1.2894	1.1389	1.2672	0.9524	0.5723	1.2483	0.8043	1.0668	1.0241	0.716	1.0336	0.9038	0.8397	0.8835	0.8281	1.0083	1.0978	1.102	1.4085	1.0319	1.256	1.6921	1.0525	0.9917	1.3179	1.6077
2848	1-myristoylglycerol (14:0)	Lipid	Monoacylglycerol	35625	LC/MS Neg	100001618	6353.3	227.202	10957631	75685-84-6	C01885	HMDB0011561	3.0862	1.0485	0.5295	0.7358	4.1286	1.6712	0.4885	1.0478	1.0173	0.7037	1.2521	0.7895	3.9719	5.7594	0.9436	0.5446	0.645	0.6064	0.4902	0.3292	1.6185	7.0323	3.7538	4.0513	1.157	1.1335	0.5117	0.5267	0.9667	0.88	22.3623	3.3246	7.384	0.6642	0.5875	0.703	1.2535
2447	1-oleoyl-2-arachidonoyl-GPE (18:1/20:4)*	Lipid	Phosphatidylethanolamine (PE)	55041	LC/MS Pos Late	100009219	2200	766.538	348281223			HMDB0009069	0.9884	0.9924	0.9601	1.1007	1.0728	1.1796	0.9669	0.7828	0.8665	0.8995	0.8857	1.0021	1.1361	0.944	1.0129	0.9979	1.0485	0.9621	0.9015	0.9783	1.1837	1.3509	1.2727	1.2494	1.2264	0.8572	1.1749	0.8638	0.9744	1.1645	0.9217	1.2059	1.0021	1.2113	1.0424	0.9221	0.9925
2561	1-oleoyl-2-arachidonoyl-GPI (18:1/20:4)*	Lipid	Phosphatidylinositol (PI)	54994	LC/MS Pos Late	100010951	2568	902.575					1.228	1.2717	0.9859	1.3822	1.3856	0.8553	0.892	0.6561	0.8392	0.8398	1.0111	1.2236	1.3523	1.1566	1.0133	0.8156	0.5446	0.6066	0.6462	0.8867	1.2934	1.7329	2.0289	1.4368	1.322	0.4797	0.9956	0.7106	0.9598	1.0064	1.3403	0.9214	1.0386	1.055	1.1197	0.5897	0.6965
2358	1-oleoyl-2-docosahexaenoyl-GPC (18:1/22:6)*	Lipid	Phosphatidylcholine (PC)	52697	LC/MS Pos Late	100009130	2100	832.585	24778955			HMDB0008123	1.0382	0.8934	0.8381	0.907	1.0995	1.1342	0.9942	0.8307	0.9711	1.0308	0.9393	0.8983	0.9046	1.0002	0.8921	0.9998	1.1663	1.2044	1.0769	1.1158	1.0478	0.9549	0.9641	1.048	1.0249	1.089	1.0307	1.0938	1.0567	1.1379	0.8505	0.7867	0.7531	0.8438	0.8967	0.9258	1.0325
2451	1-oleoyl-2-docosahexaenoyl-GPE (18:1/22:6)*	Lipid	Phosphatidylethanolamine (PE)	53209	LC/MS Pos Late	100009220	2119	790.538	52922113			HMDB0009078	1.0045	0.9722	1.0189	1.0952	0.9688	0.9599	0.9331	0.8439	0.9138	0.8014	0.9662	0.8185	0.9028	0.7878	0.8715	1.0529	1.2016	0.9759	1.1266	1.3789	1.15	1.0101	1.0681	0.9819	1.2652	1.0226	0.9955	1.0935	0.8628	1.1993	0.794	0.8528	0.8367	1.1002	1.0626	1.0445	1.0618
2444	1-oleoyl-2-linoleoyl-GPE (18:1/18:2)*	Lipid	Phosphatidylethanolamine (PE)	52687	LC/MS Pos Late	100009078	2270	742.538	9546753			HMDB0005349	0.9285	0.9141	0.9797	0.989	0.832	1.0363	1.1006	1.0632	1.0307	0.9288	0.7637	0.9027	0.9773	0.8941	1.0417	1.6123	1.3764	1.2701	0.9524	0.9444	0.968	1.1533	0.9497	0.9192	1.1765	0.9116	1.3322	1.145	1.1408	1.4281	0.8756	0.9338	0.8889	1.1679	1.011	0.9626	1.1625
2548	1-oleoyl-2-linoleoyl-GPI (18:1/18:2)*	Lipid	Phosphatidylinositol (PI)	52451	LC/MS Pos Late	100008979	2700	878.575	52928384			HMDB0009838	1.303	0.9887	1.2358	1.5047	1.3429	0.9579	1.177	0.7341	1.0355	1.0113	0.7399	0.6746	1.0223	0.4585	0.8492	1.0956	0.5969	0.5805	0.524	0.6867	1.4946	1.7627	1.3921	1.1924	1.823	0.3843	1.8504	1.1049	1.0376	1.2714	0.1531	0.6321	0.4315	0.7373	1.2994	0.3882	0.6539
2613	1-oleoyl-GPC (18:1)	Lipid	Lysophospholipid	48258	LC/MS Pos Late	100001272	1540	522.355	16081932	19420-56-5	C03916	HMDB0002815	1.3138	1.4112	0.9723	1.2952	1.5669	0.9703	1.0754	0.7988	0.6877	0.812	1.8181	1.193	0.8787	0.8466	1.2012	0.8109	0.6851	0.5633	0.9634	0.8048	1.1287	1.5027	1.856	1.4492	1.3368	0.7477	1.1264	1.0951	1.2077	1.2931	0.9612	1.0267	0.8107	0.9733	0.7372	0.9135	0.6975
2671	1-oleoyl-GPE (18:1)	Lipid	Lysophospholipid	35628	LC/MS Pos Late	100001569	1554	480.308	9547071	89576-29-4		HMDB0011506	1.0282	0.8339	0.8955	0.9745	1.0338	0.9231	0.909	0.7163	0.8437	0.7724	1.3627	1.0871	1.0377	1.1394	1.156	0.9371	1.0653	0.9499	0.919	1.0991	0.9165	1.3222	1.2895	1.0749	0.937	0.6365	1.0649	0.9988	0.9478	1.249	1.0773	1.0012	1.1227	1.3704	0.9428	0.9069	1.0527
2713	1-oleoyl-GPG (18:1)*	Lipid	Lysophospholipid	45968	LC/MS Neg	100005716	5610	509.288					3.0975	1.0931	0.6606	0.8468	4.3918	0.7332	1.0392	0.9608	0.4606	0.4643	1.0449	0.8026	6.0763	9.8471	1.4085	0.453	0.6932	0.5963	1.1945	0.6065	1.8689	4.9647	6.0175	6.2777	1.6923	0.4564	0.6134	0.5012	0.9388	1.3917	16.4913	2.7579	5.0646	0.7025	0.8761	1.127	0.3655
2723	1-oleoyl-GPI (18:1)	Lipid	Lysophospholipid	36602	LC/MS Neg	100001777	5599	597.304	86289645			HMDB0061693	5.4297	0.8218	1.0303	1.32	4.0979	0.5281	1.0239	0.9761	0.3148	0.5111	0.6725	1.0847	8.0519	6.3727	1.7611	0.673	0.6287	0.6146	0.8566	0.2114	3.1036	9.9041	10.1621	5.9946	3.4197	0.4324	0.4293	0.5911	0.3876	1.5166	8.0251	2.3724	3.6262	1.3228	0.925	0.2981	0.2847
2703	1-oleoyl-GPS (18:1)	Lipid	Lysophospholipid	19260	LC/MS Neg	100000630	5607	522.284	85036846	326589-90-6		HMDB0061694	3.0928	0.8083	0.6587	0.8511	4.9556	0.4184	0.978	1.5633	0.6677	0.5961	0.8381	0.5489	4.7559	3.9827	1.1759	0.9577	0.4184	0.591	1.1112	0.4184	1.3678	6.162	5.0268	6.1542	2.3559	0.4184	0.4794	0.4184	0.4184	1.022	8.8679	1.035	0.4184	0.5169	0.4184	0.6816	0.4191
2855	1-oleoylglycerol (18:1)	Lipid	Monoacylglycerol	21184	LC/MS Neg	100000924	6650	281.249	5283468	111-03-5		HMDB0011567	4.361	2.3585	0.5453	1.2594	12.2707	2.0676	0.4946	2.0397	0.9204	0.4412	1.4041	0.5981	4.6622	8.0383	1.3486	0.6341	0.4116	0.4241	0.4071	0.3242	3.3369	7.155	5.4946	8.7366	2.0519	0.802	0.7856	0.3899	0.9068	0.6971	33.6292	2.44	6.8851	0.6944	1.0796	0.4305	0.7098
2310	1-palmitoleoyl-2-linolenoyl-GPC (16:1/18:3)*	Lipid	Phosphatidylcholine (PC)	53180	LC/MS Pos Late	100009345	1900	754.538	52922452			HMDB0008008	0.9393	0.7513	1.1086	1.3053	0.9914	1.0366	1.0086	0.7893	0.7361	0.8751	1.0549	1.0405	1.4082	0.792	1.0158	0.9064	1.0833	0.8549	1.136	0.4441	0.9076	1.1649	1.0822	0.9307	1.0334	0.8563	0.9461	1.21	1.3209	1.0327	0.7612	0.838	0.8314	1.7212	1.4692	0.9791	0.7677
2309	1-palmitoleoyl-2-linoleoyl-GPC (16:1/18:2)*	Lipid	Phosphatidylcholine (PC)	52683	LC/MS Pos Late	100009075	2050	756.554	24778768			HMDB0008006	1.118	0.9314	1.2789	1.5779	1.1324	1.1221	1.1427	0.8168	0.7887	0.928	0.9613	0.8597	1.2223	0.7659	0.8339	0.594	0.7311	0.6077	1.0103	0.3835	1.3471	1.6115	1.4193	1.4377	1.5933	0.796	0.9908	1.1185	1.3542	1.0092	0.6414	0.793	0.725	1.4045	1.2853	0.6949	0.7295
2602	1-palmitoleoyl-GPC* (16:1)*	Lipid	Lysophospholipid	33230	LC/MS Pos Late	100001511	1450	494.324	24779461			HMDB0010383	1.3275	1.1179	1.2393	1.7676	1.4929	0.92	0.8549	0.7208	0.6921	0.7612	1.8763	1.2314	1.2567	1.2727	0.9802	0.3396	0.5794	0.4238	0.8232	0.514	1.2106	1.7823	1.9126	1.5951	1.2826	0.5333	0.8123	1.0097	1.1472	0.7896	1.2328	0.9903	1.3638	1.8371	1.2597	0.7377	0.6284
2852	1-palmitoleoylglycerol (16:1)*	Lipid	Monoacylglycerol	52431	LC/MS Neg	100008952	6094	253.217					4.6022	2.0967	0.8558	2.3157	9.7184	1.252	0.2814	0.9067	0.8492	0.3531	2.0814	1.1412	8.0254	8.5738	1.0502	0.14	0.2662	0.1453	0.3387	0.0912	2.7038	8.7557	7.0572	8.3076	1.7727	0.5426	0.4681	0.3253	0.86	0.3825	35.378	3.4958	10.9636	0.9428	0.9498	0.3856	0.5774
2485	1-palmitoyl-2-arachidonoyl-glycosyl-GPE (16:0/20:4)	Lipid	Glycosyl PE	63195	LC/MS Pos Late	100021395	2180	902.575					1.6163	1.5331	1.2332	1.3196	1.6928	1.2894	0.7438	0.9943	0.7777	0.756	1.5444	1.1388	0.9398	1.559	1.4226	0.6652	0.9941	1.0247	0.96	0.7989	1.1507	1.176	1.0832	1.2384	1.1969	0.7419	0.6543	0.6545	0.8567	0.6337	1.034	0.7208	1.186	1.0959	1.0057	0.6569	0.8407
2297	1-palmitoyl-2-arachidonoyl-GPC (16:0/20:4n6)	Lipid	Phosphatidylcholine (PC)	52462	LC/MS Pos Late	100008914	2200	782.569	10747814	35418-58-7	C05208	HMDB0007982	1.0842	0.8813	0.9457	1.058	1.0853	0.8744	0.8873	0.6979	0.751	0.8044	1.0988	1.1066	1.1919	1.1198	1.1138	0.7481	0.9504	0.9084	0.9238	1.109	1.0036	1.0712	0.9981	1.064	1.0217	0.8247	0.8807	0.8681	0.8221	1.0019	1.0184	1.1019	1.0835	1.1379	1.1322	0.8865	0.9699
2416	1-palmitoyl-2-arachidonoyl-GPE (16:0/20:4)*	Lipid	Phosphatidylethanolamine (PE)	52464	LC/MS Pos Late	100008990	2250	740.523	9546800		C05210	HMDB0005323	0.9493	1.0106	0.9744	1.0517	1.1277	0.9136	0.8959	0.7896	0.7675	0.8254	1.0879	1.1397	1.2595	1.2287	1.158	0.6746	0.8468	0.7866	1.0046	0.9751	1.118	1.0826	0.9954	1.0566	1.127	0.7903	0.8153	0.7679	0.9269	0.9897	1.0623	1.2273	1.4248	1.3599	1.2578	0.9299	0.9316
2539	1-palmitoyl-2-arachidonoyl-GPI (16:0/20:4)*	Lipid	Phosphatidylinositol (PI)	52467	LC/MS Pos Late	100008993	2567	876.56				HMDB0009789	1.0534	1.0035	1.1372	1.2429	1.1679	0.8626	0.8042	0.886	0.6907	0.7661	1.2999	1.529	1.7016	1.4573	1.4055	0.467	0.6278	0.6846	0.9965	1.254	0.995	1.1983	1.1578	1.0448	0.9512	0.7095	0.7924	0.6134	0.8943	0.8611	1.3194	1.2435	1.7386	1.4408	1.3823	0.9139	0.7929
2501	1-palmitoyl-2-arachidonoyl-GPS (16:0/20:4)	Lipid	Phosphatidylserine (PS)	64143	LC/MS Pos Late	100021047	2247	784.512		474943-16-3			1.1426	1.0225	1.0898	1.1939	1.2893	0.7556	0.7842	0.7857	0.6998	0.7722	1.1415	1.2356	1.6314	1.3281	1.0481	0.6822	0.6803	0.8938	0.7596	0.7354	1.1087	1.263	0.9775	1.2011	1.5786	0.6286	0.8505	0.8264	0.9148	0.8331	1.4155	1.0791	1.3214	1.2966	1.5299	0.7916	0.7526
2486	1-palmitoyl-2-docosahexaenoyl-glycosyl-GPE (16:0/22:6)	Lipid	Glycosyl PE	63196	LC/MS Pos Late	100021397	2098	926.575					1.4505	0.979	0.957	1.0692	1.1641	1.5911	0.9169	0.8964	1.0175	0.94	1.1063	0.9487	0.8652	0.9827	1.3301	0.9487	1.6257	1.4024	1.1175	1.3521	1.2475	1.1346	0.9972	1.0714	1.0616	1.0179	0.9265	1.0028	1.1292	0.7616	0.708	0.7536	0.8006	0.8673	0.8623	0.9784	1.213
2303	1-palmitoyl-2-docosahexaenoyl-GPC (16:0/22:6)	Lipid	Phosphatidylcholine (PC)	52610	LC/MS Pos Late	100008915	2055	806.569	6441886	59403-54-2		HMDB0007991	1.1712	0.9623	0.9106	0.9788	1.0234	1.0036	0.9979	0.8161	1.0021	0.9364	1.0604	1.0114	1.1724	0.9765	1.0152	0.798	0.947	0.8829	1.0468	0.7623	1.037	1.0255	1.0355	0.9744	1.0502	0.9276	0.9574	1.0871	1.0086	1.0189	0.9841	0.9656	1.0356	1.0965	1.0209	0.9495	0.9527
2418	1-palmitoyl-2-docosahexaenoyl-GPE (16:0/22:6)*	Lipid	Phosphatidylethanolamine (PE)	52465	LC/MS Pos Late	100008991	2160	764.523	9546799			HMDB0008946	1.0009	0.8919	0.9041	0.95	0.8912	0.968	1.0202	0.8533	0.9429	0.8486	0.9991	0.9505	1.0113	0.8074	0.9691	0.9746	1.2854	1.2055	1.2794	1.3402	1.0264	0.8715	0.8045	0.8607	1.0766	1.1023	0.881	1.1954	0.9393	1.2362	0.8015	1.0016	1.0094	1.1227	1.1493	1.2321	1.1603
2289	1-palmitoyl-2-gamma-linolenoyl-GPC (16:0/18:3n6)*	Lipid	Phosphatidylcholine (PC)	54812	LC/MS Pos Late	100009154	2110	756.554	24778699			HMDB0007974	0.8726	0.626	0.8714	0.8058	0.9051	0.6832	0.7674	0.7821	0.616	0.8435	1.2111	1.6045	1.4425	1.7267	1.4428	1.0197	1.9766	1.7228	1.5444	1.2723	0.8715	0.6697	0.569	0.6482	0.7718	0.9314	0.7396	0.9803	0.896	1.1148	1.1357	1.5926	1.8317	1.677	1.5088	1.7024	1.6333
2484	1-palmitoyl-2-linoleoyl-glycosyl-GPE (16:0/18:2)	Lipid	Glycosyl PE	63197	LC/MS Pos Late	100021393	2258	878.575					1.4296	0.7737	1.3728	1.1131	1.0027	1.5138	1.0367	1.3375	0.9394	0.9952	0.9303	0.9312	0.9306	0.9947	1.6157	0.6384	1.236	1.4481	1.0628	0.973	1.3214	1.3738	0.6651	1.0124	0.9639	0.8398	0.8503	0.8266	1.3724	0.818	0.545	1.0358	1.0746	1.1184	0.9973	0.7567	1.0379
2286	1-palmitoyl-2-linoleoyl-GPC (16:0/18:2)	Lipid	Phosphatidylcholine (PC)	42446	LC/MS Pos Late	1537	2160	758.569	5287971	40811-94-7		HMDB0007973	1.0829	0.9301	1.0153	1.0245	1.0309	0.939	1.0374	0.9012	0.8617	0.8179	1.0057	1.0143	1.0097	1.0213	0.9943	0.9544	1.0161	1.0629	1.0906	0.6485	1.0502	0.9704	0.8346	0.9292	1.0559	0.9404	0.8831	0.9652	0.9156	1.0316	0.8684	0.9916	1.0268	1.2028	1.178	0.899	0.942
2410	1-palmitoyl-2-linoleoyl-GPE (16:0/18:2)	Lipid	Phosphatidylethanolamine (PE)	42449	LC/MS Pos Late	100001870	2350	716.523	9546747			HMDB0005322	0.8506	0.749	1.0072	0.9346	0.7212	0.8005	1.0053	0.9884	0.7971	0.8195	0.8416	1.0908	1.2046	0.9942	1.2989	0.8126	1.1002	1.146	1.1809	0.8329	1.0528	1.06	0.625	0.7614	1.024	0.8188	0.832	0.8866	1.0008	1.0757	0.7912	1.4782	1.4371	1.6336	1.3846	0.9992	1.1526
2520	1-palmitoyl-2-linoleoyl-GPG (16:0/18:2)	Lipid	Phosphatidylglycerol (PG)	52628	LC/MS Pos Late	1543	2730	764.544	52927246	322647-44-9		HMDB0010575	1.0688	0.9525	1.201	1.0296	1.4406	0.6883	0.7791	0.5892	0.6895	0.7046	1.2143	1.6598	1.4273	2.0665	1.3579	0.6444	0.8004	1.0103	0.9608	0.9818	1.0913	1.119	0.8658	1.3177	1.3396	0.6318	0.7869	0.7227	0.6992	0.9897	1.5622	1.351	1.9721	1.9026	1.7857	0.7604	1.1208
2536	1-palmitoyl-2-linoleoyl-GPI (16:0/18:2)	Lipid	Phosphatidylinositol (PI)	52450	LC/MS Pos Late	1528	2730	852.56	46891795			HMDB0009784	1.0739	0.6929	1.1207	1.0415	0.9212	0.5361	0.5538	0.5879	0.6028	0.607	1.2072	1.5494	1.8838	0.9658	1.8814	0.7721	0.9898	1.0767	1.2802	0.9185	0.8681	1.2601	0.7828	0.7258	1.0991	0.4137	0.4561	0.557	0.5785	1.0102	0.8457	1.8205	1.583	1.6665	1.6788	1.0653	1.175
2483	1-palmitoyl-2-oleoyl-glycosyl-GPE (16:0/18:1)	Lipid	Glycosyl PE	63200	LC/MS Pos Late	100021389	2512	880.591					1.1602	1.8201	0.6677	1.0438	1.2899	1.2347	0.7764	0.5541	0.5923	0.4161	1.6426	1.5122	0.8012	1.8779	1.3025	0.4296	1.4536	1.0001	1.0085	1.0064	0.8743	1.1777	1.1401	1.0679	0.6352	0.5669	0.6554	0.6901	0.9011	0.8784	1.681	0.9383	1.6735	1.273	0.8397	0.8102	1.4145
2283	1-palmitoyl-2-oleoyl-GPC (16:0/18:1)	Lipid	Phosphatidylcholine (PC)	52461	LC/MS Pos Late	1539	2450	760.585	6436017	26853-31-6;26853-31-6	C13875	HMDB0007972	1.1309	1.5875	0.9763	1.1506	1.3464	0.7478	0.8309	0.7112	0.6721	0.5731	1.5432	1.3997	1.3409	1.9655	1.2102	0.4905	0.8706	0.6862	0.9605	0.5533	1.0237	1.1569	1.3732	1.2685	1.0629	0.6749	0.5972	0.6911	0.8824	0.9649	1.6786	1.2404	1.7145	1.6264	1.3415	0.9507	0.9409
2408	1-palmitoyl-2-oleoyl-GPE (16:0/18:1)	Lipid	Phosphatidylethanolamine (PE)	19263	LC/MS Pos Late	1526	2600	718.538	5283496	26662-94-2		HMDB0005320	0.8835	1.3631	0.7919	1.0761	0.9749	0.687	0.8981	0.7284	0.683	0.5267	1.4797	1.5993	1.2455	1.7519	1.0505	0.59	1.0844	0.8358	1.1204	1.0251	0.9109	1.0813	0.9621	0.9136	0.9585	0.6334	0.6942	0.8083	0.8551	1.2595	1.7111	1.6528	2.2276	1.7144	1.1398	1.0868	1.3336
2519	1-palmitoyl-2-oleoyl-GPG (16:0/18:1)	Lipid	Phosphatidylglycerol (PG)	52448	LC/MS Pos Late	100000641	3206	766.559	70789105				1.0871	1.326	0.9357	1.3057	1.4041	0.9621	0.8855	0.7986	0.8658	0.7956	1.2533	1.121	1.279	1.7916	1.025	0.4752	0.6649	0.5789	0.8086	0.6785	1.168	1.4644	1.3557	1.3788	1.317	0.8204	0.9728	0.9051	1.1504	0.975	1.5304	0.9515	1.5614	1.5051	1.2493	0.7335	0.8698
2534	1-palmitoyl-2-oleoyl-GPI (16:0/18:1)*	Lipid	Phosphatidylinositol (PI)	52669	LC/MS Pos Late	100009066	3140	854.575	71296232			HMDB0009783	0.9915	1.9707	0.7716	1.4376	1.1722	0.2695	0.1937	0.2005	0.3377	0.1091	2.0878	2.9727	2.0879	2.3625	1.4161	0.3212	1.0275	0.7632	0.9532	0.8031	0.6044	1.5289	1.5368	0.9855	0.8142	0.1091	0.1091	0.3584	0.4162	0.9078	2.6985	2.4292	3.4845	2.3706	1.2922	1.0085	1.5629
2279	1-palmitoyl-2-palmitoleoyl-GPC (16:0/16:1)*	Lipid	Phosphatidylcholine (PC)	52470	LC/MS Pos Late	100008984	2200	732.554	6443788			HMDB0007969	1.1496	1.9299	1.0668	1.7763	1.5175	0.6729	0.6038	0.6367	0.4715	0.4532	2.1777	2.1508	1.8166	2.5156	1.168	0.2021	0.5026	0.2966	0.7704	0.3231	0.9553	1.477	1.7563	1.3386	1.0447	0.4383	0.4242	0.6009	0.8283	0.6867	1.9237	1.6259	3.1104	2.1079	1.6258	0.7498	0.6523
2281	1-palmitoyl-2-stearoyl-GPC (16:0/18:0)	Lipid	Phosphatidylcholine (PC)	52616	LC/MS Pos Late	100008921	2750	762.601	24778686	59403-51-9	C03889	HMDB0007970	0.7694	0.6269	0.5593	0.5603	0.766	0.9517	1.1092	0.765	1.0763	0.9782	0.8985	1.0713	0.9353	1.1221	0.9514	1.4637	1.7038	1.4892	1.4208	1.7595	0.8109	0.7451	0.6899	0.8562	0.9942	1.1672	1.2609	1.3301	1.1347	1.4279	0.9956	0.9769	1.0044	0.9385	0.945	1.5096	1.5583
2407	1-palmitoyl-2-stearoyl-GPE (16:0/18:0)*	Lipid	Phosphatidylethanolamine (PE)	57388	LC/MS Pos Late	100009205	2850	720.554	5326793			HMDB08925	0.8987	0.7767	0.5286	0.67	0.8467	0.8159	0.9715	0.6582	0.9484	0.6544	0.8257	0.8257	1.0215	1.0314	0.8239	1.2746	2.4541	2.0453	1.4211	1.847	0.7101	0.645	0.5389	0.7003	1.1305	1.2178	1.1026	1.6524	0.9785	1.658	0.882	0.9513	1.1856	1.4807	1.126	1.9183	1.9603
2582	1-palmitoyl-GPA (16:0)	Lipid	Lysophospholipid	34428	LC/MS Neg	100001445	5600	409.236	6419701	17618-08-5	C04036	HMDB00327	1.54	0.6107	0.4372	0.8616	0.4372	0.6985	0.4505	0.4372	2.9965	0.496	0.5013	0.9989	6.2776	5.587	0.9002	0.4372	0.4372	0.4372	0.4372	0.4372	0.9482	4.1837	2.9404	1.6647	0.4372	0.4372	1.8885	0.4372	1.3193	1.0963	7.6062	0.4372	2.7974	1.0011	0.4372	0.8598	0.7813
2600	1-palmitoyl-GPC (16:0)	Lipid	Lysophospholipid	33955	LC/MS Pos Late	100001263	1525	496.34	86554	17364-16-8	C04102	HMDB0010382	1.1748	0.8063	0.8078	0.9687	1.1156	0.865	0.8722	0.6737	0.8036	0.8075	1.3787	1.2403	1.2083	1.2112	1.1238	0.721	0.9858	0.9172	1.0711	0.9133	0.9203	1.1222	1.1012	0.9088	1.0013	0.7253	0.9375	0.9868	0.9664	1.0878	1.1486	1.1598	1.3757	1.4183	1.2164	0.9987	1.0927
2662	1-palmitoyl-GPE (16:0)	Lipid	Lysophospholipid	35631	LC/MS Pos Late	100001567	1544	454.293	9547069	53862-35-4		HMDB0011503	0.9314	0.6805	0.7663	0.8564	0.9065	0.7795	0.8801	0.7307	0.7436	0.7624	1.4258	1.1572	1.2555	1.2771	1.3516	0.7313	1.158	1.0125	1.1526	1.2458	0.8756	1.1016	0.871	0.876	0.8059	0.6498	0.8496	0.925	1.0147	1.1037	1.0241	1.2314	1.5764	1.5559	1.1663	1.1922	1.2374
2708	1-palmitoyl-GPG (16:0)*	Lipid	Lysophospholipid	45970	LC/MS Polar	100005717	833	483.273	3300276				1.0794	1.2926	1.2998	1.381	1.6093	0.7113	0.5943	0.7045	0.4499	0.5872	2.2093	2.3431	1.2112	3.0614	1.6116	0.4499	0.4851	0.7378	0.8458	0.8451	0.8889	1.0746	1.176	1.4224	1.0863	0.5344	0.7287	0.5518	0.8154	0.6752	2.5794	1.4064	2.2975	1.7809	1.7123	0.4499	0.9254
2717	1-palmitoyl-GPI* (16:0)	Lipid	Lysophospholipid	35305	LC/MS Polar	100001655	1346	571.289	71296207			HMDB0061695	1.3647	1.1571	1.5876	1.61	1.4348	0.5249	0.6506	1.0006	0.4785	0.5337	2.6298	2.0814	2.1744	1.3948	2.2493	0.473	0.4757	0.5355	1.0774	1.32	0.9994	1.4094	1.3855	0.8311	0.9762	0.3056	0.507	0.2581	0.7713	0.8276	1.3836	1.8369	2.3371	2.4508	1.8314	0.8597	0.6566
2701	1-palmitoyl-GPS (16:0)*	Lipid	Lysophospholipid	46130	LC/MS Neg	100005805	5572	496.268	9547100				2.7239	0.6732	0.8195	0.8587	3.5038	0.6168	1.0055	1.1466	0.4209	0.489	1.2249	0.9945	5.8637	8.5954	1.9971	0.6641	0.7772	0.6879	0.9228	0.2421	1.8819	4.9142	3.0827	4.4619	1.981	0.6936	0.4583	0.5476	0.4019	1.1233	10.3806	3.2285	5.9826	1.1289	1.0622	0.7732	0.6492
2851	1-palmitoylglycerol (16:0)	Lipid	Monoacylglycerol	21127	LC/MS Neg	100000827	6550	255.233	14900	542-44-9		HMDB0011564	4.0042	1.1087	0.594	0.8633	6.9588	1.9823	1.0298	2.2479	0.4746	0.3518	0.9373	0.3661	4.2976	3.9988	1.6209	0.869	0.7802	0.6714	0.6633	0.3824	2.4403	4.301	2.9211	3.3285	2.4619	0.9702	0.4001	0.5574	0.483	1.1319	15.6585	3.2535	5.1493	0.7685	1.1724	0.3232	0.6451
96	1-ribosyl-imidazoleacetate*	Amino Acid	Histidine Metabolism	61868	LC/MS Pos Early	100001668	2006	259.092	440569	29605-99-0	C05131	HMDB0002331	2.403	1.7733	1.9387	2.0911	1.9634	0.852	0.8782	0.8281	0.5631	0.7314	1.447	1.0087	1.2695	1.4529	1.3254	1.6534	0.9913	1.4289	0.5843	0.3529	1.3334	1.4984	1.3075	1.4558	0.8452	0.4359	0.6227	0.4235	0.4543	0.5705	1.1793	0.9439	1.2411	1.0483	1.0808	0.59	0.9651
2491	1-stearoyl-2-arachidonoyl-glycosyl-GPE (18:0/20:4)	Lipid	Glycosyl PE	63193	LC/MS Pos Late	100021404	2423	930.607	46891781			HMDB0009003	1.4848	1.2677	1.0388	1.0155	1.6097	1.4065	1.0296	0.8461	1.0764	0.9776	1.0882	0.7458	0.6386	0.9983	0.9815	1.0154	1.2366	1.3618	1.0226	0.7141	1.2757	1.0017	0.8475	1.1101	1.1896	0.9742	1.0271	0.8386	1.035	0.8551	0.743	0.5945	0.7009	0.8269	0.7874	0.7178	0.9563
2333	1-stearoyl-2-arachidonoyl-GPC (18:0/20:4)	Lipid	Phosphatidylcholine (PC)	42450	LC/MS Pos Late	100001869	2400	810.601	16219824	35418-59-8		HMDB0008048	1.0107	0.7741	0.8052	0.8512	1.049	1.0536	1.0373	0.7977	0.9571	1.0238	0.8699	0.8332	0.9054	0.9192	0.8791	0.9893	1.1765	1.2199	1.0145	1.0989	1.0782	0.9762	0.9534	1.0377	1.0712	1.1131	1.1062	1.1201	1.0365	1.0834	0.8175	0.793	0.7401	0.8533	0.8608	0.9271	1.0124
2438	1-stearoyl-2-arachidonoyl-GPE (18:0/20:4)	Lipid	Phosphatidylethanolamine (PE)	52447	LC/MS Pos Late	100008977	2475	768.554	5289133		C05210	HMDB0009003	0.8645	0.9298	0.8934	0.9012	0.9453	0.961	1.0448	0.8484	1.0014	0.9294	0.904	0.8697	1.0336	0.9893	0.8925	0.9986	1.008	1.0602	1.0508	0.8479	1.0525	0.9007	0.8719	0.9932	1.0413	1.0694	1.0396	1.116	0.9698	1.1466	0.9503	0.9503	1.0155	1.0618	1.0171	1.0205	1.0331
2556	1-stearoyl-2-arachidonoyl-GPI (18:0/20:4)	Lipid	Phosphatidylinositol (PI)	52449	LC/MS Pos Late	100000616	3000	904.591		383907-33-3		HMDB0009815	0.942	0.8811	0.8326	0.9513	0.9857	1.1035	1.0205	0.9231	1.0431	1.013	0.8926	0.851	1.0311	0.9241	0.928	0.9359	1.0579	1.0049	1.0307	1.0155	1.0405	1.0011	0.9074	0.8903	0.9989	1.0272	1.1286	1.0716	1.086	1.0817	0.9839	0.8683	0.9233	0.9685	0.9864	1.0245	1.0271
2508	1-stearoyl-2-arachidonoyl-GPS (18:0/20:4)	Lipid	Phosphatidylserine (PS)	52235	LC/MS Pos Late	100001872	2565	812.544	24779545			HMDB0012383	0.9246	0.8835	0.6927	0.8124	0.9591	0.9689	1.067	0.7433	0.9463	0.9814	0.8369	0.8618	1.1088	1.084	0.8048	1.0464	1.1768	1.2242	1.1474	1.0268	1.0246	0.8858	0.7932	0.9403	1.0551	1.0528	1.2098	1.1369	1.0222	1.1282	1.076	0.778	0.9242	0.9297	0.9818	1.1095	1.0372
2492	1-stearoyl-2-docosahexaenoyl-glycosyl-GPE (18:0/22:6)	Lipid	Glycosyl PE	63194	LC/MS Pos Late	100021405	2316	954.607					1.56	0.8694	1.0223	0.8635	1.1223	1.9097	0.9265	1.0442	1.3275	0.8952	0.9287	0.6872	0.7131	0.8902	1.1447	0.9602	1.9482	1.8089	1.2145	1.6288	1.2741	0.8509	0.8702	0.9356	1.0717	1.7701	1.2212	1.4641	1.2724	0.9039	0.6477	0.6267	0.6737	0.8358	0.7893	1.2808	1.5216
2339	1-stearoyl-2-docosahexaenoyl-GPC (18:0/22:6)	Lipid	Phosphatidylcholine (PC)	52611	LC/MS Pos Late	100008916	2300	834.601	24778876	59403-52-0		HMDB0008057	1.0598	0.928	0.7476	0.8308	0.919	1.2149	1.2606	0.8478	1.2629	1.127	0.9742	0.8227	0.9112	0.9463	0.846	0.9889	1.2397	1.0952	1.2145	0.7907	1.1404	0.8898	1.0432	0.9211	1.0051	1.5036	1.3307	1.5809	1.2218	1.2655	0.9247	0.8481	0.8003	0.9949	0.8923	1.1782	1.1525
2442	1-stearoyl-2-docosahexaenoyl-GPE (18:0/22:6)*	Lipid	Phosphatidylethanolamine (PE)	52466	LC/MS Pos Late	100008992	2375	792.554	9546798			HMDB0009012	0.8824	0.5361	0.8722	0.6338	0.6196	1.1304	1.0024	1.0144	1.2335	0.9835	0.6859	0.6654	0.9368	0.6136	0.9905	1.0003	1.5566	1.2618	1.1998	1.7645	1.0483	0.7633	0.651	0.7008	0.8638	1.5633	1.2169	1.5477	1.1853	1.287	0.6033	0.9478	0.7785	1.1153	0.9307	1.5233	1.5971
2490	1-stearoyl-2-linoleoyl-glycosyl-GPE (18:0/18:2)	Lipid	Glycosyl PE	63192	LC/MS Pos Late	100021403	2516	906.607					1.2247	0.8422	0.9103	0.7368	0.991	2.0212	1.0646	1.0086	1.273	1.1477	0.7428	0.647	0.5458	0.969	1.0873	1.3905	2.169	2.5494	1.1146	0.9173	1.1136	0.8026	0.7381	0.9064	0.946	1.471	1.4478	1.2775	1.3132	0.9914	0.6726	0.6325	0.683	0.8026	0.7131	1.0316	1.4517
2325	1-stearoyl-2-linoleoyl-GPC (18:0/18:2)*	Lipid	Phosphatidylcholine (PC)	52452	LC/MS Pos Late	100008980	2450	786.601	6441487			HMDB0008039	1.0088	0.9518	0.9032	0.8815	1.0248	1.0578	1.1875	0.9912	1.1192	1.0294	0.8129	0.7646	0.764	0.9336	0.8411	1.3279	1.313	1.3616	1.0652	0.8349	1.0986	0.9407	0.9811	1.0323	1.1671	1.223	1.1401	1.2568	1.0975	1.257	0.863	0.7657	0.7032	0.9321	0.9466	0.9855	0.9626
2429	1-stearoyl-2-linoleoyl-GPE (18:0/18:2)*	Lipid	Phosphatidylethanolamine (PE)	52446	LC/MS Pos Late	100008976	2575	744.554	9546749			HMDB0008994	0.8014	0.7314	0.8417	0.7614	0.7547	1.0472	1.1166	0.9828	1.1942	1.0182	0.6538	0.7177	0.7995	0.8358	0.905	1.4266	1.6202	1.5508	1.2356	0.9481	0.9823	0.7911	0.6389	0.7701	0.9794	1.2194	1.2855	1.3086	1.1134	1.3796	0.732	1.0113	0.8939	1.2512	0.9887	1.22	1.3966
2543	1-stearoyl-2-linoleoyl-GPI (18:0/18:2)	Lipid	Phosphatidylinositol (PI)	52468	LC/MS Pos Late	100008994	3185	880.591				HMDB0009809	1.0157	0.8782	0.8477	0.9034	0.9454	0.7707	0.6637	0.6175	1.0757	0.838	0.8433	1.0088	1.1668	0.9912	1.3353	1.436	1.3818	1.2958	1.1983	1.0113	0.9163	1.2253	0.9578	0.9751	1.3194	0.5954	0.912	0.917	0.8514	1.2474	0.9281	0.9309	0.9502	1.1486	1.1335	1.1979	1.4372
2322	1-stearoyl-2-oleoyl-GPC (18:0/18:1)	Lipid	Phosphatidylcholine (PC)	52438	LC/MS Pos Late	100008904	2644	788.616	24778825	56421-10-4		HMDB0008038	1.0027	1.6314	0.9007	1.0916	1.5033	0.8464	0.8985	0.7528	0.8756	0.7472	1.3143	1.0892	1.0182	1.8822	0.9139	0.672	0.9023	0.8221	0.9973	0.6306	1.0815	1.0566	1.5276	1.3909	1.08	0.9094	0.8425	0.8954	1.0508	0.9901	1.4747	0.9562	1.2383	1.4385	1.0426	0.9785	0.9266
2425	1-stearoyl-2-oleoyl-GPE (18:0/18:1)	Lipid	Phosphatidylethanolamine (PE)	42448	LC/MS Pos Late	100001856	2950	746.569	9546742			HMDB0008993	0.8746	1.1868	0.7364	0.8767	1.0186	0.8947	0.9226	0.7754	0.976	0.7178	1.0854	0.8885	0.9023	1.3405	0.7844	0.9274	1.3185	1.1516	1.1257	1.0211	0.9631	0.8156	0.9244	0.9112	0.971	1.0947	1.0002	1.2117	0.9179	1.2338	1.1195	0.9186	1.1164	1.3037	1.0448	1.2202	1.2571
2505	1-stearoyl-2-oleoyl-GPS (18:0/18:1)	Lipid	Phosphatidylserine (PS)	19265	LC/MS Pos Late	100000639	3000	790.559	9547087			HMDB0010163	0.881	1.0116	0.7339	0.8479	1.1585	0.8664	1.1317	0.6589	1.0643	1.0044	0.9672	0.7717	0.942	1.0699	0.5895	0.8631	0.9118	1.0001	1.1271	1.2168	1.3044	0.8789	0.5523	0.7065	1.2547	1.3079	1.2829	1.2027	0.8509	1.0454	1.107	0.6626	0.9589	0.9999	0.9719	1.1435	1.0748
2611	1-stearoyl-GPC (18:0)	Lipid	Lysophospholipid	33961	LC/MS Pos Late	100001271	1606	524.371	497300	19420-57-6		HMDB0010384	0.9587	0.7427	0.7136	0.8241	0.9564	0.8977	1.0335	0.75	1.0635	0.9341	1.087	0.9876	0.9066	1.0776	0.914	0.9951	1.2643	1.3301	1.1522	1.1199	0.9341	0.9971	1.0583	0.8508	1.0125	1.0029	1.3247	1.2982	1.183	1.2802	0.9497	0.917	0.8791	1.041	0.8724	1.0859	1.1447
2669	1-stearoyl-GPE (18:0)	Lipid	Lysophospholipid	42398	LC/MS Pos Late	100001461	1626	482.324	9547068	69747-55-3		HMDB0011130	0.9757	0.7299	0.8429	0.796	0.8685	0.951	1.0434	0.8633	1.0273	0.9425	1.4585	0.9653	0.9541	1.2848	1.1586	0.9282	1.2651	1.2006	1.1421	1.0265	0.8678	0.9699	0.8928	0.9188	0.7935	0.8734	1.1044	1.1659	1.0497	1.2739	0.9676	0.9852	1.1461	1.3834	1.0164	1.2204	1.2609
2711	1-stearoyl-GPG (18:0)	Lipid	Lysophospholipid	34437	LC/MS Neg	100001462	5816	511.304					2.1379	0.4502	0.4868	0.4613	3.7033	0.9541	0.7033	0.6169	0.3451	0.5951	0.9793	0.6654	3.7739	7.3299	1.3549	0.7377	0.701	0.9486	0.99	0.9499	1.5221	3.9824	3.4579	4.7824	1.3787	1.01	0.5335	0.7782	0.6895	1.537	13.8944	3.9193	5.6515	1.0693	0.8379	1.4069	1.3047
2721	1-stearoyl-GPI (18:0)	Lipid	Lysophospholipid	19324	LC/MS Pos Late	100000656	1700	601.335	71581135;42607495	796963-93-4		HMDB0240261	1.1719	0.8093	0.7745	0.9631	1.0943	0.849	0.9694	0.6691	1.1406	0.5913	1.8096	0.9951	1.0514	1.2067	1.1154	0.8596	1.121	1.1554	1.2392	1.0317	1.0683	0.9722	1.0049	0.7565	0.9473	0.7805	0.8666	1.112	0.8652	1.2288	1.1741	0.9785	1.0202	1.4094	1.0251	0.9706	0.857
2702	1-stearoyl-GPS (18:0)*	Lipid	Lysophospholipid	45966	LC/MS Pos Late	100004327	1634	526.314	74819135			HMDB0061698	0.9789	0.7816	0.7238	0.7882	1.0323	1.0534	1.2064	0.7227	1.0015	0.9778	1.522	0.9456	0.9585	1.5029	1.0361	1.1971	1.3928	1.2636	1.3242	0.994	0.8506	0.9985	0.85	0.9869	0.9456	0.9563	1.1625	1.1682	1.1308	1.3459	1.1851	0.7686	0.9275	1.0971	0.9207	1.3632	1.1669
1531	10-heptadecenoate (17:1n7)	Lipid	Long Chain Monounsaturated Fatty Acid	33971	LC/MS Neg	100001278	5555	267.233	5312435	29743-97-3		HMDB0060038	4.5307	0.8746	0.6744	0.678	6.0703	1.8466	0.6037	1.5788	0.9716	0.5296	1.0223	0.7392	4.7145	6.7101	2.4835	0.7378	0.8255	0.6247	0.6463	0.5918	1.9729	7.8215	4.8291	7.4386	2.5025	0.8428	0.5806	0.3609	0.7637	0.9777	14.8674	3.7469	9.2314	0.7644	0.8774	0.8534	1.2651
1540	10-nonadecenoate (19:1n9)	Lipid	Long Chain Monounsaturated Fatty Acid	33972	LC/MS Neg	100001277	5780	295.264	5312513	73033-09-7		HMDB0013622	3.3436	1.0391	0.5629	0.6975	5.5842	1.529	0.7025	1.7903	1.2065	0.5702	1.0003	0.5523	4.6405	5.2434	1.8099	0.7904	0.9102	0.6755	0.6229	0.8652	1.7275	6.6749	3.6188	6.0373	2.4188	0.8363	0.716	0.4475	0.8245	0.8877	14.7317	2.9668	7.2172	0.6762	0.7528	0.6547	0.9996
2030	12,13-DiHOME	Lipid	Fatty Acid, Dihydroxy	38395	LC/MS Neg	62	5137	313.238	10236635	263399-35-5	C14829	HMDB0004705	1.1552	0.8834	0.7365	0.8925	1.0485	1.1395	0.8918	0.8688	1.1953	0.8983	1.052	1.2115	1.2979	0.8648	1.3028	1.5538	1.2632	1.4699	0.76	0.9551	0.9242	0.9812	0.7704	0.8497	1.0532	0.6459	1.2566	1.1174	0.9885	0.9939	0.951	0.9935	1.2692	1.6366	1.4921	0.7679	1.1913
2132	12-HEPE	Lipid	Eicosanoid	46293	LC/MS Neg	100002165	5265	317.212	10041593	81187-21-5		HMDB0010202	0.3843	0.2651	0.4409	1.0391	1.586	0.9672	0.6169	1.8168	4.3142	1.2934	2.7256	0.4019	1.4668	0.6904	2.794	1.329	0.8876	1.6939	0.9702	0.6816	0.8439	1.4159	0.2455	1.3458	1.0298	0.7126	0.6134	0.6829	2.1558	0.4356	7.4943	0.4886	0.9158	2.5835	1.3626	6.7042	0.9297
2141	12-HETE	Lipid	Eicosanoid	37536	LC/MS Neg	100002167	5326	319.228	5283155	71030-37-0;73837-14-6	C14777	HMDB0006111	0.5361	0.2479	0.2159	0.6026	1.5925	0.5064	0.3861	1.0223	3.1131	0.6986	1.9943	0.5291	1.3162	1.2158	2.6762	1.1915	0.659	1.0851	0.7765	1.631	1.1338	0.8182	0.5952	1.218	0.5117	0.5147	1.466	0.2916	2.2075	0.5223	10.9042	0.4826	1.3622	1.594	0.9777	4.252	1.0656
2148	12-HHTrE	Lipid	Eicosanoid	57393	LC/MS Neg	1261	5175	279.197	5283141	54397-84-1	C20388	HMDB0012535	0.3873	0.3873	0.3873	0.3873	0.3873	0.3873	0.3873	0.3873	0.3873	0.3873	4.7023	0.3873	2.1599	0.3873	1.4276	0.3873	0.3873	1.0443	0.6553	2.7657	0.3873	0.3873	0.3873	0.3873	0.3873	0.3873	0.3873	0.3873	0.3988	0.3873	4.255	0.3873	0.3873	0.9557	0.3873	4.5624	0.5936
2014	13-HODE + 9-HODE	Lipid	Fatty Acid, Monohydroxy	37752	LC/MS Neg	100002196	5275	295.228	5312830;1424;5282947;5282944;5282945		C14767,C14762	HMDB0004667,HMDB0004670	1.0597	0.9275	0.8791	0.6664	0.9709	0.6641	0.7639	1.2467	1.474	0.8585	1.4798	0.7497	1.176	0.3349	1.6293	0.9616	1.183	1.457	0.9391	1.2801	0.8729	1.0021	0.7828	1.1995	0.8438	0.9772	1.1667	0.833	1.0755	0.7769	1.7323	0.8016	0.4499	1.1314	0.9979	1.5389	1.261
2043	14,15-DiHETrE	Lipid	Fatty Acid, Dihydroxy	46305	LC/MS Neg	100002752	5188	337.238	5283147	77667-09-5	C14775	HMDB0002265	1.2185	0.7884	0.7237	0.9146	1.2069	1.0272	1.0234	0.927	1.4869	0.7926	1.0071	1.1873	1.637	0.7624	1.153	0.9186	0.8643	1.2044	0.9293	1.7213	0.8542	1.6035	0.8416	0.9297	0.9929	0.5944	1.1991	0.9855	0.8496	1.2696	1.4972	1.0194	1.1697	1.2973	0.958	0.8185	1.0195
2066	14-HDoHE/17-HDoHE	Lipid	Docosanoid	53034	LC/MS Neg	100009278	5296	343.228	11566378;6439179			HMDB0010213,HMDB0060044	0.1983	0.1983	0.1983	0.3963	1.8162	1.0505	0.7126	1.4833	2.9226	0.7752	1.7933	0.1983	1.0842	0.9989	1.6251	0.9745	0.1983	0.7087	1.0039	1.3217	1.2655	0.942	1.316	1.6022	1.2653	0.7416	0.8878	0.8979	2.061	0.6881	8.504	0.5823	0.6657	0.9411	0.6959	1.9586	0.8735
2010	16-hydroxypalmitate	Lipid	Fatty Acid, Monohydroxy	39609	LC/MS Neg	100002953	5236.2	271.228	10466	506-13-8	C18218	HMDB0006294	0.9865	0.8441	0.7953	0.7207	0.8256	1.0509	1.1287	1.1929	0.9491	0.8683	0.9379	0.9874	0.6838	1.1485	1.1089	1.1161	1.1632	1.2236	1.4223	1.1267	0.8439	1.0199	0.7909	0.9082	0.8787	0.8588	1.0563	0.9173	1.1166	1.1382	1.1008	0.9715	1.3717	0.951	0.9598	0.9603	1.1755
2039	19,20-DiHDPA	Lipid	Fatty Acid, Dihydroxy	46286	LC/MS Neg	100002844	5212	361.238	16061148			HMDB0010214	1.1549	0.8106	0.6656	0.7959	1.2691	1.0219	0.757	0.8223	1.5669	0.8556	1.0779	1.1448	1.6196	0.8722	1.0125	0.699	1.0005	0.9092	0.9317	1.4309	0.5814	1.025	0.9139	0.9776	0.8448	0.5703	1.3739	1.1761	1.0313	0.9995	1.5745	0.9592	1.1072	1.5245	1.0652	0.8687	1.0962
4262	2'-deoxycytidine	Nucleotide	Pyrimidine Metabolism, Cytidine containing	15949	LC/MS Pos Early	100000125	2193	228.098	13711	951-77-9	C00881	HMDB0000014	0.997	0.9515	1.3103	1.4912	1.2413	1.2895	0.6632	1.2249	1.1103	2.0045	0.8363	1.169	1.0918	0.7511	1.0167	0.6565	0.5873	0.514	1.003	0.8767	1.238	1.8363	1.4693	0.8718	0.8997	0.676	1.0045	0.9926	1.252	0.8697	1.1472	1.2151	1.1319	0.9379	0.8054	0.911	0.715
4260	dCMP	Nucleotide	Pyrimidine Metabolism, Cytidine containing	533	LC/MS Pos Early	298	975	308.064	13945	1032-65-1	C00239	HMDB0001202	0.9615	1.2495	0.9503	1.3962	1.2002	0.8888	1.0897	1.3783	1.162	1.1848	0.8243	0.8798	0.9158	1.005	0.9989	1.0008	0.9261	0.9542	1.156	0.8152	1.4729	1.1474	0.8334	1.075	1.3846	1.0807	1.3806	1.2651	1.2106	1.398	0.8699	0.6353	0.9184	0.9992	0.9587	0.8523	0.7663
4127	2'-deoxyinosine	Nucleotide	Purine Metabolism, (Hypo)Xanthine/Inosine containing	15076	LC/MS Neg	100000135	1688	251.079	135398593	890-38-0	C05512	HMDB0000071	1.0611	0.769	1.3695	1.1119	0.8719	1.429	1.3826	1.3759	1.045	1.5855	0.622	0.6893	0.7255	0.5925	0.7527	0.813	0.5929	0.6977	0.955	0.7244	1.2603	1.613	1.1786	1.0918	1.1177	1.0969	1.2242	1.1893	1.4144	1.0775	0.5401	0.7059	0.6559	0.7751	0.8704	0.7806	0.914
4235	2'-deoxyuridine	Nucleotide	Pyrimidine Metabolism, Uracil containing	1412	LC/MS Polar	536	1100	273.073	13712	951-78-0	C00526	HMDB0000012	1.2561	0.6489	1.3824	1.037	1.1821	1.0444	0.8711	1.0917	1.2368	0.9669	0.8601	0.8792	0.7492	0.6914	1.0828	0.867	0.6717	0.9836	0.9061	1.3797	0.9612	1.1241	0.6689	1.0313	0.9917	1.4168	1.1468	1.2238	1.3212	0.9392	0.6344	0.6743	0.6044	1.0469	1.3139	0.9265	0.7867
4264	2'-O-methylcytidine	Nucleotide	Pyrimidine Metabolism, Cytidine containing	57554	LC/MS Pos Early	100010895	2411	258.108	150971	2140-72-9			1.0566	0.3966	1.0126	1.1787	1.1298	1.004	0.7388	0.9297	0.8673	0.9141	1.2091	0.3966	1.344	0.3966	0.3966	0.4124	1.2733	1.1125	0.5615	0.3966	1.6399	1.7492	0.8624	0.623	0.747	0.5881	0.996	1.1276	0.4026	0.653	0.3966	0.3966	0.718	1.2964	1.1707	0.3966	1.1696
4223	2'-O-methyluridine	Nucleotide	Pyrimidine Metabolism, Uracil containing	57655	LC/MS Neg	100010896	1831	257.078	102212	2140-76-3			1.206	0.8392	0.862	1.3032	1.0781	1.1378	1.2514	1.1711	1.7297	1.7576	0.4229	0.316	1.1846	0.3237	0.6394	0.6287	0.7472	0.8406	0.5137	1.0125	1.241	1.5163	1.0756	1.1099	0.8014	0.743	1.9842	1.0884	0.9284	0.9875	0.316	0.316	0.4027	1.2756	0.4921	1.3775	0.9397
448	2,3-dihydroxy-5-methylthio-4-pentenoate (DMTPA)*	Amino Acid	Methionine, Cysteine, SAM and Taurine Metabolism	62805	LC/MS Neg	100020893	1156	177.023				HMDB0240388	1.3189	1.6069	1.0473	0.8183	0.9335	1.1966	1.058	0.4296	0.7065	0.6398	1.3547	0.9942	0.5319	1.3804	0.7462	1.0118	1.1265	1.0058	1.2172	1.5779	0.7964	1.101	1.2902	0.7941	1.4169	1.235	0.6143	1.3439	0.8087	0.8096	0.8689	1.0242	0.8657	1.0422	1.2376	0.6607	0.732
4772	2,3-dihydroxyisovalerate	Xenobiotics	Food Component/Plant	38276	LC/MS Polar	100002417	1050	133.051	677	1756-18-9	C04039	HMDB0012141	1.1262	1.0461	1.199	1.4919	1.4076	1.4497	0.763	0.9404	0.8738	0.8792	1.3218	1.1632	1.6395	1.3953	1.3832	1.2973	0.8014	0.9126	0.8832	0.4255	1.2656	1.6764	0.9567	0.9496	1.045	0.703	0.7278	0.6027	1.079	0.7994	1.0433	1.0992	1.1656	0.7276	1.1117	0.8974	0.8583
6177	2,4-di-tert-butylphenol	Xenobiotics	Chemical	64328	LC/MS Neg	100021918	5749	205.16		96-76-4			3.0784	0.6501	0.8449	0.6615	4.3189	1.4002	0.9304	1.41	0.6122	0.6754	0.7487	1.0061	5.7692	7.2432	2.1073	0.7023	0.7321	0.9025	0.5756	0.4965	2.9091	7.331	3.4679	6.1989	2.2664	1.1512	0.5714	0.4871	0.6286	1.2173	11.6092	4.4663	8.4393	0.6639	0.9939	0.7039	0.9307
2036	2,4-dihydroxybutyrate	Lipid	Fatty Acid, Dihydroxy	62951	LC/MS Polar	100002285	1793	119.035	192742	1518-62-3		HMDB0000360	1.0729	0.9124	1.035	1.0503	1.0102	0.5346	0.5612	0.659	0.5234	0.6082	1.3704	1.3916	1.1713	1.5479	1.1988	1.0042	1.0598	0.8943	1.0625	0.9958	0.857	0.8711	1.0193	1.0257	0.9666	0.9041	0.5217	0.6651	0.656	0.8082	1.4148	1.2755	1.5125	1.0411	1.2166	0.9191	1.0162
5961	2,6-dihydroxybenzoic acid	Xenobiotics	Drug - Topical Agents	63042	LC/MS Neg	100020837	2575	153.019	9338	303-07-1		HMDB0013676	0.8575	1.2278	0.9416	1.066	1.0373	1.1755	0.6387	0.9943	1.0057	1.0336	1.5428	1.2677	1.3492	1.6838	1.5254	1.4883	0.8979	0.819	0.8052	0.8143	0.6387	0.6387	1.0878	0.6387	0.6387	0.6387	0.6387	0.9364	0.6387	0.7772	1.2763	0.948	0.9356	0.6932	0.6387	0.6387	0.7736
123	2-aminoadipate	Amino Acid	Lysine Metabolism	6146	LC/MS Polar	381	3500	160.061	92136	542-32-5;1118-90-7	C00956	HMDB0000510	0.4174	0.4326	0.4902	0.3629	0.2468	0.8708	0.4834	0.2481	1.1339	0.2659	2.1357	4.8189	0.9211	0.8286	2.7303	8.6239	15.1832	9.8927	6.9098	18.8286	0.2329	0.2481	0.5674	0.3362	0.3278	4.5238	0.5565	5.6863	1.5734	9.494	1.8169	8.9085	4.6028	0.6551	1.0258	9.5511	8.578
1750	2-aminoheptanoate	Lipid	Fatty Acid, Amino	43761	LC/MS Pos Early	100004542	3160	146.118	227939	1115-90-8		HMDB0094649	0.6883	0.665	0.6515	0.4827	0.5776	1.1282	0.6035	0.8389	1.0103	0.6796	1.058	0.8614	0.7634	1.0074	1.1199	1.8124	0.8099	1.43	1.3638	2.1904	0.4238	0.4549	1.0113	0.45	0.821	0.7785	0.6226	1.1611	0.9926	1.0829	1.2751	1.4102	1.2365	0.5879	0.6393	1.7605	1.6572
1755	2-aminooctanoate	Lipid	Fatty Acid, Amino	43343	LC/MS Pos Late	100004227	750	160.133	69522	644-90-6		HMDB0000991	0.5845	0.642	0.947	0.9019	1.0349	0.8853	0.9651	1.1726	1.638	1.3336	0.3202	0.3368	0.4095	0.5117	0.3202	1.5935	1.3515	1.2965	0.9415	0.5961	1.4163	1.2404	1.1291	0.8457	1.3371	1.2222	1.1298	1.1188	0.6731	0.8346	0.3202	0.3202	0.3202	1.2847	1.3173	0.5036	0.5591
2873	2-arachidonoylglycerol (20:4)	Lipid	Monoacylglycerol	19266	LC/MS Neg	100000584	6170	303.233	5282280	53847-30-6	C13856	HMDB0004666	3.8382	0.55	0.5278	0.5435	6.0006	1.8385	0.5131	1.0995	1.5199	0.5919	0.8049	0.7536	8.8114	4.1102	1.4666	0.5614	0.4868	0.3676	0.4511	0.4945	2.2051	7.6913	3.3701	4.7885	2.6286	1.6131	1.1299	0.3947	0.936	1.0288	19.0891	5.429	6.5467	0.6056	0.7342	0.5233	0.9229
1828	2-butenoylglycine	Lipid	Fatty Acid Metabolism (Acyl Glycine)	61785	LC/MS Neg	100016110	1380	142.051	6303498	71428-89-2			1.6164	1.0291	0.572	0.448	0.7359	0.4538	0.7216	0.3921	0.43	0.4066	1.0223	1.6224	1.1364	0.9777	1.286	1.3614	1.8286	1.3286	1.5212	1.3421	0.517	0.5692	0.4993	0.805	0.5053	0.8006	0.7919	0.7228	0.9676	1.0333	1.1661	1.7081	1.2424	1.7527	0.857	1.2809	0.9394
2860	2-dihomo-linoleoylglycerol (20:2)*	Lipid	Monoacylglycerol	62450	LC/MS Neg	100020771	6700	307.264					3.9427	0.8876	0.3815	0.6865	5.9854	1.6014	0.6939	2.3846	1.0472	0.7297	0.6654	0.2546	5.3265	4.2184	1.7664	0.9161	0.3289	0.4956	0.3494	0.3239	2.6479	7.3286	2.1507	6.3259	2.752	0.9915	0.685	0.4504	0.667	1	19.4984	4.3747	5.2174	0.5431	1.0753	0.2546	0.9322
2875	2-docosahexaenoylglycerol (22:6)*	Lipid	Monoacylglycerol	48675	LC/MS Neg	100006352	6050	309.222	46896303			HMDB0011557	4.7751	0.7456	0.4845	0.6113	8.3627	2.7244	0.497	1.2133	1.3765	0.5227	1.0532	0.7224	11.1911	5.8941	1.6692	0.4793	0.4267	0.3431	0.4085	0.5163	2.2463	8.9925	5.7314	6.6513	3.1906	2.2429	0.8051	0.4924	0.9516	1.0484	32.3215	6.2134	7.8474	0.5638	0.8032	0.4737	0.9299
2874	2-eicosapentaenoylglycerol (20:5)*	Lipid	Monoacylglycerol	53221	LC/MS Neg	100009404	5943	301.217	11660820			HMDB0011550	2.7333	0.4951	0.4087	0.438	3.6339	1.5449	0.4747	1.3649	1.1614	0.6806	0.586	0.5367	4.8011	4.4972	1.3271	0.4113	0.449	0.2252	0.2895	0.2786	1.6464	7.2812	3.3851	4.5856	1.5782	1.0253	0.5746	0.4617	0.9747	1.0429	16.0277	5.651	7.8088	0.5857	0.6157	0.5806	0.6386
2878	2-heptadecenoylglycerol (17:1)*	Lipid	Monoacylglycerol	62448	LC/MS Neg	100020770	6284	267.233					2.1007	1.0008	0.237	0.7003	4.7539	1.3964	0.1578	0.523	0.1578	0.1578	0.9992	1.4959	5.501	3.918	1.0834	0.1578	0.1578	0.1578	0.1578	0.1578	0.9623	4.1729	3.335	4.0643	0.9628	0.1578	0.1578	0.1578	0.1578	0.1943	25.8601	3.3164	6.6264	0.2276	0.1578	0.5642	0.8474
395	2-hydroxy-3-methylvalerate	Amino Acid	Leucine, Isoleucine and Valine Metabolism	36746	LC/MS Neg	100001541	1800	131.071	164623	488-15-3		HMDB0000317	0.8818	1.0729	1.3228	1.3159	1.0982	1.0263	0.9149	0.7657	0.6858	1.125	1.2377	1.1146	0.6417	1.2151	1.0926	0.9737	0.6044	0.6715	0.7737	0.6909	1.1347	1.3612	0.9539	0.9342	1.1227	1.0807	0.9536	0.897	0.7781	1.1668	1.2561	1.1783	1.2979	0.7993	1.0601	0.7657	0.6885
1667	2-hydroxyadipate	Lipid	Fatty Acid, Dicarboxylate	31934	LC/MS Polar	100001153	3000	161.046	193530	18294-85-4	C02360	HMDB0000321	0.7885	0.512	0.4638	0.4015	0.5903	0.3627	0.2538	0.3018	0.6676	0.2244	2.0389	4.7196	1.7715	0.9348	2.3661	4.8291	5.2306	3.8244	3.1731	5.3382	0.35	0.3921	0.4521	0.4613	0.4103	1.0439	0.5556	1.2206	1.0708	5.5303	1.9082	6.1483	5.1757	0.9561	1.2504	4.8667	5.9952
582	2-hydroxybutyrate/2-hydroxyisobutyrate	Amino Acid	Glutathione Metabolism	52281	LC/MS Polar	100008928	1258	103.04	4277439;440864		C21297,C05984	HMDB0000729,HMDB00008	1.1738	0.6986	0.6783	0.5194	0.5156	0.762	0.5825	0.3452	0.5518	0.4919	1.004	1.6038	1.2616	0.9517	1.5187	1.6431	2.0287	1.7518	1.7871	2.7795	0.5279	0.6941	0.996	0.4906	0.8362	1.0685	0.7096	1.5024	0.9932	1.4417	1.114	1.9516	1.5018	1.1051	0.9011	1.4436	1.7422
1962	2-hydroxydecanoate	Lipid	Fatty Acid, Monohydroxy	42489	LC/MS Neg	100004089	4840	187.134	21488	5393-81-7		HMDB0094656	0.7596	0.7771	1.076	1.3961	1.0347	1.5858	2.2531	1.002	1.0751	1.0037	1.7139	1.2147	0.5965	1.5622	0.998	0.8757	0.8366	2.4219	1.513	0.8209	1.268	1.1467	0.909	0.8146	0.8512	0.8065	0.7926	0.6389	1.1408	0.6424	0.9704	0.647	1.1537	1.2148	0.8794	1.7667	0.7329
1663	2-hydroxyglutarate	Lipid	Fatty Acid, Dicarboxylate	37253	LC/MS Polar	100002070	3352.8	147.03	43	40951-21-1	C02630	HMDB0059655	1.2009	1.579	0.8546	1.2805	1.7621	0.6908	0.8167	0.4852	1.0027	0.5931	1.5774	1.9578	1.6008	1.5972	1.6475	1.1819	0.8867	0.9559	1.3009	0.957	0.6405	0.9973	0.9359	2.0299	1.18	1.428	0.5593	0.8114	0.7923	0.9358	1.7753	1.2388	1.2923	1.289	1.2641	0.8376	0.8676
1959	2-hydroxyheptanoate*	Lipid	Fatty Acid, Monohydroxy	61827	LC/MS Polar	100019960	925	145.087	2750949				0.8888	0.7821	0.8542	1.0308	1.439	0.9711	1.6762	1.0462	1.0245	0.9666	1.6317	0.7871	0.8711	1.3773	0.7141	1.4126	1.2138	1.377	1.3409	0.7838	0.7736	0.9796	0.6045	1.1176	0.9948	0.632	0.8139	0.7435	1.2121	0.7658	0.6625	1.0573	0.8807	1.0052	1.1271	1.375	0.8279
1960	2-hydroxyoctanoate	Lipid	Fatty Acid, Monohydroxy	22036	LC/MS Neg	100000743	3736.8	159.103	5312860;6995013;94180	617-73-2		HMDB0002264	0.6656	0.6656	0.6656	0.6656	1.2109	0.6656	1.3481	0.6656	0.6656	0.9238	1.2074	0.8412	0.6656	0.6656	0.6656	0.6839	0.8175	1.1705	1.1399	0.6656	0.6656	0.6656	0.6656	0.8939	1.1845	0.6656	0.6656	0.6656	0.6656	0.6656	1.0762	0.7321	0.6656	0.7997	0.6656	1.4884	0.6656
1971	2-hydroxystearate	Lipid	Fatty Acid, Monohydroxy	17945	LC/MS Neg	1239	5695	299.259	69417;439885;439887	629-22-1	C03045,C03042	HMDB0062549	1.7136	0.6034	0.5618	0.5951	1.8776	0.9952	1.0038	1.2352	0.8212	1.2148	0.6819	0.8414	4.0994	3.2921	1.2549	0.7227	0.8828	0.633	0.9153	0.9053	1.653	3.9827	2.978	2.5413	0.984	0.9411	1.456	0.7584	1.2473	1.6342	6.7043	1.9193	3.4803	0.7871	0.6804	0.9962	1.7327
1368	2-ketogulonate	Carbohydrate	Fructose, Mannose and Galactose Metabolism	15306	LC/MS Polar	100000092	2794.7	193.035	50	342385-52-8	C15673	HMDB0011732	1.2104	0.6735	0.8286	0.7579	1.1751	0.7116	0.5337	0.8137	1.0696	0.4595	1.7375	1.3991	1.2449	0.8416	1.6048	1.5514	1.0499	1.109	0.8139	1.2297	0.5145	0.7998	0.5732	0.8043	0.7257	1.0432	0.9451	1.06	0.6659	1.292	1.2637	1.0818	1.3276	0.7928	0.9029	1.4735	0.941
2872	2-linoleoylglycerol (18:2)	Lipid	Monoacylglycerol	32506	LC/MS Neg	100000987	6250	279.233	5365676	3443-82-1		HMDB0011538	3.2286	0.6439	0.523	0.6983	5.0156	1.9966	0.4782	1.0735	1.509	0.5985	0.6161	0.5457	5.9355	3.2595	1.1689	0.8079	0.3917	0.423	0.3439	0.2429	2.1251	5.0063	2.5248	4.9044	1.8621	1.0299	0.9701	0.4264	0.9365	0.6054	9.5143	2.7816	3.5179	0.5551	0.7828	0.55	1.1344
397	2-methylbutyrylcarnitine (C5)	Amino Acid	Leucine, Isoleucine and Valine Metabolism	45095	LC/MS Pos Early	100001509	3050	246.17	6426901	31023-25-3		HMDB0000378	0.8178	0.3453	0.9398	0.4925	0.5792	1.4117	0.2139	0.2139	0.7512	0.5187	1.0055	0.668	1	0.6441	0.5399	2.8399	2.0335	2.4567	1.8713	3.6492	0.5612	1.2795	3.1257	0.7068	1.0303	1.7741	0.4456	2.6498	1.0014	1.4419	0.5125	1.9525	0.7638	0.3672	1.7087	0.8591	2.7774
399	2-methylbutyrylglycine (C5)	Amino Acid	Leucine, Isoleucine and Valine Metabolism	31928	LC/MS Neg	100001155	1884	158.082	193872	52320-67-9		HMDB0000339	0.9261	0.5754	0.8913	0.3049	0.4034	0.9776	0.5406	0.2627	0.5717	0.3574	1.2279	1.7049	1.2112	1.0116	1.7602	1.4606	2.0905	2.5602	1.9356	2.7345	0.4507	0.701	1.4227	0.3947	0.7818	0.7742	0.7702	1.2744	0.6798	1.235	1.0466	2.0772	1.2983	1.0813	1.8812	0.9367	0.9884
1460	2-methylcitrate/homocitrate	Energy	TCA Cycle	52282	LC/MS Neg	100008929	575	205.035	515;439459		C01251	HMDB0003518,HMDB0000379	1.0152	1.1063	0.9848	1.1444	1.1977	0.5326	0.9327	0.8249	0.8543	0.8808	1.237	1.4461	1.0337	1.3161	0.8543	0.8335	0.912	0.7543	0.7894	0.7147	1.3148	1.5251	1.1793	1.3914	1.3027	0.5822	0.691	0.5675	0.5514	1.2857	1.2253	1.1289	1.4192	1.0575	1.2497	0.7581	1.1526
2867	2-myristoylglycerol (14:0)	Lipid	Monoacylglycerol	34383	LC/MS Neg	100001408	6230	227.202	137938	27214-38-6		HMDB0011530	3.8346	0.8775	0.357	0.6597	4.9908	1.2554	0.3105	0.9758	0.9977	0.424	1.5546	1.0293	3.9773	8.3436	1.0228	0.3507	0.5866	0.7842	0.3177	0.3105	1.7631	7.7592	4.0257	4.441	0.8317	0.6912	0.4154	0.3105	1.1155	1.0001	31.8503	5.0971	10.7328	0.6669	0.47	0.4958	1.0697
4352	2-O-methylascorbic acid	Cofactors and Vitamins	Ascorbate and Aldarate Metabolism	63990	LC/MS Polar	100003258	1512	189.041	54726398	17860-87-6		HMDB0240294	2.0744	2.6137	1.4832	2.065	2.935	0.9656	0.9792	0.9064	0.8338	0.9508	2.0736	1.4213	1.3947	2.2779	1.2312	0.7505	0.5642	0.6678	0.6933	0.4012	2.0522	1.7113	1.9318	2.608	1.7377	0.7777	0.9786	0.7035	0.7932	0.7978	1.9856	1.0208	1.4997	1.405	1.716	0.6739	0.5643
2871	2-oleoylglycerol (18:1)	Lipid	Monoacylglycerol	21232	LC/MS Neg	100000943	6500	281.249	5319879	3443-84-3		HMDB0011537	6.2004	3.4783	0.7453	1.3555	16.6573	1.061	0.7604	1.9386	0.5325	0.275	1.9467	0.5477	4.4315	7.6716	0.939	0.679	0.3866	0.4832	0.5189	0.1304	3.7855	6.7119	5.5252	7.1168	3.0313	0.6503	0.205	0.3624	0.4251	0.8652	33.1274	2.3948	6.1416	1.1198	1.5429	0.2745	0.6004
125	2-oxoadipate	Amino Acid	Lysine Metabolism	38347	LC/MS Polar	92	2635	159.03	71	3184-35-8	C00322	HMDB0000225	0.32	0.4984	0.2502	0.3239	0.2963	0.6183	0.301	0.1668	1.3136	0.1924	3.1269	3.2149	1.0017	0.9983	3.2011	5.9423	9.1834	7.6302	5.2045	9.5618	0.2073	0.1254	0.1778	0.3543	0.2525	2.6948	0.3411	2.9162	0.9639	5.0731	3.2953	5.0931	3.878	0.9796	0.7222	10.3823	5.1359
491	2-oxoarginine*	Amino Acid	Urea cycle; Arginine and Proline Metabolism	55072	LC/MS Pos Early	100002784	1760	174.087	558	3715-10-04	C03771	HMDB0004225	1.2891	0.7376	0.6167	0.6721	0.7706	0.5455	0.5161	0.2993	0.4985	0.4327	1.3611	2.489	1.4722	1.5869	2.891	5.4439	7.0767	4.411	3.3341	4.9695	0.5558	0.5545	0.6192	0.5599	0.5616	0.9824	0.7179	1.4109	0.888	1.972	1.8875	3.8121	2.4938	0.9759	1.0176	2.7899	3.2532
2603	2-palmitoleoyl-GPC* (16:1)*	Lipid	Lysophospholipid	35819	LC/MS Pos Late	100001561	1425	494.324	122164832			HMDB10383	1.5331	2.0838	1.1281	2.6369	1.8724	0.5019	0.6428	0.7495	0.5898	0.5292	3.611	1.8359	1.8982	2.2201	1.412	0.2252	0.3429	0.2241	0.6861	0.287	1.0346	1.9502	2.3475	1.4858	1.3348	0.4978	0.428	0.8093	0.9498	0.7459	2.0818	1.4005	3.3145	2.3641	1.7088	0.598	0.5971
2869	2-palmitoleoylglycerol (16:1)*	Lipid	Monoacylglycerol	52432	LC/MS Neg	100008953	6016	253.217	53480960			HMDB0011534	4.4902	2.0051	0.731	2.0602	8.6971	1.0151	0.2268	0.6091	0.5037	0.2567	2.2758	1.3683	8.0088	10.8501	1.0293	0.072	0.1375	0.0968	0.251	0.072	2.3502	9.858	7.4482	9.0044	1.5815	0.4782	0.1711	0.2016	0.5364	0.2863	54.0315	5.0166	14.9941	1	0.9018	0.2976	0.4817
2601	2-palmitoyl-GPC* (16:0)*	Lipid	Lysophospholipid	35253	LC/MS Neg	100001562	6215	570.341	15061532			HMDB0061702	3.7161	0.6482	0.699	0.8164	4.4101	0.9717	0.8949	1.274	0.4203	0.7307	0.9601	1.0934	6.6017	7.597	2.0593	0.8014	0.9185	0.8398	1.0348	0.7519	2.2575	6.3054	4.0737	4.6436	1.8847	0.7822	0.4787	0.667	0.5673	1.6479	13.4797	4.2627	8.3807	1.0712	1.0283	0.8725	0.8119
2868	2-palmitoylglycerol (16:0)	Lipid	Monoacylglycerol	33419	LC/MS Neg	100001048	6400	255.233	123409	23470-00-0		HMDB0011533	3.3546	1.0238	0.5268	0.4748	6.6766	1.3425	1.9141	1.4637	0.5448	0.4748	1.2552	0.49	4.4108	3.5366	0.7739	0.969	0.4552	0.5734	0.9144	0.1979	1.7725	4.6184	2.2621	2.8358	2.1153	0.9112	0.3161	0.6833	0.473	1.213	21.4738	2.1978	5.647	0.9762	1.1242	0.339	0.9317
1236	2-phosphoglycerate	Carbohydrate	Glycolysis, Gluconeogenesis, and Pyruvate Metabolism	35629	LC/MS Polar	100000093	4550	184.986	59	70195-25-4	C00631	HMDB0000362	0.5292	0.4584	0.3271	0.2851	0.3212	1.0052	0.2851	0.2851	0.2851	1.1957	0.5317	1.096	1.3815	1.5994	0.8385	0.2851	0.677	1	1.6621	2.0817	0.5352	0.8427	1.3223	1.157	0.678	0.5004	1.2157	0.6044	1.5193	0.7245	1.1094	1.6776	1.1528	0.2851	0.2851	0.2851	1.6954
2670	2-stearoyl-GPE (18:0)*	Lipid	Lysophospholipid	41220	LC/MS Neg	100003901	6350	480.31	90658453;53480667			HMDB0011129	1.6449	0.1293	0.3265	0.2444	1.5761	1.1622	0.5125	0.5196	1.7712	0.6917	0.349	0.7321	4.7064	6.4256	1.603	0.4252	0.5713	0.5545	0.5043	0.7481	1.0737	5.2654	2.4181	4.3142	0.8662	0.6129	1.5849	0.4516	1.4184	0.8469	9.5465	3.7322	5.6301	0.3787	0.389	0.9629	1.0371
2034	2R,3R-dihydroxybutyrate	Lipid	Fatty Acid, Dihydroxy	63109	LC/MS Polar	100002367	1543	119.035	13120901	759-06-8		HMDB0000498	1.1089	0.8692	0.8924	0.9181	1.1104	0.7026	0.8516	0.7716	0.7563	0.7564	1.4299	1.1611	0.9759	1.1342	0.9798	1.1319	1.0705	1.0125	0.9641	1.2457	0.9185	1.0176	0.8843	1.0092	0.8489	0.9816	1.0373	1.0995	0.8855	0.9908	1.031	1.1654	1.1152	1.102	1.093	1.0888	1.2393
2033	2S,3R-dihydroxybutyrate	Lipid	Fatty Acid, Dihydroxy	62950	LC/MS Polar	100002284	1660	119.035	10964471	5057-93-2		HMDB0002453	1.0119	0.7948	0.8635	0.9449	1.0584	0.8566	0.9259	0.9193	0.8515	0.8514	1.2168	1.0545	1.0583	1.1885	0.9881	1.0139	0.9049	0.8264	0.8537	0.7845	1.1134	1.0159	0.8911	1.0313	0.965	1.2474	1.287	1.0374	0.903	1.0931	1.068	1.0729	1.1585	1.0267	1.2733	0.8354	1.0971
592	3'-dephospho-CoA-glutathione*	Amino Acid	Glutathione Metabolism	62807	LC/MS Neg	100020899	1690	495.101					0.8095	0.65	0.6842	0.7418	0.6889	0.9949	1.0505	0.989	1.03	0.8773	1.3309	0.9905	1.1877	0.8454	0.956	0.9754	1.1219	0.9899	1.2835	1.0807	0.8298	1.0051	0.7912	0.702	1.0098	0.772	1.0887	1.1374	1.1839	1.232	0.7877	0.9594	1.017	1.0948	1.1517	1.0325	1.0722
4340	3'-dephosphocoenzyme A	Cofactors and Vitamins	Pantothenate and CoA Metabolism	18289	LC/MS Neg	100000138	2013	686.142	444485	3633-59-8	C00882	HMDB0001373	1.2316	1.1779	1.1431	1.0269	0.9546	1.2816	1.5271	1.1715	0.9871	0.8859	0.8461	1.053	0.7347	0.8935	0.8088	0.8946	1.0344	0.986	0.7444	0.8044	0.7674	1.2392	1.2532	1.0129	1.2154	0.9482	1.4345	1.148	1.2634	1.3333	0.6397	0.8266	0.8934	1.1418	0.9109	0.5453	0.8455
4568	3-(3-hydroxyphenyl)propionate sulfate	Xenobiotics	Benzoate Metabolism	45415	LC/MS Neg	100005391	1294	245.012	187488	86321-32-6		HMDB0094710	0.4052	0.4052	0.4052	0.4052	0.4052	2.5228	0.7286	2.1149	5.7239	0.9286	0.6197	0.4052	3.252	0.776	0.4052	2.7186	0.6388	0.4052	0.4052	0.4052	0.4052	0.4052	0.4052	0.4052	0.4052	2.2845	0.4052	0.4052	0.4052	0.4052	0.4052	0.4052	0.4052	0.4052	0.4052	0.4052	0.4052
181	3-(4-hydroxyphenyl)lactate (HPLA)	Amino Acid	Tyrosine Metabolism	32197	LC/MS Neg	240	1379	181.051	9378	6482-98-0	C03672	HMDB0000755	1.4274	1.238	1.0824	0.7716	0.975	0.6185	0.7205	0.2287	0.3154	0.3519	1.2438	1.1516	1.112	1.4353	0.9413	1.7319	1.4927	1.198	1.2426	0.9205	0.4681	0.9035	1.0002	0.9926	2.1143	1.363	0.49	0.8134	0.6571	0.9998	1.0102	2.2177	1.5806	1.0676	1.2029	0.8767	1.1535
[truncated: 658 more rows]
[truncated: 3 more columns]

## Sheet: SCN
												CLIENT IDENTIFIER	FB06136203	FB06136202	FB06136201	FB06136200	FB06136199	FB06136197	FB06136196	FB06136183	FB06136186	FB06136194	FB06136164	FB06136193	FB06136192	FB06136188	FB06136184	FB06136191	FB06136187	FB06136171	FB06136185	FB06341611	FB06341589	FB06341619	FB06341618	FB06341624	FB06341621	FB06341616	FB06341623	FB06341614	FB06341626	FB06341606	FB06341608	FB06341622	FB06341607	FB06341583	FB06341599	FB06341609	FB06341613
[truncated: 642 more rows]
[truncated: 2 more columns]
