# Supplementary material for: Tryptophan metabolism is a physiological integrator regulating circadian rhythms
Source: Mol Metab. 2022 Jul 29;64:101556. doi: 10.1016/j.molmet.2022.101556 (PMC9382333; doi:10.1016/j.molmet.2022.101556)
Supplement: Multimedia component 1 [file mmc1.zip › Table S2.xlsx]

## Sheet: Ctrl light
gene_id	BH.Q	ADJ.P	PER	LAG	AMP	ZT_0_REP_1	ZT_0_REP_2	ZT_0_REP_3	ZT_4_REP_1	ZT_4_REP_2	ZT_4_REP_3	ZT_8_REP_1	ZT_8_REP_2	ZT_8_REP_3	ZT_12_REP_1	ZT_12_REP_2	ZT_12_REP_3	ZT_16_REP_1	ZT_16_REP_2	ZT_16_REP_3	ZT_20_REP_1	ZT_20_REP_2	ZT_20_REP_3
Hnrnpc	0.000198012	7.95773e-09	24	2	13.5344	95.9668	99.35	99.8274	95.8066	98.6501	89.1799	78.9906	80.2094	80.1345	70.6421	69.1241	71.2449	78.147	76.0561	75.0782	93.7537	80.5357	92.7724
Hnrnpdl	0.0102183	8.21308e-07	24	10	9.10739	39.1896	36.6518	33.8921	42.2777	39.6714	43.0171	54.0497	49.6063	51.257	49.2839	47.1728	49.5849	42.1003	34.4086	34.3356	33.8174	35.0999	30.1337
Fabp7	0.0168645	3.38877e-06	24	4	40.1565	92.3572	113.719	101.201	121.92	122.435	110.339	95.1671	92.3789	111.55	55.6753	56.8667	51.0105	48.2765	33.3503	36.0498	62.403	50.9716	56.2863
Cirbp	0.0168645	3.38877e-06	24	12	27.1685	60.5775	81.9796	69.57	98.163	95.5856	128.561	133.35	122.149	139.865	150.837	134.995	139.24	111.602	94.23	104.511	82.3714	97.1917	89.9533
Tubd1	0.0168645	3.38877e-06	24	22	0.317936	2.45476	2.45153	2.32953	1.94274	2.0435	2.07321	1.40308	1.66079	1.68459	1.72363	1.89937	1.73839	1.95515	1.94974	2.13398	2.57817	2.18687	2.21347
Dbp	0.0228563	6.47348e-06	24	10	11.5924	13.9806	18.4447	17.4206	21.4679	28.6864	34.8389	31.7484	35.0631	39.4342	39.8033	34.8732	34.0115	21.1146	20.2733	23.7166	16.5239	15.4025	16.708
Srsf5	0.0228563	1.19411e-05	24	6	20.062	132.006	120.29	108.067	162.374	150.055	153.365	145.229	148.414	134.025	126.975	123.614	118.023	104.649	82.4028	92.4509	129.678	112.629	110.582
Chordc1	0.0228563	1.19411e-05	24	22	8.40856	39.7108	31.9749	35.6293	24.9329	28.5208	23.8809	18.4538	20.1306	19.0492	20.4813	20.3358	21.3009	32.2273	35.6318	29.9864	33.9557	35.7563	31.329
Rasl11b	0.0228563	1.19411e-05	24	6	1.97987	4.7659	6.91594	8.00821	8.46979	14.0322	10.5714	6.13058	6.74391	7.66164	6.42289	5.40068	5.18575	3.99091	3.99055	3.99736	4.22107	5.78389	4.23409
Armcx5	0.0228563	1.19411e-05	24	10	1.89877	6.4427	5.48876	5.4331	8.40022	7.51784	7.6153	7.85876	9.19544	9.98835	10.0024	8.70131	8.82764	7.02103	6.42495	6.43691	6.29171	4.41974	6.01604
Kirrel2	0.0228563	1.19411e-05	24	16	0.558527	0.70375	0.618219	1.30359	0.385593	0.600666	0.574071	0.732667	0.763078	0.731573	1.26592	1.71082	1.70872	1.82425	1.67577	1.53084	0.979602	1.15613	1.2889
Stbd1	0.0228563	1.19411e-05	24	22	0.287831	1.03961	1.35279	1.43408	1.07284	1.03155	1.02081	0.490361	0.84062	0.728572	0.936928	0.730922	0.801698	1.14628	1.23145	1.27904	1.4915	1.11636	1.38716
Rbbp8	0.0228563	1.19411e-05	24	8	0.158166	1.22166	1.07361	1.17008	1.27503	1.39542	1.1942	1.27644	1.32578	1.67343	1.20528	1.25266	1.26961	1.17363	0.972278	1.04593	1.07227	0.80664	0.980767
Sin3b	0.0312401	2.13432e-05	24	12	4.88498	30.8862	40.4219	36.9571	40.459	41.2483	46.9658	44.0462	44.6517	48.7625	49.5798	47.9196	48.7999	47.2326	41.1048	47.1941	40.3242	37.6358	41.1688
Ciart	0.0312401	2.13432e-05	24	10	1.98426	5.05728	6.17333	6.48469	7.56882	7.86345	9.32666	8.04272	9.84672	9.48687	9.81446	8.54569	8.45393	6.25889	5.86507	7.28658	5.55517	5.26445	5.7534
Gm13375	0.0312401	2.13432e-05	24	10	1.21681	6.13688	6.53681	5.68834	7.70765	8.13966	7.94477	8.1094	8.21936	8.29972	7.37517	8.32734	7.9472	6.93369	6.35121	6.9606	6.10967	6.29679	6.03723
Txnrd3	0.0312401	2.13432e-05	24	10	0.829868	2.91293	3.08131	2.73262	3.72906	3.95484	4.13166	4.30401	4.32394	4.75515	4.30095	4.49627	4.11425	3.50391	2.83854	3.70948	3.53724	2.53531	3.00965
Hmgb3	0.0439277	3.70728e-05	24	10	6.62474	25.2325	27.1052	28.2961	33.5639	36.474	37.0585	37.0953	39.4475	39.5831	39.232	37.0315	40.2331	31.3647	28.7881	28.7606	28.3863	30.7381	26.4456
Trmt6	0.0439277	3.70728e-05	24	8	0.825052	7.1978	6.76556	7.31122	7.6916	7.92674	7.85363	8.00409	8.8059	9.26561	7.46778	7.72031	7.97663	7.80144	6.23933	6.81742	6.5248	6.54958	6.45103
Zbtb40	0.0439277	3.70728e-05	24	20	0.433605	1.54944	1.67086	1.85415	1.1112	1.24094	1.12436	1.10358	1.07212	1.10327	1.23167	1.28166	1.52706	1.68381	2.30632	2.33547	1.74322	2.29772	1.3899
Chaf1a	0.0439277	3.70728e-05	24	10	0.236209	1.13769	1.21447	1.29782	1.54239	1.49091	1.45789	1.50129	1.67028	1.75012	1.47174	1.54889	1.58176	1.10386	1.28978	1.41084	1.23718	1.211	1.07213
Fus	0.0557516	6.27354e-05	24	10	32.0369	112.282	127.686	115.438	156.894	148.565	157.972	166.388	147.099	165.669	171.879	151.281	161.583	144.303	116.453	108.514	98.6739	101.03	111.587
Tspan4	0.0557516	6.27354e-05	24	12	1.942	10.0231	14.429	11.1111	13.0551	13.2065	14.1485	15.0264	15.5434	15.6128	18.5125	17.4284	15.9959	13.9201	13.0926	14.8103	11.7036	14.4927	12.3445
Ccdc115	0.0557516	6.27354e-05	24	8	1.37858	11.2971	13.409	12.4671	13.7556	13.4901	14.9865	14.0542	13.8328	15.0632	14.4821	13.3699	13.5568	13.369	11.651	12.3541	12.2629	11.5405	10.5985
Tars2	0.0557516	6.27354e-05	24	0	1.17352	11.5682	13.2231	12.183	11.0845	11.6965	11.452	11.0749	10.8108	9.79239	9.69214	9.49993	9.19606	10.3499	10.9436	11.7623	11.4277	14.3135	11.8355
Cacna1i	0.0557516	6.27354e-05	24	20	0.907656	6.47469	6.41382	6.92614	6.51862	5.73226	6.45728	5.64252	5.5114	5.21105	6.22152	5.64414	5.73748	7.38147	7.20203	7.62364	6.90288	9.01014	7.43653
Pml	0.0557516	6.27354e-05	24	22	0.161821	1.53809	1.51507	1.70618	1.38321	1.42348	1.56558	1.43356	1.2975	1.2442	1.31475	1.21429	1.27068	1.47312	1.44955	1.47895	1.77726	1.6712	1.57497
Panct2	0.0557516	6.27354e-05	24	22	0.0491991	0.344084	0.308534	0.346941	0.29492	0.265421	0.253212	0.226617	0.246309	0.174051	0.291296	0.243932	0.257426	0.298223	0.288096	0.235484	0.35257	0.374199	0.331654
Deaf1	0.075854	0.000103647	24	12	3.45591	18.6675	23.653	22.0329	22.6873	24.0194	27.5382	24.6675	27.0831	29.7341	29.1	30.2536	30.5754	26.3518	25.784	28.8993	22.2444	26.0517	22.1957
Phkg1	0.075854	0.000103647	24	2	1.00554	8.60526	10.3195	9.97713	9.65757	9.53665	9.49452	8.15827	8.77679	9.37616	7.21026	7.80033	7.03398	7.38505	7.10646	7.88093	8.61886	8.18614	8.63312
Fam204a	0.075854	0.000103647	24	12	0.985078	9.38855	10.2159	9.46232	11.2075	11.2309	10.6727	10.9952	12.0299	11.9564	12.3378	12.2056	12.7195	11.8982	10.2201	10.3209	10.7242	9.37623	9.73431
Wdr31	0.075854	0.000103647	24	10	0.578265	2.9144	3.45128	3.16668	3.81429	3.97782	4.11444	4.2542	3.81661	4.70626	4.07673	4.52703	4.142	3.75231	3.29665	3.8256	3.52237	2.73477	3.21305
Vstm4	0.075854	0.000103647	24	0	0.544175	2.43576	2.89789	2.35044	2.30853	2.38449	2.31276	1.24643	1.46622	1.59347	1.43765	1.04723	1.67481	1.73976	1.60095	1.87382	2.21771	1.74565	2.08951
Foxs1	0.075854	0.000103647	24	0	0.155892	0.473992	0.39141	0.440086	0.289244	0.397101	0.432951	0.272111	0.221392	0.176637	0.143408	0.208407	0.155347	0.210946	0.243444	0.182093	0.324753	0.983761	0.448871
Rbm3	0.0906002	0.000167488	24	14	26.8328	43.217	42.9945	39.7078	44.7764	36.7003	51.7517	77.2756	83.3336	94.9685	113.011	96.0426	104.621	81.3846	68.7973	80.5749	64.65	98.2435	58.5976
Tra2a	0.0906002	0.000167488	24	22	10.8699	64.7566	58.9466	56.1409	43.0528	48.7614	41.2139	48.2409	34.4253	35.122	35.9335	34.1571	37.6415	53.5165	49.5026	48.1715	51.8767	72.1849	49.5295
Mfsd2a	0.0906002	0.000167488	24	18	3.14437	8.82203	9.90819	8.96572	8.20586	8.43813	8.49077	7.07178	7.86325	8.51287	11.82	14.204	13.6884	13.715	14.952	15.6323	11.7118	9.41543	11.1213
Kcnq2	0.0906002	0.000167488	24	18	2.56043	33.5678	33.7391	35.7787	35.5202	31.1231	34.8849	29.9682	34.0328	34.0456	36.1405	35.8855	36.1082	36.6079	40.7961	39.3587	36.4129	38.8134	37.9703
Tfpt	0.0906002	0.000167488	24	10	2.12203	15.8788	22.961	21.6788	23.2779	23.144	23.9366	25.1534	27.4248	24.4842	24.8693	24.8425	27.3038	23.7429	21.0262	21.8683	21.6891	22.7919	20.988
Xpa	0.0906002	0.000167488	24	8	1.97111	9.23314	9.21196	7.04641	8.74192	11.0021	10.8506	12.6029	12.4423	11.4357	9.83577	10.6731	9.67014	8.44528	6.6956	8.16812	9.53886	7.67043	6.75895
Chpf2	0.0906002	0.000167488	24	12	1.5398	9.52622	10.505	9.37092	13.5463	11.8301	15.485	12.9073	13.7645	13.8642	17.2304	16.1016	15.7163	11.6506	11.7011	12.0732	10.5119	12.783	11.6829
Hist2h2be	0.0906002	0.000167488	24	2	0.879726	4.80183	4.37035	4.70504	4.77395	5.59533	4.4334	3.18895	3.53991	4.54652	2.53306	3.08027	2.88869	3.22842	3.77745	3.40432	4.0736	4.01466	4.46672
Exog	0.0906002	0.000167488	24	18	0.545151	7.12856	6.69216	7.31361	6.65604	6.82843	6.81434	5.96804	6.71625	6.6613	6.72269	6.84322	7.23161	8.00086	8.11418	8.1446	7.51807	7.88318	7.43226
Gm4285	0.0906002	0.000167488	24	4	0.338563	2.06995	1.86706	1.82049	2.3091	2.13298	1.92738	2.14632	1.82326	1.74241	1.52687	1.21278	1.52343	1.69557	1.49789	1.14139	1.55023	1.63235	1.4738
Slc2a4	0.0906002	0.000167488	24	14	0.210832	0.411263	0.840339	0.615987	0.672636	0.795206	0.900868	0.932376	0.920706	1.19903	1.04764	1.1975	0.999744	0.936947	1.12275	1.1678	0.89889	0.816839	0.812177
Tmem89	0.0906002	0.000167488	24	6	0.200987	0.370777	0.423648	0.0999323	0.270134	0.49903	0.423982	0.214489	0.46598	0.401308	0.0865386	0.146898	0.16111	0.107977	0	0	0.0917415	0.0795604	0.0913523
H3f3b	0.115752	0.000265156	24	6	8.5765	126.351	135.735	132.262	156.106	159.127	149.981	150.302	141.802	146.98	149.208	138.678	138.924	131.037	114.093	113.22	135.15	131.671	132.404
Cops5	0.115752	0.000265156	24	10	5.57221	45.1949	49.9424	49.7669	51.5444	55.106	54.2841	55.2733	61.0901	61.0195	51.0141	55.4955	56.0435	53.575	45.7896	47.6152	52.6791	39.2496	43.1048
Dnajc19	0.115752	0.000265156	24	12	3.65539	30.0948	32.8565	31.9785	36.6449	40.1732	38.1671	41.3938	42.2872	42.1055	43.3366	44.3327	44.3783	37.5708	32.3493	33.6863	36.1832	39.7657	31.455
Plvap	0.115752	0.000265156	24	8	1.70575	4.79172	5.66311	5.54825	7.41224	8.30751	8.28609	8.90812	8.27863	7.57185	6.84638	7.13173	6.76846	6.03096	4.44047	5.24697	4.7269	6.99598	4.49274
Rbm28	0.115752	0.000265156	24	0	1.55788	11.4819	9.88327	10.0666	9.70172	9.82985	8.97367	10.2723	7.72349	7.51235	6.8111	7.22918	6.86565	8.11596	7.97461	8.77786	10.5553	11.8348	8.2283
Sat2	0.115752	0.000265156	24	8	1.53969	7.46378	9.09711	8.64085	9.96549	9.87932	10.7137	9.47515	11.2104	13.9997	9.36352	9.38119	10.8183	8.55197	6.24304	9.39439	7.69239	6.9708	8.54651
Tcerg1	0.115752	0.000265156	24	10	1.13333	12.3615	9.49837	9.4875	11.0522	10.6071	10.1903	11.8697	12.002	12.63	11.8002	11.3875	11.4941	10.9632	10.0564	10.2236	9.61587	8.58753	9.77902
Hacl1	0.115752	0.000265156	24	10	0.613182	3.4121	3.41731	3.32828	4.18767	4.26743	4.08568	3.66255	4.34904	4.93545	4.20746	4.22949	4.28323	3.52685	3.31146	3.41606	3.53045	1.78311	3.12671
Xaf1	0.115752	0.000265156	24	6	0.294163	1.47588	1.89952	1.70476	1.84084	2.53175	1.9141	1.80238	2.18299	1.80979	1.27554	1.61063	1.70581	1.50019	1.11087	1.43146	1.49809	1.22156	1.44346
Tmem45a	0.115752	0.000265156	24	2	0.0974342	0.220858	0.329327	0.310453	0.266307	0.219693	0.157701	0.152855	0.134593	0.0778742	0.0830653	0.109369	0.115631	0.104985	0.0671336	0.0567878	0.250877	0.206663	0.183629
Slc2a9	0.115752	0.000265156	24	12	0.0701492	0.162175	0.215184	0.21171	0.271273	0.231387	0.360103	0.385053	0.28738	0.325734	0.472962	0.368947	0.50141	0.297388	0.119065	0.24096	0.242018	0.217852	0.226805
Sfrp5	0.142329	0.000411834	24	14	3.82415	7.41986	9.5042	7.89491	9.20477	9.47593	12.6881	10.7167	12.3612	19.5936	14.2989	17.911	18.4726	17.0257	13.2336	17.5273	14.083	11.788	10.9801
Rnpep	0.142329	0.000411834	24	22	3.64704	19.186	23.2743	21.3082	19.1006	19.8476	20.0015	17.9436	14.8684	12.3746	13.188	14.2514	14.0775	20.6194	20.3315	23.0202	21.3554	23.3256	20.0037
Fahd2a	0.142329	0.000411834	24	10	2.52218	14.7378	19.9369	16.6055	18.7065	19.1758	22.3795	22.5432	22.8548	19.9503	21.2985	21.0862	22.1167	18.594	17.7557	18.8126	18.5414	17.2935	16.1043
Eif2b3	0.142329	0.000411834	24	10	1.85941	10.952	11.3827	11.602	12.9776	12.5512	14.869	14.3386	16.1094	16.4272	12.9809	14.1747	14.3853	13.4635	11.6457	14.2268	13.1965	10.0592	10.5414
Dtx4	0.142329	0.000411834	24	0	0.892517	10.2067	10.4056	10.1308	9.36798	8.99587	9.63015	8.25046	7.82666	8.69177	7.81728	8.13115	7.81336	10.0304	9.87948	10.3731	9.95398	10.2511	10.2008
Dusp19	0.142329	0.000411834	24	22	0.824027	6.84992	6.38648	6.69742	6.18548	5.4304	5.14304	4.34817	5.56752	5.22113	5.81493	5.38825	5.45682	6.72857	6.05885	5.76599	7.05883	6.31425	7.30618
Mri1	0.142329	0.000411834	24	10	0.794272	3.42254	3.27056	2.47515	3.12341	3.66452	4.43698	4.82767	4.00432	4.00029	4.80274	3.92807	3.68776	3.61644	2.58398	3.06962	2.53069	3.2772	2.42318
Csad	0.142329	0.000411834	24	6	0.730286	9.24155	11.1373	8.99502	10.4242	9.82784	11.6834	10.2813	9.36375	9.67003	9.23023	9.34249	9.06989	8.49105	8.33097	8.91663	9.37636	8.26112	8.99005
Fen1	0.142329	0.000411834	24	10	0.686714	5.33494	6.93094	6.78378	7.38258	7.23905	7.6024	6.95481	7.43146	8.11977	8.04435	7.80947	7.94668	6.90925	6.32695	6.9521	6.61539	6.72873	6.62665
Slc6a13	0.142329	0.000411834	24	2	0.684974	1.83899	3.43823	2.20822	2.77988	2.53567	1.94693	1.68004	1.16144	0.999554	1.35048	0.750046	1.51404	0.86141	1.09978	1.59245	1.83955	2.05548	1.72596
Gramd3	0.142329	0.000411834	24	0	0.645645	7.45544	6.55721	8.41304	5.79845	6.23048	5.21158	4.23768	5.41498	5.43428	5.34226	5.23769	4.48712	6.00134	6.00151	5.77189	6.25534	5.3677	6.36655
Lsp1	0.142329	0.000411834	24	8	0.406091	1.55538	2.15733	1.9501	2.11061	2.57595	2.34153	2.33197	2.48662	2.62539	2.53858	2.267	2.34044	1.82129	2.00973	1.81687	1.89668	1.71272	1.53809
Trib1	0.142329	0.000411834	24	14	0.397309	1.17982	1.44698	1.50813	1.77916	1.72609	2.0836	1.87167	2.36878	2.32471	2.23624	2.86676	3.07503	2.64079	2.28797	1.94773	1.98486	2.22808	2.28955
Srbd1	0.142329	0.000411834	24	0	0.346716	3.75035	4.01869	3.97158	3.32	3.56451	3.56822	2.83813	3.17208	3.41145	3.07789	2.81423	3.33092	3.41157	3.93667	3.53981	4.27731	3.42832	3.94175
Sh3pxd2b	0.142329	0.000411834	24	16	0.342791	3.17635	3.30702	3.04231	2.7333	2.74759	2.94031	2.9676	3.13473	3.34698	3.28814	3.48898	3.72793	3.56461	3.83744	4.08384	3.3294	2.76862	3.51505
Ewsr1	0.156348	0.000628333	24	10	6.80944	68.3436	77.4565	68.1732	79.2652	76.1259	84.2522	91.4193	81.7103	76.5398	80.5046	76.8309	78.1948	71.863	69.2151	73.408	67.0159	71.2334	67.2719
Tspan13	0.156348	0.000628333	24	0	5.61528	77.9674	75.6909	74.1973	71.9699	73.8964	70.4602	64.2469	62.8419	66.2561	71.5311	62.6263	66.3951	69.6829	66.4931	63.1199	69.9011	76.5962	74.6494
Zfp207	0.156348	0.000628333	24	20	5.37309	37.9442	35.015	34.6816	28.7242	28.522	26.8025	27.749	25.9386	28.6403	33.1144	30.6619	32.4432	40.7131	38.84	38.6225	34.4527	37.4358	32.879
Tprkb	0.156348	0.000628333	24	4	4.19512	47.7273	51.6348	52.8901	50.6432	54.9597	51.3184	43.653	47.7537	53.1076	44.4677	44.2	47.1748	43.26	41.1502	41.6495	45.9956	46.7031	49.2013
Tipin	0.156348	0.000628333	24	8	3.35869	12.625	11.349	10.2364	16.4712	14.9863	15.299	14.4388	15.1608	17.3029	14.0064	14.2884	15.8474	9.44075	9.13866	9.86652	13.7283	9.33133	10.5735
Serpinh1	0.156348	0.000628333	24	22	3.11	12.6998	17.2633	14.7894	12.5561	12.9588	12.1174	9.48392	7.96945	10.1566	11.6985	9.72553	10.2995	13.9465	16.738	17.1841	16.5156	12.9342	14.6101
Gpt2	0.156348	0.000628333	24	16	2.27936	15.8323	15.9428	18.4063	15.1876	14.8842	14.3317	11.0882	15.5691	17.3244	18.4151	19.7205	18.8512	18.7405	20.0809	20.6968	17.5298	14.8189	18.4111
Mettl22	0.156348	0.000628333	24	12	1.92616	10.4992	13.1331	13.2664	15.3281	14.79	18.3903	15.8904	16.9057	17.514	17.1052	16.8705	17.6542	16.1223	13.8944	16.5916	14.9114	11.994	13.5901
Slc38a3	0.156348	0.000628333	24	6	1.91527	20.142	23.2863	22.2112	23.9576	25.8254	26.5774	22.4349	24.8032	24.2073	24.3884	22.2912	22.0946	19.418	20.463	21.1689	21.5483	17.243	20.7875
Slc45a1	0.156348	0.000628333	24	12	1.6571	16.6086	20.4999	18.4133	21.736	21.7197	26.3832	20.415	23.0301	23.2382	25.8384	23.5847	24.678	22.4677	23.498	22.8434	19.2659	21.0245	21.3787
Tnni1	0.156348	0.000628333	24	10	1.38966	2.90257	3.18434	2.61955	4.16358	3.59686	4.25303	4.75128	5.89278	5.5711	4.70999	4.60739	5.08874	2.30612	2.39973	2.68496	2.19831	3.46351	2.9514
Mir22hg	0.156348	0.000628333	24	10	1.11684	4.45172	4.89194	4.12323	5.2332	4.91759	5.73223	5.45897	6.00883	7.56758	7.58697	6.90254	8.05316	4.77846	4.53789	4.55089	3.6719	4.74891	4.57118
Farp1	0.156348	0.000628333	24	18	1.03414	10.9692	10.7742	10.9762	9.73967	9.75155	9.7557	9.51498	10.8319	10.541	11.9051	11.8501	11.4101	10.1423	13.3051	13.7055	10.9148	12.2015	12.0048
Ipo8	0.156348	0.000628333	24	22	0.917612	14.8989	13.3687	13.4557	13.6012	13.0527	12.3687	12.0791	11.7791	11.7786	12.4045	12.0965	12.7524	12.8708	14.7593	13.1102	13.748	12.9304	14.711
Eif2d	0.156348	0.000628333	24	8	0.784372	9.18738	9.60734	8.98613	9.85849	9.18512	10.0752	10.9166	10.8604	10.4804	9.45333	10.0362	10.3578	8.76402	8.5103	9.30289	9.19431	9.01705	8.18568
Txlna	0.156348	0.000628333	24	20	0.694237	9.91037	10.16	9.64841	8.91608	9.14228	9.4875	9.20423	9.05061	8.83424	9.33968	9.68242	9.37406	10.4693	10.8713	11.277	9.70597	10.8758	9.43491
Tatdn1	0.156348	0.000628333	24	8	0.587033	6.12934	4.92746	4.97232	5.75765	5.38953	5.44644	6.16319	6.16716	5.66205	5.81837	5.36375	5.40213	5.1018	4.29222	4.85042	5.25703	4.25979	4.12502
Polr3e	0.156348	0.000628333	24	12	0.504195	8.45154	7.1054	7.12829	7.37335	7.49585	7.54348	8.20889	7.72019	8.09666	9.18182	8.5367	8.35361	7.5622	7.72192	7.51061	6.95873	7.07275	7.39055
Asxl1	0.156348	0.000628333	24	18	0.49378	7.6543	7.08975	7.286	7.57573	7.09514	7.09169	7.48747	7.27788	6.62213	8.10432	7.58638	7.3686	7.98431	8.91672	8.37364	7.78469	7.75582	8.23422
Pitpnm3	0.156348	0.000628333	24	16	0.361812	7.65116	7.10868	7.64319	7.58224	5.94398	6.78233	7.54778	8.33956	7.77866	7.99488	8.42482	7.99116	7.87961	8.46436	10.0697	7.29401	7.93309	7.98014
Sptlc2	0.156348	0.000628333	24	10	0.336342	5.41209	5.37716	4.8542	5.32606	5.08212	5.49745	5.72987	5.89145	6.10855	5.57404	6.1892	5.63698	5.07558	5.54088	5.34121	5.27227	3.09527	5.07048
Mfsd8	0.156348	0.000628333	24	22	0.295655	3.43925	3.21504	3.58976	2.83778	3.06876	3.10823	2.72157	2.57148	2.69284	2.66853	3.00559	2.91436	3.04075	3.38622	3.17864	3.17973	3.0758	3.29451
Slc29a3	0.156348	0.000628333	24	20	0.288005	3.19444	2.96105	3.1146	3.05222	2.33649	2.71418	2.2672	2.97664	2.83333	2.9953	2.90754	2.8462	3.04113	3.71901	3.34711	3.19961	3.273	3.45952
Gm4477	0.156348	0.000628333	24	20	0.265306	1.40083	1.23825	1.55028	1.04012	1.32789	1.61484	0.911572	1.10738	1.12224	1.46024	1.2045	1.62474	1.62905	2.03864	1.66869	1.88313	1.6784	1.61757
Zfp84	0.156348	0.000628333	24	20	0.237446	2.93508	2.73317	2.93811	2.60231	2.55877	2.53989	2.04633	2.4451	2.69004	2.87926	2.78059	2.79684	3.00031	3.00489	3.0132	3.09813	2.31027	3.27726
Tbxas1	0.156348	0.000628333	24	6	0.200253	1.11422	1.19076	1.458	1.71359	1.45298	1.50023	1.3912	1.3951	1.53608	1.1171	1.22309	1.28244	1.11378	0.910345	0.963133	1.36282	0.98979	1.27034
Tmprss5	0.156348	0.000628333	24	8	0.176722	0.379751	0.51848	0.280298	0.611772	0.50526	0.599453	0.720664	0.678874	0.615225	0.395359	0.494851	0.615963	0.356679	0.208815	0.107965	0.388169	0.377781	0.294018
Zfp296	0.156348	0.000628333	24	22	0.140481	0.452513	0.550617	0.757784	0.394199	0.538255	0.439744	0.256502	0.253843	0.294335	0.297387	0.294469	0.331299	0.350209	0.403565	0.71314	0.360901	0.95642	0.53734
Calr	0.183267	0.000942737	24	0	34.2042	238.57	257.436	259.117	255.499	280.853	255.957	237.398	217.151	203.872	191.602	202.814	203.869	250.923	250.293	274.716	310.151	312.118	293.631
Ccdc107	0.183267	0.000942737	24	8	6.10445	34.0187	43.0973	43.2877	45.9201	52.6029	51.4076	52.9945	48.1365	46.5698	42.9658	43.8115	43.8384	39.3934	32.607	40.4027	41.7378	45.595	31.5543
Fgfr3	0.183267	0.000942737	24	14	5.33816	29.3773	29.3159	31.0946	31.255	29.6615	34.3925	25.7525	31.544	35.0495	43.411	42.7916	46.4789	36.8652	44.5177	44.2443	35.1511	31.2598	39.2686
1110004F10Rik	0.183267	0.000942737	24	8	5.30931	76.9015	78.0461	71.1114	79.6951	80.3249	80.3363	80.6655	77.6487	84.558	83.8447	77.5443	78.8275	74.0872	67.0325	68.0843	74.0151	72.8278	71.639
Amz2	0.183267	0.000942737	24	22	1.5806	20.2423	18.7639	21.0858	17.9946	19.238	17.2898	16.231	17.2644	17.6094	17.7768	16.9378	17.6202	19.9873	19.6614	19.2192	20.6024	19.6671	18.4515
Rab13	0.183267	0.000942737	24	4	1.09593	6.93495	8.59566	9.14684	9.09513	10.738	9.21544	9.01126	8.01804	8.38585	5.53301	6.75645	8.05675	7.24107	5.40974	6.17494	8.36294	9.12217	7.95159
Enah	0.183267	0.000942737	24	18	1.05408	19.4584	17.6888	17.078	17.5203	16.6778	16.4988	16.8256	16.3164	17.8382	17.9345	17.0844	17.5152	20.0229	20.2301	19.0325	17.9895	20.2038	18.7301
Wipf2	0.183267	0.000942737	24	22	0.93925	10.4965	10.5968	10.6194	10.4978	10.0092	10.4395	8.89778	9.98067	10.1044	9.69282	9.66572	9.91195	11.393	12.0849	11.6895	10.6244	12.2562	11.8022
Tubgcp2	0.183267	0.000942737	24	12	0.833255	9.61987	10.4695	9.73261	12.2524	11.5291	12.3795	11.7684	12.7075	12.4259	12.6075	12.8574	13.1236	11.0397	9.8952	10.9415	11.5643	8.99033	10.5844
Pigh	0.183267	0.000942737	24	2	0.765457	10.7438	10.6034	10.6878	10.4963	10.5643	10.2372	11.5353	9.86438	10.1507	8.96987	9.83813	8.98648	9.11837	9.10258	8.49713	9.91079	13.1716	9.9639
Arhgef18	0.183267	0.000942737	24	20	0.747801	9.37714	9.65929	9.64071	8.55713	8.40889	9.28612	7.79713	8.98605	8.48832	9.15882	9.85194	9.27393	9.12672	11.1477	10.8445	10.1506	10.0436	9.86783
Pdpn	0.183267	0.000942737	24	2	0.720584	7.07067	7.97028	7.31169	7.97587	8.20344	8.20232	7.10496	6.493	7.04823	6.2359	6.34045	6.67906	6.39633	6.96175	6.78803	7.68953	6.83375	7.90645
Magef1	0.183267	0.000942737	24	2	0.712976	7.4811	7.71722	5.95332	6.95762	6.02627	5.76135	7.01986	5.52105	5.63599	5.17107	5.54315	4.68373	5.3829	4.20198	5.08435	5.92271	6.55145	5.56718
Acox3	0.183267	0.000942737	24	12	0.675216	5.64181	5.80076	6.48021	6.05956	5.74928	6.59109	6.11665	7.43419	7.14777	7.59704	7.67579	7.24678	6.22298	6.70851	6.81757	6.19287	5.98647	6.17802
Uggt1	0.183267	0.000942737	24	22	0.670521	6.16369	6.02259	5.75756	5.75245	5.371	5.18395	5.01646	5.05802	4.89615	5.13415	5.2564	5.26091	6.0061	6.7921	6.68423	6.29037	5.67166	6.09132
Slc18b1	0.183267	0.000942737	24	0	0.558699	5.86757	5.69886	6.59007	5.73397	5.3474	4.71723	4.51968	4.95963	5.01447	4.86397	4.9436	4.91506	4.67008	5.28174	5.26778	6.35806	5.35246	5.97933
Gareml	0.183267	0.000942737	24	12	0.551748	4.52945	5.09823	4.48313	5.05218	5.16887	5.90386	5.72347	5.462	6.33302	6.14151	6.19864	6.20611	5.10002	5.53819	5.87852	4.53529	5.5889	5.10766
Raph1	0.183267	0.000942737	24	20	0.529432	5.09322	3.88267	3.52999	3.38314	3.33253	3.25453	2.89495	3.26581	3.23062	3.57634	3.53784	3.58965	4.44266	5.05675	4.18426	3.80556	3.64768	4.13187
Rbm38	0.183267	0.000942737	24	12	0.459174	1.70472	2.02247	2.06133	2.01235	2.11423	3.02785	2.31748	2.27828	2.73018	3.06555	2.97412	3.30956	2.56606	2.1723	2.7636	2.05485	2.18941	1.78763
Gm16740	0.183267	0.000942737	24	10	0.275965	0.995065	0.852612	1.08594	1.24715	1.20861	1.14814	1.33795	0.980969	1.43842	1.36216	1.24295	1.26534	0.856876	1.26404	0.776836	0.680428	0.797201	0.674936
A330033J07Rik	0.183267	0.000942737	24	10	0.272856	0.718964	0.704004	0.740891	0.873132	0.807524	0.852797	1.09511	1.10973	1.59827	1.16897	1.41773	1.12159	0.838956	0.603862	1.14884	0.581635	0.562256	0.834686
5430402O13Rik	0.183267	0.000942737	24	12	0.225272	0.576059	0.734218	0.632923	0.876461	0.93567	0.783535	0.860122	0.835433	1.60393	1.37839	1.25862	1.2264	1.13028	0.680718	0.913669	0.80759	0.743966	0.690612
Mogat1	0.183267	0.000942737	24	8	0.221013	0.872435	0.900577	0.778913	1.19287	1.15225	1.33256	1.57463	1.19326	0.911855	1.06059	1.06213	0.837125	0.835358	0.908822	0.74957	0.92782	0.440425	0.719664
Hif3a	0.183267	0.000942737	24	14	0.199352	0.306184	0.315885	0.273045	0.347099	0.260839	0.283	0.485806	0.508213	0.370092	0.873319	1.01393	1.34032	0.793422	0.711386	0.443698	0.504655	0.604791	1.01
Ido1	0.183267	0.000942737	24	6	0.168768	0.7128	0.433782	0.825869	1.13642	0.803669	0.92714	1.25252	0.819779	0.801754	0.73867	0.77639	0.564995	0.687414	0.280416	0.352718	0.698411	0.457288	0.732159
Gm10432	0.183267	0.000942737	24	10	0.120681	0.863056	0.883531	0.806852	0.966687	0.948633	0.886807	1.22726	1.09614	1.14745	1.13721	1.01044	0.878449	1.0417	0.770307	0.994463	0.868662	0.796019	0.716087
Gm15408	0.183267	0.000942737	24	8	0.113451	0.212693	0.283233	0.30384	0.346535	0.327257	0.294117	0.417123	0.573361	0.415744	0.269608	0.450894	0.438056	0.113337	0.228777	0.22019	0.178374	0.264639	0.18747
Kir3dl1	0.183267	0.000942737	24	18	0.0143116	0	0	0.007984	0	0	0.00652681	0	0.00753784	0	0.0291264	0.0113123	0.00901313	0.0163345	0.0269473	0.0317528	0.0442051	0.00956288	0.0202396
Opalin	0.212555	0.00139237	24	8	11.2812	33.3372	38.6921	36.7144	52.8851	46.3892	48.3451	55.4595	70.9244	61.0863	41.09	49.1261	43.225	30.3141	26.1926	25.7924	35.835	41.1301	48.087
Ssu72	0.212555	0.00139237	24	8	5.73053	41.5338	44.9323	45.3872	50.5487	56.9208	53.4914	50.9751	54.8396	51.3882	49.4331	49.5992	50.1695	42.7172	39.4144	45.6859	47.4917	45.7922	40.3105
Nr1d1	0.212555	0.00139237	24	8	5.39275	23.4545	27.1113	27.1682	33.4041	36.2402	38.5248	31.8635	35.8394	36.523	32.8276	28.7837	27.1069	25.69	25.5685	30.638	23.2537	25.7776	26.211
Caprin1	0.212555	0.00139237	24	20	4.92429	53.1661	45.6327	47.0259	44.4668	42.7474	40.0064	29.0214	39.7982	40.0988	45.2487	41.243	41.9625	48.2212	50.9733	47.0628	48.3319	41.4824	50.6502
Lman2l	0.212555	0.00139237	24	0	3.56544	24.2104	28.6385	23.5269	26.3871	28.4683	27.3232	23.11	20.0213	21.73	19.9656	19.9512	19.1871	25.4342	22.9433	25.4602	26.239	29.1322	27.4631
Rsl1d1	0.212555	0.00139237	24	8	3.46963	36.2767	36.832	38.0506	38.5428	42.4935	40.4795	42.9574	39.371	43.7983	33.528	36.7489	40.2296	38.8219	33.4825	32.7952	37.1509	30.9411	32.8908
Parl	0.212555	0.00139237	24	10	3.02309	20.1819	24.1119	23.5571	24.002	26.6375	27.6668	29.6104	28.3314	28.7092	27.4423	28.3872	28.599	25.4437	21.7727	23.7671	25.2398	25.2074	23.0768
Arsg	0.212555	0.00139237	24	10	2.49974	7.6808	9.71467	9.77986	11.666	12.562	12.405	10.4955	15.3349	13.4457	12.659	12.862	12.8947	9.55352	8.82199	9.02349	8.33713	9.00248	10.515
Nudt2	0.212555	0.00139237	24	6	2.45218	28.0548	33.2285	34.9002	34.5288	38.1108	34.8069	33.6685	37.2451	37.3711	32.5508	32.9142	34.2898	31.768	26.157	27.4187	32.9841	28.6123	33.2551
2700029M09Rik	0.212555	0.00139237	24	6	1.68256	30.4588	30.7795	30.3701	30.5933	33.615	32.538	37.4681	31.6969	29.3076	29.257	29.9866	30.5488	29.438	28.2138	26.7836	29.7215	30.1839	24.4769
Hspa1b	0.212555	0.00139237	24	22	1.57111	2.84724	3.97554	3.42217	2.34482	2.11807	2.29954	1.34153	1.45769	1.22735	1.79065	1.7	1.58496	5.29861	9.40474	7.43958	4.33996	3.31213	3.09351
Klf15	0.212555	0.00139237	24	14	1.43558	7.70042	8.93263	9.95105	9.08873	10.3206	9.7961	7.17287	11.3517	10.4962	12.9905	12.721	13.4294	10.8055	11.3256	11.8481	9.58801	8.77528	10.5573
Qars	0.212555	0.00139237	24	12	1.43507	16.62	19.0344	16.9903	19.3928	19.1643	20.0502	19.1229	21.5634	20.2317	19.3196	21.7906	21.5741	19.0324	19.7616	20.369	18.8931	16.5588	18.9059
Rbm45	0.212555	0.00139237	24	6	1.32689	10.9204	12.3309	11.577	12.6086	11.6635	12.1347	11.9681	12.1485	10.5427	10.7321	10.45	9.60377	10.1444	9.62252	9.20879	11.0572	8.40669	10.2293
Gm11974	0.212555	0.00139237	24	10	1.19525	3.64552	4.68914	5.13575	5.85567	5.07441	3.97208	8.2038	6.71894	6.44368	5.13313	5.93889	5.18473	5.22542	2.80581	4.15821	3.77467	4.63696	2.62709
Vps16	0.212555	0.00139237	24	10	1.05154	14.5493	17.4001	16.1125	17.4882	17.1317	18.8796	19.055	18.8872	18.0231	18.3898	17.8566	18.0948	17.2363	16.758	17.794	17.6435	15.4995	16.2525
Kbtbd11	0.212555	0.00139237	24	20	0.965979	12.1279	11.5669	12.2141	11.0278	10.3596	10.9379	9.95913	10.3906	11.4254	10.8532	10.848	11.1304	12.4306	12.0836	13.084	12.2574	11.5438	12.8321
1700019G17Rik	0.212555	0.00139237	24	0	0.918885	7.2976	6.97509	8.17085	7.52965	8.00933	7.34196	5.76058	6.07866	6.23015	6.27506	5.90246	5.85249	6.3107	6.91434	6.77524	8.3123	7.07152	7.42267
Inpp5k	0.212555	0.00139237	24	8	0.815365	10.8795	11.5565	10.2873	11.9222	11.6919	11.6341	13.0902	12.9612	11.9293	11.2574	12.3527	11.2958	10.9762	10.7618	11.278	10.0263	11.7817	9.99764
Gm11423	0.212555	0.00139237	24	6	0.604074	2.5558	1.81256	1.44881	1.52367	2.75584	1.03133	2.1199	2.54613	2.26718	1.26561	1.48767	1.37824	0.65202	0.861535	0.932411	1.37288	1.33709	1.01487
Mlh3	0.212555	0.00139237	24	22	0.506345	4.62222	4.26185	4.37857	4.21439	3.75368	3.58935	2.54904	3.56911	3.53579	3.51658	3.50618	3.60794	4.18623	4.26109	4.01871	4.66617	3.39836	4.46207
Dnajb13	0.212555	0.00139237	24	4	0.496948	2.23372	2.46066	2.11446	2.48637	2.3429	2.33685	1.03848	1.76398	2.08696	1.22018	1.72818	1.42299	1.35844	1.49888	1.57245	1.75787	0.442691	1.6299
P2ry1	0.212555	0.00139237	24	18	0.495272	3.19033	2.95659	3.20831	3.01573	3.03823	3.05151	1.98352	2.52115	2.64051	3.39646	3.46493	3.34334	4.09614	4.20304	3.28361	3.72841	3.12476	3.73865
Thap1	0.212555	0.00139237	24	22	0.488964	4.81648	5.09227	4.94713	4.09271	4.57035	3.8609	3.90942	3.46358	4.02132	4.49717	4.19723	4.32586	4.32887	4.86558	4.65356	4.35113	5.81466	4.73312
Prmt6	0.212555	0.00139237	24	8	0.449607	5.30065	5.07298	4.61291	5.74411	5.42406	5.20067	5.6126	4.91722	5.71934	5.50156	5.32153	5.0051	4.56483	4.9462	4.971	4.42532	4.22259	4.62376
Adam17	0.212555	0.00139237	24	0	0.323303	3.52778	3.79442	3.71791	3.35842	3.12509	3.00392	2.98009	2.83459	3.30596	2.83894	2.68876	2.9827	2.8723	3.28032	2.90183	3.244	3.21577	3.76331
Gm9776	0.212555	0.00139237	24	4	0.315172	2.01887	1.85582	1.77025	2.05459	2.29479	2.44235	1.98693	1.73547	2.1216	2.21723	1.34196	1.50666	1.30042	1.23185	1.31233	1.95229	1.59721	1.88212
Notch3	0.212555	0.00139237	24	14	0.296836	1.53195	1.42387	1.44547	1.63847	1.2194	1.72386	1.62171	1.68806	1.73783	2.11052	1.95814	1.9796	2.03036	2.06896	2.26389	1.44331	1.55663	1.95174
Trerf1	0.212555	0.00139237	24	18	0.281124	2.89667	2.67681	2.92314	2.45877	2.02689	2.25122	3.48831	2.51855	2.47048	2.648	2.96575	2.57259	3.08682	3.60527	3.87704	2.88371	2.80247	3.03719
Gm2721	0.212555	0.00139237	24	8	0.259268	1.91495	1.8142	1.60714	2.22314	2.08206	1.95108	2.78574	2.11992	1.87348	1.8197	1.95868	1.9738	1.95786	1.31133	1.54541	1.7448	1.6419	1.25776
Micalcl	0.212555	0.00139237	24	12	0.20856	0.844661	0.84026	0.677202	0.6985	1.08718	0.922183	0.972151	1.26682	1.09308	1.0534	1.36002	1.34013	0.777676	1.06072	1.03517	0.679721	0.729074	0.849863
Aqp9	0.212555	0.00139237	24	2	0.158114	0.789436	0.847782	0.766324	0.638642	0.706804	0.848463	0.749169	0.624856	0.636333	0.466757	0.40966	0.502082	0.415613	0.352752	0.487311	0.463678	0.772738	0.684247
Aoc1	0.212555	0.00139237	24	8	0.0911773	0.101401	0.119767	0.156802	0.245623	0.288495	0.276146	0.138942	0.243909	0.288441	0.199308	0.248598	0.233641	0.225381	0.135649	0.114736	0.108607	0.0104337	0.0873012
Stab2	0.212555	0.00139237	24	0	0.0630425	0.180189	0.279571	0.182427	0.134168	0.269078	0.114784	0.140386	0.0844906	0.122023	0.0807085	0.0682516	0.0748802	0.138908	0.175702	0.134548	0.187324	0.194363	0.261559
5730403I07Rik	0.212555	0.00139237	24	6	0.0372433	0.0821752	0.0722301	0.0884625	0.221793	0.150074	0.158572	0.166324	0.117052	0.0887616	0.0713115	0.0624756	0.105902	0.0540399	0.0395485	0.0311564	0.08167	0.240222	0.0445488
Gm6904	0.231271	0.00170927	24	8	0.0640884	0.0359247	0	0.0471383	0.0846122	0.0794211	0.136546	0.160653	0.22164	0.157677	0.0585504	0.118244	0	0	0	0	0	0.0940226	0
Mt2	0.231271	0.00202616	24	10	72.1122	170.754	210.715	206.629	247.416	341.041	257.468	304.028	296.457	285.248	319.027	285.211	293.029	178.524	186.522	192.643	176.443	204.571	184.69
S100a16	0.231271	0.00202616	24	4	11.8764	67.073	79.32	86.4468	92.0603	93.1109	85.5142	74.4748	87.6881	93.8823	75.2645	69.5154	71.6716	54.4236	50.2965	57.524	73.4826	79.9207	76.8556
Cetn3	0.231271	0.00202616	24	10	6.95701	48.2393	46.2162	43.7135	50.3889	56.4827	52.3085	54.7079	56.5315	63.0459	53.127	60.6304	62.8763	55.6358	43.028	47.1134	53.4087	38.5216	43.1558
Htra1	0.231271	0.00202616	24	22	6.599	56.1406	64.5574	73.031	60.9772	64.6831	67.6112	50.0966	54.8569	48.0566	56.028	62.3108	63.2183	58.5876	71.6432	69.1395	74.8232	65.6725	75.1427
Sdf2l1	0.231271	0.00202616	24	22	5.04266	13.5599	19.4705	18.517	15.5707	19.6256	18.6432	12.1023	12.287	11.7125	12.9923	11.9392	12.2304	21.4223	20.6364	24.5016	25.1759	25.9073	19.1548
H1f0	0.231271	0.00202616	24	6	4.36497	44.7165	46.7774	50.309	58.8659	57.0244	59.1717	41.5516	53.2048	57.5345	52.9987	49.8278	50.183	43.5164	41.7978	39.2403	43.579	47.5824	48.4933
Gsto1	0.231271	0.00202616	24	12	3.52875	37.1837	43.0488	41.2787	41.3076	42.8971	47.5901	45.2475	49.6086	47.6987	46.7346	50.4282	49.6252	44.3368	41.8352	48.0392	45.5875	38.8933	43.0787
Tmbim4	0.231271	0.00202616	24	6	3.40479	40.0458	40.8952	40.957	43.9496	48.425	44.5887	45.726	36.3764	44.4263	42.6545	38.4469	39.2156	40.6634	35.2307	31.1456	37.5089	35.4852	40.8646
Snapc5	0.231271	0.00202616	24	6	2.96044	34.5057	36.7291	38.2415	34.5653	38.1259	34.3098	38.9658	41.5936	38.673	33.5984	33.189	34.4863	32.1222	26.7049	32.8689	34.0016	34.4513	31.4639
Adipor2	0.231271	0.00202616	24	16	2.25461	16.3075	17.7701	17.2197	15.661	15.7301	16.3044	11.8952	19.7226	16.9765	18.2205	22.3578	21.496	19.2576	22.4586	20.5268	17.705	16.3448	19.496
Bdh1	0.231271	0.00202616	24	10	2.18489	14.5634	15.4034	15.8806	17.709	16.951	20.1902	14.9937	19.581	20.8414	18.8622	18.392	19.3969	15.819	17.4175	16.0629	15.7417	14.6489	15.2355
Mettl16	0.231271	0.00202616	24	22	2.07953	14.7696	16.9219	16.7459	14.1161	16.3783	14.1935	11.5861	12.5265	12.9139	11.669	13.1452	12.9414	16.8182	16.0671	15.4908	16.7693	14.3712	15.9212
Klhdc9	0.231271	0.00202616	24	8	2.04665	10.4934	12.6704	12.6416	13.4312	15.7054	15.6488	16.5096	15.536	17.2578	13.652	14.1731	13.3237	13.3492	9.85982	11.5968	13.6355	11.7416	12.4462
Lars	0.231271	0.00202616	24	10	1.66628	9.40934	9.25266	10.444	12.1859	12.1302	11.7559	10.701	13.3814	12.4438	10.8637	11.9329	11.9123	10.6724	9.5927	9.58692	10.9701	8.07258	9.15991
Acot9	0.231271	0.00202616	24	10	1.66559	13.3383	13.3303	12.9251	15.6623	15.0727	15.2591	11.5596	18.2126	17.2034	14.918	16.6746	16.8622	13.8648	14.0374	13.4916	14.6194	9.70452	12.7172
Strn4	0.231271	0.00202616	24	14	1.57048	22.0787	24.2317	26.4312	27.5022	24.8678	27.4346	25.9968	27.6315	26.6779	31.0802	28.6512	31.147	26.704	28.2307	29.5703	24.8918	28.9661	27.9371
Lyrm2	0.231271	0.00202616	24	8	1.3983	20.505	23.9954	22.7245	22.0457	24.2027	21.485	25.3569	25.0003	25.2908	21.2987	20.4798	21.2364	20.4008	18.5023	20.168	23.5159	20.3066	17.3936
Dpp7	0.231271	0.00202616	24	4	1.38027	13.3226	15.4098	12.9453	14.5546	15.413	14.4018	13.6172	11.8248	10.8393	11.1656	10.9487	12.4615	10.8545	10.9293	11.3706	12.3179	13.4565	13.2729
Zfp740	0.231271	0.00202616	24	12	1.24988	20.0439	22.6661	21.0158	20.8633	20.8316	21.5093	22.6409	22.6935	22.1048	23.4291	23.1516	23.9615	22.454	21.6827	22.7124	21.0014	19.0479	21.064
Larp6	0.231271	0.00202616	24	10	1.15053	14.8743	18.1673	17.2414	18.0418	17.2859	18.8104	18.5738	18.6916	18.4957	18.0755	18.157	17.9677	16.1764	16.5799	17.3552	15.807	16.1091	17.0645
2010012O05Rik	0.231271	0.00202616	24	8	1.11666	12.2467	12.2321	12.7294	13.876	15.3464	14.1664	13.7666	13.0868	15.8134	12.6633	13.3664	13.3938	12.9308	11.5076	11.0698	12.6002	12.274	11.6851
AK010878	0.231271	0.00202616	24	0	1.07285	11.255	10.4971	10.844	9.31216	10.33	11.0106	8.21228	8.57797	10.6744	7.8189	9.3135	8.50397	8.65998	8.97986	8.99939	10.3493	9.31642	9.45342
Orc6	0.231271	0.00202616	24	8	1.06434	14.746	15.8526	13.5154	13.433	14.9986	15.0161	16.6231	15.1975	17.9768	13.5369	15.1544	14.8362	14.3239	12.9513	13.2792	14.2738	12.0553	10.9594
Ankrd39	0.231271	0.00202616	24	10	1.05575	4.03192	6.54316	4.90935	6.43049	5.84358	6.35939	6.4932	6.68613	6.97849	6.44702	7.05958	7.48819	6.05227	4.95265	5.26791	5.39998	5.08047	4.35664
Rapgefl1	0.231271	0.00202616	24	16	0.960817	10.264	10.66	11.5811	11.0463	9.98383	11.9668	10.8632	12.003	11.5464	12.4932	11.3989	12.1714	13.2853	12.9052	13.8278	11.1653	12.82	12.2225
Spata7	0.231271	0.00202616	24	10	0.909608	9.79567	9.09404	9.04451	8.51942	9.41408	10.9792	12.841	10.759	11.1303	9.21828	10.378	10.2396	10.3435	8.42228	9.56781	8.95322	7.9994	7.93531
Rmdn3	0.231271	0.00202616	24	22	0.885793	25.5416	27.2747	26.8894	26.7425	27.5031	26.5468	24.0535	25.139	24.1476	26.4994	24.6583	24.7829	26.3914	26.586	26.1456	26.9252	27.8767	27.5285
Tbcd	0.231271	0.00202616	24	12	0.843366	10.8229	12.2257	11.7772	13.608	12.5876	13.9808	13.7803	14.445	13.5246	14.5361	14.723	14.4098	13.9917	14.0398	13.7755	13.512	12.3236	14.8798
Xpo6	0.231271	0.00202616	24	14	0.830355	16.3253	16.5731	16.7468	17.2347	15.4697	17.7306	17.9411	17.3549	17.2134	18.2513	17.9932	17.9573	17.9018	20.2583	18.776	17.426	16.365	17.4845
Gstt2	0.231271	0.00202616	24	10	0.828567	3.68647	4.93869	3.86941	4.61505	5.72431	4.69754	5.65755	4.91144	5.75413	5.05032	4.34704	5.17262	3.88419	3.87855	4.14284	4.21161	3.35601	3.87405
Tmem175	0.231271	0.00202616	24	6	0.824593	9.51604	10.2817	9.13744	10.9639	11.0976	11.7372	11.2727	10.5385	10.9892	9.83509	10.0164	9.2983	9.10652	7.94889	8.79669	9.37235	10.7592	10.5206
Angptl4	0.231271	0.00202616	24	0	0.766921	3.71076	4.95742	4.66379	3.7674	3.92248	3.81822	2.47909	3.02186	2.76955	2.10484	2.70402	2.83789	2.8713	3.79242	3.80781	4.67428	3.54227	3.45605
Pecr	0.231271	0.00202616	24	10	0.668315	1.96027	3.74988	3.51485	3.32946	3.11079	3.59563	3.63602	3.56326	4.95768	3.6324	3.79945	4.40516	3.07419	2.68726	2.82889	2.66025	2.01163	2.51886
Prr5	0.231271	0.00202616	24	14	0.654236	6.16572	9.07899	7.95425	8.13624	9.16539	9.5303	6.8591	8.56453	9.45405	9.66076	10.8404	11.3319	9.62869	9.73235	10.5277	8.80712	9.36231	9.17795
Smarcal1	0.231271	0.00202616	24	0	0.642124	14.5463	13.6238	13.0478	13.4212	13.3109	13.0065	11.582	12.3777	12.68	11.4851	12.3595	12.292	12.9589	13.5226	12.9471	13.3718	11.8622	14.4381
Mthfd1l	0.231271	0.00202616	24	12	0.594931	3.8204	3.65103	3.7435	4.53692	3.72093	4.37222	4.07268	4.42444	4.6433	4.96412	4.59904	4.7764	4.83011	4.38932	4.86518	3.91247	3.04991	3.82425
Fzd1	0.231271	0.00202616	24	16	0.587839	2.89912	3.01649	2.75337	3.1743	2.70164	2.77553	1.73311	3.08868	3.17271	4.03604	3.71816	3.73355	3.71767	4.29946	4.09772	3.37756	2.51411	3.31111
Acta2	0.231271	0.00202616	24	6	0.586121	1.89243	3.98426	1.90788	3.04969	2.22155	2.54839	1.72167	2.01067	2.55696	1.77318	2.01706	1.79797	1.54924	1.1021	1.71174	0.855789	1.56755	1.02493
Phlpp2	0.231271	0.00202616	24	18	0.546466	9.34971	8.10065	7.97438	7.90422	7.12918	7.33969	7.59243	7.47461	7.69288	8.17353	8.30899	8.02464	9.03785	9.7586	9.16245	8.60553	7.10807	8.44147
Bambi-ps1	0.231271	0.00202616	24	4	0.543009	3.11292	3.99896	2.99106	4.20936	3.80644	3.6177	3.49357	2.97156	3.29179	3.23103	2.21918	3.09785	2.51602	2.04402	1.68531	3.32196	2.97818	3.48246
2810410L24Rik	0.231271	0.00202616	24	8	0.484234	2.84549	2.77507	2.71408	3.43426	3.13984	3.49972	3.75463	2.80761	3.24202	3.17125	3.44462	2.91145	2.33143	2.27221	2.69939	2.22664	3.01027	2.46899
Wbscr27	0.231271	0.00202616	24	10	0.457781	1.97498	2.21114	1.74985	2.33266	1.88664	2.56125	2.39184	3.01717	3.24996	2.60869	2.85854	2.60572	1.88779	1.83921	2.29842	1.93706	1.86378	1.97824
Jmjd4	0.231271	0.00202616	24	12	0.445095	4.62589	4.75474	4.8113	5.63641	5.06214	5.12245	5.36059	5.75331	5.79752	5.6161	5.82045	6.00796	4.57782	5.43843	5.06715	4.87636	3.91749	5.37671
Ubap2	0.231271	0.00202616	24	18	0.436228	8.00635	7.27104	7.45872	7.8838	7.21559	7.2108	6.95652	7.88111	7.36345	7.50922	7.71867	7.48341	8.4982	9.56384	9.93171	8.41934	7.60809	8.3055
Dnajb3	0.231271	0.00202616	24	6	0.399706	1.96432	2.77291	2.32722	2.5194	3.65657	2.74598	2.61896	2.07776	2.37555	1.91467	2.17786	2.20764	1.78679	1.25533	1.86199	1.997	2.62572	1.79452
Snhg18	0.231271	0.00202616	24	4	0.374767	3.16635	3.3759	2.73805	3.52078	3.3058	2.86219	2.687	2.17761	3.25616	2.73699	2.28257	2.48367	2.12885	2.03763	2.33219	2.99421	2.61133	3.1754
Ofd1	0.231271	0.00202616	24	8	0.323763	2.57676	2.10866	2.15158	2.82659	2.58948	2.62795	2.76576	2.72563	3.03291	2.20295	2.55539	2.61687	2.12811	2.26776	2.38042	2.67383	1.91274	1.9814
Ncapd2	0.231271	0.00202616	24	16	0.24975	2.87167	3.04206	3.10686	2.81985	2.54643	3.03234	3.90817	3.26681	2.97487	3.32878	3.74698	3.17174	3.30505	4.09075	3.45109	3.22931	3.39526	3.18688
Pank1	0.231271	0.00202616	24	22	0.245324	4.17151	4.03128	3.92963	3.85672	3.64695	3.67731	2.82536	3.28648	3.39587	3.58503	3.74266	3.6567	3.84743	4.08105	3.69344	3.94072	3.77002	3.80358
E130317F20Rik	0.231271	0.00202616	24	10	0.222017	1.40346	1.16878	1.09254	1.63228	1.43718	1.5415	1.46533	1.78935	1.79205	1.66493	1.72406	1.65076	1.21129	1.5581	1.46511	1.31644	1.22199	1.47807
4930538K18Rik	0.231271	0.00202616	24	8	0.187228	1.13461	0.970507	0.897788	1.13951	0.992545	0.938288	1.36579	1.10642	1.25118	1.15342	1.07824	0.826587	1.04673	0.692799	0.727764	0.483236	0.876164	0.548491
Syt15	0.231271	0.00202616	24	4	0.0734719	0.219658	0.356193	0.236988	0.344202	0.219004	0.183344	0.430745	0.207387	0.198414	0.115753	0.139089	0.167806	0.114338	0.10608	0.0960627	0.143535	0.248265	0.1619
Gpr179	0.231271	0.00202616	24	2	0.0704271	0.519465	0.470516	0.347158	0.446757	0.358763	0.40396	0.410568	0.291989	0.316325	0.259414	0.238499	0.269454	0.253375	0.304303	0.395911	0.386319	0.328361	0.389507
9930014A18Rik	0.231271	0.00202616	24	10	0.0659186	0.350987	0.324972	0.293939	0.356473	0.43886	0.518523	0.373301	0.445349	0.498087	0.39099	0.458774	0.435338	0.389106	0.384855	0.359946	0.344021	0.245295	0.352126
Cryab	0.262115	0.00290735	24	22	36.4499	118.056	162.248	160.234	147.279	147.881	133.041	117.326	149.438	130.624	108.686	128.86	128.758	150.447	204.106	195.524	208.528	232.288	227.68
Psma7	0.262115	0.00290735	24	10	19.3118	107.695	138.715	131.326	135.862	151.198	151.177	141.562	157.813	162.312	152.839	163.8	168.442	134.996	122.568	128.844	141.131	118.084	114.93
Hsph1	0.262115	0.00290735	24	0	15.2576	126.13	126.935	122.16	112.075	111.497	106.311	88.2366	89.1145	90.685	79.1776	84.0837	84.5691	116.343	123.726	132.97	135.637	101.226	116.669
Acot13	0.262115	0.00290735	24	8	10.9962	101.69	111.35	116.51	117.109	131.121	121.64	128.038	130.208	126.202	109.829	117.872	121.938	109.68	99.9375	110.8	123.403	102.435	92.515
Txn1	0.262115	0.00290735	24	10	7.75173	65.1797	71.5616	74.3592	78.2554	86.5503	85.6731	89.1936	82.2085	90.5671	83.7241	79.8681	86.1002	78.981	76.1378	79.47	85.9981	68.7447	66.9122
Cib2	0.262115	0.00290735	24	6	6.87732	60.5813	74.0718	61.9823	73.0337	71.6681	75.027	65.807	70.5586	72.3211	56.7029	63.8249	65.301	61.6888	52.2877	61.2488	69.7283	53.471	54.2854
Cldn10	0.262115	0.00290735	24	6	6.56485	48.9075	51.1797	59.2672	61.9912	68.491	59.2697	48.6981	59.9933	63.145	50.244	57.2229	52.5637	43.6364	43.3158	47.2967	56.441	39.4585	49.9856
Hmgcs1	0.262115	0.00290735	24	12	5.99195	68.9622	61.6206	65.4241	72.2655	69.7718	74.8507	50.7112	76.1286	81.1494	82.9931	76.383	81.0577	71.2313	75.5399	71.9344	65.7296	61.0489	71.8752
Tpd52l1	0.262115	0.00290735	24	10	3.85302	28.1316	30.5411	26.87	35.373	30.7376	32.6256	30.8949	33.9016	38.0047	36.5988	33.178	37.1085	30.2648	27.4529	30.921	32.0853	26.9415	27.1621
Shd	0.262115	0.00290735	24	12	2.61106	20.4683	27.6175	24.6595	26.3728	29.1811	36.6776	27.9915	31.3101	30.2912	36.5774	33.251	35.7743	25.7541	27.5198	28.3458	28.3247	25.4135	25.6028
Snapin	0.262115	0.00290735	24	8	2.28141	28.5843	27.4893	26.2007	30.4326	31.3009	29.3086	28.418	29.7204	31.8051	30.4428	28.9805	29.4739	26.5266	25.6774	26.0822	28.9474	25.1645	26.2578
Srgap3	0.262115	0.00290735	24	20	2.21643	21.9945	19.2972	23.1362	21.9359	19.2485	20.3959	19.0378	20.8637	18.5409	19.9708	20.9732	20.2573	23.5304	25.9791	24.0596	22.9182	25.5751	22.969
Gpr17	0.262115	0.00290735	24	20	2.12585	14.5505	15.8786	16.9809	13.0397	11.3045	13.2215	10.9354	14.077	12.8898	12.8722	14.1953	13.9969	14.2984	17.6487	17.3963	15.4578	14.0625	18.1092
Zfand6	0.262115	0.00290735	24	2	2.04821	25.2489	23.5558	22.0947	21.3076	22.8546	20.8113	19.7336	19.1623	20.6278	22.5543	18.5248	18.7446	20.2976	18.7937	17.9147	21.0079	25.6653	20.8907
Nt5c3b	0.262115	0.00290735	24	6	1.83572	26.2192	30.0351	28.3438	30.0944	31.4321	30.5632	28.9128	30.9171	32.3924	27.5249	29.9496	27.9861	23.8088	24.6598	27.1398	30.3532	28.0486	25.8287
Rexo4	0.262115	0.00290735	24	22	1.63511	18.5097	20.1031	21.0071	18.2086	18.3426	17.6032	17.7134	16.5098	16.1946	16.6264	16.9264	16.7896	18.0817	19.6171	20.7976	18.507	23.9207	17.1483
Klf13	0.262115	0.00290735	24	14	1.37478	7.83583	7.46748	9.19267	9.40343	8.58926	9.74485	7.27726	11.3387	10.1144	11.1369	12.3212	12.8413	10.1208	12.7005	10.9531	9.19545	9.38288	12.1208
Slc5a3	0.262115	0.00290735	24	22	1.29632	6.77491	5.4999	5.90361	5.16933	4.84222	4.43591	2.66759	3.61403	4.45294	4.97037	4.17041	4.18267	6.4166	7.52091	5.95448	6.00368	4.84857	6.83334
Parn	0.262115	0.00290735	24	10	1.21855	9.96788	10.5727	9.78921	11.2649	10.3452	11.7776	11.9628	12.2465	13.1201	11.5125	12.744	12.187	11.5233	9.41042	10.3941	10.6532	9.93979	10.0103
Cptp	0.262115	0.00290735	24	12	1.18016	9.95151	9.18399	10.9996	11.4085	11.1459	12.8138	9.83152	12.7632	12.1561	13.5412	13.18	12.4005	12.1063	13.0918	12.2638	10.4373	10.9675	10.8972
Dhrs3	0.262115	0.00290735	24	2	1.14625	9.86399	11.002	10.9472	10.7833	12.4383	10.8678	8.551	9.74697	9.60522	8.24511	8.15405	9.10787	10.6323	8.37655	10.3915	9.68309	12.1036	10.6579
Kctd3	0.262115	0.00290735	24	16	1.12868	16.6731	17.2857	17.5559	17.6373	15.868	17.1903	16.6845	18.5163	18.3167	18.6922	19.2225	19.5593	18.3662	19.3498	19.5257	18.7525	16.9163	18.4683
Rbm14	0.262115	0.00290735	24	22	1.0011	6.85411	8.37561	8.20286	7.47373	8.06606	7.49402	6.7411	6.55886	6.70481	6.64551	6.8206	6.42895	7.50634	8.50171	8.98544	7.98596	9.69569	8.21667
Slc7a5	0.262115	0.00290735	24	12	0.940593	12.0581	13.5838	11.947	15.7882	13.9425	15.2791	14.6557	14.7533	15.3086	16.8177	15.9113	15.3022	13.5694	14.0444	13.806	11.5759	13.6828	14.4636
Irf3	0.262115	0.00290735	24	0	0.885878	8.75061	10.5403	9.58817	8.85839	9.72827	8.8805	8.33535	8.25266	6.57005	8.00221	7.90015	7.5603	8.64269	8.92751	9.51215	9.79443	12.6343	8.58669
Isoc2b	0.262115	0.00290735	24	6	0.849398	3.73965	4.99219	4.50446	5.29583	5.33683	5.70468	5.60602	5.34786	4.97583	3.91578	3.91541	4.96449	3.248	3.40003	4.04807	4.2919	4.98472	3.11757
Tmem69	0.262115	0.00290735	24	4	0.702192	8.37226	7.70164	7.67076	7.64947	8.97378	7.23583	9.62396	7.46411	7.10083	6.95712	6.43482	7.2496	6.84414	6.40144	6.14005	7.44164	7.50978	6.56384
Armt1	0.262115	0.00290735	24	22	0.700043	8.37509	8.3186	10.2644	8.14992	9.53892	8.71898	7.1135	7.56776	8.29514	8.09601	7.83095	7.91854	9.72503	9.01146	8.37245	9.33488	10.6347	8.45203
Nom1	0.262115	0.00290735	24	10	0.690794	7.26365	7.39977	7.61528	8.56799	8.10406	8.434	7.5108	9.12569	9.14184	8.38896	8.63614	9.2539	8.21466	7.65921	8.31415	8.34544	5.97598	6.89097
Als2	0.262115	0.00290735	24	18	0.652278	6.45325	5.47789	6.60616	5.6998	4.8055	5.03656	4.53764	5.67426	5.31124	5.86031	6.40035	5.92082	6.49555	7.19935	6.9759	6.69566	5.3177	6.48719
Atp8a2	0.262115	0.00290735	24	16	0.612574	4.41827	3.91355	5.2284	5.13401	4.27068	4.97682	3.83286	5.264	5.24591	5.78211	5.79226	5.3173	5.63602	6.45184	5.88586	5.46259	3.42299	5.56491
Ppp1r26	0.262115	0.00290735	24	16	0.584954	7.11951	6.71524	7.11038	7.37295	6.6665	7.62989	5.65877	7.16205	7.63711	8.07252	7.87797	8.01501	8.10859	7.93938	8.12648	7.77339	5.88644	7.85077
Gabpa	0.262115	0.00290735	24	22	0.538292	5.06167	4.5781	4.18557	3.94334	3.65678	3.40712	2.76347	3.33891	3.39609	3.8729	3.4127	3.52373	3.77132	4.00027	4.19718	4.20932	3.20445	4.65546
Prr14l	0.262115	0.00290735	24	20	0.536065	4.27824	3.7447	4.00474	3.59578	3.13625	3.42151	3.20531	3.6738	3.27928	3.67595	3.61401	3.6191	4.30218	5.20308	4.5508	4.13199	3.48072	4.50312
Derl2	0.262115	0.00290735	24	22	0.515516	8.53231	7.63117	8.03022	7.34474	7.42978	6.75617	6.61051	5.85729	7.30117	7.44073	6.88241	6.47199	7.60673	7.38487	6.96199	7.64507	7.40032	7.86807
Selo	0.262115	0.00290735	24	12	0.463551	5.22444	6.02989	5.52614	5.84549	6.36836	6.44578	6.19667	6.88218	6.43133	7.03313	6.96062	6.87387	6.14744	5.71929	6.74051	6.51341	5.31122	5.79022
9330133O14Rik	0.262115	0.00290735	24	8	0.458919	2.19105	1.94482	1.861	2.94529	2.52261	2.65358	3.22083	2.9847	3.09147	2.57069	2.36989	2.35811	2.54948	1.80806	1.7091	2.27654	2.50068	2.21121
Tsc1	0.262115	0.00290735	24	18	0.457314	10.44	9.33211	9.23713	8.72714	7.69105	8.11818	8.90275	8.43479	8.37538	9.61252	9.15674	8.87529	9.75909	10.6638	9.62056	9.11235	9.28974	9.19275
Zfp28	0.262115	0.00290735	24	10	0.456027	3.67967	3.56878	2.66276	3.63227	3.10391	3.78112	4.83367	3.6497	4.04028	3.80607	3.98454	3.47713	3.09634	3.04906	3.26101	3.23731	2.83221	2.93153
2610507I01Rik	0.262115	0.00290735	24	0	0.447775	7.44444	8.51918	8.17842	7.54965	7.61591	6.82782	6.59629	7.0257	7.16368	6.45352	6.91979	6.51611	6.83842	7.00783	7.57462	7.675	7.22954	7.03119
Alg8	0.262115	0.00290735	24	0	0.421301	3.31391	3.32384	3.58002	2.86743	3.57056	3.16665	3.022	2.22727	2.65348	2.95924	2.32541	2.50434	2.89462	3.35218	3.0577	3.48775	3.72136	3.29271
Krt10	0.262115	0.00290735	24	4	0.413933	2.57134	2.93416	3.23508	2.03838	2.36694	2.43992	2.79773	2.34599	2.09531	2.08246	1.92153	1.81763	1.62003	1.72074	1.64221	2.41789	2.28309	1.89519
B230216N24Rik	0.262115	0.00290735	24	6	0.368685	2.15379	1.92316	1.87043	2.21589	2.62518	2.22277	2.27398	1.88899	2.07796	1.80253	1.73549	1.3188	2.20243	0.98686	1.03903	1.63239	2.05293	1.53984
S1pr3	0.262115	0.00290735	24	0	0.329328	2.44689	2.18496	2.2638	2.23406	2.25735	2.34669	1.61888	1.47398	1.66013	1.7783	1.64889	1.52742	1.83139	2.15135	2.03393	2.08462	1.8688	1.94816
Rad51c	0.262115	0.00290735	24	0	0.315179	1.74832	1.75431	1.75883	1.51121	1.69319	1.48573	0.985153	1.13154	1.17332	0.996582	1.01556	0.9859	1.77681	1.50206	1.5946	1.70031	1.49871	1.25167
Cnnm3	0.262115	0.00290735	24	22	0.304176	8.0334	7.88733	7.30858	7.56453	7.7148	7.73538	6.69587	6.32169	7.20704	7.77054	7.01487	7.22372	7.80076	7.31576	7.80772	7.40635	8.16555	7.98012
Inmt	0.262115	0.00290735	24	14	0.285192	0.51797	0.533945	0.716861	0.893066	0.604932	0.65665	1.91604	1.23744	0.719345	1.89989	1.39348	0.973592	0.907158	0.972159	0.888362	0.734139	1.3031	0.753318
1700020L24Rik	0.262115	0.00290735	24	2	0.256444	1.23491	1.34791	1.57356	1.2103	1.2126	1.18932	1.02402	0.803593	1.17301	0.743081	1.19091	0.51772	0.700994	0.793176	1.16694	0.787025	1.47079	1.16626
Gm13293	0.262115	0.00290735	24	6	0.249722	1.19244	1.20319	1.17591	2.37528	1.56267	1.67675	1.56169	2.24251	1.24932	1.41945	1.51843	1.00562	0.73068	0.863865	0.855404	1.53203	1.17835	1.32359
Accs	0.262115	0.00290735	24	8	0.214465	1.71373	1.73274	1.10319	1.76703	1.72642	1.73862	1.97429	1.65587	2.22455	1.6831	1.85077	1.63049	1.55827	1.28048	1.62571	1.62138	1.3798	1.25883
Prss23	0.262115	0.00290735	24	2	0.181065	1.35084	1.71428	1.34385	1.16449	1.01492	1.02165	1.11204	0.918414	0.984518	0.897086	0.893243	0.919678	0.885747	0.875657	0.813611	1.06399	1.43996	0.915109
Kdr	0.262115	0.00290735	24	2	0.17473	0.983819	1.25728	0.889045	0.83924	0.61015	0.685239	0.847214	0.644514	0.338349	0.381554	0.516661	0.422103	0.532227	0.613872	0.616601	0.532553	0.89162	0.543871
4930413F20Rik	0.262115	0.00290735	24	12	0.141115	0.447786	0.300815	0.219104	0.360213	0.585947	0.390677	0.461873	0.860064	0.586293	0.539004	0.702886	0.611818	0.414849	0.69394	0.487766	0.437657	0.378899	0.375398
LOC100049077	0.262115	0.00290735	24	6	0.129907	0.239718	0.132345	0.0634483	0.399117	0.425988	0.423763	0.353884	0.238002	0.127348	0.106675	0.137545	0.0495786	0.0668958	0.0496501	0.0574271	0.0583772	0.303553	0.0560012
Arhgef33	0.262115	0.00290735	24	10	0.125203	0.450593	0.493327	0.453344	0.717069	0.412062	0.50492	0.936996	0.498831	0.687585	0.540448	0.801304	0.760112	0.416388	0.460028	0.489913	0.457712	0.370592	0.395156
Fam205a1	0.262115	0.00290735	24	22	0.108997	0.99834	0.969822	1.20052	0.904319	0.943717	1.02895	0.873335	0.9214	0.754519	0.802405	0.862418	0.88258	0.883626	1.13321	1.03268	1.04411	0.95655	1.27263
Papln	0.262115	0.00290735	24	10	0.0549012	0.327207	0.350572	0.24312	0.382489	0.246707	0.273349	0.477275	0.386089	0.464259	0.357192	0.462989	0.372137	0.285338	0.339376	0.356985	0.231863	0.294495	0.306127
Gm5105	0.262115	0.00290735	24	6	0.0136078	0.0342346	0.02267	0.0221652	0.0595629	0.11269	0.054308	0.0259111	0.041866	0.0222406	0.0179401	0.0313774	0.0832684	0	0.0165934	0	0.0204565	0.0354003	0.0186936
Ltf	0.308537	0.003512	24	0	0.0561494	0.138113	0.207074	0.381303	0.0910125	0.0863503	0.0413157	0.0150231	0	0.0127528	0.0102002	0.035817	0	0.0128922	0.131896	0.145056	0.140863	0.0406125	0.0530545
Eml2	0.308537	0.00411664	24	14	11.5619	77.3027	111.651	100.029	108.546	106.523	143.176	101.602	120.121	128.002	137.748	128.597	143.806	118.088	128.392	120.825	103.82	115.995	116.975
Pllp	0.308537	0.00411664	24	8	8.96746	26.3242	35.0147	32.824	42.6657	37.8916	43.8427	40.3279	53.596	46.7063	40.7356	41.6222	40.515	27.646	24.9974	23.8862	28.3157	34.1402	38.1479
Tsc22d3	0.308537	0.00411664	24	14	7.37081	48.7642	57.5293	55.7007	51.1155	63.0473	57.1378	47.1796	61.8813	60.0163	81.5362	84.1335	91.4089	67.9532	74.1976	63.9801	60.7651	69.6585	74.333
Sf3b6	0.308537	0.00411664	24	8	5.59583	52.1506	52.3948	54.2354	53.0504	63.2429	55.0111	64.7203	59.6467	63.2719	48.7706	55.2371	57.3018	54.7613	44.8233	48.653	56.9824	43.7165	45.1367
Gtf2i	0.308537	0.00411664	24	22	5.33696	57.1742	63.6887	58.477	56.7785	54.4086	55.771	52.7869	52.865	50.1397	52.3363	52.2285	51.7169	59.4681	62.9397	67.3439	61.1668	61.9562	56.9902
Sdc4	0.308537	0.00411664	24	14	4.89905	36.9502	39.1191	43.2395	43.9976	47.7962	45.1882	28.7304	41.5132	52.0851	54.7245	57.8452	58.1626	49.5061	51.6832	53.7498	46.1528	45.1564	54.4672
Zcrb1	0.308537	0.00411664	24	6	4.76852	58.1213	56.9401	54.9802	59.6363	63.9967	61.6989	67.1867	59.3295	59.6698	53.5291	52.5858	57.5259	53.7989	43.1814	48.1132	56.4507	66.8156	41.516
Adrm1	0.308537	0.00411664	24	12	4.21231	44.3381	60.6038	50.21	56.9972	58.5082	67.4178	63.2385	59.1296	60.8245	65.1565	65.7646	64.4481	61.7204	57.2377	63.5694	51.7239	58.7173	55.2674
Tctex1d2	0.308537	0.00411664	24	8	3.45705	19.0228	22.8742	19.076	20.6487	27.7632	27.9018	23.8509	23.7249	27.3955	24.8809	23.9791	23.3238	20.4024	18.6475	20.026	22.6663	16.0674	18.9619
Rtca	0.308537	0.00411664	24	12	2.68446	26.2569	30.2113	30.3989	29.7381	30.6062	34.6962	36.3012	34.9278	34.1953	34.5813	38.2959	37.2111	31.2909	29.3232	31.3852	34.0943	32.1168	29.1186
Htra2	0.308537	0.00411664	24	8	2.33176	15.4509	18.1155	15.76	17.1299	18.5553	20.2198	21.8563	18.2053	19.8951	19.9455	18.3828	19.3462	16.1981	15.6742	15.4099	16.0989	16.8715	14.1943
Fam50a	0.308537	0.00411664	24	10	2.04502	15.4317	15.439	14.4517	15.2938	17.565	18.5325	20.4031	18.4148	19.9148	16.836	18.52	18.9988	15.727	15.5227	17.2124	16.1257	16.9887	12.4928
9330159F19Rik	0.308537	0.00411664	24	20	1.85022	16.1781	13.3549	12.7609	11.7545	11.2063	10.7195	10.4769	10.9539	10.8159	11.2968	11.2019	11.0812	13.8628	14.0534	14.0118	14.0098	12.2089	12.6544
Slc20a1	0.308537	0.00411664	24	0	1.80807	38.0469	34.734	38.0478	33.7923	35.4395	34.5317	33.1589	33.4623	30.7526	32.177	31.2999	32.0817	31.5156	34.7495	33.7571	33.2483	36.6653	32.9465
Snrpb2	0.308537	0.00411664	24	8	1.76041	23.5182	23.4378	21.2927	21.558	24.8335	22.7318	25.0218	23.6613	26.0078	22.6864	21.6551	22.9635	22.2029	17.9947	16.6831	21.5075	20.4123	19.2785
Acat2	0.308537	0.00411664	24	12	1.70476	29.8159	32.1243	32.7415	33.2972	34.3927	36.2627	30.5576	34.4312	36.1088	38.4797	36.4482	37.0128	32.85	34.6435	33.753	32.8584	31.1833	31.3421
Zfand2a	0.308537	0.00411664	24	12	1.70328	16.43	18.1972	19.1437	19.9563	18.3384	19.5567	15.646	20.2572	22.1957	21.3608	21.6974	22.2664	20.9129	20.971	20.3284	19.8603	16.2543	18.6425
Hspa1a	0.308537	0.00411664	24	22	1.68141	4.12005	6.19059	5.44623	4.57606	4.00762	5.01294	3.10455	2.91714	2.58671	3.66964	3.79692	3.45795	7.16452	10.5455	8.54948	5.83582	5.18002	5.28739
Cited2	0.308537	0.00411664	24	18	1.58349	14.2042	14.5128	13.4276	12.3029	13.1282	13.0645	12.0675	12.7414	13.1422	17.893	14.5849	15.4423	14.9277	15.9257	17.3942	13.1063	16.3276	13.8624
Spata24	0.308537	0.00411664	24	8	1.54271	9.33951	11.3304	8.22518	9.68808	10.2703	11.5346	12.0761	11.7589	13.0492	9.57906	10.0859	10.7525	12.0912	6.56005	8.56221	9.2736	7.23653	7.90418
Spire1	0.308537	0.00411664	24	18	1.45869	23.4942	21.3106	23.1032	20.9988	20.8924	20.8517	18.6583	21.8505	22.7769	22.4316	23.5133	23.0571	23.1132	26.2767	25.1704	24.1991	19.5907	23.704
Mzt2	0.308537	0.00411664	24	12	1.37391	18.2651	21.1719	23.2348	25.3809	26.5029	24.3025	25.9469	27.1335	26.1181	28.4168	27.3239	28.3437	21.7206	20.7647	22.004	24.6227	24.066	21.9418
Nsdhl	0.308537	0.00411664	24	10	1.23143	12.2777	13.2084	11.7565	14.1301	13.5964	15.5639	14.5972	14.2079	15.6102	13.9687	13.491	14.7859	12.8844	12.0732	13.5393	13.269	12.3111	12.5106
Sox2ot	0.308537	0.00411664	24	2	1.18292	16.314	17.3101	17.5094	17.5386	16.5466	13.7573	15.6859	17.2275	15.8956	12.6458	13.6012	12.8802	15.7732	15.8903	14.4516	17.0767	16.4739	16.73
Pitpnm2	0.308537	0.00411664	24	16	1.01492	7.77428	8.44226	12.3959	7.8063	7.24193	7.77375	8.65659	7.79648	7.60396	10.0643	9.32892	9.52399	9.30976	9.85644	11.0211	8.16206	9.20907	8.98857
Usp31	0.308537	0.00411664	24	20	0.922067	7.17625	6.51887	6.70366	5.6968	5.35537	5.19192	4.20056	5.58697	5.45496	6.03293	6.43661	5.90096	7.05282	8.31599	7.00853	6.1362	5.45962	7.49586
Hltf	0.308537	0.00411664	24	22	0.836253	7.15315	5.93097	6.1498	5.03002	5.11902	4.82602	4.04633	4.38216	4.60509	4.68807	4.68885	4.37046	5.3552	6.12887	5.3533	5.90049	4.14714	5.91033
Clint1	0.308537	0.00411664	24	16	0.817486	14.013	13.8105	14.6287	14.5267	14.2654	14.3443	9.99987	14.7416	14.9814	15.8158	15.1691	14.9836	15.9225	15.6762	16.0414	15.2093	11.2194	15.5465
Bcl6	0.308537	0.00411664	24	18	0.78119	5.90969	5.29881	6.27624	5.30783	5.42165	5.6293	5.00828	5.56308	5.23724	6.34201	6.83849	6.56152	6.59908	7.7741	6.07112	6.50281	6.31765	7.15237
Mycl	0.308537	0.00411664	24	12	0.676093	5.37035	5.33923	6.06606	6.3954	5.21692	6.00741	5.41654	6.80853	6.80591	7.39194	7.37225	7.37897	6.67852	5.43772	6.62072	6.46308	4.97383	6.37376
Cars2	0.308537	0.00411664	24	0	0.675782	6.38324	7.18782	8.13668	6.07243	7.68185	6.97317	5.89887	5.97927	5.75836	5.72957	5.51583	6.57055	6.31252	6.72088	7.12073	7.14797	8.08346	6.08327
Tmem44	0.308537	0.00411664	24	4	0.635654	4.63575	5.4856	6.98621	5.02356	5.1462	6.14815	5.05239	4.91512	4.15293	4.7544	4.34974	4.30513	2.99861	3.86471	3.07893	4.0893	5.51797	4.72319
Dok3	0.308537	0.00411664	24	22	0.576617	2.75733	2.32399	2.34258	1.70922	1.4318	1.32289	2.73217	0.775198	0.872371	0.93993	0.975306	1.10891	1.35895	1.48562	1.87848	1.49311	5.20667	1.75539
Etaa1os	0.308537	0.00411664	24	6	0.559458	0.953253	1.74147	1.37878	2.14472	1.50758	1.22335	1.92302	1.51492	1.63541	0.823688	1.36657	0.358111	0.514567	0.538812	1.01966	0.598231	0.716387	1.07363
Arhgef15	0.308537	0.00411664	24	6	0.512355	7.70298	8.2209	8.33621	8.45542	8.72979	8.69696	9.16631	8.39555	8.35587	7.67097	7.89741	7.68878	7.50823	7.32811	7.28439	8.45814	10.2062	7.51779
Arhgap21	0.308537	0.00411664	24	16	0.488172	11.6137	9.70589	9.56652	9.93785	7.91519	8.60339	9.73081	10.0531	9.97173	10.2569	10.4731	10.2024	10.2431	12.4696	12.1874	10.1415	8.93786	10.7505
Aif1l	0.308537	0.00411664	24	4	0.454606	3.68921	3.60543	3.37819	3.70591	3.89576	4.09678	3.34518	4.03951	3.74261	2.44535	2.90739	3.06353	3.17441	2.98786	3.0463	3.27186	3.05474	3.94225
Plce1	0.308537	0.00411664	24	18	0.454097	2.92294	2.83273	2.8803	2.91603	2.64829	2.39359	1.70443	2.23811	2.57976	2.85325	3.11465	3.06284	3.305	3.91723	4.11894	3.78549	2.08911	3.19465
Hmgb2	0.308537	0.00411664	24	6	0.441567	2.16358	3.0372	2.87865	3.57485	3.62269	3.17225	2.83457	3.7164	3.38273	3.12259	2.6678	2.85923	2.05222	2.37468	2.43646	3.04177	1.87483	2.58796
Prmt3	0.308537	0.00411664	24	22	0.414499	9.45181	8.6129	9.55193	8.57588	8.82677	9.50956	8.6119	8.54043	8.08569	8.52414	8.28329	8.89851	9.12662	8.9519	8.81331	9.69255	9.23919	9.15223
Neu4	0.308537	0.00411664	24	18	0.34528	2.95786	3.03945	3.11193	2.6839	2.74139	2.72812	2.52663	3.09507	3.00975	3.21474	3.51132	3.71476	3.11396	3.37504	3.2407	3.39354	3.12586	3.86905
Phka1	0.308537	0.00411664	24	22	0.339312	6.93432	6.48633	6.75701	6.57932	6.28432	6.26807	6.1117	6.09946	5.83112	5.75161	6.41997	6.25414	6.17518	6.55475	6.78025	7.58705	6.18052	6.95485
Wwtr1	0.308537	0.00411664	24	22	0.334073	2.91564	3.00539	3.40527	2.80228	2.71653	2.38629	1.59216	1.95737	2.30145	2.30642	2.40727	2.46483	2.70311	2.86932	2.56449	3.16592	2.06461	2.75708
Magt1	0.308537	0.00411664	24	20	0.301235	4.37953	4.14423	4.23845	4.65052	4.49751	4.06286	2.65276	3.68265	3.93008	3.3553	4.33024	4.22227	4.49816	4.58919	4.40454	4.62327	4.51233	5.23972
Hif1an	0.308537	0.00411664	24	18	0.243443	5.71055	5.87195	6.68367	5.53682	5.22869	5.22797	5.27186	5.56192	5.69251	5.94989	5.5364	5.38133	5.91311	6.44204	6.71093	5.90806	5.92002	5.74994
B230206H07Rik	0.308537	0.00411664	24	6	0.212425	0.687682	0.72108	0.554953	1.33156	0.83244	0.719316	1.22945	1.16177	1.0307	0.653302	0.648543	0.54476	0.418901	0.489657	0.424768	0.545284	0.848917	0.758286
Zmynd12	0.308537	0.00411664	24	6	0.190455	0.499613	0.714549	0.797414	0.893037	0.865169	0.774498	0.406526	0.635114	1.27521	0.68746	0.706486	0.469279	0.331627	0.261931	0.484794	0.597828	0.278563	0.442658
Fzd6	0.308537	0.00411664	24	4	0.174339	1.50557	1.83862	1.05435	1.17416	1.08731	1.11108	1.23338	0.809819	0.958313	0.936106	0.811329	0.93022	0.722021	0.766006	0.90903	0.866611	0.895734	1.01447
Lincenc1	0.308537	0.00411664	24	8	0.152744	0.548895	0.56701	0.46631	0.743854	0.620546	0.806189	0.985457	0.743714	0.978945	0.708728	0.673112	0.700442	0.657231	0.4571	0.497682	0.370552	0.542576	0.759527
Zfp113	0.308537	0.00411664	24	0	0.149511	1.61137	1.40095	1.58549	1.45243	1.41055	1.32204	1.15793	1.00035	1.27991	1.08583	1.1751	1.13469	1.37405	1.53223	1.44961	1.35814	1.55541	1.34951
Sh3rf3	0.308537	0.00411664	24	18	0.127152	1.59068	1.59814	1.77068	1.35701	1.04009	1.24224	1.53963	1.24542	1.26155	1.39843	1.39705	1.54079	1.67035	1.85058	1.86074	1.59354	1.63141	1.33828
Ncaph	0.308537	0.00411664	24	8	0.0745927	0.291598	0.356251	0.272085	0.25514	0.275058	0.505463	0.535844	0.37992	0.364	0.301604	0.365156	0.366763	0.302324	0.268974	0.182017	0.131624	0.238046	0.259666
5730422E09Rik	0.308537	0.00411664	24	2	0.0358632	0.0993145	0.0657168	0.0857012	0.0767616	0.108947	0.034983	0.0250676	0.0607103	0.0429961	0	0.0151594	0.0160866	0.0218752	0.0961617	0.0189069	0.118648	0.0684388	0.0541653
Krt78	0.308537	0.00411664	24	6	0.0110765	0.0387718	0.0304351	0.0299276	0.0535638	0.0762951	0.0404765	0.0118293	0.047205	0.0400372	0.0319452	0.0421109	0.0296435	0.0100981	0.0073734	0.00874358	0.046076	0.0159395	0.0249119
Gm18853	0.308537	0.00411664	24	20	0.00425016	0.0100218	0.0111206	0.00625475	0.00172834	0.0060217	0.00469697	0.00459308	0.00182871	0.0116287	0.00154342	0.00678762	0.00525075	0.00728777	0.0104457	0.0107076	0.0121101	0.0187767	0.0128324
Gm10538	0.334623	0.00493616	24	20	0.0211223	0.0298714	0	0	0	0	0	0	0	0	0	0.013649	0.0289409	0.0590548	0.0288263	0.0510586	0.0713036	0.0771115	0.0162361
Ppia	0.334623	0.00575569	24	10	166.156	2061.66	2464.24	2360.71	2397.08	2515.58	2530.23	2563.67	2733.02	2781.91	2501.7	2591.65	2665.3	2408.81	2231.91	2444.59	2646.15	2215.3	2285.87
Btf3	0.334623	0.00575569	24	8	17.5879	179.624	200.528	195.004	208.921	221.684	219.877	239.538	212.407	238.917	203.959	208.181	216.575	207.943	172.289	203.658	222.622	190.233	164.943
Churc1	0.334623	0.00575569	24	8	10.3323	56.9004	75.2326	68.196	65.8074	81.3112	76.6027	85.6725	78.8362	78.4213	75.1278	79.5255	74.4357	68.3848	51.5573	59.5156	72.2775	51.9877	61.0145
Hnrnpa2b1	0.334623	0.00575569	24	2	9.17117	174.391	195.247	177.818	174.422	177.015	171.711	163.283	156.401	166.335	146.617	147.018	146.418	168.311	161.421	157.077	160.905	115.052	151.745
Psmb3	0.334623	0.00575569	24	12	9.1436	117.109	148.586	131.542	141.21	154.935	163.393	158.614	157.532	168.553	166.612	172.058	173.785	151.418	139.009	140.91	153.681	147.576	143.678
Hmgn2	0.334623	0.00575569	24	6	8.46831	111.821	117.584	107.961	112.641	130.187	113.981	132.56	116.575	121.345	109.369	103.794	111.707	107.684	89.3425	93.7279	106.938	124.139	98.329
Surf1	0.334623	0.00575569	24	10	5.15177	55.4369	71.6689	69.1268	73.5079	75.8438	77.5529	74.0913	79.4327	80.1411	74.0026	76.8318	81.1222	71.3594	64.4785	73.7118	75.439	68.4511	68.5519
Dctn6	0.334623	0.00575569	24	10	4.77488	49.4295	57.6878	56.8168	58.166	63.578	63.18	60.196	67.9792	64.2187	60.5533	65.7109	66.4852	57.9123	54.4643	60.5391	62.7425	49.5014	56.8253
Gnptg	0.334623	0.00575569	24	10	4.40641	53.7939	64.1634	58.698	64.1144	63.865	65.3197	61.7372	64.7583	66.1273	65.1962	64.366	65.6876	59.6463	54.3688	61.3426	62.0305	51.7504	54.3749
Mcee	0.334623	0.00575569	24	6	4.30013	33.7693	40.0519	35.5235	33.317	40.5793	41.5401	38.2046	36.6855	35.9196	28.8283	33.5753	35.9438	32.5232	25.9538	32.2207	33.9706	25.1689	30.5248
Ift20	0.334623	0.00575569	24	8	3.95407	46.4428	51.301	49.0051	53.8152	58.8371	53.3146	55.4367	52.465	55.7862	53.2753	52.2374	52.0159	48.1684	44.3365	46.6455	52.4933	52.6568	44.1884
Gtf2a2	0.334623	0.00575569	24	8	3.45584	28.5008	28.1374	30.2837	30.6387	29.7979	29.824	38.0022	30.033	32.9343	34.0025	29.9739	32.8725	25.791	22.7835	20.7597	26.9373	29.7292	24.3934
Mrpl40	0.334623	0.00575569	24	6	3.41759	34.813	40.8176	38.3427	40.4691	43.2644	43.038	39.6462	42.6769	42.4344	35.7404	38.5918	39.0676	34.9389	32.7017	34.7946	44.9835	34.1168	33.5362
Ccdc136	0.334623	0.00575569	24	12	3.29547	20.1552	23.5667	20.6808	26.7885	23.7635	25.7083	24.0902	36.5598	28.4812	28.6506	28.5337	29.6949	22.1505	24.5718	34.1675	23.2487	26.063	20.6294
Slc25a11	0.334623	0.00575569	24	12	3.06191	72.0304	82.7598	80.4123	85.5807	91.3364	96.8848	84.5622	89.0171	89.9109	90.8439	91.1345	95.0774	86.8994	81.3969	86.4362	85.4548	84.3165	80.9063
Ubqln1	0.334623	0.00575569	24	22	2.89447	57.8268	52.4792	54.9766	54.471	55.5814	52.3277	43.8683	48.4399	51.3109	57.4382	50.4873	50.8832	56.0894	57.6595	51.9997	53.2391	61.4929	59.1752
Apopt1	0.334623	0.00575569	24	8	2.83776	21.1076	28.6187	27.8565	26.2994	28.3141	28.0869	32.3235	31.5162	28.6477	26.7371	27.2527	29.5127	24.6973	20.9251	26.8018	26.4868	24.2099	21.8694
Pitpnm1	0.334623	0.00575569	24	14	2.7353	38.8437	45.1157	42.4545	44.7978	43.5114	49.5949	45.9986	47.1118	44.6234	54.0935	49.7422	51.231	48.4824	51.0048	55.8822	45.8767	53.4377	49.1633
Caskin1	0.334623	0.00575569	24	18	2.50295	24.2509	25.0544	25.6051	25.3875	24.2751	27.9329	25.5754	25.3994	23.8528	28.2491	26.883	28.402	26.7215	34.0765	32.9905	25.8014	31.3325	29.046
Brd9	0.334623	0.00575569	24	6	1.93238	23.2252	22.8783	20.1221	21.6682	22.6673	21.6151	25.9264	22.1879	21.2111	19.9607	20.5055	20.0292	18.5354	17.5774	18.3748	20.1791	21.989	18.6069
Slc25a33	0.334623	0.00575569	24	12	1.75787	22.7892	25.7911	27.0871	26.4912	30.5085	30.0201	27.8462	28.4617	29.2546	32.3724	31.9092	30.7295	26.686	26.9424	29.0026	25.5931	28.6583	23.8477
Osbpl10	0.334623	0.00575569	24	14	1.73462	6.14927	7.30928	8.12546	8.02351	6.90602	9.06198	6.25434	9.43641	9.51506	10.4273	10.0749	11.074	8.95555	10.263	10.9562	8.50307	5.56001	7.32151
Efr3b	0.334623	0.00575569	24	16	1.60188	25.9511	23.3842	25.8723	26.5529	22.4754	24.2349	23.7212	26.7515	25.8043	26.0476	27.4725	26.5968	27.7854	32.125	31.147	25.6449	25.7516	26.9642
Ints3	0.334623	0.00575569	24	22	1.57925	16.5859	18.8882	18.1982	17.9042	17.481	17.297	15.5667	17.6467	16.1334	17.1391	16.9089	16.3477	19.002	20.3293	21.4303	19.5304	19.6145	19.211
Ica1	0.334623	0.00575569	24	10	1.57515	21.8086	21.8893	23.3901	24.0362	23.9091	27.6076	24.4792	26.5414	27.567	22.2765	23.7085	24.0883	26.0851	21.9283	23.9644	23.4964	18.1391	20.854
Ddah2	0.334623	0.00575569	24	10	1.54643	6.71912	10.0103	8.95682	9.13164	8.98547	10.9223	9.05133	10.9979	11.276	10.8024	11.1438	12.9342	7.8103	9.094	8.61465	8.37526	8.71183	8.4479
Mcts2	0.334623	0.00575569	24	8	1.52558	14.4971	15.8125	13.9965	14.3657	15.6907	15.746	17.8763	16.6899	16.777	10.9392	16.2302	15.1622	14.4352	13.7046	12.4579	14.5216	11.6067	12.0519
Acat3	0.334623	0.00575569	24	6	1.50076	18.5873	17.9049	18.4985	18.7759	19.6153	20.634	24.3838	18.3971	19.4506	16.3545	18.0829	17.4074	18.4158	16.0795	16.0926	17.3282	23.935	16.2088
Snx4	0.334623	0.00575569	24	10	1.4961	18.1984	17.9917	15.7943	19.0845	18.5502	19.0885	17.457	19.7238	21.7957	21.7608	18.4388	18.9798	18.7367	16.698	16.9727	17.6087	13.2728	16.4069
Ptrf	0.334623	0.00575569	24	2	1.48273	7.95203	11.4446	8.02046	9.99153	11.0212	9.40184	7.3613	4.79656	5.44002	6.75053	6.1114	6.35969	6.87757	6.5258	7.45467	7.53691	7.29588	6.61903
Haus1	0.334623	0.00575569	24	8	1.42051	7.32936	9.38467	8.11669	8.56161	8.80928	9.6218	10.9676	10.4057	10.5187	7.15201	9.79079	9.16927	6.76182	6.3226	7.06427	8.23236	7.84439	7.23181
Lias	0.334623	0.00575569	24	12	1.39555	18.2781	19.8174	19.3987	21.3784	24.9095	24.532	21.437	24.1487	25.6125	23.3087	25.0025	26.4733	21.6015	21.6582	20.8164	23.1293	19.059	20.8179
Prpf31	0.334623	0.00575569	24	10	1.32104	9.62357	11.5468	11.4546	12.068	13.1711	13.1527	12.5669	14.6487	13.2442	12.6517	13.1806	12.6066	10.8153	10.3202	12.3963	12.6145	10.3875	10.3052
Numa1	0.334623	0.00575569	24	22	1.30482	15.3649	15.3853	14.6436	15.2014	14.4435	14.9574	12.8422	13.3804	13.453	13.8239	13.7264	13.2876	15.0206	17.2761	18.1019	16.876	14.7807	15.18
Stt3b	0.334623	0.00575569	24	22	1.1931	19.1763	16.8204	19.0563	19.0448	18.7433	17.7812	15.1883	17.312	16.4576	17.369	16.8257	18.0487	18.7349	20.9455	18.4867	19.8279	18.2613	21.2103
Lgi4	0.334623	0.00575569	24	6	1.09474	9.80222	11.3878	11.2577	12.8154	12.3807	11.2981	9.46982	12.3765	12.882	10.7637	10.481	10.7343	8.01301	8.26176	9.77971	10.188	9.24009	11.9368
Luzp1	0.334623	0.00575569	24	20	1.05369	9.11209	7.39419	9.31307	7.65138	7.06548	7.36846	5.77829	8.05306	6.61836	7.65988	8.1292	7.8139	8.52084	10.9074	9.16707	9.15002	8.08698	9.05363
Tasp1	0.334623	0.00575569	24	10	1.05057	9.11054	9.82855	9.87895	11.2479	10.8597	11.4363	10.5749	11.8186	11.2342	12.8824	10.5405	11.9751	10.7189	9.58828	10.2419	9.74847	10.5468	8.81092
S100a8	0.334623	0.00575569	24	22	1.04271	3.63116	5.48318	13.3446	2.6109	1.4767	1.71455	0.902746	0.334087	1.45165	1.78861	2.44979	1.0627	1.8109	2.58442	3.08393	2.8123	2.00269	2.41691
Optn	0.334623	0.00575569	24	10	1.01632	9.66604	9.83042	9.48482	11.3954	10.6936	11.6269	10.1	12.4241	12.4495	10.4092	11.4701	11.9285	10.5846	10.659	10.3784	10.6884	6.82907	9.93949
Shtn1	0.334623	0.00575569	24	8	1.0007	12.1311	12.4209	11.4438	13.5691	13.0561	13.3132	13.2096	15.1936	15.0725	12.55	13.4077	12.576	11.9925	11.5968	11.5246	13.8556	11.1371	12.2009
Sult1a1	0.334623	0.00575569	24	22	0.997219	6.53705	6.3946	5.90155	5.563	6.17188	4.08185	4.42906	4.25483	3.21226	4.7559	5.39428	6.5604	5.48357	6.43629	6.43619	9.06523	6.82315	6.00006
Dcaf5	0.334623	0.00575569	24	16	0.993768	16.2343	16.8145	16.4256	16.4619	15.4931	17.0822	13.5964	17.261	18.2165	18.0855	17.9023	17.8921	17.903	18.3968	19.1044	17.6841	13.6849	17.3187
Rpf2	0.334623	0.00575569	24	6	0.902975	13.6886	13.4815	13.0893	13.7773	13.9666	13.8806	13.3941	12.0767	14.9231	12.3025	13.6677	13.1152	12.584	12.2473	11.8123	13.0391	10.9967	10.8303
Ccdc74a	0.334623	0.00575569	24	10	0.880638	5.28047	4.90724	4.1445	5.31452	5.78231	6.02959	6.55157	6.10553	6.79964	6.41301	6.87963	5.4279	4.69522	4.45417	5.31378	5.44104	5.69958	3.88654
Rab11fip3	0.334623	0.00575569	24	18	0.859418	16.1184	17.5539	18.8115	17.1341	16.7526	17.461	17.3394	18.0975	16.3379	17.8428	17.4026	18.1445	18.4387	19.5705	22.1493	18.2103	19.7571	17.5607
Nadk	0.334623	0.00575569	24	20	0.858216	16.7345	17.638	17.9094	16.2856	17.1161	15.4665	14.4565	15.992	15.9193	17.1653	16.5358	16.3331	16.606	17.7238	18.5582	17.8543	16.9961	17.0113
Aen	0.334623	0.00575569	24	12	0.789909	11.1991	12.2624	12.083	12.5711	13.0876	14.0675	12.877	14.013	13.3707	15.038	14.3912	15.9191	12.6439	14.0095	13.3411	13.1017	14.7571	12.2536
Rngtt	0.334623	0.00575569	24	22	0.745679	9.1641	8.11284	8.59315	8.35419	8.63226	7.49719	6.49483	6.64677	7.81282	8.11667	7.31429	7.32955	8.7252	8.79092	7.69465	8.75923	7.91827	9.55884
Mrpl17	0.334623	0.00575569	24	8	0.697434	4.71751	5.63954	5.43994	5.78555	6.90234	6.42626	6.77202	6.08404	6.23637	6.43827	5.89134	5.77255	5.32649	4.47574	5.42302	5.97216	5.38902	5.08084
Zbtb25	0.334623	0.00575569	24	6	0.676553	5.34804	4.59262	4.83532	5.51631	5.5084	5.33	5.3	5.69307	5.38461	4.39125	4.3398	4.51936	4.37943	4.13373	3.73105	5.80481	3.90246	5.17394
Rbm4	0.334623	0.00575569	24	22	0.660176	7.61663	9.0373	8.30514	6.95691	7.09214	7.48279	6.96045	6.36196	6.82785	7.08604	7.15411	6.91861	8.22164	7.16042	7.82147	8.27934	9.0129	5.98611
Mycbp	0.334623	0.00575569	24	6	0.658656	6.63508	5.47059	6.3787	5.82846	6.81557	6.15009	6.33868	5.80581	6.42585	5.21861	5.38329	5.79859	5.28766	5.74175	4.70169	5.48853	5.21443	4.96959
Nppc	0.334623	0.00575569	24	12	0.636035	4.25873	4.33178	4.20208	5.06009	4.53194	5.00143	2.90002	4.83648	5.1927	7.00257	6.13728	5.61292	4.70999	4.74414	5.55147	3.55051	2.91887	4.51158
Traf3	0.334623	0.00575569	24	18	0.616901	9.5255	8.53051	9.80501	8.2303	8.27962	8.39516	7.4397	8.39472	8.29294	9.49045	9.02111	8.93874	9.10273	11.0376	9.75262	9.70098	8.71495	9.17896
Yars2	0.334623	0.00575569	24	6	0.5741	11.0454	11.7007	10.3554	12.9585	13.0632	12.5363	11.4104	11.4566	11.1534	11.0604	12.3671	11.3407	10.2531	10.6708	11.2168	10.8751	9.68087	10.3156
Katnb1	0.334623	0.00575569	24	12	0.572954	8.98128	10.2245	9.0835	10.1251	10.0481	10.1883	10.4149	10.7834	10.3887	11.8452	11.0712	11.4748	9.79249	10.4555	11.1357	9.82322	10.8932	10.0929
Trub2	0.334623	0.00575569	24	10	0.533109	5.04796	5.15382	5.16944	5.72606	5.38777	5.48051	4.94136	6.2004	6.38597	5.9142	6.06917	6.13683	5.06624	4.87987	5.2534	5.30623	4.80812	5.05277
Sepn1	0.334623	0.00575569	24	22	0.497987	9.9924	10.2316	10.1308	10.2403	9.88464	9.94732	10.3983	9.35242	8.94774	9.47898	9.71529	9.51978	10.4861	10.0227	11.3364	10.5889	11.072	10.3773
Aldh3b1	0.334623	0.00575569	24	6	0.490824	2.27414	3.3907	3.35852	4.0045	4.19523	3.85818	3.33095	4.80652	3.5693	3.35476	3.32989	2.81599	2.55358	2.21632	2.36531	2.69657	3.34876	4.17971
Tmem53	0.334623	0.00575569	24	8	0.468395	4.65686	5.87685	6.0216	6.17596	6.87958	6.9552	6.68118	6.36022	6.91443	5.92116	6.17313	6.20746	5.5553	6.01251	5.70153	5.69273	6.17932	5.79937
1810014B01Rik	0.334623	0.00575569	24	6	0.451898	3.42599	2.87882	2.74515	2.86893	3.54672	3.25213	2.56514	2.98106	3.74151	2.98293	2.42966	2.6659	2.6422	2.26229	2.04069	2.74451	2.06423	2.23974
D630023F18Rik	0.334623	0.00575569	24	8	0.425537	5.38697	5.78157	4.64761	4.96018	5.49119	5.66284	6.04378	5.82031	5.93803	5.11447	4.80849	5.65754	5.17977	4.62313	4.32962	4.50833	5.58958	3.98559
Slc25a10	0.334623	0.00575569	24	12	0.420559	3.85404	4.44848	3.97015	5.08574	4.29796	4.93199	5.28037	4.79417	5.2857	5.60896	5.38544	5.6703	5.02647	4.7141	4.98964	4.20076	6.03885	4.94927
Pcdh18	0.334623	0.00575569	24	18	0.420212	3.4376	2.9483	2.96868	3.16622	2.54683	2.6409	1.89088	2.71912	2.69894	2.84512	3.25042	3.22062	3.48149	4.00498	3.74181	3.5875	2.38751	3.59081
Ago1	0.334623	0.00575569	24	18	0.360921	10.8735	9.71136	10.7759	9.6358	9.31005	9.15335	9.64989	9.63472	9.82195	9.82047	10.1225	9.78133	11.08	11.5794	11.1243	10.1979	8.72788	10.258
Gm10845	0.334623	0.00575569	24	0	0.357386	4.68904	3.74715	3.05208	2.91918	2.70239	2.69176	4.50516	2.43676	2.28066	2.25198	2.50277	2.12481	2.72313	2.67939	2.84601	2.97977	4.81032	2.47006
Rhcg	0.334623	0.00575569	24	22	0.350244	1.64527	2.32538	2.02194	1.59563	1.97697	1.46553	2.31709	1.14995	1.06597	1.00784	1.2824	1.21734	1.62178	1.27601	1.6289	2.51539	2.18972	1.81102
Gm13446	0.334623	0.00575569	24	12	0.34038	0.982882	1.27782	1.30493	1.67375	1.40607	1.13505	1.61642	2.15001	1.92862	1.97582	1.83067	1.59641	1.88508	1.35327	1.84763	1.54662	1.39433	1.18398
4930451G09Rik	0.334623	0.00575569	24	8	0.332432	1.64233	1.63292	1.71194	2.22714	2.57439	2.10492	2.45278	2.73782	1.81513	1.97724	1.95174	1.9688	1.46395	1.50711	1.711	1.93283	1.77517	1.67787
Parp11	0.334623	0.00575569	24	22	0.317943	7.87768	8.28852	7.6593	7.67263	7.20214	7.99417	6.60384	7.07642	7.25341	7.15941	7.72255	7.70309	7.49843	7.85261	7.53559	7.91261	8.07851	7.90735
Ccdc86	0.334623	0.00575569	24	8	0.311085	2.36192	2.82526	3.14477	3.22694	3.34655	2.90951	2.91781	3.32412	3.28246	3.24136	3.14689	3.09366	2.54492	2.75451	3.09231	2.71312	2.67786	2.67486
Bbs10	0.334623	0.00575569	24	22	0.308426	2.97629	2.95082	2.97392	2.57127	2.88022	2.54011	1.95962	2.48996	2.14588	2.44745	2.43384	2.30899	3.00357	2.63571	2.73291	2.99204	2.18357	2.9263
Exoc3l4	0.334623	0.00575569	24	2	0.30383	1.41928	1.80927	1.74944	2.02377	2.0046	1.94263	1.59663	1.81298	1.35631	1.31791	1.32825	1.24081	1.28866	1.40263	1.53566	1.90691	1.83231	1.70779
Pms2	0.334623	0.00575569	24	10	0.280241	3.29903	3.58293	2.873	3.47582	3.43551	3.36013	3.73191	3.69535	3.62999	3.6055	3.4523	4.01812	2.93121	3.21895	3.74133	3.35166	2.3632	3.03139
Ccdc13	0.334623	0.00575569	24	6	0.245635	2.36385	2.69808	2.83448	2.94029	2.50804	2.82091	2.00266	2.69352	2.56492	2.30773	2.59477	2.4871	2.15046	1.90572	2.09369	2.48315	2.30652	2.22386
Fmo5	0.334623	0.00575569	24	2	0.184019	1.10831	1.08057	1.05398	1.03858	1.05648	1.02005	0.638255	0.858174	0.902128	0.737434	0.865309	0.719745	0.80853	0.742963	0.891978	1.15222	0.639852	1.03738
Trim25	0.334623	0.00575569	24	4	0.168815	1.59454	1.59647	1.63278	1.60571	1.66451	1.54098	1.25869	1.12561	1.55391	1.34083	1.33617	1.29295	1.31468	1.22837	1.31225	1.32014	1.36697	1.38325
Slfn2	0.334623	0.00575569	24	4	0.166823	0.68516	0.930118	0.554514	0.357625	0.902142	0.470999	0.596356	0.544633	0.378351	0.323149	0.376792	0.433301	0.29457	0.182656	0.293734	0.327529	0.619933	0.35543
Atp7b	0.334623	0.00575569	24	14	0.149568	0.572602	0.514929	0.457025	0.587788	0.352192	0.532334	0.688185	0.588243	0.866949	0.866761	0.7375	0.761913	0.555418	0.726234	0.799796	0.686182	0.348038	0.640038
Trpc6	0.334623	0.00575569	24	2	0.146364	1.40765	1.35138	1.49549	1.29295	1.32587	1.29459	1.16938	1.16252	1.3428	0.952047	1.03984	1.12698	1.65425	1.045	0.81229	1.22185	1.45524	1.23707
Zfp697	0.334623	0.00575569	24	18	0.14425	1.44485	1.30081	1.03793	1.25068	1.15031	1.09295	1.04275	1.25316	1.18784	1.22181	1.20737	1.27777	1.59152	1.51444	1.57454	1.24675	1.46684	1.40952
BC006965	0.334623	0.00575569	24	8	0.136147	0.701357	0.755479	0.573445	0.712289	0.737332	0.874556	0.76009	0.891521	0.798115	0.656596	0.901786	0.498637	0.508816	0.372461	0.635523	0.478151	0.605724	0.528336
Dapk2	0.334623	0.00575569	24	6	0.115657	0.591362	0.739757	0.806509	0.833468	0.73622	1.40072	0.702273	0.664191	0.663995	0.651897	0.658191	0.589608	0.69637	0.494627	0.401299	0.668065	0.561501	0.417907
4930429B21Rik	0.334623	0.00575569	24	16	0.108472	0.745148	0.775267	0.83338	0.713112	0.785297	0.73971	0.608759	0.910048	0.910529	0.971109	0.955174	0.984578	0.905621	1.06345	1.07676	0.820632	0.709958	0.84011
Arhgap25	0.334623	0.00575569	24	4	0.0726863	0.301076	0.395053	0.489415	0.414763	0.390945	0.374663	0.377977	0.31441	0.275547	0.191945	0.258509	0.323749	0.197797	0.253229	0.299101	0.338905	0.236111	0.330024
Pcsk2os1	0.334623	0.00575569	24	10	0.0635286	0.69643	0.503379	0.615308	0.650647	0.570672	0.563574	0.75983	0.786774	0.77772	0.683299	0.735767	0.69921	0.646156	0.624782	0.559654	0.649685	0.600141	0.524378
Spata21	0.334623	0.00575569	24	6	0.0589091	0.130103	0.227865	0.223647	0.225227	0.237339	0.352371	0.197965	0.158633	0.266475	0.112304	0.216779	0.16676	0.141917	0.0829971	0.196486	0.0774494	0.14515	0.105167
Arhgef39	0.334623	0.00575569	24	0	0.0540098	0.141079	0.163599	0.3655	0.204631	0.0967677	0.0746539	0.0533664	0.129427	0.0229214	0.0555017	0.0646976	0.051523	0.116742	0.0684542	0.161406	0.210816	0.182415	0.0771198
Ddias	0.334623	0.00575569	24	8	0.0361337	0.0463114	0.0403909	0.0595774	0.10663	0.0928177	0.0966904	0.1413	0.140959	0.119554	0.0556423	0.111772	0.0663856	0.0402036	0.0733883	0.0435138	0.0733797	0.0555293	0.057855
Agtr1b	0.334623	0.00575569	24	22	0.0294556	0.0386398	0.0508909	0.066516	0.0297777	0.0282177	0.0135415	0.0195651	0	0	0	0	0.0248595	0.0338339	0.0866361	0.102428	0.0767669	0.0265635	0.0418231
Bst1	0.334623	0.00575569	24	18	0.0286039	0.117403	0.108078	0.106019	0.122032	0.0514191	0.0739437	0.0892539	0.0859251	0.167164	0.133994	0.149561	0.113054	0.184689	0.202591	0.146471	0.111883	0.145172	0.126772
Foxd2	0.334623	0.00575569	24	0	0.0265274	0.0829347	0.108873	0.106888	0.0717587	0.0794138	0.0325849	0.0315608	0.0379119	0	0.0321864	0.0188317	0.0995679	0.0677955	0.0693726	0.0586705	0.0863737	0.106728	0.0558105
Krt23	0.334623	0.00575569	24	4	0.0200193	0.0561839	0.0248557	0.0971128	0.0435011	0.0822478	0.0595515	0.0283116	0.0458404	0.0243609	0.0590636	0	0	0	0.0364315	0	0.022403	0.019386	0.0205225
Mroh2a	0.334623	0.00575569	24	0	0.00278625	0.00686878	0.00446818	0.00440509	0.00394035	0	0.00356425	0	0	0	0	0	0	0	0.00323713	0.0115447	0.00407089	0.00351993	0.0109354
Akr1c12	0.365704	0.00685337	24	4	0.0294425	0.0770207	0.01626	0.0685844	0.122959	0.0669072	0.0692875	0.0366004	0	0.0423507	0	0.0187594	0.0399934	0	0	0	0.0194622	0.0252692	0.0719285
Ptges3	0.365704	0.00795104	24	22	8.84096	114.348	103.701	97.4287	95.0222	108.452	96.6616	84.9257	74.8891	94.273	92.9486	81.0664	86.1078	110.002	97.1945	88.4301	92.9446	124.532	104.457
Pgm2	0.365704	0.00795104	24	16	7.68788	53.3509	62.9457	61.61	60.6395	64.077	68.1424	54.8349	65.5797	70.2598	71.5118	76.3701	74.8795	75.2865	71.6284	81.462	75.1302	57.0337	69.2334
Cldn5	0.365704	0.00795104	24	0	7.11886	18.23	33.008	17.4	18.326	17.3791	14.4647	24.2166	6.34055	4.27085	6.00494	7.31151	6.32253	8.23262	8.57871	9.24234	7.63139	28.9393	9.50688
Xbp1	0.365704	0.00795104	24	22	6.56499	52.8067	60.2976	63.4078	55.2002	62.1532	58.9522	45.4465	47.9524	52.5717	50.0286	51.0133	54.3418	63.1176	64.2166	67.4887	70.5225	61.0022	58.091
Polr2g	0.365704	0.00795104	24	8	6.38072	78.4166	95.8348	89.0071	91.4493	100.562	97.4086	96.1737	91.4572	104.411	90.0135	87.8136	97.5438	84.9608	83.0749	87.6619	94.4234	84.7772	75.8793
Amd2	0.365704	0.00795104	24	0	5.55807	52.1108	37.9263	57.0011	45.5192	47.7061	44.0893	38.3752	35.5563	45.9005	37.4792	36.134	33.5761	40.4698	51.4467	41.6377	45.7778	45.6317	49.498
Gjb6	0.365704	0.00795104	24	18	4.7893	44.5648	43.4301	43.4714	42.7863	44.9498	39.8598	32.7558	38.3494	42.3635	45.6098	48.9774	50.2445	45.4003	51.9629	52.4703	50.6483	40.4031	47.8833
Snhg1	0.365704	0.00795104	24	10	3.85189	34.6593	27.8748	29.5324	30.1071	32.4332	32.2185	36.2925	35.5094	38.6004	38.6726	34.4672	35.5265	33.2472	26.1024	29.1672	29.6968	32.2315	23.5628
Znhit3	0.365704	0.00795104	24	10	3.57541	22.8019	26.5621	24.934	25.5644	25.4489	26.7695	28.9253	29.5427	28.8053	30.2861	27.8583	30.249	21.1638	21.2415	23.1364	27.4963	22.6728	20.8734
Fn3k	0.365704	0.00795104	24	22	3.34631	34.0597	45.4504	45.2215	40.8036	43.2809	45.4888	37.6147	40.7381	35.2717	37.5835	40.5489	38.3593	43.4419	40.3724	44.9881	45.2479	46.7022	48.3408
Sgk1	0.365704	0.00795104	24	14	3.28702	7.39227	6.72975	9.16349	7.46616	6.70326	8.21851	7.80987	17.8136	9.54433	19.2953	31.7861	36.0826	11.3783	12.8805	8.97887	13.3495	15.4049	12.9971
Creld2	0.365704	0.00795104	24	22	3.08504	13.4	18.3384	16.0063	14.5948	17.0964	15.1991	13.2245	13.7022	13.0286	14.2304	13.9049	13.7832	18.7208	19.181	22.411	19.8773	19.8615	14.5585
Pnpo	0.365704	0.00795104	24	12	2.66678	30.5679	38.3379	35.9229	40.7608	42.6691	46.1459	40.0799	45.4752	46.3832	45.3697	47.6488	46.4141	41.6206	40.3843	40.0646	40.9835	40.3732	41.4624
Dalrd3	0.365704	0.00795104	24	6	2.60251	31.3747	32.0758	28.7377	31.9237	31.8375	33.4024	33.1658	29.9572	26.7589	28.8891	27.3957	28.687	26.0366	24.1426	26.3239	28.3953	34.517	26.6817
Tmem50b	0.365704	0.00795104	24	0	2.45903	46.3222	44.6305	45.2034	44.7418	45.6525	45.8679	42.8954	42.6598	39.6865	43.9729	41.0017	40.0229	40.6261	44.4087	42.4087	44.8268	48.8266	45.5555
Chtf8	0.365704	0.00795104	24	22	2.43549	24.9397	24.0355	28.8883	24.9136	26.5668	26.8655	17.9509	19.6562	20.9767	22.4445	21.85	24.2603	25.9026	27.164	26.7171	24.421	27.9894	26.8163
5730409E04Rik	0.365704	0.00795104	24	10	2.30828	24.383	29.4517	28.4561	30.2347	29.8376	30.6053	29.8782	35.2377	32.0735	34.3889	32.7616	32.7997	29.4972	28.9506	29.1963	28.0278	36.0027	26.527
Pop4	0.365704	0.00795104	24	8	2.04644	19.5367	20.5776	22.5038	23.55	23.8139	23.0765	24.7762	24.7371	23.421	18.7751	21.1838	22.0248	20.1157	19.5114	19.7583	23.0098	20.1999	18.9401
Ncoa5	0.365704	0.00795104	24	22	1.98669	15.3189	17.7478	18.6481	15.4503	15.6525	16.9647	15.7085	14.2742	13.4672	14.5243	14.0237	13.5364	16.6421	17.3951	19.7743	17.3175	20.9545	16.2499
Txndc12	0.365704	0.00795104	24	4	1.98478	34.2991	33.5161	33.7674	34.1583	35.0811	35.1709	32.5259	29.268	34.7363	28.4013	30.5378	29.7972	31.7453	28.8015	31.0357	34.478	33.8904	32.0149
Lfng	0.365704	0.00795104	24	12	1.75886	10.0959	11.5566	11.8779	15.9163	17.4991	19.0559	12.3103	16.7795	17.3862	20.0747	20.6479	22.0401	15.025	15.4097	15.7153	14.8243	15.0682	16.7329
Shank1	0.365704	0.00795104	24	16	1.69628	10.3316	9.36045	11.416	12.4446	8.58522	10.412	9.3964	12.6353	10.481	12.8799	12.7266	12.6923	10.8806	16.7263	15.7472	11.5025	11.4192	14.7376
Thoc3	0.365704	0.00795104	24	10	1.66913	14.709	18.6006	18.0783	20.5034	19.8899	22.1777	20.5343	21.3095	21.361	20.0122	20.9098	21.6631	19.9029	17.5294	20.4435	20.2624	18.5606	17.2477
Mapk14	0.365704	0.00795104	24	20	1.58137	19.7838	19.6151	20.2257	17.3617	17.3284	18.7229	19.5323	17.0647	17.0733	18.3789	17.3787	18.0546	21.1399	20.0786	20.3091	19.1004	21.5467	17.8281
Rhou	0.365704	0.00795104	24	14	1.56379	7.90257	8.78686	8.06895	10.7311	8.3801	9.53349	6.9327	13.4113	11.2342	12.3916	14.3156	14.1332	10.2939	11.6519	10.9312	10.1075	12.103	12.7068
Eif2a	0.365704	0.00795104	24	8	1.52933	17.9806	16.6905	17.7887	18.8928	20.2647	19.206	18.3803	19.7925	20.4316	17.7828	19.1604	18.7945	17.2812	16.351	15.4926	20.3683	13.9501	16.9976
Gnl2	0.365704	0.00795104	24	10	1.40396	20.7267	20.4911	19.3494	19.4642	21.9656	21.4977	27.1888	23.119	21.7547	20.0017	22.0842	20.4726	21.0371	18.6036	21.8516	20.0902	13.2802	16.8364
Mocs2	0.365704	0.00795104	24	6	1.36344	27.5873	27.3847	28.0849	28.0115	29.5027	28.7344	27.5242	31.8619	30.5754	27.5745	27.6083	27.3229	26.5727	22.7031	25.3069	30.6759	26.9694	24.4631
Gstm4	0.365704	0.00795104	24	8	1.26144	8.32979	11.1753	10.0266	11.3067	11.6565	12.7645	11.2421	11.0753	13.4444	11.3242	11.3148	10.728	10.5933	9.35412	9.22614	9.87692	9.45815	9.50686
1600002K03Rik	0.365704	0.00795104	24	0	1.23358	8.11692	9.6135	6.95353	6.78594	6.31696	7.45008	8.23883	5.1246	5.56813	6.21394	4.88953	4.72767	5.26613	5.14868	6.39996	6.86914	11.3204	5.74381
Polr3gl	0.365704	0.00795104	24	4	1.23015	20.9865	19.9252	17.6397	21.7207	22.2068	19.9118	19.163	18.5491	20.2325	18.26	18.1198	16.9698	19.0585	14.9622	17.3379	19.8816	21.7086	18.4987
Emp2	0.365704	0.00795104	24	4	1.21179	6.55578	8.20211	7.52108	8.19484	7.45457	6.94355	5.38198	6.49589	7.51631	5.78982	5.65332	5.28883	5.39044	4.69048	5.74084	5.63228	4.94265	6.61133
Usp2	0.365704	0.00795104	24	12	1.19416	4.69874	4.64994	6.52972	5.49266	5.2946	7.65484	6.38754	7.92437	8.09011	7.87528	7.78208	8.39613	5.59582	6.50418	6.34848	4.48633	6.3892	5.53555
Slc25a17	0.365704	0.00795104	24	14	1.18306	25.47	25.3323	24.7466	25.418	26.1645	25.2722	22.5124	26.193	28.362	29.1475	27.464	29.2027	27.6088	26.2137	26.4197	25.9235	23.4204	26.4514
Eif4ebp2	0.365704	0.00795104	24	18	1.17356	5.48658	5.01712	6.68899	6.02744	4.56042	5.64167	2.75542	5.85519	6.4859	6.77764	7.18977	6.4601	7.38795	8.07099	8.10032	7.21256	2.71176	8.0417
Rbm10	0.365704	0.00795104	24	22	1.16807	15.3594	16.8387	16.6841	15.6316	15.9451	15.1513	15.7153	14.0988	13.7522	13.8133	14.46	14.6727	16.4384	15.7489	18.8328	16.8538	17.2344	14.706
Cbs	0.365704	0.00795104	24	4	1.1494	14.0872	16.4033	15.56	15.8488	17.1452	16.5024	11.1079	14.5617	13.778	14.1237	13.2519	13.3459	11.5837	13.1111	13.8919	15.1871	12.7052	15.2099
Car4	0.365704	0.00795104	24	2	1.14408	6.24631	9.91648	4.77158	5.73754	5.76592	5.41913	9.34254	4.30488	3.33073	3.043	4.14795	3.16181	3.56244	3.66756	4.73081	3.58116	6.15175	4.53578
Bbs2	0.365704	0.00795104	24	0	1.12052	12.5798	11.8931	10.8152	10.2584	11.7329	11.1049	12.5055	9.18669	9.38888	9.37895	8.36894	9.33347	9.90181	9.74086	10.9023	12.4213	10.4334	9.77462
Pnma2	0.365704	0.00795104	24	20	1.11659	21.3666	20.4863	21.1607	21.1158	20.1749	20.88	16.621	19.2718	21.3362	20.3831	19.5144	19.903	23.453	22.9153	21.9475	22.0258	21.3482	21.6058
1110007C09Rik	0.365704	0.00795104	24	10	1.09679	6.76692	9.14508	7.16438	9.08583	7.91053	8.04411	9.85673	11.2486	8.72632	8.71059	8.34131	9.7895	7.1595	7.50405	7.23807	7.3513	7.85202	7.31419
Tmem263	0.365704	0.00795104	24	20	1.05942	11.2352	9.49062	9.69704	8.12875	8.43748	8.30728	6.42452	7.20386	8.00242	10.2397	8.36223	8.65219	10.0413	9.47087	8.24567	8.56281	11.1565	10.1432
Ppp2r5a	0.365704	0.00795104	24	0	1.04723	15.01	17.7468	19.1324	17.0127	16.6342	15.6358	15.1072	14.6263	15.881	13.529	14.8723	13.6877	15.0719	15.3116	15.9952	15.6854	16.3849	15.676
Foxred1	0.365704	0.00795104	24	10	1.04609	14.6958	15.3817	13.9631	16.2816	15.4625	16.2982	18.8306	16.2518	15.4473	15.1331	15.942	17.6192	15.652	14.4364	14.9666	14.6192	15.2488	13.0775
1700021K19Rik	0.365704	0.00795104	24	18	1.03591	15.8984	15.388	15.9567	14.6062	14.696	14.9824	13.5568	14.7509	14.4928	16.3288	15.54	14.4539	16.5821	17.948	18.0733	16.2159	14.5589	16.5457
Usp10	0.365704	0.00795104	24	20	1.03549	17.5939	18.8484	17.0508	16.9908	16.7451	18.8463	15.6435	18.7602	16.9587	17.5496	16.758	17.8895	18.2371	18.2564	20.3377	19.2455	19.3539	19.4363
Arl16	0.365704	0.00795104	24	8	1.02983	11.5894	13.0414	12.8306	12.4119	12.285	13.09	13.7813	13.8899	15.8339	12.1346	12.9024	15.1192	12.1412	10.872	12.2054	12.6492	10.9004	10.9339
Clptm1l	0.365704	0.00795104	24	6	0.962938	40.2526	44.0804	43.8409	44.4727	47.8767	47.6535	43.652	43.3514	46.8198	43.3591	43.2357	44.2529	42.4886	40.0273	42.4791	43.5414	40.5583	43.7923
Rabepk	0.365704	0.00795104	24	10	0.930885	8.78755	9.76969	9.6812	11.385	10.6792	10.3684	9.49413	12.3255	10.4793	11.0706	10.4935	11.4194	9.93042	10.1626	10.0164	10.2004	7.29433	9.03013
Eif1ad	0.365704	0.00795104	24	10	0.922668	8.69805	9.74405	10.1183	9.86145	10.9003	11.6369	10.7442	11.4825	11.4678	11.1663	11.4341	11.0965	9.81201	9.95614	10.2934	9.87015	10.4045	8.77092
Rrp36	0.365704	0.00795104	24	8	0.889187	9.45375	12.015	13.1264	13.2311	12.0891	12.7915	9.7673	13.2364	14.3839	12.2734	12.3367	12.5863	11.8691	11.4197	11.8647	11.4727	9.07074	10.3061
Uba6	0.365704	0.00795104	24	22	0.886867	5.36758	3.90075	4.46778	3.15996	3.51381	3.2081	2.10252	2.52094	3.10747	3.21356	3.02233	2.97195	4.26381	5.50382	3.77547	4.13424	2.65888	5.05559
Mmaa	0.365704	0.00795104	24	0	0.873814	9.24156	9.49286	8.92149	7.66792	8.30384	7.41702	10.3921	6.91377	6.97723	6.137	6.66239	6.60499	8.06706	6.90832	8.20526	8.14953	10.9929	7.17899
Pcif1	0.365704	0.00795104	24	12	0.871933	11.0254	10.8025	12.1156	14.3345	12.1168	14.7323	12.4806	14.275	15.0144	14.528	15.7415	15.9431	11.4156	12.4331	12.9253	13.072	11.539	13.7813
Exoc2	0.365704	0.00795104	24	12	0.857487	9.20135	8.38379	7.69473	9.24863	8.58495	9.30799	7.96381	10.2076	10.4829	11.0835	10.1005	10.4613	8.91131	9.44928	8.47072	8.42503	5.79811	8.50639
Tnpo1	0.365704	0.00795104	24	20	0.853874	5.09703	3.91016	4.26132	3.75119	3.27072	3.00894	1.88385	3.01321	3.88947	4.23119	4.16437	3.82487	4.60794	6.35713	4.96874	4.71672	1.99227	5.68249
Gm15706	0.365704	0.00795104	24	6	0.825604	4.97121	4.71944	4.70245	5.64192	4.97107	5.52265	6.69855	5.36892	5.92268	4.45369	4.64466	4.69186	4.69941	3.80349	3.09785	3.62437	7.73311	3.53861
Fam120b	0.365704	0.00795104	24	20	0.810627	21.3748	19.6089	20.1219	20.236	19.3688	19.119	16.7038	18.3522	19.3107	19.3878	19.4025	19.3976	20.2364	20.5342	20.6283	20.8603	16.2952	20.5579
Plxnb1	0.365704	0.00795104	24	20	0.800445	12.4017	13.6021	13.0653	12.9601	11.3922	13.033	11.7786	12.0551	12.79	12.1306	12.7918	12.8833	12.6441	14.6729	14.8665	13.1536	13.8478	14.9772
Rbmx	0.365704	0.00795104	24	10	0.790545	22.2814	19.4483	19.3948	19.95	20.3852	18.4878	22.7707	21.7084	19.943	20.8768	19.9159	20.2258	19.0539	19.3959	19.4613	18.2814	18.832	17.2446
Cry1	0.365704	0.00795104	24	14	0.790277	7.16882	8.19117	7.70501	7.63478	8.37633	8.85537	7.03038	8.15788	9.20342	9.77955	10.1958	9.89417	8.6912	9.37902	9.29389	8.71584	6.12773	8.31665
Hrh1	0.365704	0.00795104	24	20	0.775944	8.46967	8.91323	7.91548	7.33484	7.19499	7.99426	7.09383	6.66878	7.65048	7.40609	7.82666	7.80161	9.37591	7.8894	9.68233	8.64018	8.64329	7.60818
Plin4	0.365704	0.00795104	24	18	0.757934	0.893864	0.808715	0.654808	0.409534	0.443616	0.295601	0.255499	0.345744	0.38373	1.54445	2.17223	1.68814	1.32738	2.04411	2.12535	0.738932	0.622753	1.37582
Galns	0.365704	0.00795104	24	10	0.747256	3.82112	4.38656	3.00363	4.95803	4.98653	5.96734	5.45517	5.36717	5.62587	5.33979	4.81059	5.43182	4.55739	4.39211	4.64273	3.92961	5.64608	4.06875
Tmcc1	0.365704	0.00795104	24	16	0.708068	10.3192	8.98087	11.2046	9.64792	9.54054	9.16711	7.65919	10.8544	10.3758	10.5419	11.3477	11.0113	11.2068	11.9247	11.1479	10.4666	10.183	10.2766
Fam133b	0.365704	0.00795104	24	2	0.675428	14.8412	14.8459	14.4383	13.8908	12.5411	13.1404	12.4962	13.0984	13.4831	12.0112	12.0964	12.6072	13.1102	11.7505	12.2353	13.6589	11.8522	12.4621
Asb1	0.365704	0.00795104	24	18	0.653932	9.47787	10.0498	9.60098	9.39399	9.06113	10.0099	8.28851	8.5743	10.3896	10.5245	10.4722	10.1217	10.3776	10.5596	10.7644	10.0839	10.0025	10.573
Zfp933	0.365704	0.00795104	24	22	0.607002	5.18657	3.79454	3.61532	3.27755	3.30384	2.53692	2.71651	2.56322	2.90032	2.75545	2.83206	2.92286	3.75875	3.82366	3.23466	3.11207	3.90646	3.45935
Brf2	0.365704	0.00795104	24	12	0.599103	6.88916	7.28201	7.98284	8.46092	7.2217	8.43206	7.35536	9.32426	8.39683	9.40308	8.73255	9.3123	7.73642	7.60589	8.53308	7.33908	8.15371	7.07534
Thbd	0.365704	0.00795104	24	0	0.541007	1.34726	3.03783	2.23664	2.13266	1.66727	1.01865	1.1968	0.347052	0.496652	0.96797	0.554402	0.90501	1.03861	1.46899	1.15638	1.80371	1.53791	0.991083
Pgam2	0.365704	0.00795104	24	12	0.52864	2.0245	1.68714	1.91022	2.29971	2.55153	2.31293	3.28362	2.71667	2.33767	3.39334	3.0378	3.68979	1.89111	1.93324	4.09062	2.18895	2.52776	1.97761
Pex1	0.365704	0.00795104	24	22	0.49069	5.68037	5.49547	5.3807	5.11216	5.0786	4.98428	4.48076	4.7651	4.25508	4.48095	4.7782	4.54238	4.96509	5.35094	5.62217	5.99027	3.90294	5.29608
Cnn2	0.365704	0.00795104	24	4	0.473818	2.13994	3.85639	3.28126	4.37144	3.78974	4.06647	3.17063	2.65414	3.06604	3.08274	2.3641	2.67693	2.44812	1.88508	2.82165	2.68795	3.2264	2.93503
Pigv	0.365704	0.00795104	24	22	0.436865	4.77519	4.51066	4.87859	4.37703	4.84646	4.30538	4.03056	3.91393	4.46495	4.09057	3.58042	3.73093	4.6169	4.4219	5.17708	5.11649	4.69712	4.76466
C2cd3	0.365704	0.00795104	24	20	0.423925	3.9106	3.4155	3.87458	3.39396	3.12079	3.26804	2.48693	3.02603	3.10744	3.33838	3.31108	3.28153	3.68807	4.44554	4.61715	3.85011	2.6605	3.8138
Avpr1a	0.365704	0.00795104	24	18	0.411812	2.47628	1.98452	1.72628	1.41644	2.39871	2.09408	1.49876	1.63285	1.66648	2.21524	2.07338	2.35786	2.64052	2.96743	2.42302	2.80207	2.00578	2.59949
Ogn	0.365704	0.00795104	24	0	0.401219	1.0824	1.92827	1.25721	1.79321	1.03219	0.449349	0.570794	0.209057	0.346549	0.976642	0.331101	0.679785	0.617102	0.738166	0.351958	0.739984	1.05942	0.935335
Tmem143	0.365704	0.00795104	24	4	0.388053	6.68641	7.4463	7.06987	7.8609	8.00755	9.30436	7.39123	6.83881	7.32469	6.89751	6.38245	6.795	6.60595	6.88813	5.94552	7.0134	7.77423	7.67607
Ppcdc	0.365704	0.00795104	24	0	0.380473	5.25105	5.75533	5.60173	5.02529	5.51967	5.55914	5.35113	4.90423	4.54213	4.546	4.70347	4.85915	4.77111	5.14537	5.21726	4.95167	6.13139	5.2568
A830052D11Rik	0.365704	0.00795104	24	10	0.375035	0.943725	1.01298	0.70314	1.04028	1.2771	1.30103	1.21462	1.42454	1.65808	1.46846	1.55286	1.76481	0.834236	0.720489	0.907144	0.940041	0.757668	1.02248
Fam151b	0.365704	0.00795104	24	4	0.356643	3.92152	3.47166	3.71615	4.3168	4.4728	4.12585	2.91016	3.79204	3.50788	3.67168	3.22342	3.47133	2.99292	2.65274	3.63265	3.4029	2.81314	3.73616
Aloxe3	0.365704	0.00795104	24	8	0.333408	2.27391	2.49342	2.28151	2.48791	2.75878	3.3618	3.3787	2.74624	2.42793	2.77697	2.48541	2.42256	2.58285	2.10356	2.0164	2.00478	2.47412	1.69894
Ecm2	0.365704	0.00795104	24	0	0.330235	1.67627	1.76713	1.38664	1.48732	1.46097	1.10955	0.822597	0.755082	0.952937	0.919617	0.84841	0.98029	0.922609	1.09456	1.0985	1.37747	0.607019	1.3196
Map3k9	0.365704	0.00795104	24	16	0.302741	4.11029	3.2837	3.42098	3.75524	3.38504	3.92029	3.63076	4.23955	3.81412	4.21042	4.18488	4.13727	4.01359	5.03025	4.51023	4.01548	3.84928	4.11021
Osbpl11	0.365704	0.00795104	24	18	0.292615	4.35857	4.02927	3.8698	3.72921	3.46158	3.89753	2.79339	4.01688	4.00243	4.35368	4.20717	4.22759	4.24133	4.78762	4.94631	4.38142	3.23484	4.17824
Gm14169	0.365704	0.00795104	24	2	0.285466	2.12301	2.22228	2.15345	2.1018	2.20571	2.04483	2.27942	1.97092	1.65886	1.57376	1.802	1.647	1.36817	1.46414	1.95285	2.02715	2.70785	1.69554
Zfp341	0.365704	0.00795104	24	20	0.249184	1.86589	1.55257	1.89972	1.46135	1.52339	1.66346	1.60593	1.222	1.18863	1.31661	1.54732	1.68985	1.70783	1.91827	2.01199	1.52804	2.2509	1.80478
Eri1	0.365704	0.00795104	24	20	0.245168	2.29807	2.00883	2.2431	1.68121	1.89638	1.77953	1.41792	1.83584	1.85889	2.0069	1.78	1.98952	2.39852	2.44655	2.27466	1.87083	2.00899	2.01966
Aasdh	0.365704	0.00795104	24	0	0.244546	3.09344	2.6085	2.61205	2.1061	1.95332	1.93913	3.0672	1.93941	1.71324	1.77219	1.59684	1.65132	1.9049	1.84051	2.46627	2.29364	1.83611	2.17255
Ccdc122	0.365704	0.00795104	24	6	0.197457	0.906792	0.654519	1.13101	1.14682	0.958546	1.0801	0.873954	0.725627	0.877902	0.621329	0.679423	0.785036	0.697169	0.590578	0.828544	0.610572	0.545328	0.449535
Pld1	0.365704	0.00795104	24	18	0.176112	1.81149	1.6864	1.80043	1.74922	1.59143	1.59117	1.46629	1.57033	1.5775	1.70086	2.00672	2.0147	1.89018	2.02915	2.04949	1.71152	1.69126	2.02256
Hinfp	0.365704	0.00795104	24	16	0.172584	2.32294	2.06947	2.19869	2.0755	1.70624	1.95745	2.26494	2.46494	2.13771	2.30691	2.44276	2.11567	2.58436	2.53821	2.76028	2.45484	1.78332	2.30156
Cd247	0.365704	0.00795104	24	12	0.161766	0.0843772	0.0893701	0.065545	0.245943	0.0925727	0.142727	0.1022	0.764233	0.284993	0.35357	0.355625	0.393857	0.0223143	0.261611	0.424272	0	0.0348945	0.11052
Npr1	0.365704	0.00795104	24	4	0.153895	0.934331	1.26276	0.783952	1.05965	1.04928	1.02781	0.971031	0.978976	0.761471	0.66002	0.639043	0.828953	0.741998	0.572299	0.803289	0.793608	1.03945	0.90091
Tmem220	0.365704	0.00795104	24	6	0.140154	1.04113	0.785379	0.860533	1.45842	1.00481	1.38813	0.841758	0.966261	1.12016	0.980425	1.21884	0.83963	0.952125	0.739735	0.554751	0.796355	0.687152	0.785523
Slc9b2	0.365704	0.00795104	24	0	0.140134	1.58344	1.84153	1.40984	1.38987	1.1023	1.19918	1.34317	1.4677	1.22387	1.03263	1.11772	0.816412	1.27235	1.22516	1.12854	1.52117	1.3918	1.23403
Nek8	0.365704	0.00795104	24	4	0.134739	1.36961	2.20107	1.62763	1.74597	1.86772	1.65566	1.38092	1.37517	1.64557	1.57503	1.55784	1.30439	1.2726	1.2153	1.10148	1.59505	1.65751	1.55542
Zak	0.365704	0.00795104	24	22	0.130256	1.33099	1.41788	1.26431	1.27985	1.15469	1.04217	1.14678	0.896363	1.03482	1.18385	1.23084	1.12236	1.234	1.37529	1.28179	1.11139	1.44334	1.31573
Kcnu1	0.365704	0.00795104	24	4	0.119826	0.873312	1.14222	0.871547	1.07456	1.0534	1.23357	1.01085	0.93484	1.00078	0.705296	0.797011	0.841466	0.921237	0.658296	0.823158	1.17188	0.858754	0.910596
Btbd16	0.365704	0.00795104	24	8	0.10116	0.449753	0.405802	0.359131	0.33031	0.508634	0.493814	0.437683	0.604223	0.580539	0.551055	0.414091	0.496529	0.363532	0.405537	0.227333	0.294886	0.255031	0.406894
Haao	0.365704	0.00795104	24	12	0.0941887	0.17142	0.130998	0.159372	0.342874	0.134738	0.130833	0.405301	0.270472	0.191904	0.41643	0.476077	0.241679	0.295222	0.241087	0.19813	0.176375	0.127223	0.135836
Gm9199	0.365704	0.00795104	24	2	0.0892238	0.138289	0.246115	0.0899079	0.24175	0.101393	0.196622	0.138877	0.0565308	0	0.0244288	0.0212951	0.0453652	0.0615944	0.0452436	0.0265821	0.0829283	0.26318	0.178433
Nkapl	0.365704	0.00795104	24	4	0.0869989	0.359665	0.451572	0.414813	0.464592	0.482876	0.381891	0.39228	0.244687	0.3642	0.210554	0.330927	0.27367	0.345286	0.175373	0.344101	0.358806	0.165603	0.263453
Dnase1l1	0.365704	0.00795104	24	8	0.0840658	0.97841	0.942805	0.775032	0.837207	0.907695	0.893919	1.06517	1.03323	0.937776	0.820352	0.484187	0.822575	0.768828	0.631824	0.865682	0.652139	0.582486	0.750277
Hsd17b1	0.365704	0.00795104	24	22	0.0772095	0.134699	0.179652	0.175074	0.0523023	0.123422	0.0478391	0.067669	0.0825714	0	0	0.145078	0	0.359605	0.0660203	0.103476	0.161493	0.186362	0.198375
Cyp1b1	0.365704	0.00795104	24	0	0.0726892	0.259531	0.557323	0.346335	0.374157	0.322332	0.243488	0.0855826	0.216577	0.157355	0.187752	0.178995	0.237114	0.217725	0.211757	0.217199	0.199251	0.318491	0.249299
Gimap4	0.365704	0.00795104	24	6	0.0520508	0.170678	0.135263	0.0531024	0.121896	0.157306	0.164373	0.165527	0.15064	0.0940474	0.0488452	0.131612	0.0635897	0.0616521	0.0422696	0.0355316	0.0929857	0.0373844	0.112481
E230013L22Rik	0.365704	0.00795104	24	10	0.0297971	0.0454294	0.0400071	0.0783274	0.0701469	0.0664109	0.0958259	0.0459201	0.166513	0.117889	0.0790612	0.0830545	0.132095	0.0598959	0.0877175	0.0345224	0.0361515	0.0156386	0.0494065
9630028B13Rik	0.365704	0.00795104	24	0	0.022894	0.109509	0.102345	0.120762	0.0900575	0.0598605	0.0898344	0.0357957	0.07619	0.050486	0.0322282	0.0212413	0.0373828	0.12225	0.0595106	0.0970289	0.0650724	0.0482381	0.10891
4930519G04Rik	0.365704	0.00795104	24	18	0.0221179	0.0629993	0.0923538	0.0201091	0.0420143	0.0469087	0.0318575	0.0837986	0.0455222	0.0599008	0.0942148	0.0680669	0.0569597	0.176147	0.0852099	0.105861	0.0483469	0.0974526	0.0749406
Vsx1	0.365704	0.00795104	24	2	0.0192488	0.0446751	0.126588	0.0670385	0.11141	0.0406949	0.0310798	0.0454462	0.00906406	0.067263	0.00766419	0.013473	0.0071119	0.0290742	0.0283024	0.0335677	0.0176939	0.0535579	0.0478109
Gm17757	0.365704	0.00795104	24	22	0.00447449	0.0101089	0.0151752	0.00630926	0.00174329	0.00607423	0.00473794	0.00463288	0.00184471	0.0117295	0.00155667	0.00684648	0.00529656	0.00735105	0.0105367	0.00966502	0.0122153	0.0189403	0.0129449
Rab33a	0.405688	0.00940469	24	10	1.48393	10.7469	13.809	12.1086	11.5737	13.0905	15.0926	13.5367	15.9076	14.0509	14.8849	13.5568	14.1052	12.0265	11.9206	12.4489	11.9763	11.3933	10.7469
Psmb7	0.405688	0.0108583	24	10	16.378	154.302	182.943	177.404	183.52	199.246	205.723	191.59	203.913	218.2	211.284	202.228	207.982	200.87	176.084	186.453	203.324	153.967	179.669
Rpl26	0.405688	0.0108583	24	10	16.1737	120.037	108.995	136.125	143.464	148.176	145.129	226.744	170.918	156.353	158.998	159.931	154.216	139.899	129.388	138.578	160.391	114.851	156.357
Stip1	0.405688	0.0108583	24	0	15.8512	137.893	156.251	152.725	145.496	155.091	144.221	119.355	130.308	121.252	112.113	118.77	120.658	136.318	148.599	158.711	184.9	121.198	149.131
Fabp5	0.405688	0.0108583	24	10	15.4482	146.507	177.043	169.718	178.993	177.259	177.297	178.398	207.179	208.664	173.315	182.112	194.138	163.631	147.401	170.22	187.613	161.321	151.468
Rpl15	0.405688	0.0108583	24	10	11.9607	153.809	167.295	167.252	162.795	175.094	171.114	175.909	182.404	196.215	172.49	182.608	184.614	167.326	146.807	158.179	179.451	150.364	160.706
Arpc3	0.405688	0.0108583	24	6	8.70873	102.545	127.27	119.403	127.199	137.713	135.262	129.207	133.251	133.607	109.362	118.396	126.515	119.316	108.124	120.002	120.598	113.029	114.954
Kifc2	0.405688	0.0108583	24	10	7.4488	56.3329	56.5885	64.9749	68.6039	58.4066	65.604	71.4355	81.5418	66.8767	78.1554	72.7256	75.8376	57.3425	64.7346	65.9759	56.0548	84.7033	55.9706
Dynll1	0.405688	0.0108583	24	0	6.51069	96.067	112.092	106.051	92.9135	102.964	98.9628	103.124	90.2505	94.2698	89.6559	85.4698	86.26	96.2062	90.0849	105.162	109.538	111.518	92.7549
Rgs16	0.405688	0.0108583	24	6	5.4537	19.3218	21.9348	16.6226	25.8424	38.8654	33.0932	14.2515	21.9642	23.8093	20.2185	16.0641	15.4506	14.3202	15.1115	24.1659	13.95	8.53286	13.8375
Eif4a3	0.405688	0.0108583	24	8	3.66515	36.4535	41.3537	43.9454	47.222	49.9422	48.1001	45.5208	46.9227	47.9724	43.6747	46.4303	44.0818	44.3558	39.1986	46.2874	43.8503	33.5046	40.8928
Tmem141	0.405688	0.0108583	24	8	3.50951	19.968	23.1746	24.7314	24.985	26.8	27.1226	29.4101	29.8827	29.6946	27.7791	24.9296	25.5269	20.6794	20.5464	21.7022	23.1919	31.4931	20.4286
Prdx4	0.405688	0.0108583	24	10	3.45061	26.2729	29.0345	27.4841	29.7105	38.3581	33.3861	32.8922	30.4103	38.4159	32.364	31.6406	33.435	31.1912	24.9096	29.5175	31.0247	21.1207	28.7717
Fastk	0.405688	0.0108583	24	10	3.25276	20.4898	24.5461	25.1142	26.0512	26.0371	28.3244	31.341	28.8656	26.6874	28.6039	26.9399	29.753	19.6206	22.9475	24.1452	21.229	27.3372	24.0038
Ppa2	0.405688	0.0108583	24	6	3.08744	29.4484	31.8135	34.3854	34.1696	38.5158	36.3041	31.5055	34.2155	33.4846	27.1392	33.7258	31.8509	30.1896	27.8401	27.3588	33.3508	25.7618	27.5595
Dnaja4	0.405688	0.0108583	24	22	3.00436	18.2292	20.1726	19.5112	15.5359	16.2906	15.902	12.8756	12.6553	13.4438	14.4325	14.5479	13.1706	19.7847	18.9778	19.6614	18.4467	14.6027	15.8072
Ppp5c	0.405688	0.0108583	24	12	2.82383	46.2096	55.563	53.7213	59.2898	58.0532	64.7694	47.5087	59.6545	60.5624	63.7645	63.5809	65.8069	54.31	57.1023	59.5565	57.4213	46.0071	56.8918
Nop56	0.405688	0.0108583	24	10	2.4748	49.7103	49.6759	46.7456	49.998	51.9479	55.5373	61.5929	53.4773	52.8148	50.6069	54.165	51.6166	53.8731	49.7982	53.2799	52.633	46.4981	41.4172
Mrpl22	0.405688	0.0108583	24	8	2.30291	27.9272	33.0611	30.1587	30.4284	33.4446	31.3787	35.3735	35.3114	34.9031	29.1159	30.145	34.8341	29.6864	26.9503	31.8139	34.5241	25.5533	26.8631
Ypel5	0.405688	0.0108583	24	2	2.15081	46.3402	43.0296	45.8037	43.3464	45.7385	41.969	40.7944	39.016	43.2985	40.6114	39.7164	41.1466	45.1506	40.626	37.0635	41.6897	46.112	41.2932
Trp53bp1	0.405688	0.0108583	24	22	2.06864	23.7816	20.7242	20.7642	20.8561	20.124	19.979	18.4191	19.2412	19.19	18.9803	19.8893	19.2939	22.4249	23.7073	23.5269	24.5122	15.881	22.6403
Papola	0.405688	0.0108583	24	22	2.04319	21.0611	17.5031	18.7869	16.287	16.3746	15.2618	16.3481	14.1689	14.6625	15.1918	15.6133	15.493	19.1781	19.4681	17.9538	18.401	17.4721	17.0434
Ccs	0.405688	0.0108583	24	12	2.04007	13.3426	22.9978	18.4188	19.2609	20.1617	24.8661	22.146	22.8535	23.2756	24.1343	24.2931	24.4845	20.4694	19.8168	22.1748	20.5362	19.9761	18.1368
Appl2	0.405688	0.0108583	24	6	2.03562	23.4605	22.8818	21.505	20.8266	22.1239	20.2003	27.4931	21.737	19.5706	17.5927	20.2295	19.4599	18.9001	18.0762	18.8582	19.1889	19.181	18.2883
Add2	0.405688	0.0108583	24	18	1.8488	21.8012	19.9022	24.0456	22.3527	19.1802	20.5714	18.2737	22.0004	22.2101	22.631	23.186	22.6769	23.1802	25.3285	25.6155	24.457	20.1591	24.8656
Mettl23	0.405688	0.0108583	24	0	1.76628	12.6724	13.6073	15.2296	11.4181	13.2825	11.6491	12.5807	10.5906	12.461	10.1745	10.5363	11	11.6374	9.37555	9.50759	12.814	15.4578	13.9888
Cryl1	0.405688	0.0108583	24	10	1.76257	8.06181	9.81772	8.85139	9.64314	10.6572	10.6395	8.13239	10.9928	11.2573	12.6185	11.1472	11.0454	8.16455	8.44091	8.26535	7.62006	7.92635	9.30523
Cpsf6	0.405688	0.0108583	24	20	1.74247	15.6272	11.2317	10.4854	9.18428	9.28783	8.19091	9.34892	7.53046	8.53758	11.9898	9.11696	9.31722	12.4299	12.2049	9.58092	9.41714	12.6608	11.6485
Tardbp	0.405688	0.0108583	24	0	1.64084	30.7914	24.745	24.595	22.6206	22.9001	21.0546	24.0585	19.5016	20.2983	21.6867	19.9365	19.92	23.5411	23.2189	21.1753	23.2572	26.2924	22.2405
Elavl4	0.405688	0.0108583	24	22	1.61418	28.4353	20.9321	21.8974	21.4253	21.2825	19.6146	14.9355	18.7739	20.1467	22.1989	20.2136	20.5579	22.5505	24.3591	20.2673	22.4721	21.7029	23.9088
Exd2	0.405688	0.0108583	24	0	1.47795	12.8961	11.182	11.7893	11.5768	10.1491	9.08226	12.0632	9.62137	8.63575	9.2342	8.70292	8.09291	9.11225	8.77045	9.29349	10.9759	13.0668	9.89461
Elk1	0.405688	0.0108583	24	22	1.36042	11.3104	11.2494	12.1683	10.6303	8.29418	9.22386	8.17174	8.79013	9.90837	9.63826	9.31177	9.02959	10.92	10.5354	10.8656	11.0538	8.55143	12.37
Coq10a	0.405688	0.0108583	24	8	1.337	13.4246	16.0497	14.0286	14.9416	15.9194	17.4941	18.7724	16.1963	16.2835	14.7058	14.6613	14.0659	14.0159	12.285	14.6153	13.9256	18.8518	11.6694
Ldah	0.405688	0.0108583	24	22	1.25172	14.756	14.0467	16.1101	13.6858	13.99	15.1731	11.4495	13.6941	13.1712	12.2969	13.419	12.8271	15.1892	15.5743	14.5141	15.7979	12.9311	15.7581
Cpeb3	0.405688	0.0108583	24	18	1.20229	7.59577	6.61974	7.85828	7.40921	6.74461	6.66033	3.57495	7.49787	6.59335	9.29607	8.10744	8.24734	8.051	10.8961	9.35158	8.4611	4.24059	9.5503
Ept1	0.405688	0.0108583	24	20	1.1868	10.235	10.4403	11.3632	10.1998	9.33428	9.94181	8.48968	9.40396	10.1275	10.3205	9.43537	9.46319	12.2442	11.7217	11.6202	11.243	9.01708	12.3842
Kansl2	0.405688	0.0108583	24	8	1.16644	14.8227	15.6145	15.1043	15.6911	15.1034	16.8457	17.6981	16.3934	16.8797	17.1009	16.745	16.2215	14.9895	14.0809	14.1188	15.9739	15.4342	14.0712
Rcan3	0.405688	0.0108583	24	18	1.16369	23.2777	22.685	22.5403	22.4532	21.3379	23.7158	16.4647	21.413	23.2535	24.2188	22.9872	23.7961	24.3579	25.3496	23.9579	24.2602	20.3858	24.327
Garnl3	0.405688	0.0108583	24	12	1.0992	11.3152	10.8419	10.9033	11.8321	10.607	12.3158	13.971	13.3939	11.8947	13.026	12.9925	13.0428	11.6019	12.9322	13.1601	12.3162	12.1965	11.2688
P4ha1	0.405688	0.0108583	24	0	1.01939	11.4067	13.442	12.9425	9.33658	9.82576	9.02492	7.58328	8.3532	8.22236	7.85884	8.10787	8.20068	12.0933	13.4992	13.2941	12.6545	9.72382	10.2812
Zbtb18	0.405688	0.0108583	24	20	0.996455	12.4148	11.3145	13.7019	12.3241	10.6747	11.0045	7.12435	11.2248	11.5335	12.6382	11.2112	11.3464	11.5007	12.9427	12.6616	12.0607	15.054	13.3004
Lppos	0.405688	0.0108583	24	4	0.979668	7.0548	8.8799	7.20656	7.46476	9.12082	9.27559	9.81113	7.34155	8.24327	6.57152	6.40347	7.15579	6.20724	4.70502	5.92827	7.89013	12.4228	7.32135
Slc16a1	0.405688	0.0108583	24	4	0.975843	10.9322	10.6862	11.2203	11.9474	11.9105	11.4338	8.22441	9.5701	10.3254	9.48092	9.4693	10.5476	9.42125	10.2218	8.54051	9.19129	7.4371	11.1506
Rbl2	0.405688	0.0108583	24	20	0.974075	10.7636	9.47063	10.9937	10.0905	9.47696	9.44437	7.10108	9.37064	9.35598	9.38605	10.2056	10.0607	10.5397	12.2346	11.4872	12.2297	5.66528	11.2938
Nrp2	0.405688	0.0108583	24	20	0.958497	9.77811	8.02873	10.3414	8.98588	8.19359	9.41861	6.51317	8.46444	7.57166	9.05877	9.10546	9.50417	9.84702	11.8741	9.80728	10.9222	7.24642	11.0171
Gclm	0.405688	0.0108583	24	18	0.948867	13.2084	11.9702	13.5989	12.1455	13.7377	12.586	8.68528	12.3139	12.9505	13.8306	13.4871	13.691	14.0703	16.2881	14.9866	14.0885	9.56241	13.9491
Fitm2	0.405688	0.0108583	24	18	0.947382	7.69858	7.52868	8.12512	7.31851	7.11311	7.72184	4.15547	7.65171	7.20422	9.03838	8.6758	8.55953	8.53251	9.87732	9.67891	8.0386	5.71543	9.32363
Ptprk	0.405688	0.0108583	24	22	0.919939	8.19006	7.8737	6.82747	7.56231	6.77913	6.68221	5.54007	5.75763	6.40184	6.37076	6.49341	5.60821	8.03359	8.08012	7.03153	8.41371	5.62746	7.35038
Ddo	0.405688	0.0108583	24	4	0.859198	6.84258	7.10015	6.64226	7.35877	7.88559	7.1927	4.7226	6.09897	6.29431	4.89045	5.61046	4.57262	5.76151	5.60039	5.93842	7.3493	4.10863	6.26898
Creb1	0.405688	0.0108583	24	22	0.810252	6.35379	4.87176	5.59976	4.53767	4.04586	3.95038	2.93427	3.79026	4.3703	4.38286	4.06616	4.13201	5.51617	5.65761	4.75433	4.88175	4.50047	5.34081
Mpzl1	0.405688	0.0108583	24	22	0.804079	9.75406	11.0463	10.0528	9.30091	8.36045	8.97144	9.90185	8.25147	8.32204	8.29585	8.71282	8.28758	9.36364	9.45918	9.639	8.89692	10.7565	9.51117
Ppp1r15b	0.405688	0.0108583	24	18	0.763251	12.0688	11.7236	11.7706	10.4446	10.2506	11.3026	8.61349	10.338	11.5162	12.0444	11.9148	12.1481	13.3145	13.6379	12.382	11.053	8.4501	12.0889
Lrfn2	0.405688	0.0108583	24	18	0.73235	5.40764	7.19143	6.47849	6.90217	7.21689	7.19947	5.62146	6.35854	7.11325	7.47625	7.5239	7.56395	7.87393	8.32926	8.59596	6.67588	7.79071	7.79493
Dennd5b	0.405688	0.0108583	24	20	0.701393	7.37531	5.81851	5.79143	5.77629	4.89883	4.74502	4.20154	4.9577	5.2619	5.42888	5.09818	5.27131	6.15478	7.27304	5.86227	6.08447	4.91202	6.29031
Gne	0.405688	0.0108583	24	14	0.678144	9.18095	9.65641	9.7544	10.418	10.3042	11.0936	8.41876	10.6399	10.0147	10.9054	11.4564	11.6271	10.8843	11.2657	11.1916	9.90416	8.84095	10.5309
Ogg1	0.405688	0.0108583	24	10	0.64969	3.39834	4.65861	4.45371	5.76815	5.00206	5.02662	4.65772	5.46146	5.75611	6.22181	5.64229	5.41161	4.68062	4.8304	4.55721	5.31585	4.25206	4.39867
Fnbp4	0.405688	0.0108583	24	6	0.643361	8.03159	6.49972	5.8616	7.47815	6.77183	7.00528	10.2769	6.54857	6.43546	6.94966	6.09414	5.92742	5.61664	5.78976	5.61869	6.21124	6.63803	5.52561
Wscd2	0.405688	0.0108583	24	18	0.60674	7.29204	8.44101	10.367	6.92745	7.00539	8.21254	7.36798	7.2012	8.38586	8.50592	7.7043	7.9392	10.0162	9.03203	9.78469	8.0759	8.09703	9.02082
Inadl	0.405688	0.0108583	24	14	0.582621	6.24675	5.83535	6.82864	6.86017	6.94398	6.88589	6.13538	9.15386	7.16448	7.83425	7.13624	7.77047	7.68412	7.32306	8.61296	7.53494	6.60814	6.90863
Trmt11	0.405688	0.0108583	24	8	0.573301	2.95027	2.76436	2.41226	3.56795	3.39549	3.37679	3.26755	3.42853	3.35247	3.08447	3.5929	3.46652	2.84682	2.31552	2.26546	2.61488	2.40553	2.65825
Otud7a	0.405688	0.0108583	24	14	0.557695	4.32956	4.12469	5.2432	5.30291	4.72464	5.82802	3.61344	5.85159	5.13173	6.89766	6.46564	6.40801	5.44732	6.0319	5.55771	5.28208	4.42592	5.70624
Cers6	0.405688	0.0108583	24	18	0.543525	4.18185	3.17991	3.43133	2.70685	2.11594	2.60031	1.7348	2.63448	2.87046	2.93724	3.37874	3.22571	3.68844	4.95051	3.81504	3.63313	1.39488	4.38966
Fbxl2	0.405688	0.0108583	24	6	0.538462	13.5701	13.5143	13.5851	13.3986	13.0945	13.4629	13.8407	13.8821	13.2532	13.2768	12.8443	13.1754	12.0396	12.2434	12.3648	12.9853	13.1625	11.2639
Fam208a	0.405688	0.0108583	24	22	0.530068	7.67773	5.4187	5.49311	5.27822	5.00972	4.53424	5.0185	4.29848	4.7382	5.15169	4.65689	4.55791	5.83695	5.48169	4.71804	5.22422	5.96204	5.55324
Cml5	0.405688	0.0108583	24	20	0.524603	2.55224	3.10238	3.08894	2.80857	3.02798	2.48025	1.66991	2.39669	2.3038	2.09803	2.47637	2.74746	3.4626	4.2331	3.67907	3.76988	2.76476	2.76936
Zfp61	0.405688	0.0108583	24	10	0.521958	5.57143	5.91337	5.03251	5.19327	5.7293	6.05634	7.29944	6.43968	5.74491	6.32535	5.83441	6.39909	4.85339	5.37409	5.90777	4.93919	5.4399	5.15777
Zbtb16	0.405688	0.0108583	24	16	0.509475	1.00025	1.038	1.06819	0.879438	0.830423	0.944895	0.577371	1.23491	1.27559	1.84108	2.62358	2.93606	1.2704	1.51553	2.48776	1.10204	0.644039	2.14145
Gm14420	0.405688	0.0108583	24	18	0.504096	13.082	13.1252	12.1585	12.5185	11.42	10.8651	11.4674	12.5464	12.1557	12.7085	12.5502	12.8179	13.1231	13.5726	14.2537	13.282	10.1702	12.6964
Wdr33	0.405688	0.0108583	24	20	0.495823	13.4525	13.6089	13.8512	12.9954	13.3144	12.9513	11.7202	12.0996	12.9077	13.5157	13.2148	13.3895	14.4745	13.9978	13.7211	14.3142	11.6948	13.2474
44264	0.405688	0.0108583	24	12	0.488144	7.7965	8.49848	8.34343	8.93954	9.99599	10.779	9.39845	9.19655	8.64287	10.1571	10.1957	9.44106	9.19418	9.06643	9.33156	7.78578	8.99523	8.12487
Rbp1	0.405688	0.0108583	24	4	0.463989	2.54184	3.78425	3.79525	3.76673	3.84448	3.28007	4.24678	2.58206	2.89944	3.61415	2.41178	2.87777	2.24326	2.40999	2.36236	3.07455	3.61673	2.50301
Cdkal1	0.405688	0.0108583	24	20	0.458403	6.45693	6.10857	6.4559	5.81574	6.20449	5.68298	4.39851	5.60632	6.00812	5.57605	6.29522	6.15753	6.56487	6.35812	6.5826	7.2452	3.83852	7.02945
Ccnk	0.405688	0.0108583	24	18	0.453192	10.528	10.6794	9.86051	9.56385	10.1668	10.241	9.76339	9.96755	10.187	8.94174	10.4043	10.6551	11.0985	11.6205	10.9936	10.8614	10.0953	10.8902
C030037D09Rik	0.405688	0.0108583	24	6	0.442281	3.1052	3.8639	3.59632	3.77443	3.97252	3.40356	2.85373	3.35102	3.83911	3.23655	3.27577	3.06435	2.37388	2.79702	2.76244	3.70302	2.5954	2.72554
Creb3l1	0.405688	0.0108583	24	8	0.430027	1.59836	1.86404	1.64062	2.64388	2.81115	3.06485	2.06141	2.21593	2.72792	2.16243	1.79686	1.87861	2.19194	1.82389	2.30846	1.50046	1.31043	1.58331
Nnt	0.405688	0.0108583	24	0	0.429702	5.60966	5.35607	5.47964	4.94771	5.54781	5.20192	5.14378	4.16858	4.34002	4.74376	4.5239	4.40102	4.43741	5.56897	5.20417	5.33171	5.23038	4.951
A330069E16Rik	0.405688	0.0108583	24	6	0.402825	2.06546	1.08299	1.99741	2.00613	2.48371	1.57476	3.13209	1.78876	2.29074	1.53644	1.70458	1.93982	1.43645	1.2072	1.0658	1.70851	1.55566	0.783578
Ppp3cc	0.405688	0.0108583	24	8	0.400887	5.61658	5.87593	5.68386	5.54679	6.33312	6.1297	6.05274	7.15979	6.28351	5.49249	5.99959	6.3134	5.65065	5.48497	5.70163	5.76618	4.45076	4.73711
5031434O11Rik	0.405688	0.0108583	24	2	0.375177	2.71075	2.20615	2.1147	1.61248	1.45185	1.44495	4.35743	1.68247	1.2862	1.18581	0.78745	1.05217	1.41951	1.10394	1.27649	1.59185	4.49645	1.07538
Gabpb1	0.405688	0.0108583	24	22	0.363771	6.69372	6.68692	6.33566	6.48059	6.05099	6.25098	6.57166	5.79989	5.80082	5.90233	5.68017	5.88091	6.41678	5.8056	5.64175	6.76095	7.02202	6.74056
Simc1	0.405688	0.0108583	24	20	0.359012	4.81026	4.85729	4.57951	4.28545	4.1507	4.35822	3.81372	4.03736	4.24299	4.44044	4.41933	4.33316	5.0433	5.47762	5.33216	4.48397	3.30596	4.5856
Ercc5	0.405688	0.0108583	24	8	0.352783	6.27929	6.09617	6.62485	6.60916	6.47313	6.33904	6.72394	6.06303	6.79982	5.87139	6.65598	6.47747	6.14238	5.63813	6.2977	5.83118	4.90082	5.50565
Lgals3	0.405688	0.0108583	24	4	0.334942	1.16444	1.77412	1.72644	1.67374	1.92594	1.68031	0.834247	1.34545	1.47333	0.984052	1.20663	1.10541	1.2767	0.679684	1.04254	1.28861	0.460849	1.25934
Ccdc163	0.405688	0.0108583	24	4	0.327772	2.07733	1.58798	1.41655	2.33768	2.72159	1.45385	2.3809	1.69973	1.3245	1.2096	1.626	1.12321	1.12675	1.04743	1.28672	1.69233	1.92747	1.34502
Lace1	0.405688	0.0108583	24	22	0.326386	8.14228	8.54493	8.52654	8.52108	8.21192	8.09317	6.51634	8.35465	7.58752	7.22113	7.88288	8.11911	7.73448	7.39712	8.01909	9.61663	8.92115	8.76389
Cstad	0.405688	0.0108583	24	6	0.315426	1.05665	1.66618	0.749063	1.39326	2.34036	2.04394	2.17258	1.60832	2.04032	1.82727	1.57727	1.36663	0.839748	0.828464	1.05901	1.23161	1.40839	1.21438
Fam205a2	0.405688	0.0108583	24	0	0.314259	1.88699	1.67764	1.96113	1.60305	1.60435	1.73726	1.38403	1.64254	1.29283	1.45147	0	0	1.64384	0	1.757	1.99998	1.53713	2.1914
Zfp773	0.405688	0.0108583	24	20	0.313807	1.41144	1.60504	1.22291	0.981972	1.34952	1.15401	0.90646	1.02729	1.14674	0.998608	1.02997	1.07973	1.86465	1.59053	1.77458	1.46734	1.4517	1.3435
Plekhm1	0.405688	0.0108583	24	18	0.304876	3.89805	3.67568	4.20177	3.81757	3.51786	3.62056	3.50889	3.99739	3.59949	4.10968	3.6212	4.12772	4.11038	4.59128	4.68693	3.71935	4.62595	4.12428
Pla2g4e	0.405688	0.0108583	24	10	0.302861	1.14923	0.872364	0.896461	1.01103	0.915952	1.3737	2.59802	1.02706	1.8745	1.5947	1.62514	1.44619	1.24832	1.09967	0.890079	0.911778	1.31211	0.66297
Pknox1	0.405688	0.0108583	24	22	0.299983	2.45341	2.80761	2.62822	2.18389	2.2463	2.09636	2.34053	1.99197	2.14791	2.19307	2.11462	1.98119	2.46775	2.53886	2.62263	2.43838	2.81374	2.37495
Tacc3	0.405688	0.0108583	24	10	0.287241	1.82005	2.11769	2.34568	2.68424	2.28596	2.56774	3.00666	2.93717	2.59428	2.50421	2.62043	2.89012	2.79967	2.34282	2.23558	2.37552	1.69276	2.41605
6530411M01Rik	0.405688	0.0108583	24	0	0.283625	0.910523	1.34953	1.08914	0.545601	0.731189	0.973077	0.814498	0.815444	0.546441	0.680175	0.501277	0.534427	0.494552	0.77546	0.654311	1.29986	1.38086	1.03769
Dio2	0.405688	0.0108583	24	16	0.274763	0.750326	0.727294	2.87779	0.594893	0.438868	0.598772	0.751506	1.06413	0.920283	1.21615	1.2034	1.53562	0.844543	1.56507	0.987346	0.842256	1.01687	1.13534
Cdk12	0.405688	0.0108583	24	18	0.272172	2.32881	2.01692	2.00158	1.82505	1.51238	1.767	1.39151	1.77549	1.71505	2.13432	2.06822	2.12804	2.31701	2.96368	2.71372	1.94064	1.42366	2.31695
Galr1	0.405688	0.0108583	24	18	0.24072	1.76509	1.32942	1.60827	1.41782	1.26328	1.40478	1.07274	0.983819	1.60154	1.47424	1.72882	1.44912	2.32937	1.97959	1.94197	1.61943	1.1302	1.81592
Gbp6	0.405688	0.0108583	24	0	0.213792	0.924066	0.991599	1.03998	0.861042	1.31797	0.599711	0.425034	0.436611	0.850998	0.598988	0.508602	0.672952	0.90993	0.593514	0.694474	0.975299	0.669831	0.898923
Nsun6	0.405688	0.0108583	24	6	0.206058	1.87472	1.74867	1.76376	2.21934	1.98796	2.24101	2.04442	2.15569	2.03465	1.714	1.68611	2.00258	2.24082	1.543	1.39117	1.76712	1.69655	1.73937
Gm10516	0.405688	0.0108583	24	22	0.194674	2.08978	1.56965	1.50081	1.42738	1.52464	2.00442	1.25024	1.30544	1.35796	1.43115	1.5393	1.41805	1.42791	1.98795	1.70646	1.54689	1.87321	1.74645
Pcdhgb1	0.405688	0.0108583	24	20	0.188819	1.5394	1.61225	2.35256	2.336	2.02391	2.17278	1.38603	1.62365	2.12432	2.27529	2.15529	2.00887	2.41708	2.39341	2.39312	2.42232	2.3406	2.64492
Kdm8	0.405688	0.0108583	24	6	0.18768	1.75452	1.73293	1.08083	1.81901	1.85948	1.76998	2.09095	1.55359	1.96651	1.86484	1.56481	1.56946	1.40508	1.1557	1.43105	1.47716	1.5425	1.60303
Matn2	0.405688	0.0108583	24	22	0.180934	2.18428	2.74822	2.81938	2.46208	2.62731	2.73722	1.78741	2.27268	2.31183	2.59117	2.42785	2.31781	2.755	2.52154	2.68373	2.92776	2.60194	2.64557
1110019D14Rik	0.405688	0.0108583	24	0	0.18014	1.08189	0.846804	1.25277	0.853031	0.975951	0.696809	0.817366	0.473015	0.905069	0.569308	0.710396	0.660665	0.949117	1.14767	0.598275	1.17906	0.980295	1.08106
Car13	0.405688	0.0108583	24	0	0.177169	0.47789	0.738656	0.986549	0.910827	0.549461	0.26344	0.308759	0.189471	0.201068	0.533235	0.184862	0.253203	0.344685	0.435417	0.433739	0.569346	0.357063	0.529157
Nhlrc2	0.405688	0.0108583	24	20	0.166255	1.47081	1.25479	1.26054	1.23609	1.13757	0.98719	1.02542	1.02978	1.05686	1.20124	1.10479	1.10824	1.4406	1.34462	1.2703	1.35597	0.627712	1.57885
Foxf2	0.405688	0.0108583	24	0	0.150285	1.0883	1.12647	0.940853	0.534784	0.456333	0.583226	0.704236	0.29655	0.389597	0.420313	0.442373	0.45696	0.470378	0.46601	0.57763	0.551613	0.81116	0.449906
5730405O15Rik	0.405688	0.0108583	24	18	0.146622	0.766496	0.19841	0.19165	0.129011	0.322844	0.158682	0.271914	0.180201	0.28848	0.238219	0.412228	0.331975	0.349414	0.626775	0.558474	0.353071	0.496934	0.665044
Gm684	0.405688	0.0108583	24	4	0.142364	0.943608	0.661719	1.01263	1.01768	0.778495	0.881119	0.745919	0.752377	0.677402	1.00116	0.632546	0.325367	0.662563	0.602686	0.544586	0.566042	0.661413	0.626885
Elk3	0.405688	0.0108583	24	2	0.135602	1.68471	2.01084	1.55786	1.71556	1.73289	1.54782	1.63442	1.37651	1.53101	1.30241	1.32086	1.43079	1.51809	1.38888	1.53866	1.35809	1.75219	1.49418
Primpol	0.405688	0.0108583	24	6	0.133728	1.71507	1.39414	1.46118	1.5	1.76009	1.58498	1.71343	1.47641	1.60998	1.41966	1.3931	1.42378	1.38729	1.36346	1.27206	1.48237	1.28913	1.67712
Slc7a7	0.405688	0.0108583	24	4	0.122882	0.954588	1.11426	1.40284	1.29975	1.23624	0.968698	0.909679	0.950201	0.818845	0.984554	0.807015	0.789566	0.923986	0.743773	0.768423	1.42159	0.939957	0.86218
Adcy4	0.405688	0.0108583	24	0	0.119715	0.376752	0.657289	0.363539	0.478958	0.360403	0.295027	0.646527	0.152907	0.182379	0.145534	0.241572	0.172562	0.194237	0.23141	0.265546	0.205221	0.645401	0.311058
Gm14057	0.405688	0.0108583	24	18	0.118732	0.803092	0.844551	0.794405	0.718766	0.659808	0.660563	0.629601	0.671895	0.713184	0.889027	0.926746	0.681366	1.0124	0.971005	1.21417	0.980521	0.741362	0.46975
Mmp28	0.405688	0.0108583	24	4	0.112211	0.475174	0.574112	0.601257	0.6161	0.44229	0.511365	0.686365	0.340099	0.423703	0.173862	0.415422	0.432152	0.311536	0.290714	0.316344	0.413573	0.33729	0.59023
Rbl1	0.405688	0.0108583	24	0	0.0719573	0.617463	0.472768	0.441557	0.478831	0.554294	0.423531	0.372108	0.415973	0.351937	0.341987	0.347043	0.315876	0.458263	0.562457	0.541541	0.584783	0.473871	0.490734
Nrap	0.405688	0.0108583	24	10	0.071352	0.147369	0.172886	0.100913	0.248276	0.177022	0.265637	0.390599	0.340451	0.21516	0.261707	0.261335	0.182117	0.14644	0.0975243	0.176515	0.139868	0.171342	0.240565
4930513N10Rik	0.405688	0.0108583	24	14	0.0699611	0.337192	0.138986	0.248205	0.366561	0.337277	0.423514	0.366847	0.363939	0.410915	0.408231	0.463311	0.425046	0.553752	0.367841	0.479291	0.42409	0.287498	0.238217
Ifi44	0.405688	0.0108583	24	0	0.0560402	0.17595	0.133532	0.143112	0.0960665	0.253244	0.135628	0.0846557	0.0564139	0.0598302	0.0478208	0.0419929	0.0798803	0.145077	0.0353308	0.0627894	0.11015	0.228649	0.0994794
Itk	0.405688	0.0108583	24	8	0.0508699	0.147798	0.112545	0.118689	0.205341	0.161471	0.301524	0.141082	0.224761	0.158796	0.139116	0.228048	0.164297	0.127963	0.140074	0.0484731	0.12428	0.0758571	0.118307
Prx	0.405688	0.0108583	24	6	0.0402365	0.134761	0.109842	0.19467	0.167719	0.153185	0.256995	0.128759	0.169522	0.20287	0.196052	0.121541	0.0909955	0.0899504	0.0975015	0.069468	0.093262	0.12688	0.135912
Fam71d	0.405688	0.0108583	24	0	0.0312338	0.0487167	0.0859327	0.0840733	0.0752927	0.0534364	0.085773	0.0245919	0.039698	0	0	0	0.0315424	0.107256	0.0471409	0.0556226	0.116389	0.0671324	0.0531044
Steap4	0.405688	0.0108583	24	2	0.0274667	0.127947	0.0670245	0.0878347	0.108087	0.102605	0.106972	0.0780228	0.0727221	0.0660971	0.0791778	0.0309132	0.0244917	0.0556112	0.0487415	0.0770305	0.121697	0.0877109	0.0731924
Kcng3	0.405688	0.0108583	24	16	0.025886	0.015892	0.0415934	0.0511189	0.0182986	0.0260622	0	0.0121197	0.0193504	0.0512902	0.155545	0.0503565	0.0683711	0.0517549	0.0529101	0.0716974	0.0283321	0.0653417	0.0766131
Itgae	0.405688	0.0108583	24	6	0.0258398	0.0827646	0.135201	0.0709414	0.182503	0.128137	0.143837	0.115818	0.117513	0.160152	0.0992894	0.0873389	0.125037	0.098658	0.0523741	0.0699046	0.0737886	0.134609	0.0811005
Hsf3	0.405688	0.0108583	24	2	0.0202493	0.198126	0.0933493	0.0548621	0.0655031	0.124079	0.0745251	0.0644239	0.0345644	0.0550477	0.0294995	0.0516762	0.0136905	0.0372546	0.0954421	0.0322154	0.0506474	0.0584219	0.0460761
Eldr	0.436025	0.0127626	24	6	0.0318339	0.144086	0.0461226	0.0479719	0.0807965	0.0968364	0.0784375	0.223855	0.063878	0.0722053	0.0583416	0.0487549	0.0722129	0	0.0179924	0.0211986	0.0442676	0.111696	0
Pou2f3	0.436025	0.0127626	24	2	0.0211628	0.0863992	0.0283711	0.139233	0.0623184	0.0709245	0.0452884	0.0657348	0	0.0419106	0.0335579	0.0294446	0	0	0.0413341	0.0244641	0.0514315	0.0444872	0.0349166
Atp5j	0.436025	0.0146668	24	8	31.1297	364.545	403.494	400.881	390.345	438.795	401.025	454.148	455.585	429.323	395.731	423.152	410.295	390.786	334.424	357.678	445.974	384.853	334.316
Slirp	0.436025	0.0146668	24	10	16.547	161.476	167.564	165.072	170.421	201.097	169.544	204.418	186.364	194.609	177.227	183.178	193.944	177.704	131.27	162.963	194.382	162.181	158.118
Ahsa1	0.436025	0.0146668	24	22	12.4649	111.344	138.1	133.509	121.532	131.335	130.622	106.535	115.754	111.045	105.944	109.934	113.685	129.128	128.839	142.246	148.25	134.629	123.241
Fkbp4	0.436025	0.0146668	24	22	10.7318	92.3407	118.928	105.317	97.5959	111.117	116.097	91.0114	96.9459	94.3609	96.7319	96.858	96.9019	110.744	110.619	123.566	121.006	122.859	111.661
Syne1	0.436025	0.0146668	24	0	8.67344	32.1005	28.4457	27.134	25.208	24.5166	21.0352	3.23182	23.3953	3.15555	22.8891	3.54186	3.54563	24.0729	25.6324	4.24021	23.0649	23.8107	21.4619
Hacd3	0.436025	0.0146668	24	2	7.91245	107.903	107.183	106.152	110.428	118.397	110.451	95.5067	93.74	106.227	97.3749	94.7175	97.0358	105.568	98.8931	96.2835	106.496	104.727	110.083
Sfpq	0.436025	0.0146668	24	22	7.67274	42.0941	45.2189	44.7982	37.6916	37.7633	38.4172	36.5744	36.257	31.1214	31.8332	35.2979	34.368	49.3925	51.1462	55.9852	50.4357	40.6997	41.7578
B4gat1	0.436025	0.0146668	24	10	5.84042	60.3355	76.6102	65.7772	75.8283	77.2987	84.0724	80.2859	73.9982	78.7	79.2066	79.305	77.6246	75.2356	68.8049	70.7699	70.4404	69.2008	71.6812
Cstb	0.436025	0.0146668	24	8	5.04259	55.8186	69.5005	60.9487	60.1062	64.8471	63.1114	68.0839	67.1843	68.4557	62.6752	64.1169	65.9301	58.4937	51.9593	55.8748	63.8934	51.815	58.4335
Ndufaf3	0.436025	0.0146668	24	8	5.04089	28.7202	39.8029	35.2333	37.8977	42.7226	42.6357	42.7093	37.7032	43.1992	42.6587	42.6968	41.0588	34.4704	32.5373	34.5277	37.5269	37.4332	34.2092
Hebp1	0.436025	0.0146668	24	10	4.38265	23.7945	32.645	32.5554	34.8936	34.5795	37.9332	32.8719	38.471	42.2852	35.3212	36.5214	39.0699	33.6609	26.2341	30.5755	30.6061	26.2558	35.7681
Vtn	0.436025	0.0146668	24	4	3.57761	16.7667	32.8509	19.1982	30.571	22.2716	20.4359	29.8983	17.9162	13.889	17.6452	14.5615	17.8612	13.2492	11.3392	15.8996	15.7228	23.8023	19.621
Enc1	0.436025	0.0146668	24	20	3.51849	37.498	34.1331	37.679	35.4238	28.5493	30.4667	29.7557	33.9175	33.2091	32.5553	32.9022	31.3681	35.6594	39.1933	39.8982	34.3745	36.8465	37.7521
1700007K13Rik	0.436025	0.0146668	24	22	3.50013	14.9869	21.9823	15.0944	11.9344	14.7633	14.4521	7.70057	8.01268	10.2082	8.71059	12.3939	11.0609	20.6194	14.2026	21.0249	16.2635	12.6505	11.1386
Idh2	0.436025	0.0146668	24	14	3.33047	29.0338	39.0274	31.7061	29.6962	32.3095	32.4341	33.9532	31.0282	33.7438	36.6821	40.4056	40.5433	36.6801	37.1921	41.5636	36.125	27.3216	33.6648
Etfa	0.436025	0.0146668	24	8	3.30657	32.3179	36.1519	35.9312	36.6218	42.2754	40.5844	32.9604	37.1195	40.0052	36.2821	37.6324	38.3216	32.9562	30.9656	31.1292	36.1921	23.0789	33.7769
Slc38a2	0.436025	0.0146668	24	18	3.28352	21.6004	20.6166	22.43	18.187	16.9568	15.8885	14.2195	15.3131	15.7819	23.1892	21.8732	21.3441	23.203	28.7529	22.7475	20.3743	17.427	21.7271
Dnajb11	0.436025	0.0146668	24	22	2.98371	24.1043	30.1092	29.0898	26.8604	28.8508	27.8729	27.9994	25.3651	24.7677	23.5048	24.7366	25.1986	29.0558	30.7386	32.3308	31.6228	34.6676	29.1867
Ap2b1	0.436025	0.0146668	24	22	2.73558	57.6902	59.3695	56.9057	61.3066	58.5946	60.1177	52.9848	58.4447	54.6395	54.4295	57.2504	57.1148	59.1346	62.3134	64.1101	60.4239	64.4901	65.3621
Polb	0.436025	0.0146668	24	4	2.73353	29.4958	30.2019	31.9704	30.9377	34.8748	27.9658	31.0086	31.342	27.9028	25.584	28.8852	27.3707	26.1621	25.1643	26.1022	28.0778	30.6967	24.0504
Denr	0.436025	0.0146668	24	8	2.68814	31.0509	33.3282	32.1574	32.3485	35.6114	35.959	37.4746	35.7073	38.3426	33.5441	34.5798	35.5854	32.8255	28.7744	28.3122	32.9212	38.9911	27.7237
Chid1	0.436025	0.0146668	24	10	2.61439	14.1957	16.7881	15.2061	18.2983	18.9955	20.6199	17.7461	19.4315	22.234	20.399	19.7903	20.2089	16.8684	15.1026	15.9766	17.0685	15.7398	16.093
Zfp330	0.436025	0.0146668	24	10	2.57896	14.5383	15.045	13.8967	18.0973	17.6711	18.1592	20.3968	18.1855	19.9781	17.8526	17.7785	19.4674	14.7987	14.0676	14.4193	15.4857	17.8238	14.8221
Sf1	0.436025	0.0146668	24	20	2.21925	29.0169	30.6004	30.0116	28.7795	28.2087	29.5519	31.7548	26.93	27.3584	28.3317	27.7275	27.0571	31.7454	31.5036	35.1373	31.3779	37.1219	30.7309
Thrap3	0.436025	0.0146668	24	20	2.18531	30.6742	31.1832	31.6546	30.649	28.6722	28.9809	22.9003	29.6137	29.2613	29.3977	28.958	30.2244	32.8192	34.1926	35.7262	34.8509	26.2578	32.6435
Nudcd3	0.436025	0.0146668	24	12	2.07112	34.4435	35.7936	36.8908	39.9796	39.2555	42.2554	34.5654	41.5811	43.2822	45.5703	44.4323	44.7901	41.3243	41.2485	41.4924	40.5257	41.6191	41.9547
Sesn3	0.436025	0.0146668	24	20	1.94628	9.61848	9.49597	11.442	8.97142	7.22503	7.98422	3.75507	8.36237	8.06301	8.01571	9.33661	7.93399	9.35186	12.8959	11.8427	11.9994	5.61278	13.1953
Taok2	0.436025	0.0146668	24	14	1.88288	23.6265	26.5354	26.7977	26.8671	27.3068	30.9527	22.3208	28.337	27.9776	29.9754	30.4458	31.468	28.6372	33.5944	31.9506	27.783	25.8134	28.4857
Cebpzos	0.436025	0.0146668	24	4	1.86888	21.0616	20.4493	19.2973	20.5758	22.4315	18.8603	22.8437	18.214	20.3147	17.8063	18.468	17.8626	18.8711	14.6664	16.6938	19.5186	20.0171	15.4884
Leprotl1	0.436025	0.0146668	24	0	1.86499	31.7647	29.8756	32.0255	30.487	31.5873	29.8827	24.2451	26.2391	28.584	30.4446	27.9108	27.5066	29.5612	30.6769	27.9386	28.6243	33.2576	31.3581
Ptpro	0.436025	0.0146668	24	2	1.85007	19.6055	19.2303	17.4425	17.1581	17.3296	18.6447	19.5716	12.5272	17.157	13.9672	13.8085	13.7414	18.9617	14.87	15.2611	16.5836	19.9264	15.7179
Nsmce4a	0.436025	0.0146668	24	6	1.84661	30.559	30.6233	30.9104	32.608	37.6545	34.468	34.7637	30.887	35.9341	28.239	30.4659	30.6302	32.5955	28.1371	30.1796	33.8916	28.2989	29.3801
Slc25a25	0.436025	0.0146668	24	18	1.71148	23.9465	26.3504	27.3168	25.7973	26.6516	28.4506	21.9669	26.0586	25.6254	28.7708	27.0138	28.0245	28.1761	29.8046	28.67	28.3112	29.2069	28.5165
Il18	0.436025	0.0146668	24	2	1.69684	21.6491	23.7781	25.622	20.0692	22.0728	22.7897	21.2411	19.2494	21.3437	17.5682	19.0947	18.7633	24.4038	20.2071	17.5348	22.5964	20.5196	19.3862
Tbc1d7	0.436025	0.0146668	24	10	1.68525	11.7871	12.825	13.7232	15.5898	14.1702	16.4851	14.3659	18.4871	16.0389	14.6419	15.219	17.3867	13.5372	13.5808	14.7486	14.8464	10.6487	13.6556
Rftn2	0.436025	0.0146668	24	0	1.6489	12.7769	14.7142	14.0467	13.8647	13.7048	12.7869	10.5042	12.1887	13.0139	9.99121	10.7078	10.7934	10.6163	11.5328	12.0057	13.9534	10.1252	14.3386
Tpm4	0.436025	0.0146668	24	6	1.55457	17.0423	16.9978	17.4151	19.2452	16.9636	16.7093	15.3166	15.2898	18.1646	14.7814	14.7993	15.4954	14.9222	13.636	15.0115	16.4439	14.4317	13.6564
Mmp14	0.436025	0.0146668	24	2	1.52916	6.58059	9.17544	8.17163	10.441	9.19385	11.8178	5.5097	7.32071	6.27788	6.04268	5.59754	6.59279	6.4186	6.98229	7.44953	7.62127	7.74469	8.95708
Rbfox2	0.436025	0.0146668	24	20	1.52537	37.4174	34.8896	38.718	37.2108	36.1927	38.0257	31.715	34.6145	36.5608	40.1196	35.7601	36.9875	38.6756	41.6804	38.512	38.1856	39.3847	41.329
D030056L22Rik	0.436025	0.0146668	24	2	1.50366	18.6105	18.6464	17.2507	16.3271	17.7117	17.7644	16.0698	12.9893	15.419	17.0938	13.5312	15.3223	16.702	15.0128	14.954	15.208	17.5455	16.0129
Ddx49	0.436025	0.0146668	24	10	1.47502	10.6776	12.1212	12.5956	12.7735	15.2115	13.9104	16.055	14.4674	15.4257	17.3568	14.452	14.6312	13.6503	12.6149	12.8263	13.6118	16.0226	11.3077
Tns3	0.436025	0.0146668	24	18	1.428	10.2646	10.7473	11.916	10.7102	9.25224	9.28778	6.73196	10.8026	11.2068	11.8601	12.6554	11.8362	11.3398	14.9332	13.2263	12.2038	7.74997	14.0049
Cables1	0.436025	0.0146668	24	14	1.40843	9.52838	11.9833	11.99	11.0728	12.6339	12.6959	9.92464	11.5202	13.7343	15.0694	13.9529	15.714	13.7768	15.1344	16.3599	12.5075	11.4377	13.835
Lhpp	0.436025	0.0146668	24	10	1.36909	7.98466	9.94669	9.60556	10.88	11.4825	12.0374	8.65528	13.1255	12.9514	11.5967	11.4293	12.4845	9.7724	9.51652	10.6878	9.54631	9.66163	9.88307
Zmym1	0.436025	0.0146668	24	22	1.36385	9.57674	7.89548	6.35628	4.44052	4.77649	4.44949	6.07131	3.38644	4.27546	4.6008	4.482	4.37459	7.29985	6.17393	5.98738	5.51123	6.61731	5.21837
Slc25a38	0.436025	0.0146668	24	18	1.35496	15.2349	20.3732	17.9773	15.5988	15.886	16.8661	13.3473	17.4182	17.094	18.8398	17.5663	18.0561	20.0203	19.3344	20.6037	17.1977	18.0567	16.9329
Il6st	0.436025	0.0146668	24	20	1.32844	14.0526	13.4831	14.1055	13.5734	12.2268	11.3291	8.31719	11.6455	12.4489	12.5595	13.2025	13.187	13.4145	16.093	15.2673	14.6651	9.35042	15.2661
Med4	0.436025	0.0146668	24	10	1.30228	15.2185	19.0619	16.4471	17.9431	18.1087	17.2861	20.8775	19.8302	18.2516	15.9033	18.9002	18.7427	16.5925	16.575	16.9933	18.1124	15.535	13.7063
Yrdc	0.436025	0.0146668	24	8	1.25773	9.5751	12.6063	10.6826	11.3767	12.0572	13.9926	12.4332	12.3746	12.4773	11.6189	12.3301	11.7982	10.0195	9.93941	10.5023	11.1425	10.1786	10.4677
Aif1	0.436025	0.0146668	24	6	1.21375	6.98394	8.79194	8.83038	9.19613	8.62751	7.51684	10.9534	11.8332	11.5539	8.01111	8.08371	8.721	6.66281	5.33598	6.43367	8.26825	8.5628	7.24437
Ppp2r3c	0.436025	0.0146668	24	6	1.18935	16.2586	14.8372	14.8835	15.862	15.7769	14.5674	13.4933	13.0984	16.0093	12.8314	14.5652	14.5134	13.8472	11.5504	12.3504	14.2132	12.3512	13.8639
Gm11627	0.436025	0.0146668	24	14	1.15584	4.25785	6.86264	5.5835	4.70622	3.91869	3.50738	5.56661	5.6229	7.14456	5.95955	6.57697	7.13178	7.3934	5.77222	5.70671	4.94237	4.7849	4.77563
Mphosph6	0.436025	0.0146668	24	8	1.15174	12.0975	12.8451	10.508	13.1734	13.7263	11.9099	16.5014	13.3998	15.5856	11.5607	11.6847	13.3117	11.5417	10.3397	11.8631	12.1607	12.4877	10.2051
Gcdh	0.436025	0.0146668	24	2	1.14035	14.3512	17.7995	16.6794	16.2309	17.0215	15.7992	15.3796	15.1465	15.0829	14.457	14.3759	15.473	13.7634	14.5099	14.8566	16.3407	16.173	16.7839
Katnal1	0.436025	0.0146668	24	20	1.13356	15.0922	14.5506	15.0462	14.7503	13.1971	13.4008	10.2928	13.6878	13.4431	13.56	13.8081	13.996	14.2467	16.2666	15.8106	15.626	11.0468	16.666
2810013P06Rik	0.436025	0.0146668	24	4	1.06193	12.566	12.3177	12.5293	11.5048	12.4767	11.5663	10.2247	11.691	11.6648	11.2005	10.163	10.7539	10.1405	9.90381	9.95554	12.5816	10.3466	10.5313
Fra10ac1	0.436025	0.0146668	24	4	1.02184	13.4593	13.4294	12.9908	14.4903	16.3312	12.997	16.2038	11.54	12.8715	12.2859	12.0142	12.3914	12.5132	10.9427	10.3963	13.3638	13.8872	10.5088
Rxra	0.436025	0.0146668	24	18	1.00402	11.0136	11.3086	11.6744	11.7512	11.0211	12.8588	8.7064	10.3508	11.6803	12.3468	12.4328	12.1572	13.0898	14.0513	13.8109	12.2603	12.123	13.3736
Chkb	0.436025	0.0146668	24	8	0.98599	13.559	14.9083	12.836	13.4563	15.2545	15.2124	17.5382	14.8706	12.9186	13.3823	13.9451	13.6509	12.5507	12.8842	12.3657	12.0387	13.8506	11.6065
Xrcc3	0.436025	0.0146668	24	10	0.960993	5.49624	6.27451	5.79283	6.31937	6.25166	7.45892	7.22704	7.39108	7.84229	7.93256	7.32794	6.99285	6.53447	5.6533	5.33411	5.45682	6.69657	5.91706
5430416N02Rik	0.436025	0.0146668	24	10	0.946272	5.12049	7.00672	4.631	5.01375	6.23629	6.66764	6.80463	6.31483	6.53867	6.81931	6.51353	5.96923	5.60551	4.67627	5.73325	3.4629	5.1291	4.43343
Zfp706	0.436025	0.0146668	24	4	0.936987	48.7593	46.9922	49.4545	47.5954	48.4639	47.5054	43.9183	47.4948	47.6432	45.8512	46.3216	46.5255	45.7413	44.0734	44.2789	47.107	51.6167	47.1388
Rin2	0.436025	0.0146668	24	14	0.916545	6.02046	6.60693	7.1845	7.26216	6.55165	6.37229	4.93558	7.25417	7.85393	7.97051	9.07483	10.0422	7.46206	7.92132	8.57001	6.93187	5.50927	8.09253
Fbxo41	0.436025	0.0146668	24	18	0.866333	10.1505	9.79474	11.4032	10.2187	9.1401	10.2467	8.92823	9.91772	9.29584	11.0832	11.1038	10.4348	11.0304	11.9548	11.7603	9.9532	11.5559	10.6174
Plekhf1	0.436025	0.0146668	24	14	0.804461	1.5869	2.52155	1.88939	2.3354	1.8434	2.67847	1.25556	4.56115	3.47967	4.09088	5.87918	6.65955	2.71556	3.65923	2.30388	3.11182	3.39931	3.91037
Slc15a4	0.436025	0.0146668	24	22	0.788919	9.6467	9.8216	9.3997	7.79037	8.73766	8.66643	8.39565	8.09848	7.93057	9.08678	8.34874	7.96219	9.07789	9.30117	9.92832	8.81206	10.2278	8.87161
Tamm41	0.436025	0.0146668	24	12	0.788021	7.19058	7.82626	7.10283	8.36948	8.91757	9.06115	8.23125	9.78685	9.94425	9.79415	9.55962	9.04377	8.924	7.38308	9.32163	9.41888	6.85757	7.30906
Per1	0.436025	0.0146668	24	12	0.776877	6.32656	6.64752	7.50119	8.28478	8.1687	9.28857	7.57028	9.18906	8.76176	10.3803	9.85322	9.44129	7.50225	9.1355	8.89918	6.52755	9.48262	8.19211
Gdpd1	0.436025	0.0146668	24	22	0.771948	26.6804	26.4121	25.8361	26.5623	28.4111	26.1007	25.0569	26.321	25.1702	25.4933	25.2608	25.4332	28.9085	26.9249	26.1962	28.0289	27.3771	26.8699
Zfp251	0.436025	0.0146668	24	12	0.733517	8.89557	10.0074	9.98797	9.96894	9.01065	10.3699	7.51558	10.5709	10.9031	11.5502	11.1404	11.1965	9.49611	10.3388	10.4814	9.20848	6.87185	10.0509
Xpnpep1	0.436025	0.0146668	24	10	0.725209	10.8478	13.028	12.1325	12.9554	13.103	13.7624	11.8538	14.4514	13.543	13.8655	13.5701	14.6959	12.8126	12.8399	12.7758	12.0402	12.2949	12.5872
Znrd1as	0.436025	0.0146668	24	2	0.710833	5.55086	5.80002	5.06843	4.85025	5.77078	4.95086	3.90822	4.45223	4.74697	3.89952	4.16715	3.94559	4.46881	3.29491	5.62338	5.99404	4.61749	4.0417
Trmt10b	0.436025	0.0146668	24	8	0.702659	7.29066	8.65191	7.21498	8.49735	8.32066	9.58584	8.54021	8.54895	9.18295	6.99133	8.10792	8.7763	7.90716	6.9125	8.10564	7.77657	5.90439	7.7119
Vps37b	0.436025	0.0146668	24	2	0.693382	5.586	6.95292	6.37671	5.6832	6.49403	7.5395	5.67742	4.95943	5.28972	5.30307	4.83038	4.70261	5.5656	4.95089	5.94632	5.44965	7.64045	5.41264
Hmgcs2	0.436025	0.0146668	24	0	0.69329	3.33125	4.27539	3.83816	3.82688	3.61571	3.62331	2.70704	2.26019	2.84642	2.36392	2.56148	2.73623	2.28122	3.01561	3.21865	3.29489	2.11639	3.93476
Arhgef19	0.436025	0.0146668	24	0	0.691473	5.25555	6.15819	5.71204	5.90644	6.43173	6.07698	4.53484	5.46298	5.40716	4.9046	5.19761	5.00112	4.99587	5.59508	6.05946	6.69345	6.90951	6.62048
Prdm2	0.436025	0.0146668	24	20	0.672402	6.47442	5.69313	6.21552	5.66089	5.15074	4.89066	4.60664	5.17132	5.0962	4.95882	5.17549	5.33735	5.90497	6.97035	6.93133	5.86917	5.17292	5.92683
Mbip	0.436025	0.0146668	24	4	0.670351	9.81596	8.6308	7.55783	8.7982	7.81063	7.3404	9.24207	7.53333	7.33412	7.48357	7.47113	7.37824	7.12582	6.34601	6.70515	7.01965	7.5633	7.29694
Smim10l2a	0.436025	0.0146668	24	12	0.655912	11.5055	12.5947	12.0164	14.3258	12.7043	14.7466	12.292	13.7481	15.0879	14.0852	15.0621	15.3011	13.8316	13.8994	12.8539	13.6604	13.7869	12.2621
Cdc7	0.436025	0.0146668	24	0	0.655311	8.2721	6.0799	5.1472	4.59369	4.38191	4.29181	8.68688	4.17581	3.42148	4.01615	3.76697	3.49389	5.41092	4.10686	5.10766	5.17133	7.58113	4.69372
Gmpr2	0.436025	0.0146668	24	4	0.645518	12.9115	16.0203	14.8748	15.4062	16.5313	16.1164	13.6244	14.4084	14.2459	14.4933	14.0007	14.0011	13.3134	13.355	13.4474	15.4222	14.2337	13.9218
Pla2g6	0.436025	0.0146668	24	22	0.636078	6.33425	7.28753	6.7584	6.86777	7.347	7.6196	5.32018	6.56785	5.99848	6.45444	6.30036	6.53905	6.96092	7.01841	8.60399	7.61281	8.54371	7.96762
Mxra7	0.436025	0.0146668	24	4	0.607051	9.61967	11.3581	11.3227	11.1709	12.9152	12.2662	10.0369	11.6397	10.5709	10.4996	10.2694	10.6572	10.1686	9.21667	9.63411	10.4701	11.1156	10.634
Whsc1l1	0.436025	0.0146668	24	18	0.605496	12.7058	11.0716	10.661	11.1022	9.9778	10.1404	9.84258	10.8917	10.723	11.2195	11.4651	10.1439	11.8222	12.2743	12.2116	11.9279	11.0173	11.281
Gfod1	0.436025	0.0146668	24	18	0.601196	4.02163	3.45981	5.25464	4.12073	3.41861	3.95031	2.58084	4.18384	4.25173	4.42639	4.78293	4.25432	4.91714	5.72232	5.78571	4.97095	2.75663	4.98238
Srcap	0.436025	0.0146668	24	18	0.597279	6.63968	6.11196	6.43196	7.19767	6.01907	6.60129	6.96133	7.05891	6.40514	6.65104	7.25923	6.83769	7.53835	8.47	8.9875	7.16295	6.90102	8.13293
Zbtb11os1	0.436025	0.0146668	24	10	0.595638	2.42043	2.81863	2.66292	2.81802	3.64344	3.7836	4.47182	3.23383	3.92277	3.80446	3.15775	3.23262	3.40181	1.89983	2.9621	2.40424	3.73185	2.04444
Crcp	0.436025	0.0146668	24	8	0.593475	21.9766	25.1915	23.1307	21.7575	22.1865	22.4258	22.8159	23.1616	25.7542	22.1908	20.2505	21.6831	21.6449	18.5341	22.072	20.822	20.9845	18.4316
Ptpn2	0.436025	0.0146668	24	6	0.56512	7.27445	6.41175	6.77912	6.72791	7.38453	6.82488	7.69563	7.26359	6.88427	6.10007	6.35637	6.61171	6.43954	5.91346	5.95097	7.18201	5.75248	6.24144
Hip1	0.436025	0.0146668	24	20	0.554167	5.0359	4.77325	4.88277	4.24354	3.97253	3.56959	4.66569	4.29914	3.47823	3.97256	4.5516	4.30361	4.25219	5.14032	5.33312	4.38037	5.2716	5.00251
Rab3gap2	0.436025	0.0146668	24	18	0.551331	12.3616	10.6644	10.1804	9.95457	9.60934	9.4737	10.1676	9.96201	9.4012	11.0616	10.5895	10.207	11.2016	12.2953	11.4711	10.3408	9.30111	10.942
Ormdl2	0.436025	0.0146668	24	2	0.547018	9.07103	9.51576	9.70857	8.55245	10.3834	8.5923	8.96922	7.4268	8.51495	6.90991	7.79289	7.61522	9.02969	8.06466	8.22437	8.18945	8.2004	7.54579
AA414768	0.436025	0.0146668	24	4	0.529665	8.22808	8.04805	9.10692	8.87018	9.73972	9.35105	8.29513	7.24381	8.82735	7.29899	8.66734	8.05432	7.15783	7.7769	7.68848	8.42528	7.55481	8.22062
Pvrl3	0.436025	0.0146668	24	22	0.511896	4.57651	4.09069	3.92527	3.9467	3.49193	3.80136	2.18079	2.5272	3.63097	3.50195	3.56315	3.36702	4.09095	4.33885	4.24642	4.27314	3.1088	4.44868
Map3k4	0.436025	0.0146668	24	18	0.49653	10.8711	11.654	9.59339	9.45155	9.67736	9.87976	10.028	9.50284	9.87854	10.2016	10.2675	10.1193	11.2252	11.4803	12.3562	10.5136	9.52477	10.836
Slc35f5	0.436025	0.0146668	24	8	0.494911	8.63114	8.36503	7.61877	8.70281	8.28935	9.00041	8.07346	8.39204	9.66036	8.54421	8.46759	8.54249	7.86929	7.6425	7.97064	7.62127	5.69811	7.90927
Zbtb22	0.436025	0.0146668	24	12	0.490591	7.13669	8.54866	7.98973	10.6857	9.94221	11.4187	8.97585	11.0622	10.3879	11.7862	11.0817	11.9288	8.8036	8.34718	7.74833	8.56909	9.80394	9.48001
Bhlhe41	0.436025	0.0146668	24	10	0.482876	7.74895	7.18798	7.51753	7.20225	8.32768	8.34965	7.76493	7.67881	9.14059	8.58273	8.57028	8.22744	8.38065	7.92179	8.07922	6.99592	6.21007	7.35452
Coch	0.436025	0.0146668	24	2	0.480415	6.03545	6.97371	6.31579	5.75121	6.10912	6.00818	5.32877	4.94527	6.46744	4.88509	4.73336	4.54951	6.82569	5.15479	5.22016	5.38611	4.73097	5.29738
Specc1l	0.436025	0.0146668	24	20	0.477933	11.4952	11.1827	11.536	10.7662	10.8731	11.1673	9.5623	10.8422	10.8521	10.7701	11.0944	11.0782	11.549	12.306	12.2563	12.5321	10.1515	11.1154
Osbp	0.436025	0.0146668	24	12	0.475034	13.4335	13.4561	13.975	14.2184	13.7187	13.9017	12.5873	14.2051	14.3311	14.5165	14.6283	15.0097	13.9626	14.5178	14.6203	13.6379	10.9603	14.0507
Zfp574	0.436025	0.0146668	24	14	0.472892	5.42896	5.63785	5.76251	5.82933	5.82916	7.54102	5.43924	6.06824	6.42796	7.4894	6.49887	6.24554	6.49839	6.87189	6.67236	5.55109	6.00359	5.91941
D430041D05Rik	0.436025	0.0146668	24	18	0.471357	7.31968	6.57225	6.34688	7.31692	6.0086	6.62951	5.9908	6.7564	6.36799	6.83734	7.34256	6.92946	7.52148	8.41092	7.17555	6.99474	6.92025	7.70307
Senp8	0.436025	0.0146668	24	22	0.469165	4.18445	3.22736	3.0481	2.34383	2.59356	2.75251	2.49444	2.12516	2.21231	2.6879	2.51989	2.41882	3.23662	3.1351	2.93276	2.96942	2.16916	3.51873
Kdm5c	0.436025	0.0146668	24	20	0.468281	5.13386	4.68741	4.82936	4.26622	3.9386	4.18094	3.86609	4.42105	3.86142	4.47344	4.48198	4.33672	4.78525	5.76363	5.48379	4.60903	3.86152	4.85448
Mical3	0.436025	0.0146668	24	18	0.441517	7.08802	6.61013	6.65149	6.44771	5.63036	5.96607	7.1616	6.68324	5.58697	6.21723	6.21137	5.97127	7.30736	8.21723	8.73629	6.79984	7.61926	7.19885
H2-Q4	0.436025	0.0146668	24	6	0.434347	3.98508	4.39457	3.88797	4.14754	4.51177	4.05301	5.86267	3.46294	3.51972	3.65598	3.55355	3.71035	3.31062	3.07452	3.17557	3.4562	5.27666	3.28578
St8sia2	0.436025	0.0146668	24	20	0.432014	2.86881	2.39382	2.27092	2.25983	2.09551	2.16673	1.90447	1.89719	2.03504	2.18424	2.51226	1.9944	2.83241	3.037	3.53668	2.93194	1.33228	2.68747
Rprd2	0.436025	0.0146668	24	20	0.414004	6.90796	6.28088	6.32272	6.2714	6.00649	5.95958	4.92988	5.83056	5.95905	6.02514	6.03232	5.98599	7.22686	7.41425	6.6358	6.16145	5.42749	6.85689
Dhrs11	0.436025	0.0146668	24	12	0.402747	2.81367	3.16943	3.09234	3.46363	4.49043	4.49571	4.03018	4.32695	4.78809	3.72629	4.51973	4.72674	4.31748	3.66948	3.77573	3.61542	4.04406	3.75035
Cstf1	0.436025	0.0146668	24	12	0.386292	8.42092	9.96258	9.41019	10.3105	10.1843	10.3881	9.71398	10.2901	11.5113	11.2893	10.7306	10.7794	9.90395	9.22716	10.5745	9.66563	10.1374	9.88903
Brat1	0.436025	0.0146668	24	10	0.381484	3.53583	3.85524	3.91626	4.45019	4.10423	4.24998	4.74165	4.45576	4.29159	4.75622	3.97728	4.36054	3.6619	4.05071	3.77459	3.71334	4.36575	3.7217
Trim24	0.436025	0.0146668	24	2	0.374774	5.33474	5.02409	4.96428	4.72565	5.02831	4.48535	5.08834	4.24175	4.21464	4.12728	4.30094	4.40526	4.2829	4.57058	4.06336	4.89068	4.5518	4.65729
Nxpe4	0.436025	0.0146668	24	6	0.355943	3.30656	3.17003	2.55134	3.33268	3.16379	2.84699	2.8293	2.65046	3.09366	2.85306	2.72039	2.42156	2.5953	2.08025	2.42776	2.53715	1.80403	2.75894
Tmem104	0.436025	0.0146668	24	18	0.354925	3.90583	4.60953	4.22823	4.01411	4.12228	4.81383	3.75652	4.2688	4.21274	4.40264	4.51605	4.3476	4.58486	5.1946	5.34694	4.25429	4.98778	4.97385
Aqp11	0.436025	0.0146668	24	10	0.352867	3.15132	3.78519	3.36945	4.0871	4.5215	4.38097	4.31187	4.54837	4.13879	4.4712	4.39423	3.97575	4.38479	4.07416	4.04272	3.75114	4.05823	3.55408
Arih2	0.436025	0.0146668	24	12	0.332977	12.5287	12.3565	12.6688	13.7148	12.8742	13.9532	12.7011	14.0579	13.9276	15.0396	14.326	14.2767	12.5488	12.8601	12.3162	13.624	12.3632	12.8414
Vwa5a	0.436025	0.0146668	24	0	0.326655	4.10563	4.37814	4.13775	4.24889	3.81541	4.01485	2.08106	3.1923	3.78382	3.67579	3.83025	3.55796	3.79574	3.95381	3.70827	4.36591	2.44036	4.26311
Spen	0.436025	0.0146668	24	18	0.323756	2.65103	2.47926	2.7995	2.6606	2.14111	2.34251	1.64248	2.469	2.39841	2.74206	2.97538	2.4871	2.86116	4.09537	3.88252	2.59727	1.71497	3.30165
Taf2	0.436025	0.0146668	24	18	0.320235	7.59131	6.31952	6.32369	6.06293	5.84824	6.25628	6.43327	6.18996	5.90355	6.43046	6.58539	6.77591	7.26681	7.52272	6.95979	6.64952	5.41465	6.51106
Tango6	0.436025	0.0146668	24	20	0.304579	1.40016	1.99089	1.99808	1.67815	1.54263	1.48915	1.13784	1.34086	1.47477	1.63909	1.56015	1.59466	1.8334	2.04339	2.1844	2.07946	1.32728	2.00237
Susd3	0.436025	0.0146668	24	10	0.300079	0.664093	1.4249	1.62742	1.42127	1.28722	1.93575	1.6359	1.43578	2.11946	1.47392	1.72628	1.7636	0.999844	1.2608	1.26274	1.21322	1.27137	0.976846
Thrb	0.436025	0.0146668	24	20	0.289928	3.82419	3.14978	3.45163	3.44462	2.9424	2.98022	2.31635	2.95524	3.29141	3.44888	3.3416	3.64567	3.60103	3.90925	3.6134	3.5349	3.27399	4.2997
1700001O22Rik	0.436025	0.0146668	24	10	0.277052	1.17222	1.23764	1.2894	1.28273	1.26693	1.31638	1.77942	2.22384	1.63711	1.61784	1.3713	1.59778	0.644275	1.33115	0.88492	0.669682	2.085	1.20597
Sgk2	0.436025	0.0146668	24	8	0.268118	0.922759	0.700484	0.843067	1.23514	0.992565	1.44135	1.24882	1.52479	1.4916	1.12516	1.09317	0.949674	0.634486	0.855964	0.718843	0.820976	1.12061	1.23672
Abcd1	0.436025	0.0146668	24	18	0.26059	3.35308	3.78251	2.93307	3.05775	2.96345	3.27186	2.91591	2.98561	2.86199	3.26021	3.48197	3.13765	3.68349	3.5763	3.82545	3.56598	3.42223	3.23052
Ubn1	0.436025	0.0146668	24	18	0.260265	5.74526	5.95075	5.94701	5.38434	4.97182	5.1302	5.61983	5.35995	5.48164	5.93995	5.34031	5.768	5.9567	6.48093	6.61829	5.21505	6.03852	5.49155
Sft2d3	0.436025	0.0146668	24	2	0.25494	2.41166	2.34374	2.35158	2.0051	2.33356	2.09171	2.37084	1.66258	1.87517	1.68804	1.83949	1.8522	1.74459	1.46734	1.99886	1.88611	2.31355	1.50802
Casq2	0.436025	0.0146668	24	2	0.226437	1.1921	1.52318	1.41116	1.35077	1.03197	1.03393	1.00589	0.766391	0.883189	0.740877	0.728846	0.802177	0.893685	0.684424	1.20295	1.30316	0.546866	0.876002
3110052M02Rik	0.436025	0.0146668	24	0	0.223884	5.09739	4.12434	3.92835	3.79158	3.81992	3.19033	3.6684	3.26524	3.61173	3.60815	3.05962	3.6346	3.93076	4.06575	3.50621	3.77231	4.01594	4.01992
Dusp16	0.436025	0.0146668	24	4	0.20813	3.75063	3.62797	3.22576	4.21243	4.19992	3.87469	3.35003	3.59897	3.61549	3.42894	3.37082	3.3878	3.40336	3.23872	3.1655	3.61886	3.25623	3.77975
Zfp112	0.436025	0.0146668	24	10	0.200422	2.16879	2.34086	2.06795	2.56634	2.22989	2.37443	3.11228	2.33566	2.49573	2.55307	2.26446	2.58645	2.27065	2.02548	2.41921	2.28876	1.94044	2.02133
Cdc25b	0.436025	0.0146668	24	6	0.20021	1.72676	1.62201	1.63355	2.02541	1.83927	1.95029	3.0268	1.96018	1.81601	1.52645	1.67787	1.55037	1.57792	1.59257	1.48855	1.58804	3.18658	1.3942
Tmem194b	0.436025	0.0146668	24	0	0.189328	1.93487	1.97954	1.58702	1.52405	1.75062	1.44836	2.80671	1.47404	1.53235	1.29407	1.38451	1.30458	1.37713	1.37542	1.54325	1.64745	2.91513	1.56182
Limd1	0.436025	0.0146668	24	0	0.186202	2.74869	2.58691	2.72045	2.74978	2.50768	2.57423	2.0595	2.38586	2.48645	2.50909	2.12991	2.24092	2.26513	2.71331	2.64051	2.55196	2.61054	2.9234
E230029C05Rik	0.436025	0.0146668	24	10	0.176676	0.91737	0.915153	1.26286	1.09138	0.936873	1.16501	2.01569	1.53603	1.18124	1.20579	1.04229	1.30797	1.25246	0.834762	0.962732	0.910463	0.971858	0.848277
Snx31	0.436025	0.0146668	24	12	0.160192	0.241226	0.14508	0.155414	0.173889	0.417921	0.178945	0.183645	0.735032	0.467811	0.384648	0.720889	0.270136	0.223366	0.33608	0.591314	0.191376	0.0827651	0.162225
Casp7	0.436025	0.0146668	24	6	0.159311	1.35364	1.56518	1.53543	1.9945	1.54597	1.83723	1.82761	1.65112	1.58592	1.31956	1.48642	1.47185	1.56018	1.2975	1.31013	1.34832	1.81561	1.53704
Ggta1	0.436025	0.0146668	24	4	0.158229	1.59022	1.87139	1.20249	1.51033	1.435	1.28919	1.32661	1.16833	1.32489	1.27859	1.18107	1.20704	1.18135	1.0607	1.10112	1.27812	0.842002	1.19349
Cd86	0.436025	0.0146668	24	6	0.158089	0.557513	0.8167	0.884569	0.804201	0.797944	0.651838	0.832081	0.784302	0.901415	0.566255	0.691717	0.741907	0.505121	0.676947	0.473528	0.574372	0.507859	0.542963
Kcnj14	0.436025	0.0146668	24	22	0.152855	1.95355	1.87594	1.97435	1.77914	1.9465	2.34814	1.73738	1.70451	1.60873	1.75546	1.63407	1.77724	2.07069	1.67066	1.98983	1.8356	2.38157	2.16945
Zfyve28	0.436025	0.0146668	24	16	0.151625	3.62897	4.03886	5.36431	3.89183	3.57405	3.7343	4.04189	3.91543	3.72223	4.15936	3.98119	4.10626	4.17377	4.20439	4.45118	3.82125	3.91784	4.00475
BC037704	0.436025	0.0146668	24	4	0.143686	0.699306	0.977702	0.849342	0.87382	1.0116	0.618538	0.636781	0.802687	0.707157	0.539182	0.523361	0.662767	0.552121	0.619633	0.49337	0.500492	0.837106	0.652462
Shisa6	0.436025	0.0146668	24	18	0.143048	1.29743	1.06115	1.26687	1.36618	1.10801	1.17864	0.742903	1.42171	1.29766	1.32566	1.42775	1.29519	1.45952	1.75168	1.41522	1.44815	1.3368	1.59258
Rgn	0.436025	0.0146668	24	10	0.141555	0.529277	0.702014	0.567645	0.720406	0.420724	0.386641	0.938445	1.04957	0.806901	0.805103	0.720395	0.587248	0.532163	0.656162	0.459791	0.458348	0.453272	0.479508
Spata32	0.436025	0.0146668	24	14	0.140618	0.164974	0.258427	0.573828	0.321594	0.333217	0.590088	0.577758	0.473076	0.503832	0.499658	0.690092	0.709689	0.555311	0.49036	0.702321	0.363721	0.372133	0.491228
Rilp	0.436025	0.0146668	24	10	0.133614	0.7599	0.802456	0.783446	0.996294	0.834563	0.764949	1.11861	1.02575	0.862193	1.18973	0.842037	1.00931	1.00925	0.626396	0.98354	0.629605	0.948422	0.513263
Csrnp1	0.436025	0.0146668	24	12	0.125485	0.839023	1.16104	0.972511	1.37549	1.34611	1.40449	0.923192	1.46526	1.52992	1.54068	1.64882	1.6621	0.961582	1.06715	1.20109	0.920398	1.29481	1.16183
1190002F15Rik	0.436025	0.0146668	24	2	0.121701	0.262515	0.278194	0.439674	0.158334	0.440307	0.2228	0.095538	0.246418	0.0882661	0.075473	0.385749	0.0702201	0.0943221	0.0704479	0.0806924	0.242331	0.420281	0.238648
Tgtp2	0.436025	0.0146668	24	0	0.120805	0.389838	0.737528	0.329285	0.208152	0.436972	0.254167	0.311499	0.0681412	0.113572	0.18327	0.091326	0.197658	0.237913	0.0731955	0.0867047	0.228092	0.284416	0.274794
Zfp595	0.436025	0.0146668	24	22	0.119574	0.554427	0.627246	0.460693	0.396672	0.384214	0.303106	0.361301	0.320895	0.305249	0.368391	0.305579	0.361184	0.474682	0.468378	0.51767	0.562121	0.291674	0.570825
Morc4	0.436025	0.0146668	24	18	0.107954	1.66295	1.61407	1.42409	1.46282	1.41989	1.23282	1.28205	1.24192	1.46909	1.31796	1.45523	1.62176	1.6792	1.7255	1.73994	1.68367	1.43268	1.45743
BC065397	0.436025	0.0146668	24	0	0.102074	0.721	0.640143	0.575938	0.515428	0.543708	0.580091	0.720296	0.565178	0.363844	0.281941	0.375312	0.483624	0.550891	0.323441	0.486296	0.679771	0.604954	0.559727
Slc2a10	0.436025	0.0146668	24	6	0.0989412	0.550559	0.730443	0.538697	0.821311	0.822291	0.720482	0.65061	0.5759	0.820763	0.598973	0.526387	0.615104	0.626084	0.471898	0.445922	0.580558	0.454275	0.647709
Opn5	0.436025	0.0146668	24	0	0.0954347	0.416921	0.591764	0.199718	0.232525	0.237046	0.211801	0.14044	0.0377372	0.160316	0.0483985	0.0564833	0.134775	0.18332	0.372922	0.264136	0.165917	0.622044	0.201647
Fam221a	0.436025	0.0146668	24	2	0.0926607	0.912609	0.963714	0.803206	0.795688	0.934341	0.823988	0.783747	0.892907	0.68589	0.771059	0.458495	0.827614	0.730442	0.516224	0.649501	0.741567	0.901914	0.774049
Cdnf	0.436025	0.0146668	24	6	0.0875108	0.517062	0.397151	0.459123	0.410913	0.507018	0.568623	0.461942	0.629872	0.529764	0.441661	0.501044	0.341548	0.372218	0.305892	0.342353	0.466474	0.238404	0.344511
Fabp4	0.436025	0.0146668	24	0	0.0853421	1.13711	0.317675	0.151434	0	0.253461	0.0636002	0.0833381	0	0	0	0	0	0	0.059988	0.0690245	0.0696062	0.120692	0
Cacng1	0.436025	0.0146668	24	12	0.0848013	0.100005	0.0669156	0.0325535	0.0875493	0.0825519	0.133668	0.0752022	0.245513	0.228658	0.292576	0.0926446	0.370478	0.167593	0.0739203	0.231352	0.0600411	0.103944	0.0277666
Tep1	0.436025	0.0146668	24	2	0.0798267	1.05502	0.978891	0.868306	0.863377	0.831684	0.911527	0.868087	0.853196	0.786102	0.649654	0.746983	0.793706	0.671558	0.890014	0.73016	0.895761	0.677702	0.888602
Ppp4r1l-ps	0.436025	0.0146668	24	10	0.0764807	1.21685	1.17385	1.17068	1.25016	1.07244	1.16303	2.00291	1.3229	1.40951	1.26098	1.28969	1.28201	1.03789	1.24732	1.46088	1.25607	1.11034	0.871635
Bmp5	0.436025	0.0146668	24	22	0.0682941	0.193897	0.28297	0.263857	0.186469	0.165062	0.0564624	0.0491752	0.170739	0.0836036	0.167348	0.185995	0.176017	0.239677	0.206126	0.2562	0.28214	0.0554647	0.266989
Ccrl2	0.436025	0.0146668	24	22	0.0670571	0.257101	0.372582	0.237232	0.333663	0.369529	0.407854	0.179368	0.128145	0.14581	0.163808	0.211828	0.155772	0.258641	0.126206	0.283615	0.469356	0.530519	0.382751
Mndal	0.436025	0.0146668	24	0	0.062957	0.185974	0.491032	0.265714	0.13314	0.209227	0.145906	0.334043	0.149452	0.0825234	0.153176	0.080476	0.0568714	0.0773699	0.166156	0.125432	0.245288	0.21149	0.183448
Sfrp4	0.436025	0.0146668	24	10	0.0606853	0.692111	0.745089	0.666475	0.764812	0.476647	0.696917	0.87786	0.9837	0.773226	0.707149	0.707134	0.765818	1.16903	0.467096	0.679791	0.538262	0.64867	0.596356
B230319C09Rik	0.436025	0.0146668	24	6	0.0547958	0.286304	0.334448	0.239842	0.33201	0.332586	0.356081	0.484486	0.308894	0.50319	0.246985	0.277742	0.474921	0.178144	0.0652663	0.269434	0.181111	0.278588	0.312487
Gypa	0.436025	0.0146668	24	22	0.0332944	0.0462391	0.081469	0.159477	0.0892657	0.0338008	0.0650469	0	0.0376672	0.0200022	0.0644089	0.0422828	0.0149466	0.0609911	0.104219	0.0878792	0.147207	0.0796007	0.0670876
Nos2	0.436025	0.0146668	24	0	0.0216608	0.0727848	0.12966	0.144597	0.0761079	0.0723042	0.0965575	0.0909313	0.0483101	0.051205	0.0476029	0.0896972	0.0441711	0.0602034	0.0502173	0.104279	0.07858	0.095138	0.134313
3110099E03Rik	0.436025	0.0146668	24	20	0.00821114	0.0102608	0	0.0132234	0	0	0	0	0	0	0	0	0.00985296	0	0.0392275	0.0116123	0.0366364	0.0211259	0.0110455
Obp2b	0.474977	0.0171353	24	6	0.0666556	0.0942652	0	0.0623392	0.0560152	0.0523311	0.156043	0.13925	0.175414	0.125121	0	0.0450219	0	0	0	0	0.0573613	0	0
Sytl1	0.474977	0.0171353	24	2	0.0431554	0.0726872	0.191882	0.169116	0.0841356	0.0637394	0.153193	0.0882108	0	0.0565628	0	0.0398337	0.0562954	0.0574416	0.056069	0.0331119	0.0867321	0.135065	0
Arhgap27os3	0.474977	0.0171353	24	2	0.0207196	0.0495406	0.0389974	0	0.0228528	0.0433635	0.0518722	0.0301757	0.0120755	0	0	0	0.00950792	0.0129492	0.00946293	0	0.0353696	0.0407902	0.0213159
Txk	0.474977	0.0171353	24	22	0.0177833	0.0251494	0.0662244	0.0324626	0.0140614	0.0275451	0	0	0	0	0.0261345	0	0.0121262	0.0165051	0.0350267	0.0428401	0.0144845	0.0388948	0.0272037
Glul	0.474977	0.0196038	24	18	86.0372	520.412	541.581	653.965	548.992	560.711	543.35	391.884	547.915	546.021	583.167	654.295	680.46	617.3	720.502	680.437	686.194	601.23	795.806
Lars2	0.474977	0.0196038	24	14	22.9221	38.3659	87.193	64.3681	93.9544	59.583	56.4909	76.109	122.257	117.888	127.888	179.431	87.1571	120.575	62.9557	108.698	103.12	106.753	70.1487
Tmem256	0.474977	0.0196038	24	10	17.1445	118.269	163.273	159.572	142.042	180.609	157.948	177.456	169.346	170.572	159.603	165.264	162.325	131.916	127.932	133.702	151.79	153.353	130.395
Psmb1	0.474977	0.0196038	24	8	14.7517	156.244	189.314	174.489	175.522	201.746	193.188	203.883	183.242	211.472	181.484	184.515	188.609	182.642	154.705	171.394	192.587	154.174	160.628
Bloc1s1	0.474977	0.0196038	24	10	13.4598	92.8179	140.716	124.004	120.473	144.62	132.761	144.354	159.751	150.892	141.979	137.881	142.134	116.875	110.064	125.573	132.526	128.356	122.063
Myl12b	0.474977	0.0196038	24	6	12.6699	272.964	346.444	317.16	342.475	359.565	368.694	354.102	355.15	344.744	336.184	333.511	342.643	315.065	304.621	328.533	326.039	351.709	307.558
Atp5g1	0.474977	0.0196038	24	12	11.9041	159.366	220.081	226.168	220.563	227.39	246.635	230.468	256.669	243.331	285.325	251.508	262.69	233.505	224.071	225.734	230.89	284.734	219.401
Psmb2	0.474977	0.0196038	24	10	11.226	90.9993	110.308	106.039	112.169	126.564	128.045	126.46	122.063	129.881	116.616	122.102	129.519	121.907	105.157	112.921	122.103	109.184	104.59
Ndufv2	0.474977	0.0196038	24	8	10.0777	113.659	117.3	124.851	118.491	141.063	130.404	148.882	133.316	129.243	124.092	129.886	130.459	128.326	110.365	111.894	139.788	111.663	100.16
Rps4l	0.474977	0.0196038	24	10	10.0437	39.1193	48.665	37.0664	60.8296	66.7903	73.9405	57.8053	58.2333	67.4056	59.9831	62.798	59.1906	57.3052	49.6885	50.2202	48.6547	56.4635	43.1773
Ociad1	0.474977	0.0196038	24	6	8.11617	276.137	288.158	277.919	294.794	310.075	298.677	281.739	273.81	285.836	276.68	276.594	284.778	289.924	264.83	261.398	280.311	271.326	266.962
Higd2a	0.474977	0.0196038	24	6	7.92879	124.207	173.789	170.48	168.577	174.137	177.887	181.421	184.51	172.085	170.359	163.832	169.013	144.209	141.49	156.618	176.483	168.46	156.8
2310022B05Rik	0.474977	0.0196038	24	8	7.16582	52.972	62.0744	60.9653	73.148	68.2071	75.068	58.6304	72.3858	82.7302	66.5908	65.7322	66.4633	57.4196	56.7073	60.9774	61.7641	58.0472	61.9013
Psenen	0.474977	0.0196038	24	6	7.0186	95.9478	121.544	111.513	111.361	127.929	126.332	116.406	116.746	125.014	104.323	111.22	112.866	101.639	103.111	107.305	110.84	117.543	96.6958
S100a13	0.474977	0.0196038	24	6	5.66145	35.1529	42.4462	45.2564	43.5689	56.5795	46.2571	55.4552	50.3518	52.4697	35.6385	43.2062	41.9524	34.8277	33.2807	37.2499	47.6859	46.16	39.419
Hnrnpm	0.474977	0.0196038	24	22	5.51444	39.8343	49.4535	49.8631	42.1261	42.0645	48.1943	41.2566	39.6009	37.3579	40.3611	36.8773	38.1833	47.7775	48.5574	52.3896	51.0617	45.4289	44.1301
Anp32a	0.474977	0.0196038	24	2	4.86687	78.5451	83.449	93.6291	84.5087	90.0454	81.9533	72.097	82.6436	84.8257	72.0723	73.0182	77.3389	76.7162	73.3926	75.7226	83.599	78.3222	74.372
Cdk10	0.474977	0.0196038	24	10	4.5199	26.3471	33.2757	31.8016	34.2004	33.2081	37.3208	42.3818	42.5278	36.9641	36.3316	37.3449	39.0555	30.9528	29.6473	31.6875	29.8754	51.4453	30.4569
Flywch2	0.474977	0.0196038	24	12	4.22624	27.7974	50.7998	36.3995	45.5285	50.1721	56.0748	47.8822	51.7369	50.9641	60.6519	56.2336	60.4532	50.9174	42.3985	50.0512	44.0744	58.2551	41.7839
Taf15	0.474977	0.0196038	24	2	4.11967	40.9318	42.7299	40.9761	39.1691	40.8815	42.0902	41.9426	31.6918	35.5776	32.4618	33.3777	35.0051	40.6793	36.921	32.5899	34.4177	52.7775	37.1639
Eif4b	0.474977	0.0196038	24	14	3.95428	63.2844	66.0582	64.1577	68.4864	65.6647	73.729	61.7955	70.0593	78.7414	72.9665	76.0164	75.3484	72.0364	71.6872	71.8599	71.5716	60.4998	71.3346
Gria2	0.474977	0.0196038	24	20	3.79879	42.0967	28.9645	33.8584	29.2637	23.7255	23.7991	25.287	26.0673	26.5536	31.943	28.3579	27.6247	31.6896	34.6767	29.7956	31.718	29.5729	32.742
Ppid	0.474977	0.0196038	24	0	3.69987	63.2503	56.5898	56.5858	52.8134	60.254	54.0119	50.6343	46.4865	51.5562	46.4998	44.3614	48.8409	56.6168	52.646	48.8421	55.4227	46.9525	48.3912
Luc7l	0.474977	0.0196038	24	20	3.57082	29.7972	27.9844	26.4513	22.3402	22.3996	21.6321	27.2072	21.4014	21.9226	23.7676	22.8086	24.4386	28.8703	29.8185	27.8057	25.2537	27.8745	23.816
Pcp4l1	0.474977	0.0196038	24	10	3.38747	39.7034	46.9031	88.5584	43.4677	41.481	41.9385	52.4049	50.6103	47.5484	46.6034	44.4973	47.3179	41.26	37.6743	41.747	42.8349	40.7456	32.4621
Trappc4	0.474977	0.0196038	24	6	3.07754	61.3952	72.6113	68.8538	75.5296	85.9377	80.4882	77.9024	69.8599	75.9321	73.7109	71.5798	74.7311	71.0293	62.2357	67.6318	74.6016	67.758	66.1858
Smim18	0.474977	0.0196038	24	8	2.84533	32.4558	36.7577	31.0564	36.2354	39.3213	35.2965	33.5004	35.5817	40.7512	33.0277	36.8935	35.2259	32.4499	30.5479	31.5867	35.384	31.167	30.7301
Armcx2	0.474977	0.0196038	24	8	2.76267	31.7886	30.3981	32.5302	37.8131	36.7488	35.3604	28.1436	35.019	38.4099	35.1615	35.1004	35.0834	32.5821	31.9769	30.595	31.4534	25.9851	31.544
0610040B10Rik	0.474977	0.0196038	24	8	2.71076	6.66894	7.69283	4.43396	9.17393	9.20037	11.1788	12.5344	8.89655	13.3684	10.0354	7.5837	10.1864	4.88908	4.03896	5.91387	7.34521	7.614	8.07607
Evi5l	0.474977	0.0196038	24	16	2.57224	17.1538	16.64	20.4444	18.88	15.0585	18.7157	12.2037	22.3196	20.4897	22.6476	22.5177	21.5355	19.3565	26.6605	24.1524	21.1677	11.9728	20.5976
Mrpl2	0.474977	0.0196038	24	12	2.54841	27.6699	36.8204	35.0471	38.428	40.03	43.7186	43.634	45.9584	40.9625	45.1554	41.27	42.8982	34.7548	32.6986	38.9574	37.139	40.5355	36.8557
Echs1	0.474977	0.0196038	24	6	2.48392	42.8304	47.1428	48.3203	51.3057	56.4451	54.1386	46.3395	51.603	53.8948	49.5219	48.7364	50.8727	41.9692	42.6468	45.4329	52.0934	42.8267	47.1958
Tfrc	0.474977	0.0196038	24	10	2.41583	18.2311	14.5144	12.1275	16.0092	15.8387	14.6906	18.8822	16.1932	17.4944	19.5104	17.35	17.9309	13.9998	13.0619	9.79672	12.7836	14.5591	13.8306
Rgma	0.474977	0.0196038	24	14	2.33267	13.1091	15.1187	15.9556	16.554	14.8959	19.7456	14.1721	18.8158	18.4176	20.7038	20.2819	19.9687	15.2011	20.4683	21.0758	16.7194	15.4336	17.4519
Paqr7	0.474977	0.0196038	24	18	2.18871	26.9014	32.1396	32.4159	30.7982	30.1999	32.5057	27.0712	31.2309	30.9059	33.1594	31.7702	32.1874	32.148	36.3758	36.9507	31.558	35.601	34.292
Osgep	0.474977	0.0196038	24	2	1.94836	17.1513	23.0898	21.8046	20.8968	22.2839	22.3604	19.8312	19.4127	17.7809	18.4103	17.2377	18.0797	17.8322	17.9816	18.8734	21.1657	18.7382	19.9269
Tmem55a	0.474977	0.0196038	24	20	1.92347	25.4872	21.6198	22.8841	20.1534	21.2692	20.4606	15.1377	18.2681	20.4169	23.1808	20.6992	21.793	24.3686	26.011	20.2743	22.0496	25.4855	21.2603
Nlgn3	0.474977	0.0196038	24	18	1.86535	13.87	13.7019	16.0635	16.0187	12.7986	15.0361	9.51173	15.338	15.1248	15.352	17.6406	16.3305	17.0778	22.0808	20.9848	16.4898	11.386	21.3736
Mageh1	0.474977	0.0196038	24	4	1.82455	41.278	45.2474	43.4838	41.8391	43.6343	45.1778	42.1677	36.4664	40.2781	44.0833	39.3401	41.9133	38.1806	37.8801	34.7505	40.1917	41.054	39.8227
Gpr153	0.474977	0.0196038	24	12	1.78728	10.383	11.83	12.2689	13.6727	12.2441	14.7548	10.723	16.05	14.4627	15.0846	15.417	14.4188	12.7478	14.3576	16.9461	11.8256	12.2939	11.8589
0610037L13Rik	0.474977	0.0196038	24	8	1.78453	16.6869	18.3244	16.3606	17.5238	20.8467	19.4926	22.6477	21.4655	20.3997	17.1075	17.7105	16.4975	14.7191	14.8172	15.7636	19.1157	20.1339	14.8431
Dgat2	0.474977	0.0196038	24	10	1.75872	15.4303	18.5354	19.8022	18.9719	18.9335	21.641	18.6946	19.8854	20.0115	21.7891	19.4381	18.2665	18.0148	17.0719	19.3449	15.1082	16.2074	16.0311
Fbxl5	0.474977	0.0196038	24	16	1.60824	30.8166	28.8437	28.9435	28.053	28.5437	28.7339	22.7684	26.5227	31.0083	31.4088	30.4532	32.4718	31.7521	32.8666	29.7065	29.2194	28.5028	31.1764
Hexim1	0.474977	0.0196038	24	20	1.5545	19.7094	22.5176	23.0081	19.2094	19.7397	20.9956	16.4609	17.6807	18.3306	22.3121	21.3595	21.0341	21.22	24.7439	24.3828	20.3222	21.6675	21.1659
Cry2	0.474977	0.0196038	24	12	1.48811	20.9871	23.8137	25.3157	24.7086	24.5842	26.7783	23.1107	26.4051	26.5151	28.5865	28.0112	26.9095	24.3711	25.7235	27.1077	22.5653	26.2631	23.619
Nsmce1	0.474977	0.0196038	24	6	1.4577	17.4605	19.3215	18.7906	18.4457	23.844	21.9506	21.8779	21.1883	22.4976	19.7102	20.039	20.8139	16.8066	16.2886	16.3075	22.5496	17.26	17.7743
Hipk1	0.474977	0.0196038	24	18	1.32858	17.8415	16.2506	15.0109	14.9928	14.8501	13.8757	11.6139	14.05	14.9195	17.1077	16.1155	15.0806	17.3248	18.5058	16.8717	16.5131	12.1526	17.6841
Mpi	0.474977	0.0196038	24	14	1.30263	21.3726	21.9839	24.5922	23.5006	23.8124	24.6292	22.9364	26.9708	24.8848	25.7775	26.0779	27.8066	24.7786	25.3334	26.6947	26.5651	26.0968	22.817
Fubp1	0.474977	0.0196038	24	22	1.25236	15.5426	12.8243	12.1531	11.686	11.0398	10.251	10.4923	10.6052	10.382	11.7951	10.9925	10.4444	12.5206	12.7404	12.6284	13.315	11.5541	11.4788
Uros	0.474977	0.0196038	24	6	1.2438	13.9094	15.9188	13.9339	14.8341	15.44	15.3425	16.8864	13.9798	14.6193	12.8286	13.2117	13.2177	14.6099	10.7361	12.7014	15.8031	13.3543	12.6715
Dock3	0.474977	0.0196038	24	16	1.24232	13.6213	11.3661	14.0574	13.732	11.8554	12.596	11.2038	14.2153	12.7138	14.5836	14.5763	14.4707	14.4512	15.9558	15.5565	13.0956	12.1549	14.8861
Alg5	0.474977	0.0196038	24	10	1.22824	14.5409	14.5783	13.0278	13.8054	14.6276	15.5178	16.4207	16.065	16.0771	14.8372	14.2819	16.4371	14.8639	12.5383	12.7253	14.5709	13.0385	12.5449
Adssl1	0.474977	0.0196038	24	12	1.18787	14.1541	18.1704	15.3949	17.7874	20.5348	22.7604	18.9653	20.6113	20.5621	23.0353	22.0481	23.3554	16.4548	17.7656	15.7349	18.2377	17.0168	19.4811
Pdcd2l	0.474977	0.0196038	24	8	1.14569	9.60915	12.0861	10.2374	11.1728	11.5617	12.6191	11.9278	12.1825	11.7227	12.2978	11.875	11.8063	9.46917	9.41077	11.1377	11.0811	9.11024	10.6298
Nfkbia	0.474977	0.0196038	24	14	1.13972	9.20149	9.91229	8.55411	8.95084	8.14421	10.3042	11.0011	10.8133	8.9379	12.7188	13.5532	15.1048	10.8445	9.66406	9.7654	9.82923	9.5026	9.71329
Plbd2	0.474977	0.0196038	24	14	1.12034	17.595	19.9465	18.9627	21.2537	22.0261	25.3269	20.0975	20.2673	22.1624	24.5482	23.0275	22.5746	22.255	22.8381	24.399	21.2474	20.5309	22.1869
Arhgef10l	0.474977	0.0196038	24	12	1.06879	9.22043	10.708	12.3035	12.9969	12.0505	15.4632	11.4208	12.3735	13.9849	16.6933	14.8424	15.3875	11.9642	13.9278	12.2821	11.9471	11.2414	12.9421
1500004A13Rik	0.474977	0.0196038	24	22	1.06145	6.74661	5.78438	6.5205	5.26758	4.89429	4.92909	3.99329	5.22185	4.42632	4.88683	4.91902	4.95256	5.62188	7.6337	7.08007	6.30072	5.17372	6.46744
Samd4b	0.474977	0.0196038	24	16	1.02813	10.7826	10.7708	12.3324	10.759	10.9299	11.9897	8.40112	11.1298	11.5559	12.623	12.1624	12.4422	11.7318	14.3999	14.3678	11.7349	11.524	13.1135
Plcxd3	0.474977	0.0196038	24	18	1.01855	4.30316	2.76265	3.16533	3.95134	1.78934	2.2526	1.01267	3.57094	4.15774	4.38234	4.2031	4.39832	4.32135	6.11312	4.81831	4.37409	0.704764	6.01543
Rars2	0.474977	0.0196038	24	6	1.00437	11.5231	10.2722	11.8264	10.9918	11.0995	11.5644	14.1881	11.2476	11.6908	9.86271	10.9994	10.2335	11.1842	9.17671	9.53249	9.92933	10.144	9.32333
Tspyl5	0.474977	0.0196038	24	22	0.982171	14.5239	12.832	14.4634	14.3426	13.6619	13.0589	10.4052	12.7221	12.5673	12.9638	12.9823	12.8328	15.0947	14.3145	13.5177	15.0509	11.6907	14.9388
Fam110b	0.474977	0.0196038	24	14	0.945755	10.3382	12.7141	12.7439	14.03	13.0289	14.3279	10.3045	13.9545	14.3627	16.9866	14.6757	14.7398	14.0446	14.0738	14.3868	12.7982	11.9081	15.2168
Pex3	0.474977	0.0196038	24	8	0.942488	9.14611	8.72128	8.13881	10.1927	9.88447	8.51398	8.70261	9.33907	11.0087	9.42783	8.81285	9.98206	8.00619	7.96061	6.92659	8.87901	6.14447	8.38563
Ppp1r13b	0.474977	0.0196038	24	16	0.934159	15.4726	15.8737	16.1317	16.1498	15.2068	16.0081	13.496	17.236	15.6693	16.6521	17.1948	16.7557	16.7756	18.2901	19.5261	15.963	18.4515	16.5633
Wnk2	0.474977	0.0196038	24	16	0.930659	8.79924	9.21815	8.86162	9.9412	8.72658	10.3193	8.47642	10.3157	9.72644	10.955	10.8859	10.3558	9.48355	12.3622	13.1833	9.54872	10.3232	10.5343
Plod1	0.474977	0.0196038	24	22	0.926897	6.70488	8.17491	8.16324	8.39379	8.05898	7.99981	6.20228	7.57466	6.87502	6.87746	7.0844	6.90865	7.06762	9.65828	10.0593	8.43905	9.40208	9.76761
Sord	0.474977	0.0196038	24	10	0.887843	12.2037	12.1479	12.322	13.058	12.7242	14.4172	13.1247	15.8105	14.2875	12.546	13.7059	14.1208	12.5268	11.8151	12.9792	13.0319	11.6121	13.0054
Nwd1	0.474977	0.0196038	24	20	0.875815	5.06625	4.93845	5.01436	4.68796	3.60112	3.68342	2.9242	4.32494	4.47776	4.66812	4.99048	4.76067	4.53719	6.82849	6.11279	6.30111	2.87273	6.13644
2410131K14Rik	0.474977	0.0196038	24	14	0.875596	7.9801	8.02128	8.76575	9.3804	7.78788	8.72006	7.83686	9.12046	9.58286	11.0913	9.35707	10.0104	9.25226	10.856	9.32844	8.66336	7.39933	8.95993
Fam174b	0.474977	0.0196038	24	22	0.856236	10.7576	11.8199	11.6323	11.0074	11.5941	12.9207	9.58368	9.78164	10.6508	10.2696	10.374	10.609	12.1988	11.2747	13.0193	12.5373	12.4276	10.967
Nos1	0.474977	0.0196038	24	20	0.849801	10.1448	10.1436	9.27038	11.102	8.07579	9.92281	7.8842	8.9998	9.07531	8.90999	8.943	9.43016	9.5835	11.43	10.2146	10.5725	10.1161	11.1626
Camsap2	0.474977	0.0196038	24	18	0.836295	17.3634	13.7363	14.6996	14.5827	13.115	12.8211	10.9962	13.6734	15.2777	14.7825	14.6252	15.4236	16.13	17.8803	15.7994	14.7894	11.9347	15.7566
D130043K22Rik	0.474977	0.0196038	24	20	0.814693	7.00211	5.94944	6.06152	6.87594	5.72379	5.67463	4.62797	5.32069	5.50702	6.33934	6.02142	5.92536	7.31638	8.3614	8.33721	6.71973	3.61547	7.51419
Cnot4	0.474977	0.0196038	24	20	0.790772	7.47256	6.28291	6.95736	6.21063	5.80114	5.54909	5.06398	5.53402	6.08225	5.92391	6.11505	6.46072	7.61294	7.56871	7.20057	6.66677	5.51844	7.17757
Kcnn2	0.474977	0.0196038	24	16	0.77535	6.50702	4.63822	6.45744	4.43085	4.88223	5.38972	5.27961	6.05352	5.58132	6.85959	7.15003	8.51972	6.21654	7.89592	6.21054	5.42707	5.39572	6.14053
Zdhhc16	0.474977	0.0196038	24	10	0.739542	6.59841	6.51333	6.65257	7.2523	6.74807	7.5583	7.65902	7.70695	6.55592	8.10743	7.1388	7.64428	5.87539	6.07677	6.91224	5.4463	7.00479	6.09596
Gtf2f2	0.474977	0.0196038	24	6	0.737583	10.7669	12.3107	10.7073	10.9049	11.0219	12.0806	9.98467	11.1723	12.2639	10.4242	10.7598	11.2069	9.73117	10.1292	8.97298	10.7084	9.14381	10.0863
Txnrd2	0.474977	0.0196038	24	8	0.719276	6.79507	7.63112	7.77646	7.90045	8.59347	8.54196	8.78944	7.76132	7.34492	8.3325	7.37677	8.21855	6.53017	6.32725	7.58973	7.42436	7.22801	6.34442
Adal	0.474977	0.0196038	24	0	0.70698	9.98382	8.80135	8.94022	7.98433	8.41636	7.25317	6.95801	6.80622	7.9914	6.25335	7.54003	7.378	8.13388	8.33744	7.17834	8.99649	6.72051	8.33474
Uri1	0.474977	0.0196038	24	12	0.702935	12.9978	10.2126	10.6677	12.7078	11.477	12.0546	12.5563	12.4343	13.1826	13.7271	12.5735	13.2541	11.6618	11.3241	10.1498	10.9543	11.4399	10.903
Nfyb	0.474977	0.0196038	24	10	0.701026	10.2463	10.4596	10.8856	10.4948	10.4441	10.695	12.0883	11.6732	12.8529	12.4426	11.0054	11.5474	11.0641	9.67871	9.96071	10.8016	10.4739	10.0512
Sipa1l1	0.474977	0.0196038	24	18	0.695072	9.52549	7.82367	15.0409	9.66488	7.10988	8.58838	8.92496	9.12613	9.08126	10.0215	9.47024	9.68645	9.43425	11.6188	10.2163	9.80003	10.084	11.0989
Angel2	0.474977	0.0196038	24	4	0.690914	12.51	11.4662	12.9004	11.8491	11.6845	11.9689	12.1165	10.985	11.6416	11.4916	11.0652	11.5329	10.5652	10.4338	10.9092	11.5523	10.241	10.3874
Dmtf1	0.474977	0.0196038	24	0	0.676984	16.3044	13.541	11.8081	11.4288	10.7054	10.1197	12.2789	9.48854	10.287	10.2564	10.2938	10.0219	11.3852	11.5619	10.5785	11.5356	10.5782	11.5139
Spns2	0.474977	0.0196038	24	8	0.655559	13.5631	13.8803	12.0988	13.3789	13.7261	15.5134	13.9624	13.8262	13.6344	14.589	14.0699	12.7033	13.0024	13.2067	13.0624	12.8969	12.0945	12.2372
Soat1	0.474977	0.0196038	24	20	0.651316	4.44809	3.93119	5.08809	4.21124	3.66672	3.50826	2.18056	3.10467	3.33055	3.51948	3.81716	3.56095	4.24563	5.27849	4.80677	4.25165	3.01144	4.50041
Sulf1	0.474977	0.0196038	24	20	0.609491	5.25832	5.53475	5.46555	5.51116	5.05425	4.85004	3.55344	4.06151	4.42424	4.82989	5.3143	4.22519	5.68163	5.69184	5.87158	5.85081	2.92169	5.56004
Cachd1	0.474977	0.0196038	24	16	0.595653	4.14718	3.26693	4.16353	4.49293	3.489	4.2381	1.87454	4.58248	4.07571	4.83434	4.99459	4.99122	4.60713	6.05452	6.52181	4.80248	2.23575	4.69302
Tmem135	0.474977	0.0196038	24	22	0.590434	18.5157	17.1479	17.4402	17.9937	16.965	17.8916	16.2389	17.4248	16.3129	17.0919	17.0964	17.6626	17.7562	18.7719	17.4064	18.4909	18.6245	18.1764
Kcnj12	0.474977	0.0196038	24	12	0.576023	3.23335	3.78659	3.51409	4.72322	4.38918	4.07758	2.57421	5.2756	4.5354	4.68906	5.31388	4.65038	3.81279	4.62943	5.48663	3.82422	4.0379	3.5824
Slc8b1	0.474977	0.0196038	24	2	0.566138	3.36707	4.25025	4.21709	4.30883	4.58824	4.78684	2.89609	3.29321	3.46844	3.64278	3.14768	3.27053	3.2898	3.66726	3.89683	4.15094	4.06373	3.80657
Icam2	0.474977	0.0196038	24	4	0.563805	1.81017	3.03458	2.25555	1.64901	2.3161	1.94001	2.95873	1.30806	1.11425	1.39199	1.45821	1.18715	1.10943	1.05303	0.925993	1.34382	2.13275	0.949371
Mllt3	0.474977	0.0196038	24	22	0.552371	6.64224	5.17751	5.44403	4.84402	5.02118	4.30924	3.93865	4.04056	4.5245	5.12516	4.54206	4.57874	5.70494	5.4275	5.09041	5.12081	4.81102	5.16077
Nit2	0.474977	0.0196038	24	6	0.546099	12.1688	11.7435	13.061	14.1285	13.8912	14.1098	12.5563	12.1201	13.859	12.3358	12.5453	13.204	12.1265	11.1061	10.7064	13.4318	12.2967	12.3357
Camsap1	0.474977	0.0196038	24	18	0.534856	11.907	10.9318	11.0036	10.123	10.1478	10.6372	9.52279	10.7855	10.7876	10.9838	10.9211	10.5391	11.7573	12.7055	12.3469	10.7438	10.6628	11.9465
Med20	0.474977	0.0196038	24	0	0.533017	15.0735	18.5785	15.5277	13.6201	13.5896	14.4299	13.6761	13.3947	13.8491	12.9278	12.8059	13.448	16.4714	15.189	16.5855	16.1722	14.5531	14.0214
Mrm1	0.474977	0.0196038	24	8	0.525508	4.61458	5.10789	5.53824	5.6442	5.67807	6.86025	5.32825	5.77467	5.98434	5.96824	5.68663	5.31653	4.70099	4.69135	5.00355	5.33726	5.12712	4.66655
2810029C07Rik	0.474977	0.0196038	24	6	0.520643	4.23194	4.92377	3.97254	4.11989	4.65397	4.81952	5.11941	4.15566	4.09721	3.92006	4.22955	3.62472	3.70814	2.56283	3.09253	4.00844	4.79594	3.38359
Ubxn2b	0.474977	0.0196038	24	20	0.512843	4.8939	4.3716	5.02187	4.25788	3.82941	3.71798	3.10165	4.16984	4.48276	4.45243	4.61599	4.25758	4.62768	4.98315	4.9472	5.34874	2.70141	5.39942
1810010H24Rik	0.474977	0.0196038	24	4	0.500823	5.13236	5.24605	4.51273	4.63416	6.27	5.39061	4.10145	3.80577	5.33172	4.44607	3.83951	4.07367	4.69771	3.42978	3.72653	3.69069	4.70563	4.89408
Lgals9	0.474977	0.0196038	24	6	0.500151	2.75398	3.76132	3.99942	3.69895	3.16465	3.16276	3.92656	4.71466	3.0792	2.8091	3.2273	2.93754	2.4209	2.6635	2.5361	2.97078	2.70037	3.1989
Dnaic1	0.474977	0.0196038	24	4	0.489396	3.15246	3.4944	3.58475	3.49956	3.73819	3.76466	2.8978	2.88295	3.54017	3.01655	2.74609	2.37857	2.89476	2.52484	3.12485	2.97152	2.01793	2.38359
Nhsl1	0.474977	0.0196038	24	20	0.480316	4.12272	4.55186	4.24992	3.78562	3.34517	3.49383	2.54828	3.34914	3.57065	3.93551	3.90792	3.86498	3.45792	4.8599	4.71109	4.06997	3.5616	4.54827
Zfp532	0.474977	0.0196038	24	20	0.475558	6.90871	6.89913	6.55932	6.23246	6.04439	6.2621	5.53994	6.04483	5.6663	6.51326	6.38597	5.97128	6.36271	7.50912	7.28275	6.76308	5.97443	6.58132
Irf1	0.474977	0.0196038	24	6	0.468352	2.83786	4.18888	3.38399	3.31668	3.81931	3.53535	3.6324	2.88147	3.41438	2.75203	2.68767	2.8981	2.79618	2.6557	3.07959	2.80304	2.29321	2.75519
Bsn	0.474977	0.0196038	24	18	0.462441	5.7783	5.6259	5.91592	6.24017	5.37373	5.77885	4.89432	6.22155	5.12449	5.91977	6.26746	5.85476	6.42144	7.58114	7.13584	5.81336	6.19739	6.53269
Prok2	0.474977	0.0196038	24	6	0.457183	1.22021	1.49364	1.14536	1.65601	3.65821	2.88928	2.05357	1.0564	1.33211	0.951426	0.756875	0.902938	1.25351	0.997922	0.829243	0.816587	1.64196	0.595242
Tmem132e	0.474977	0.0196038	24	20	0.4496	7.16337	8.20063	7.86624	8.11882	7.09767	7.64572	7.06277	7.88895	6.82639	7.81723	7.666	7.67283	8.26549	8.08287	9.23358	7.62791	9.33875	8.52478
Arntl	0.474977	0.0196038	24	0	0.443879	7.97283	8.69687	8.81928	7.33308	6.9389	7.52212	6.45875	6.82608	6.89438	6.69013	6.76086	5.97327	7.43782	7.732	8.74342	7.87129	4.60984	7.30826
Bptf	0.474977	0.0196038	24	18	0.440386	7.5203	6.1325	6.41472	6.30769	5.86008	5.66485	5.03906	5.87318	5.7076	6.20362	6.58913	5.99287	7.26159	8.21157	7.68359	6.45242	5.52419	6.73412
Pfn4	0.474977	0.0196038	24	6	0.428889	5.69095	5.98924	6.16003	6.68324	8.27742	7.27367	6.3888	6.44971	8.07392	6.17162	6.03009	7.00132	5.90395	5.44784	5.64514	6.28014	4.77666	6.96542
Rps6ka4	0.474977	0.0196038	24	12	0.423557	9.1261	11.2464	12.3857	11.6168	11.4858	13.7212	11.7482	12.2299	12.5708	14.2474	12.8024	13.1067	11.4207	11.6815	11.7217	11.0641	12.6123	11.6057
Cacna1b	0.474977	0.0196038	24	16	0.422355	9.91121	8.65345	8.56373	9.22742	8.05236	8.63387	9.79678	8.71641	8.47341	9.7278	9.53187	8.75944	9.9458	10.5388	10.1389	8.66065	8.95574	9.15243
Pcnx	0.474977	0.0196038	24	18	0.41317	8.34114	7.41497	7.1815	7.2343	6.10393	6.76947	6.42279	6.62387	6.78947	7.30706	7.20818	6.70561	8.05122	8.15683	8.18771	7.2346	7.12187	7.64375
Cth	0.474977	0.0196038	24	18	0.398639	2.47481	2.50528	3.78897	1.88726	2.1986	2.54586	1.73292	2.31614	2.39901	3.06145	2.72231	2.72019	2.9557	3.57259	3.03754	3.16072	2.20066	3.03548
Fig4	0.474977	0.0196038	24	12	0.379978	9.21885	8.89546	9.29271	9.74007	9.83825	9.52728	7.86566	10.0299	10.085	9.7385	10.1283	10.2821	9.60258	10.0282	11.3067	9.61538	7.05346	9.73193
Zfp46	0.474977	0.0196038	24	10	0.376153	3.29509	3.5102	3.73919	4.02754	3.06219	3.28887	4.27539	4.44779	3.91195	4.12271	4.06064	4.08899	2.94119	3.59075	3.97092	3.16632	3.08615	3.79052
Lpcat2	0.474977	0.0196038	24	8	0.368806	3.68446	4.27564	4.68411	4.72636	4.64293	4.66411	4.51003	5.68872	4.76218	4.12698	4.41097	4.42197	4.13281	3.56305	4.08964	4.14254	3.33488	4.70773
Ranbp10	0.474977	0.0196038	24	18	0.365115	7.02061	7.01387	6.00731	5.43073	5.40948	6.09079	7.16937	6.15441	5.90719	6.44832	6.19313	6.36109	6.54788	7.1106	7.30462	6.61666	8.15928	6.42354
C630043F03Rik	0.474977	0.0196038	24	22	0.342961	3.11577	2.4744	3.09237	2.03528	2.68112	2.0593	1.8116	2.10161	1.96856	2.58663	1.92253	2.1585	2.04323	2.42772	2.03072	2.68793	3.31094	2.46306
Phf8	0.474977	0.0196038	24	18	0.330007	4.83961	4.54583	4.16716	3.86076	3.7925	3.78224	3.78666	3.94879	3.73773	4.13168	4.3036	3.8933	4.91248	5.42565	5.34108	4.24888	3.21445	4.79275
Mterf1b	0.474977	0.0196038	24	0	0.312174	2.33303	1.65866	1.4826	1.69513	1.72262	1.06605	1.78648	1.04801	1.21718	1.08522	1.03589	0.979496	1.20166	1.38267	1.36692	1.56494	2.4082	1.3686
Lmln	0.474977	0.0196038	24	18	0.310179	2.25706	1.55763	1.97793	1.67393	1.37321	1.95106	1.0478	1.90365	1.76956	2.18706	1.97549	2.02938	2.14955	2.65107	2.46063	2.21566	0.730875	2.35554
Zbtb7c	0.474977	0.0196038	24	16	0.30902	2.62708	2.94153	2.82967	3.34268	2.68801	3.1172	2.15618	3.16056	2.97221	3.36655	3.5105	3.30396	3.68514	3.47637	3.91437	3.06377	2.73185	3.00953
Lrrc7	0.474977	0.0196038	24	20	0.300888	2.13544	1.93462	2.08923	1.74572	1.33764	1.22708	1.5435	1.73598	1.48091	1.71042	1.94008	1.56243	1.73404	2.0803	2.32191	1.95523	1.98985	2.08733
Pcgf3	0.474977	0.0196038	24	18	0.298675	4.70161	4.33557	4.23755	4.08609	3.43091	3.9113	2.65584	3.76889	4.23342	4.1935	4.27744	3.97261	4.75796	5.65168	4.93633	4.3534	2.63397	4.51916
Pxdc1	0.474977	0.0196038	24	0	0.293697	4.00453	4.59554	4.69299	4.02912	3.84764	4.25423	2.75191	3.60965	3.73597	4.13336	3.72838	3.79305	3.69688	4.02415	3.87997	4.4395	3.9648	4.09287
2210416O15Rik	0.474977	0.0196038	24	22	0.280622	1.66124	1.50684	1.32174	1.11886	2.17784	1.57845	0.929903	1.10642	0.800754	1.30271	1.15344	1.10998	1.73604	1.36849	1.88181	1.4606	2.88736	1.39469
Tesk2	0.474977	0.0196038	24	12	0.273502	1.92155	2.1115	2.00651	1.93865	2.62455	2.47199	2.17286	2.65353	2.44792	2.96088	2.86546	3.02752	2.46071	2.20257	2.42018	2.43247	1.77596	2.6232
H2-M3	0.474977	0.0196038	24	12	0.272017	2.68166	3.62173	3.0821	3.76163	3.30614	3.48009	3.3065	3.38496	3.75913	3.86478	3.95798	3.86878	2.47825	3.35723	3.71599	3.16223	2.7154	3.03959
8430429K09Rik	0.474977	0.0196038	24	6	0.259968	2.58722	2.32437	2.12161	3.18515	3.03822	2.82822	3.12789	2.64889	3.02362	2.72866	2.62793	3.01071	1.61037	2.06414	1.96318	3.40403	2.19444	2.46057
Zbtb26	0.474977	0.0196038	24	22	0.259218	2.35089	1.73549	1.90007	1.39856	1.2701	1.25587	1.10488	1.30586	1.24969	1.40973	1.27638	1.23744	1.55249	1.82961	1.46171	1.27418	1.41662	1.78104
Tmem74	0.474977	0.0196038	24	16	0.258002	2.24744	2.01731	1.81579	1.90188	1.45077	2.1971	0.714687	1.93109	2.05294	2.09711	2.19404	2.40958	2.59317	2.67085	2.42082	2.07653	0.755547	2.31641
Qrfpr	0.474977	0.0196038	24	20	0.24485	2.33384	2.56739	2.00593	2.52239	2.28448	1.85153	1.70918	1.76104	2.15504	2.57031	2.37844	1.38289	2.33562	2.24044	2.41216	2.58095	2.92882	2.64325
St5	0.474977	0.0196038	24	0	0.242934	5.00137	5.62798	4.90798	4.33758	4.57764	4.01504	4.39631	4.23408	4.09455	3.91951	4.26091	3.69756	4.8443	4.66571	4.87854	5.25746	4.53754	4.12111
Pyurf	0.474977	0.0196038	24	4	0.242276	5.55467	5.22578	5.49998	5.14156	5.90783	5.43524	4.8655	5.35479	4.83629	5.15735	4.59131	5.2793	4.3103	4.78621	4.52875	5.24193	5.36726	5.26675
D2hgdh	0.474977	0.0196038	24	0	0.240141	4.72068	4.86235	4.60888	4.53937	4.55344	4.31138	3.91195	3.99381	4.14831	4.62662	4.08765	3.94895	4.26936	4.38107	4.64714	4.60134	4.20978	4.50571
Tstd2	0.474977	0.0196038	24	2	0.232518	6.99458	7.4083	7.35343	6.58594	6.70327	6.78424	7.92781	6.56039	7.09389	5.32897	6.38826	6.15229	7.02128	6.14553	6.22338	6.66848	6.69016	6.55221
4933404O12Rik	0.474977	0.0196038	24	22	0.228452	3.21287	2.8591	2.85605	3.0376	2.7331	2.64874	2.58998	2.58216	2.45378	2.25619	2.78347	2.73429	3.15601	2.77049	3.48212	2.92295	2.97182	2.81442
1700102P08Rik	0.474977	0.0196038	24	2	0.22556	1.59169	0.862846	0.619384	0.751458	1.07695	0.629632	0.879839	0.549199	0.621522	0.418241	0.285699	0.194212	0.67726	0.470766	0.746172	0.940512	0.98872	0.530557
Lmcd1	0.474977	0.0196038	24	4	0.216445	1.19805	1.75893	2.12409	2.11177	2.08828	1.942	1.74001	1.84582	1.79029	1.54599	1.33746	1.49887	1.45283	1.39796	1.53686	1.86245	2.00159	1.73593
Itgb3bp	0.474977	0.0196038	24	4	0.214091	1.92675	1.7759	1.62948	1.6978	2.24866	1.30352	1.73036	1.26441	1.68605	1.51205	1.46187	1.37478	1.36877	1.33052	1.1623	1.4814	1.62708	1.17971
Gtf2h1	0.474977	0.0196038	24	10	0.212839	11.5977	12.1822	12.5962	11.6434	11.767	11.6011	11.8916	12.5928	13.1884	11.7089	11.8533	11.8391	12.3746	11.3996	11.5906	10.9085	10.7394	10.5875
Hook3	0.474977	0.0196038	24	18	0.212408	6.29928	5.35033	4.37657	4.42602	3.89012	3.51923	4.4598	4.16407	4.41408	4.72641	4.44759	4.28545	5.22746	5.54335	4.76004	4.70792	4.48908	4.7044
Socs6	0.474977	0.0196038	24	18	0.200649	3.29091	2.92339	2.95942	2.93639	2.7877	2.88123	1.74038	2.63804	3.0339	3.14386	3.07146	3.01306	3.44262	3.29948	3.42239	3.04064	1.7646	3.56411
Cdkn1c	0.474977	0.0196038	24	6	0.200359	1.67652	2.27593	1.90572	2.21772	2.39	2.21821	2.28317	1.55808	1.72508	2.04394	1.62237	2.25286	1.49295	1.4169	1.57655	1.57749	1.7243	1.93486
Micall2	0.474977	0.0196038	24	6	0.190056	1.61019	1.85685	1.30257	2.03765	2.1352	2.32246	2.46807	1.94121	2.26398	1.88077	2.0929	1.61572	1.50573	1.37252	1.58242	1.86642	2.07303	1.58845
Zfp398	0.474977	0.0196038	24	18	0.182603	2.36489	2.32942	2.167	1.97569	1.63798	1.97242	1.88319	2.03729	1.81698	2.11125	2.10034	2.18457	2.46558	2.30674	2.65836	2.08185	1.93294	2.45424
AA388235	0.474977	0.0196038	24	4	0.182221	1.56607	1.7873	1.65296	1.91966	1.78619	1.51166	1.13801	1.27336	1.5791	1.27971	1.48991	1.25271	1.38719	1.17481	1.17823	1.65702	1.28549	1.54232
Il17ra	0.474977	0.0196038	24	22	0.176013	1.31708	1.74674	1.74441	1.36195	1.43924	1.54626	1.28991	1.37607	1.23547	1.42892	1.31659	1.26881	1.3921	1.67239	1.62499	1.34297	1.68745	1.71992
Spdya	0.474977	0.0196038	24	6	0.169349	0.919442	0.73596	0.899085	0.94432	0.682798	0.969286	0.861055	0.706516	0.92339	0.557132	0.542008	0.804431	0.644879	0.542108	0.684248	0.442457	0.719655	0.531872
Fgd5	0.474977	0.0196038	24	0	0.15504	2.09522	2.13948	1.59121	1.84844	1.83322	1.85104	1.88879	1.51256	1.25696	1.45873	1.61336	1.70062	1.75566	1.8398	1.7755	1.81596	1.94506	1.87001
Ets1	0.474977	0.0196038	24	0	0.149511	1.38546	1.84355	1.27231	1.40502	1.29613	0.977005	1.48328	0.956913	0.968594	1.01549	0.949471	0.93732	1.18428	1.12744	1.0815	1.09649	1.23655	1.12673
Pcdha7	0.474977	0.0196038	24	0	0.139024	0.877352	0.759686	0.820097	0.73321	0.72494	0.408024	0.458265	0.623753	0.261695	0.521328	0.172669	0.446637	0.681141	0.781435	0.52839	0.435285	0.724999	0.599855
Lpl	0.474977	0.0196038	24	10	0.136005	1.03106	1.08933	1.61214	1.21957	1.05603	1.01854	1.20886	1.28167	1.54611	1.22852	1.08033	1.37757	0.982198	1.02686	1.19899	0.762103	0.878413	0.988217
Tnfsfm13	0.474977	0.0196038	24	6	0.133484	0.986859	0.797645	0.799284	1.08573	1.24633	1.09402	1.07694	0.766471	0.828361	1.06855	0.462777	0.91173	0.516081	0.782132	0.580256	0.682152	0.917242	0.891299
Guca1a	0.474977	0.0196038	24	6	0.126704	0.186295	0.354803	0.587225	0.439251	0.164829	0.486475	0.332879	0.368031	0.44196	0.202946	0.315934	0.188553	0.102044	0.150792	0.175616	0.135218	0.312323	0.255006
Iltifb	0.474977	0.0196038	24	22	0.117515	0.192893	0.610537	0.179723	0.171902	0.151799	0.0443576	0.0827142	0.0620883	0.0841601	0.078559	0.128086	0.136795	0.327769	0.0773658	0.389294	0.673835	0.133885	0.31799
Dclre1a	0.474977	0.0196038	24	8	0.111164	1.37235	1.13297	1.26471	1.51876	1.51368	1.42342	1.40375	1.23662	1.4526	1.23712	1.37452	1.33308	1.3291	1.29539	1.20939	1.29141	0.950608	1.1062
6330549D23Rik	0.474977	0.0196038	24	22	0.0880892	0.572545	0.525562	0.626863	0.572076	0.678552	0.589203	0.37792	0.406972	0.517975	0.443721	0.432875	0.384327	0.722892	0.464449	0.593335	0.71519	0.657861	0.553866
Cyyr1	0.474977	0.0196038	24	0	0.085075	0.246122	0.324494	0.123643	0.284691	0.119862	0.187091	0.145298	0.0667768	0.017723	0.0854303	0.149692	0.0264312	0.0899158	0.0921246	0.0622089	0.179378	0.155181	0.252018
9830147E19Rik	0.474977	0.0196038	24	2	0.0840368	0.982574	0.866647	1.00412	0.658786	0.777077	0.729374	0.856627	0.421528	0.732095	0.601131	0.592452	0.705261	0.662437	0.643487	0.638285	0.711298	0.564273	0.732965
Serpinb5	0.474977	0.0196038	24	22	0.0801583	0.243881	0.125317	0.205025	0.0856462	0.208889	0.155585	0	0.0258546	0.123429	0.0329357	0.077071	0.0713209	0.249735	0.243398	0.132068	0.151471	0.240201	0.148494
1700093K21Rik	0.474977	0.0196038	24	10	0.0704013	0.0625324	0	0.0581993	0.220089	0.34498	0.0477078	0.607806	0.153978	0.205165	0.134665	0.146027	0.093811	0.127116	0.0936854	0.220723	0.0376853	0.0464645	0.0989097
1700012L04Rik	0.474977	0.0196038	24	18	0.0674859	0.171362	0	0	0	0.0216442	0	0.0139091	0	0.0348465	0.0949495	0.0479135	0.140316	0.239635	0.0844939	0.0963284	0.143353	0.0651189	0.11142
Cd5	0.474977	0.0196038	24	4	0.0650142	0.120757	0.212207	0.138636	0.248269	0.20581	0.211757	0.040745	0.212935	0.08694	0.0558603	0.134602	0.0777706	0.0529165	0.0516296	0.122042	0.0799963	0.0692044	0.0726959
Slc16a10	0.474977	0.0196038	24	6	0.0628158	0.331138	0.346109	0.241755	0.349212	0.295078	0.250833	0.350044	0.252423	0.251012	0.207441	0.22611	0.206505	0.209581	0.16886	0.21404	0.309301	0.148588	0.174734
1810024B03Rik	0.474977	0.0196038	24	10	0.0559293	0.164667	0.031419	0.15299	0.191981	0.129381	0.175711	0.283375	0.144276	0.276326	0.199644	0.0652458	0.208549	0.125833	0.115559	0.0543	0.112885	0.0732804	0.104172
2700070H01Rik	0.474977	0.0196038	24	6	0.0533342	0.129764	0.0858281	0.125945	0.244408	0.249081	0.154196	0.172002	0.356902	0.252745	0.118801	0.178186	0.0787701	0.0642739	0.0784738	0.0370375	0.154994	0.184393	0.123765
Nmrk2	0.474977	0.0196038	24	22	0.052583	0.0948033	0.181823	0.0988746	0.118066	0.0335313	0.0483903	0.0463624	0.0373664	0.0396839	0.0958255	0.0139802	0.0296493	0.100825	0.103367	0.139467	0.237298	0.189512	0.049904
Tnfrsf23	0.474977	0.0196038	24	22	0.0488017	0.215022	0.242914	0.115027	0.196521	0.146601	0.118949	0.0867495	0.143488	0.0681985	0.108876	0.11406	0.108805	0.232994	0.0682454	0.146686	0.212504	0.179633	0.213365
Klb	0.474977	0.0196038	24	6	0.047816	0.201302	0.243101	0.129485	0.267403	0.262387	0.258646	0.165356	0.235659	0.269832	0.159476	0.168181	0.199781	0.161317	0.0736184	0.218248	0.230023	0.159147	0.116073
Map3k7cl	0.474977	0.0196038	24	2	0.0453444	0.103623	0.251653	0.0670982	0.180311	0.037902	0.164418	0.130699	0.0633658	0.0224421	0.0362119	0.0474974	0.0336155	0.045704	0.0502418	0.0394964	0.0619245	0.125023	0.0943353
9530051G07Rik	0.474977	0.0196038	24	0	0.045112	0.33921	0.372845	0.256153	0.348912	0.240546	0.269585	0.190931	0.180982	0.230158	0.23213	0.257923	0.158708	0.239525	0.253708	0.194085	0.275518	0.201604	0.253964
Dennd2d	0.474977	0.0196038	24	20	0.0379964	0.267135	0.255245	0.15912	0.172352	0.23494	0.18334	0.179097	0.110989	0.12604	0.213382	0.241318	0.203187	0.23702	0.142095	0.263929	0.232173	0.281025	0.27134
Prtg	0.474977	0.0196038	24	2	0.0368226	0.43046	0.464486	0.375464	0.345911	0.361064	0.334062	0.304986	0.252556	0.293836	0.289952	0.237012	0.288424	0.295077	0.363962	0.327875	0.277597	0.210018	0.329105
C1ra	0.474977	0.0196038	24	6	0.0349007	0.133772	0.203297	0.136611	0.244553	0.176702	0.191281	0.0894407	0.184895	0.15394	0.139981	0.108082	0.209727	0.0916614	0.0856729	0.0811784	0.131992	0.117523	0.149124
4930427A07Rik	0.474977	0.0196038	24	20	0.0322886	0.349735	0.260042	0.3784	0.292872	0.347606	0.315408	0.24247	0.309705	0.297578	0.360325	0.323824	0.59274	0.320984	0.355368	0.385497	0.491246	0.424856	0.357643
Cers3	0.474977	0.0196038	24	18	0.0272477	0.0575362	0.11836	0.084621	0.0567975	0.0629112	0.0429317	0.0501358	0.110104	0.0742917	0.0931986	0.0818847	0.117934	0.117833	0.148638	0.0927431	0.0586238	0.143655	0.132158
Fam109b	0.474977	0.0196038	24	4	0.0252826	0.206926	0.129267	0.17773	0.249987	0.301868	0.196015	0.0750277	0.19214	0.191065	0.163007	0.169927	0.160729	0.128768	0.122328	0.100303	0.281391	0.141975	0.180168
Slc1a7	0.474977	0.0196038	24	10	0.0250801	0.0268209	0.0234292	0.0690661	0.0927209	0.0586695	0.168275	0.095375	0.0653458	0.0808477	0.0553677	0.0567328	0.0941982	0.0816584	0.0511301	0.070688	0.0212642	0.00919567	0.0287926
Espl1	0.474977	0.0196038	24	22	0.0147145	0.171606	0.101543	0.120098	0.120862	0.102175	0.121506	0.0955001	0.0947965	0.0451868	0.115662	0.0877995	0.099912	0.136259	0.103029	0.122446	0.115606	0.171935	0.116016
Paupar	0.474977	0.0196038	24	14	0.0144858	0.00764095	0	0.0098292	0	0	0	0	0.0558145	0.0197243	0.0236036	0.034574	0.0292038	0.0298457	0.0217917	0.00861428	0	0.0078526	0.0163612
Fam124b	0.474977	0.0196038	24	2	0.00697016	0.0471027	0.0123516	0.0485337	0.0108599	0	0.00985729	0	0	0	0	0	0	0	0	0	0	0	0.0101232
Gm17757	0.474977	0.0196038	24	20	0.00400784	0.0101089	0.0112163	0.00630926	0.00174329	0.00607423	0.00473794	0.00463288	0.00184471	0.0117295	0.00155667	0.00684648	0.00529656	0.00735105	0.0105367	0.0108024	0.00861495	0.0189403	0.0129449
Gimap3	0.520113	0.0227718	24	2	0.0213206	0.077359	0.101888	0.0998775	0.0298086	0.0423703	0.0677785	0.03917	0.0472071	0.0167025	0.0268125	0	0.0248857	0.0508042	0	0.0439436	0.0153693	0.0664777	0.0348893
Trappc3l	0.520113	0.0227718	24	0	0.0210204	0.0763743	0.0340898	0.033159	0.0297273	0.0560503	0	0	0.0312567	0	0	0	0	0.0341577	0	0.0294677	0.0305775	0.0529377	0.0283018
Qrich2	0.520113	0.0227718	24	6	0.0162122	0.0255629	0.0168318	0.0495022	0.0147738	0.0840027	0.0268724	0	0.0311971	0.0331129	0.0265747	0.0232931	0	0	0	0	0	0.0131794	0
Serpinb10	0.520113	0.0227718	24	14	0.00554969	0	0	0	0	0	0.00840926	0	0	0.00983803	0.00784845	0.0275913	0.0145659	0.00992407	0.00724595	0.0363362	0.00957028	0	0.00862793
Mug2	0.520113	0.0227718	24	4	0.00469218	0.00288648	0.00753341	0.00741663	0.00663574	0.0126125	0.0100174	0	0.00175551	0.00744141	0.00296196	0	0	0	0	0	0	0	0.0153921
Rpl4	0.520113	0.0259398	24	10	38.8781	479.411	587.6	549.154	544.244	590.76	594.548	602.616	625.105	661.705	562.624	600.921	603.784	560.715	487.785	566.825	634.067	511.17	490.831
Cox7b	0.520113	0.0259398	24	8	18.3452	183.513	198.058	207.338	196.131	237.094	199.943	247.461	244.712	214.795	206.074	205.386	211.638	187.193	168.297	187.426	234.291	196.925	163.261
Stmn4	0.520113	0.0259398	24	6	13.1204	131.967	148.695	153.088	162.769	146.811	150.575	142.752	187.756	180.554	142.374	148.516	144.214	117.591	122.909	137.296	125.233	181.279	126.941
2410006H16Rik	0.520113	0.0259398	24	12	12.4379	78.3531	114.018	89.6146	91.3122	92.4974	115.472	116.572	124.313	126.623	116.696	117.915	137.325	103.227	88.5711	108.981	102.738	124.464	90.6089
Lsm7	0.520113	0.0259398	24	12	10.0954	99.6783	132.326	115.073	118.244	138.112	132.497	137.063	145.478	138.639	149.774	144.369	157.775	127.197	114.323	138.007	130.092	163.232	111.227
Brk1	0.520113	0.0259398	24	6	7.60423	121.486	135.448	139.143	135.365	147.239	141.619	138.293	136.457	147.474	128.944	128.074	136.485	120.296	112.496	116.891	133.873	175.192	121.554
Snrpd1	0.520113	0.0259398	24	8	7.10664	77.2724	87.1059	76.942	82.6538	94.2899	92.4496	99.9438	90.4937	99.243	81.5129	87.6339	90.1825	93.9793	74.1407	80.1322	93.3588	79.5513	71.4131
Hpcal4	0.520113	0.0259398	24	22	6.49654	76.2697	78.4468	82.1722	76.342	57.1853	70.1041	64.0535	69.1703	76.3336	67.5591	66.641	68.016	72.4319	73.5221	79.4779	71.8304	80.0496	79.9122
Dnajb2	0.520113	0.0259398	24	0	6.17368	64.1421	79.0812	68.7157	72.3832	77.3452	76.9396	46.2567	67.2035	69.1073	64.143	61.5138	61.4732	71.0852	70.3503	73.2012	74.0234	94.7474	76.7227
Mrpl27	0.520113	0.0259398	24	8	6.12227	69.1206	97.0161	86.4887	86.2078	97.027	90.6084	91.5398	94.0912	94.3327	89.3128	87.4677	89.5151	83.3477	75.4956	83.9019	91.2706	77.5496	74.5546
Dnajc8	0.520113	0.0259398	24	10	6.09851	71.6954	74.7476	76.376	78.6479	83.1572	85.522	83.8003	85.5724	86.2303	79.9207	81.3361	87.3386	78.7763	71.9023	74.3129	87.194	72.9089	73.2301
Fam219a	0.520113	0.0259398	24	14	5.9829	45.199	52.6162	52.755	58.131	52.8487	65.6835	43.1105	63.3804	62.0399	68.088	63.0999	64.6324	59.3682	69.0389	66.4161	59.0735	44.8762	60.9841
Bcas2	0.520113	0.0259398	24	8	4.21612	50.8974	62.4427	52.8409	60.3706	65.1277	64.3045	64.9488	61.9811	68.5859	58.3659	57.7364	61.9923	61.889	52.4631	57.4961	61.3031	59.5129	50.0912
Hexa	0.520113	0.0259398	24	2	4.05073	34.5506	42.9496	41.1505	43.1136	45.9046	44.2496	33.6168	38.5679	36.9909	34.1219	35.5715	36.0512	37.843	36.2871	40.7688	42.2822	41.8071	40.1072
Agap3	0.520113	0.0259398	24	14	4.02952	67.5785	83.4112	83.9069	88.8602	88.3582	107.684	86.4292	93.1558	93.9949	103.33	94.5112	96.3849	93.4402	91.055	97.6314	86.6025	113.29	90.7551
Idh3g	0.520113	0.0259398	24	12	3.64726	97.8892	109.811	109.227	116.998	129.681	128.485	112.102	129.402	123.103	131.241	129.191	131.156	105.431	111.65	114.385	124.039	112.069	107.545
Commd3	0.520113	0.0259398	24	8	3.51305	52.5441	60.4739	54.0987	56.4119	64.2909	60.618	65.1042	57.9993	62.7295	54.3859	55.0566	60.2462	56.38	51.5123	50.687	57.0447	60.2087	48.591
Ppp1cc	0.520113	0.0259398	24	20	3.31336	60.3282	58.2371	68.7443	53.183	55.0114	57.2445	50.1779	54.266	54.2752	56.5159	57.9766	59.2199	63.0772	62.2955	58.5478	56.982	60.0801	57.0871
Bccip	0.520113	0.0259398	24	8	3.15221	35.717	40.256	37.5668	40.0334	44.9251	41.0631	43.6374	42.997	42.9644	36.9829	39.666	42.0851	37.5171	35.2698	37.8132	44.3899	37.3994	34.3398
Mpv17	0.520113	0.0259398	24	4	3.08864	28.9678	31.4232	30.5224	30.8344	33.9429	31.5126	24.4872	27.5497	33.3585	27.5522	25.6824	28.8382	26.0225	24.4944	26.3523	30.5918	24.4197	25.9084
Rnaset2a	0.520113	0.0259398	24	8	3.04219	21.6257	29.6871	24.8364	24.5424	31.8393	30.0579	28.4958	26.9636	32.7738	21.5384	26.6725	25.2173	22.5819	19.4962	26.2737	24.7283	21.9714	20.4081
Rasd1	0.520113	0.0259398	24	14	3.03782	6.78089	9.38962	7.26299	9.54243	9.18067	11.7373	7.64692	13.4768	11.9148	15.2404	13.4373	13.9226	20.129	10.6946	19.7761	16.1076	4.47406	11.2894
1700021F05Rik	0.520113	0.0259398	24	8	2.90897	21.4829	20.8304	21.4008	24.9183	27.7974	25.5147	26.4006	28.2813	25.922	21.2733	24.6624	23.97	21.7426	20.1873	21.165	23.796	30.4633	16.3434
Emc2	0.520113	0.0259398	24	6	2.89638	48.6169	44.5779	45.055	44.5003	52.9868	46.3777	46.2332	46.2529	49.0006	42.8063	44.5774	48.5967	43.5818	41.7951	38.8289	47.9464	33.375	39.2782
Hnrnpl	0.520113	0.0259398	24	4	2.88238	65.1852	71.2636	67.339	70.3386	74.1924	71.4423	82.1472	67.4219	66.2281	66.1438	65.0567	63.9578	63.3002	60.2968	66.8701	70.1161	75.2768	66.5906
Gng11	0.520113	0.0259398	24	4	2.8449	28.0668	26.6366	29.4616	30.5419	30.2826	29.3845	26.6244	32.3539	27.3308	22.1329	24.661	23.886	19.5858	22.7263	22.8484	32.3275	33.4148	28.3306
Ola1	0.520113	0.0259398	24	12	2.69082	41.4144	38.4359	42.3782	42.6915	42.4075	44.5329	33.585	44.813	47.8365	44.8615	44.5225	48.2936	45.7412	46.4741	47.8433	43.5458	33.4589	41.8923
Atn1	0.520113	0.0259398	24	18	2.67145	23.8884	25.1588	24.9808	26.6522	24.4192	30.2121	22.763	26.5807	24.6559	28.1972	27.6955	28.0139	27.8665	33.9915	34.4816	27.9045	29.1498	30.3083
Sumo3	0.520113	0.0259398	24	12	2.46794	53.5601	64.4016	62.1538	60.5626	62.664	65.4037	63.8566	65.2473	71.7509	68.1264	69.3213	71.3837	63.782	57.7285	62.8555	62.5813	60.3664	63.8773
Ggt7	0.520113	0.0259398	24	12	2.42128	29.2483	33.0174	32.482	36.6234	35.7984	41.2169	38.2034	38.6596	35.9001	43.0818	40.7377	39.2226	34.1754	35.3209	35.7801	30.3317	44.3439	31.7182
Chd5	0.520113	0.0259398	24	16	2.34957	28.3373	27.9515	29.4193	31.4888	29.1027	32.2133	26.5806	29.573	28.3465	31.2562	32.6541	32.6745	32.1951	37.1955	34.5601	31.8977	31.6601	31.9868
Zbed5	0.520113	0.0259398	24	6	2.34646	18.995	23.8592	21.5649	20.5805	27.0779	23.0011	26.2301	20.0538	22.4093	23.1032	19.7035	18.9742	16.8216	15.6501	17.9038	20.4097	25.8893	17.8415
Mdp1	0.520113	0.0259398	24	8	2.10421	24.0078	27.88	26.0298	27.9045	28.5397	30.967	29.0056	28.1341	28.5935	26.6559	27.5243	29.7239	25.7451	23.9745	24.8826	25.6878	36.4881	22.7084
Ufsp1	0.520113	0.0259398	24	8	1.97856	18.1138	21.2622	20.1499	19.9612	24.0896	25.1569	24.4592	23.3122	20.9641	24.0603	20.7291	20.8353	19.9452	19.6435	19.7969	18.76	24.0376	19.5511
Xpo1	0.520113	0.0259398	24	0	1.91852	23.9276	16.5826	17.5146	16.068	15.782	12.9244	13.41	11.0065	13.3358	14.741	12.6828	11.9922	17.2794	17.5617	12.2524	14.9656	15.1666	16.4707
Cops7a	0.520113	0.0259398	24	12	1.91251	55.1798	65.7289	66.5889	66.8379	66.9816	72.8611	65.9093	74.6737	66.9261	76.8745	68.0223	72.0786	60.1992	67.4541	70.5386	65.3176	66.885	64.1058
Tmem5	0.520113	0.0259398	24	8	1.90099	18.7542	19.39	19.269	20.8101	24.4717	20.81	19.2358	22.0151	21.5541	21.0705	20.877	21.4211	18.1216	18.0062	19.2957	21.4743	16.1127	17.7786
Ppm1b	0.520113	0.0259398	24	14	1.82108	35.0191	34.5511	35.4866	33.9187	34.1564	35.8656	30.8001	39.1963	38.2643	40.2652	37.9091	39.815	36.6107	39.1141	34.2124	36.3801	36.5387	37.3579
Mrpl16	0.520113	0.0259398	24	8	1.78226	20.7882	23.6375	24.5604	24.0534	26.158	26.1668	26.8506	25.3435	24.0414	22.9601	24.5087	25.4148	22.0931	21.8706	22.6114	26.1359	21.5526	19.6212
Aifm3	0.520113	0.0259398	24	8	1.71898	17.142	19.8634	17.8686	20.2996	17.6439	21.9824	22.3708	20.3446	20.5079	20.0606	18.6558	19.6342	17.5347	16.984	18.419	17.5485	25.3297	16.293
Nrxn3	0.520113	0.0259398	24	22	1.65873	40.8874	33.2102	32.7561	32.702	32.9473	34.2078	30.7087	28.1496	30.8132	32.5799	29.2765	31.8134	35.0011	34.7853	28.104	30.8969	34.9257	36.4196
Plat	0.520113	0.0259398	24	4	1.6277	11.4414	12.619	11.3707	13.6327	11.9042	11.1771	7.58735	10.793	11.3125	9.08946	9.30203	9.10094	9.11686	8.54941	9.60228	9.00421	5.6274	9.29649
Nelfe	0.520113	0.0259398	24	6	1.62253	18.0282	23.5217	17.2145	22.0573	25.6355	26.4278	24.4162	24.0692	25.2959	24.8276	23.6092	22.9694	19.2618	16.8314	20.3395	20.91	23.3259	18.0755
Mvb12a	0.520113	0.0259398	24	12	1.61468	13.3816	18.9841	14.3211	16.8299	17.51	19.2409	19.884	17.2093	19.4022	21.4912	21.1926	21.5244	17.3205	16.7159	17.3006	16.6331	22.1015	14.9936
Gria3	0.520113	0.0259398	24	20	1.61242	17.3495	12.5714	16.5859	13.5585	12.0923	12.5354	12.5901	12.7391	11.8568	14.7408	13.8947	13.5186	15.7652	16.5395	14.0401	15.4944	14.3069	14.9589
Fem1b	0.520113	0.0259398	24	20	1.58321	29.5831	28.8658	27.6917	27.5814	26.8401	26.7456	24.0569	25.502	28.5282	26.8889	27.1518	28.1524	31.0562	31.7902	29.0791	28.5724	24.4322	31.6333
Bbip1	0.520113	0.0259398	24	4	1.49539	18.0847	15.4005	16.109	15.9193	17.3928	13.9195	17.6177	14.9289	15.1915	13.3897	13.7334	14.5073	14.0842	13.2218	12.4511	15.6253	15.6753	12.3223
Plekha1	0.520113	0.0259398	24	16	1.48259	23.0447	21.9998	20.8229	20.0688	18.1061	18.4364	20.1345	21.7403	21.9093	24.0113	22.9973	23.8489	24.2767	24.2644	21.427	19.6262	18.4854	23.4268
Hsf1	0.520113	0.0259398	24	22	1.46463	15.0904	18.389	15.1116	14.6644	15.4176	16.118	14.9703	12.9347	11.6223	13.5049	13.2658	13.8017	15.006	16.9052	18.4223	16.4189	16.3248	14.2408
Pspc1	0.520113	0.0259398	24	10	1.46201	16.9603	18.5391	18.5155	20.5831	19.1747	22.0089	17.4636	23.5972	22.0398	21.2019	19.4351	20.0989	20.1863	19.158	18.9424	20.2972	13.6016	17.7209
Grpel1	0.520113	0.0259398	24	10	1.45671	13.5697	16.943	16.3187	16.9595	17.833	17.5593	16.4426	18.839	19.6027	17.0202	18.2334	18.3614	15.7729	15.3421	16.0993	19.1584	14.992	14.3074
Sugp1	0.520113	0.0259398	24	10	1.44123	16.9785	19.6018	18.0624	19.28	18.7764	21.64	23.8002	21.6367	20.5501	19.9205	19.7755	20.4448	18.47	17.5423	18.4736	19.341	20.7925	17.3055
Smim14	0.520113	0.0259398	24	6	1.39717	40.4376	42.1854	41.2565	43.1283	41.5618	41.1959	40.1412	38.5899	42.4135	41.8304	39.3978	42.1161	38.2097	38.111	37.0114	38.8677	37.7293	40.9966
Tmem98	0.520113	0.0259398	24	4	1.36781	8.55504	10.4372	10.4805	9.46492	10.9027	9.38745	9.83209	10.3012	10.0233	8.36682	9.10272	6.77906	6.74559	7.39553	7.71006	7.35233	9.45725	11.2029
9130401M01Rik	0.520113	0.0259398	24	6	1.29563	20.1879	24.788	24.1536	22.8605	26.2056	24.6507	24.6232	23.9758	22.5537	22.8184	21.8393	23.6795	22.1512	20.4185	21.495	23.5549	21.9136	21.2318
Them4	0.520113	0.0259398	24	0	1.28184	18.7995	18.6285	18.9431	14.8388	16.2887	15.2901	13.4801	13.9256	16.4958	13.9981	14.1071	14.8093	17.7678	15.0713	15.7036	18.1105	13.7893	15.9418
Rap1gap2	0.520113	0.0259398	24	18	1.27548	18.1764	17.1515	19.8051	19.9881	17.8759	19.5336	13.3972	19.539	20.8277	20.5337	20.5203	19.8793	20.8803	22.0124	22.0331	20.8058	15.4896	20.8564
Ndel1	0.520113	0.0259398	24	14	1.16001	36.2035	38.8329	37.3205	39.2264	38.9785	40.2912	33.5393	39.9072	40.4132	40.6503	41.3408	41.9178	39.9214	41.5636	40.7623	42.8465	33.3291	40.629
Kpnb1	0.520113	0.0259398	24	18	1.15251	33.4942	33.5624	34.4142	34.428	32.895	33.8203	28.7406	34.2966	36.9161	35.0607	34.4908	34.6579	37.4822	38.9289	37.5185	35.6035	28.7321	35.7179
Gas7	0.520113	0.0259398	24	22	1.14304	20.8662	21.1916	26.344	21.9986	18.2054	21.4488	20.6274	21.1007	20.5769	20.9559	19.1323	20.6977	22.0955	22.933	22.0178	21.75	22.4645	24.6828
Rassf8	0.520113	0.0259398	24	16	1.13015	4.90742	4.73979	5.86433	5.17666	3.67838	5.11532	2.4034	5.33928	6.03293	6.12892	6.75485	6.76991	6.00794	7.63121	7.229	6.23332	2.65435	8.27581
Ipo9	0.520113	0.0259398	24	18	1.1156	23.1916	22.1067	22.4623	21.4533	19.272	19.8064	26.8648	21.5678	18.7284	20.0122	21.0253	20.7921	23.4279	25.9819	27.1319	24.2794	22.8601	23.3529
Dnajc17	0.520113	0.0259398	24	6	1.08258	9.62066	13.1462	13.2294	12.9957	13.0108	13.8561	13.5156	15.2054	14.5784	12.3251	12.6101	12.3166	11.3511	10.4407	10.94	12.9034	13.4721	11.384
Micu2	0.520113	0.0259398	24	4	1.04885	16.639	17.0086	17.3272	17.448	19.0133	16.9705	15.1415	14.3823	17.7856	15.5047	15.338	15.1799	16.7374	14.2578	14.1431	16.75	14.8321	16.65
C2cd5	0.520113	0.0259398	24	22	0.995373	12.6555	12.1977	11.6423	10.2885	10.8751	9.83311	13.968	9.38996	9.54087	10.3429	9.86843	10.1335	11.4355	10.7253	11.1652	11.2761	13.5952	10.635
Dmrtc1a	0.520113	0.0259398	24	8	0.993018	7.12766	5.41316	5.30293	7.27627	6.43962	8.08927	8.29002	6.0805	7.87517	8.13383	6.49706	5.97111	6.42625	5.7335	4.73751	5.29952	6.7942	4.70543
Ppapdc1a	0.520113	0.0259398	24	22	0.980686	10.5048	12.9801	9.72913	10.906	11.8257	9.70674	8.97989	9.58179	10.9091	10.3988	11.1412	10.5279	10.3169	11.8816	11.9148	13.0801	16.0892	12.2539
Sytl2	0.520113	0.0259398	24	10	0.96402	9.03347	7.36211	7.96055	9.31363	7.61939	7.93349	9.43862	11.2757	9.03449	9.37408	9.42165	9.11469	7.79447	9.07711	6.88434	7.86671	7.96643	7.67116
Zmat3	0.520113	0.0259398	24	18	0.952544	13.002	11.5823	14.109	13.5993	12.2547	12.9147	10.7466	12.2968	13.2877	13.1195	13.538	14.0154	15.5036	16.173	13.8139	13.4935	13.1892	14.6421
Samd10	0.520113	0.0259398	24	10	0.939533	10.4455	11.1533	10.2831	12.2764	11.6896	12.765	12.2732	11.8154	11.9775	12.9009	11.9555	12.382	11.2107	11.3647	10.6268	11.5407	11.8225	9.65462
Ulk1	0.520113	0.0259398	24	16	0.91839	12.9154	13.2514	13.98	14.0813	13.2546	14.8789	11.7731	14.0747	14.0655	15.3745	14.5534	14.3512	16.0077	16.0953	16.7882	14.2396	13.4721	13.9772
Psmf1	0.520113	0.0259398	24	10	0.918107	9.77504	10.5485	10.6615	11.7588	12.285	12.8172	11.6611	12.4202	13.5212	11.9599	11.9983	11.3812	11.7487	10.9699	10.5252	11.3575	10.558	11.4337
Pias2	0.520113	0.0259398	24	18	0.907501	14.1609	12.9567	14.5874	13.879	12.8072	12.8453	10.8386	13.2927	14.4393	14.1173	14.6059	16.2798	15.1624	16.9973	14.5182	14.7635	11.2173	14.4883
Psen1	0.520113	0.0259398	24	20	0.886005	17.8554	17.7379	18.2537	17.1661	18.2849	17.4805	14.6354	16.8054	16.4674	16.2735	17.7958	17.7306	18.2659	19.3711	19.4942	19.0045	13.568	18.3553
Dnajc28	0.520113	0.0259398	24	22	0.877682	5.79263	5.95043	6.08578	4.39712	4.73232	4.24998	3.38595	4.06879	4.64483	4.17678	4.84644	4.5514	6.00981	5.56422	4.94352	6.16748	3.37991	5.04076
Prrc2c	0.520113	0.0259398	24	18	0.872393	14.1914	11.0473	10.3674	10.9791	9.44108	9.5983	9.74898	9.62985	9.67781	11.0308	11.0978	10.0718	12.9755	14.3261	12.4905	10.8636	8.39742	11.8709
Rapgef1	0.520113	0.0259398	24	16	0.867761	12.3641	12.5644	13.5808	13.0194	11.2112	13.2887	11.7032	13.4588	12.9187	14.4127	13.4822	14.484	12.5728	15.19	15.2092	13.1743	13.9263	13.3367
Dlx1as	0.520113	0.0259398	24	20	0.858498	12.3501	11.5555	11.549	10.259	11.7869	12.1173	11.6367	9.80548	10.1503	11.9951	11.0137	11.4842	13.001	13.4236	10.7606	12.2773	13.1667	12.7688
Kptn	0.520113	0.0259398	24	6	0.82583	10.2107	13.939	13.246	13.1702	14.053	15.2134	14.3276	14.0542	12.8863	12.8464	12.9784	13.5423	11.519	10.8252	11.696	12.0799	14.8373	12.2332
2810006K23Rik	0.520113	0.0259398	24	0	0.791542	7.71122	8.68502	9.58503	8.01309	8.85227	9.21058	5.24339	7.13377	7.50513	7.53102	7.04607	7.66945	8.07311	7.86639	8.73346	9.28073	7.71252	8.63977
Setd8	0.520113	0.0259398	24	20	0.747723	9.59424	10.5388	10.5152	9.36639	8.63788	8.9488	8.89253	10.043	8.73678	8.97011	10.1524	9.20625	9.69758	10.9272	10.9525	9.78196	10.4336	9.78836
Phlda1	0.520113	0.0259398	24	22	0.73141	8.41148	9.438	10.1312	7.61544	7.63563	8.06233	7.87878	6.83107	6.14009	7.78505	6.87049	7.40596	7.77846	8.09281	8.48499	7.15107	9.25781	7.90486
Cbr4	0.520113	0.0259398	24	6	0.72622	10.1126	10.0444	10.1157	9.71166	10.5672	10.7618	9.33791	10.4068	11.0473	9.05067	10.4181	10.0373	9.48167	8.68726	8.08094	10.1503	7.93135	8.96437
Nufip2	0.520113	0.0259398	24	20	0.725166	7.86838	5.66153	5.61005	4.63715	4.9627	4.30943	4.6228	4.29419	4.83816	6.38498	4.97676	4.90697	6.65933	6.76344	5.15863	4.80334	5.67675	5.83155
Dvl3	0.520113	0.0259398	24	16	0.72412	3.87139	4.26205	4.0116	4.02086	3.10864	4.01103	3.38682	5.005	3.97799	4.98475	5.24486	4.73931	4.41088	6.63583	6.09261	4.47444	3.73878	5.53676
Lpin2	0.520113	0.0259398	24	18	0.72238	17.224	15.4342	16.0516	15.9003	14.1414	15.2881	13.3024	15.9579	15.2622	16.3718	16.4177	16.4077	16.1335	18.4637	17.9719	17.3853	13.8419	16.3097
C030023E24Rik	0.520113	0.0259398	24	22	0.720662	4.44862	3.05159	2.2604	2.0015	1.91988	1.61047	3.56017	2.10412	1.27347	2.28808	1.47277	1.70049	2.73291	2.76679	2.28068	2.96969	5.82266	2.8136
Ythdf1	0.520113	0.0259398	24	20	0.704773	14.5181	14.1809	14.0038	13.1842	14.0482	13.3538	11.7237	12.5622	13.5167	13.2305	13.5577	13.6911	15.2523	15.1745	13.719	13.5573	14.8586	13.6141
Tmem183a	0.520113	0.0259398	24	22	0.699116	23.5766	24.0257	21.7995	23.1309	22.0778	22.978	21.9606	20.6489	21.7647	23.6258	21.7876	22.4412	22.2141	22.4747	21.9489	23.2888	24.9539	24.6799
Ric3	0.520113	0.0259398	24	12	0.661216	20.6131	19.2099	20.1298	21.1596	20.9301	20.6284	17.6314	21.6301	22.0947	21.4046	21.9644	22.2827	20.5719	21.1701	19.7449	20.6935	16.3501	20.4671
Sf3a1	0.520113	0.0259398	24	18	0.655629	13.9108	15.6595	15.2024	13.6439	14.8563	15.4257	14.0459	13.6902	14.842	14.3662	14.0707	14.3011	17.063	17.1619	18.2348	15.7692	14.8422	15.6207
Mfhas1	0.520113	0.0259398	24	18	0.645857	7.33593	6.40103	6.74896	6.09759	6.51767	6.70912	5.30989	6.14196	6.54262	7.06165	7.54208	7.60237	7.31441	8.49752	7.86018	6.81617	6.09264	7.36651
Tagln	0.520113	0.0259398	24	6	0.643842	1.61027	5.13446	2.1569	3.36037	2.52219	1.99269	3.22918	1.90372	2.32891	2.50767	1.34499	1.79887	1.34251	1.24781	1.40854	0.822133	3.21999	1.50479
Mkl2	0.520113	0.0259398	24	18	0.641388	12.5183	10.7737	12.6678	10.6983	8.58617	8.87499	9.88437	9.26014	10.3986	10.3768	10.1672	9.92409	12.2948	12.2063	13.2016	10.5899	10.7179	11.6881
Gle1	0.520113	0.0259398	24	16	0.612425	14.8413	16.9991	17.3729	16.5019	16.5415	16.612	17.0633	17.1735	17.6205	16.7598	17.5588	18.9952	17.4656	17.7845	18.927	18.5077	17.6654	16.2549
Tmem63c	0.520113	0.0259398	24	18	0.603544	8.77275	8.21278	7.53905	8.26757	7.0711	8.30899	7.72771	8.16756	8.63904	8.94861	8.42844	8.23506	8.84293	9.46542	10.2928	9.40904	7.74253	9.63953
Prex2	0.520113	0.0259398	24	20	0.590632	5.32578	4.29104	5.50665	4.49513	4.33731	3.25976	2.7443	4.23864	4.6407	4.49748	4.65281	4.50802	4.88624	5.17513	5.16868	5.65426	3.57958	6.31609
Tti1	0.520113	0.0259398	24	20	0.590441	5.71478	5.38652	4.81157	5.39601	4.82625	5.08874	3.42927	4.80212	4.18459	5.19899	4.65956	4.82426	5.60673	5.83918	6.3183	6.11291	3.77919	5.99792
Fmnl2	0.520113	0.0259398	24	20	0.583809	7.65072	6.09903	6.73269	6.59881	5.94505	5.38208	5.10496	5.90706	6.10935	6.88664	6.18239	6.6931	6.91414	8.3241	6.65298	7.00029	5.74368	7.66501
Mark1	0.520113	0.0259398	24	20	0.577141	13.5414	13.7643	15.0421	13.7092	13.0663	14.7259	12.4485	13.5571	12.7448	14.219	13.6031	14.9001	14.2126	15.0325	14.5072	14.4206	15.1024	14.4777
Nip7	0.520113	0.0259398	24	10	0.572495	7.68302	9.86114	9.05922	8.59836	9.06196	9.08791	9.70742	9.4801	10.3139	8.82042	9.21102	9.67063	8.56567	7.50523	8.50475	8.86711	7.33038	8.61898
Taf5l	0.520113	0.0259398	24	10	0.571547	5.57484	5.96408	6.0992	6.38313	6.4246	6.71032	6.27771	6.78108	6.6136	7.37602	6.73901	6.69308	5.6356	5.61145	5.78419	6.42061	5.5341	6.0195
Wdr73	0.520113	0.0259398	24	8	0.568867	10.1538	10.4752	10.7736	10.9648	11.4113	10.9584	10.8282	11.3648	11.5575	11.6683	10.8058	10.6246	10.5738	9.48504	10.1603	10.4235	11.5916	9.02346
Rdh5	0.520113	0.0259398	24	6	0.560396	3.7378	5.59362	4.43146	5.1858	5.77731	7.47353	3.73994	5.48485	6.11416	5.39717	4.63764	5.38446	3.38585	3.13863	4.42407	3.86013	4.69233	4.9252
Srfbp1	0.520113	0.0259398	24	18	0.54211	8.63685	7.65321	8.75817	7.98573	8.35278	8.43121	6.89709	8.63087	8.47788	8.17855	8.45682	8.69984	9.78941	9.65931	11.099	9.19787	5.01849	9.24723
Pak2	0.520113	0.0259398	24	22	0.533463	10.328	9.76462	9.80054	9.78618	9.55201	9.32335	6.99892	8.65448	9.6875	9.09106	9.63826	9.23894	9.89568	10.8979	9.9046	10.2693	8.25787	10.9383
Pomt1	0.520113	0.0259398	24	0	0.5319	5.14924	5.31181	4.76226	5.87053	5.13156	5.26898	4.83122	4.51676	4.33377	4.14621	4.58511	4.4982	4.47964	4.33991	5.00059	5.23939	5.5147	5.22679
Amer2	0.520113	0.0259398	24	18	0.530005	3.88626	4.17767	4.39073	3.00143	2.55001	2.87101	1.47922	2.88836	3.1436	3.16308	3.8897	3.50719	3.9188	5.12061	5.33293	3.74081	2.41331	3.91684
Fubp3	0.520113	0.0259398	24	12	0.524291	7.78626	6.83085	7.36915	8.24945	7.13344	7.8439	8.57272	8.22947	9.23984	8.93709	8.62987	8.63611	8.13588	7.36975	7.23984	8.19563	6.87142	8.72951
Aak1	0.520113	0.0259398	24	18	0.515976	14.3181	11.8029	11.8987	12.0319	10.7064	10.904	11.8665	12.3183	10.8463	12.5326	12.0059	11.7482	12.6283	13.8561	12.4159	12.2802	13.0151	12.7934
Extl1	0.520113	0.0259398	24	14	0.513713	4.86305	5.48934	6.15981	5.63686	5.00556	6.22921	4.56964	6.01059	6.63486	6.86546	7.40961	6.89575	5.5029	7.08427	7.3113	5.83541	6.75704	6.58217
Xrn2	0.520113	0.0259398	24	10	0.513501	11.5609	11.1597	10.1677	11.4332	10.6569	11.6916	10.4594	12.1965	12.2871	11.8695	11.5055	11.8773	11.4388	11.0945	10.9937	11.2368	7.96014	9.89061
Tdrp	0.520113	0.0259398	24	22	0.511634	10.0841	11.139	9.98811	9.37616	9.80124	10.3434	8.39539	8.02671	9.17584	9.55436	9.6111	9.0483	10.0707	9.87704	10.635	9.47424	10.204	9.69091
Rnf19a	0.520113	0.0259398	24	20	0.499889	7.15539	6.06467	6.49902	5.723	5.37078	5.80651	5.44806	5.75604	6.09238	6.16621	6.21251	5.96779	6.86416	6.51346	6.22909	6.53033	5.26194	7.23659
Aaas	0.520113	0.0259398	24	8	0.489983	6.11407	7.71127	6.66383	7.96344	7.77638	7.76165	8.39701	7.90745	8.17676	7.36161	7.28059	7.48051	7.08344	7.10672	8.51284	7.48503	5.72257	7.17816
Iqsec2	0.520113	0.0259398	24	18	0.487578	7.31475	7.19467	8.57572	7.80827	6.3027	7.62703	7.75207	7.88618	7.18596	8.26489	7.94209	7.79947	8.1834	9.5463	9.88914	7.51446	8.5905	7.83218
Fam53c	0.520113	0.0259398	24	18	0.485924	13.2105	13.306	13.6492	11.8683	11.2785	13.2426	11.0153	12.8585	13.2865	13.9737	13.4945	13.452	13.54	14.7304	15.4551	11.5384	13.1935	13.6098
Aff3	0.520113	0.0259398	24	18	0.477	6.89634	6.22924	6.33701	7.04791	6.14883	6.50486	5.21596	6.43498	6.21621	6.44814	6.52728	6.48843	7.13392	8.10132	7.51747	7.09993	6.37965	7.92173
Idua	0.520113	0.0259398	24	0	0.475706	4.65984	4.55769	3.50008	3.83708	4.34998	4.15999	5.23645	3.63701	3.59212	3.47696	3.41168	3.47258	3.8791	3.60571	3.48688	4.26487	4.97231	3.96564
Nup98	0.520113	0.0259398	24	22	0.467207	6.27857	6.00938	5.74502	5.68313	5.48956	5.51449	5.09738	5.42893	5.22595	5.15453	5.23422	5.54037	5.8829	6.65753	6.15029	6.26847	4.16665	6.02345
Aven	0.520113	0.0259398	24	22	0.44827	6.36735	7.06013	7.15029	6.01129	7.14807	6.72344	6.62809	6.37413	5.60401	5.77822	6.28204	6.44313	6.41217	6.56749	7.12022	7.15272	8.49397	6.92708
Otud7b	0.520113	0.0259398	24	16	0.444784	5.84561	5.6488	5.7502	6.05494	5.08386	5.40624	5.26776	6.32258	6.3352	5.92358	6.77483	6.46798	5.93533	7.51591	6.47463	5.8539	5.41087	7.3355
Ccl25	0.520113	0.0259398	24	10	0.434609	3.11595	3.8979	4.99305	4.54371	4.55461	5.2079	5.1122	5.01007	5.51018	4.70174	4.62906	4.93585	4.87451	3.9473	4.32086	4.64891	4.36978	4.05258
Adora2b	0.520113	0.0259398	24	12	0.388209	2.39482	2.41829	2.50524	2.9856	2.50869	2.59049	2.47443	2.90744	3.70132	3.37736	3.30509	2.85399	2.97698	2.81337	3.6519	2.82237	1.82745	2.73783
Tmem81	0.520113	0.0259398	24	8	0.386519	1.88646	2.19441	2.27296	2.1866	2.37244	2.76571	3.00542	2.60424	2.72413	2.58657	2.79898	2.40102	2.04076	1.58942	1.83823	2.29216	2.55466	1.79054
Cwc22	0.520113	0.0259398	24	6	0.356078	5.17947	5.66944	5.03203	5.80062	5.60712	5.78577	5.18685	5.70683	6.23178	4.87765	5.52935	5.70697	4.89402	4.81506	5.16587	5.6912	4.15908	5.05578
Dyrk2	0.520113	0.0259398	24	18	0.351722	1.70893	1.51769	2.07274	1.78101	1.30475	1.56546	1.21923	1.67491	1.99587	2.05984	2.2301	1.87433	2.1938	2.56309	2.1623	2.36129	0.814406	2.17232
Rnf216	0.520113	0.0259398	24	18	0.350746	9.09641	9.73325	9.75054	9.35809	8.56178	9.24757	7.20081	8.58024	9.27524	9.86025	9.33648	8.75281	9.53428	11.3516	10.4741	9.46188	9.47974	9.57839
Mtrr	0.520113	0.0259398	24	20	0.348816	3.39675	3.76139	3.98415	3.35931	3.24789	3.19407	2.57561	2.71502	2.90822	3.58965	3.33525	3.40152	3.68514	3.85632	3.9965	3.7958	2.79315	3.35362
Spaca6	0.520113	0.0259398	24	14	0.343866	1.61243	1.15762	0.544044	1.00824	1.28654	1.31315	1.96063	1.9819	1.16463	2.14091	1.83557	2.09873	1.61038	1.51591	1.58233	1.43785	2.34485	1.42888
Umps	0.520113	0.0259398	24	0	0.337976	5.53218	6.40555	6.27526	5.69251	5.85846	5.79716	5.19301	6.07969	5.32022	5.25816	5.30431	5.38007	5.4569	5.44029	6.95536	7.13941	5.56831	5.89545
Cdh5	0.520113	0.0259398	24	0	0.328454	1.5036	2.07678	1.42196	1.29521	0.962664	0.75257	1.46654	0.668998	0.333186	0.626307	0.694398	0.707494	0.688773	0.823189	0.969342	0.534911	1.42178	0.969503
Pinx1	0.520113	0.0259398	24	8	0.318064	3.31158	3.54192	3.87765	3.62722	3.75999	3.68745	4.33659	4.85983	3.89091	3.45547	3.21521	4.02107	3.86354	2.81517	3.96264	3.23764	2.44051	3.12395
Mks1	0.520113	0.0259398	24	2	0.317215	3.57916	3.62469	2.73423	2.75542	3.09436	3.16062	4.63247	2.48653	2.62351	2.52307	2.53957	2.46429	2.27709	2.54206	2.63996	2.9387	2.91199	2.42564
Zfp27	0.520113	0.0259398	24	16	0.316748	4.43852	4.64284	4.52246	4.21399	4.14562	4.92269	4.36023	4.88277	4.71799	5.14179	4.90261	5.25527	5.5543	5.32176	4.68179	4.9175	3.40715	4.80732
Pdgfrb	0.520113	0.0259398	24	2	0.312075	2.25219	2.95412	2.56446	2.76379	2.24928	2.43204	2.39963	2.2587	1.92767	2.0803	1.9396	2.04463	1.83993	2.16939	2.23153	1.98691	3.18445	2.67427
BC068281	0.520113	0.0259398	24	18	0.309486	2.12304	1.75952	2.27981	1.91616	1.60995	1.41953	0.807862	1.95209	1.43203	1.57344	2.11381	2.1675	2.1858	2.58044	2.29108	2.38977	0.863257	2.16972
Hcrtr2	0.520113	0.0259398	24	18	0.308016	1.67753	1.34732	1.38021	1.09601	1.37509	1.42351	0.770303	1.53134	1.35732	1.96694	1.42061	1.89303	1.52571	2.28152	1.65753	2.12789	1.64307	1.80922
Zfhx4	0.520113	0.0259398	24	20	0.294397	2.91972	2.12873	1.9362	2.10152	1.83831	1.81183	1.63915	1.52528	1.94027	2.07578	1.88741	1.85124	2.64177	2.37268	2.32701	2.12621	1.84769	2.39221
Tek	0.520113	0.0259398	24	0	0.292744	1.67168	1.97748	1.18819	1.23571	1.09553	0.99078	1.87712	0.481027	0.423578	0.605684	0.683807	0.697733	0.838838	0.913296	0.883552	0.747261	1.26778	0.837581
Fancg	0.520113	0.0259398	24	18	0.29188	3.45896	3.27326	3.22724	2.79695	3.30612	3.18916	3.59181	3.08906	2.8269	3.58716	3.50184	3.60561	3.70561	3.92084	3.834	3.25602	4.46032	2.97588
Otub2	0.520113	0.0259398	24	20	0.284709	5.2744	5.16158	5.84744	5.08103	4.87173	5.49438	3.81581	5.2042	4.87804	5.30142	4.92216	5.39903	5.34296	5.63349	5.4145	5.66776	5.17478	5.85059
Uspl1	0.520113	0.0259398	24	16	0.276267	11.0265	10.5422	10.725	9.98617	9.94503	10.8213	10.4078	10.4722	11.665	11.0301	10.7985	10.8371	11.7647	11.5067	11.8852	10.7075	10.7963	10.3054
Fbxl20	0.520113	0.0259398	24	18	0.258844	5.76313	5.28658	5.42371	5.60738	5.29914	5.11727	5.34074	5.23979	5.39187	5.91098	5.75738	5.53777	5.85429	6.06764	5.91558	5.66994	5.14696	5.54492
Asprv1	0.520113	0.0259398	24	12	0.25414	0.433332	0.375132	0.390816	0.328249	0.413729	0.758972	1.25308	0.945426	0.710768	1.04995	0.882727	0.882776	0.624889	0.678193	1.0149	0.586018	1.09222	0.578221
Grrp1	0.520113	0.0259398	24	6	0.252296	1.8575	2.32053	1.81324	1.91058	2.28604	2.58527	2.46393	1.55965	1.75563	2.15582	1.69685	1.78477	1.53858	1.2992	1.66658	1.20285	2.13312	1.70803
Cep95	0.520113	0.0259398	24	2	0.252013	3.39125	2.95477	2.60007	2.47489	2.72504	2.27664	3.52337	2.27649	2.17524	2.0531	1.99079	2.0672	2.58101	2.29453	2.15527	2.6709	2.28711	1.87883
Eef2k	0.520113	0.0259398	24	12	0.248633	3.84103	4.30414	3.98717	4.07415	4.46553	4.61202	4.66642	4.04974	4.81715	4.69373	4.77976	4.6055	4.16197	4.12731	4.65735	4.09616	4.1079	4.22168
Ppp2r3d	0.520113	0.0259398	24	4	0.233359	3.75322	3.74963	3.25468	3.85966	3.8323	3.89892	4.41012	3.5049	3.52815	3.73846	3.31325	3.33452	3.3749	3.04476	2.77091	3.55047	5.65751	3.50228
Btg2	0.520113	0.0259398	24	2	0.229477	2.98356	3.20174	3.77363	3.237	2.88238	3.26426	2.87721	2.3733	3.16835	2.67433	2.18356	2.4401	2.73422	2.64357	3.08398	2.84431	2.38844	2.5573
Adat1	0.520113	0.0259398	24	22	0.214204	2.35605	2.29734	2.34531	2.09895	2.14083	2.03697	1.89937	1.95084	1.56514	2.09764	2.04238	1.86545	2.32046	2.27588	2.49678	2.30739	1.94333	2.12689
Aoc2	0.520113	0.0259398	24	22	0.212422	1.38543	1.18486	1.14916	0.842772	1.02266	1.08078	1.34013	0.844576	0.541782	1.00102	0.868589	0.712237	1.05417	0.842528	1.30143	1.15073	1.66998	1.21513
Thsd7a	0.520113	0.0259398	24	20	0.210173	2.41492	2.19613	2.41357	2.2146	2.11769	1.93217	1.62259	2.10362	2.08717	2.23984	2.09909	2.17028	2.60424	2.52224	2.16904	2.437	1.53629	2.63841
Cgnl1	0.520113	0.0259398	24	2	0.20866	1.61423	2.25094	1.84528	1.86578	1.35699	1.39018	1.58654	1.32014	0.837081	1.02864	1.33633	1.13219	1.20751	1.49393	1.4719	1.38776	1.50975	1.16613
Dzip1l	0.520113	0.0259398	24	16	0.204113	4.11683	4.14842	3.70127	3.46664	3.31529	3.59752	4.18012	3.61822	3.36658	3.88618	4.12842	4.30542	4.2064	4.25745	4.95315	3.14775	3.74472	3.65884
Dbil5	0.520113	0.0259398	24	10	0.201094	0.802227	1.04072	0.89649	1.53369	1.27136	1.4396	1.16672	1.3396	1.16985	1.23274	1.57429	1.14703	1.25146	1.15082	1.07053	1.07047	0.928289	0.974738
Zfp408	0.520113	0.0259398	24	10	0.199864	2.32358	2.74098	2.52328	3.03228	2.68663	2.82251	2.95189	3.1471	2.80593	3.11881	2.86352	2.84669	2.77371	2.65711	2.72915	2.533	3.07846	2.53784
Dock5	0.520113	0.0259398	24	22	0.190159	1.14812	1.03209	1.11642	1.04393	0.758558	0.792461	0.830296	1.01573	0.639622	0.853029	0.902915	0.814821	0.81773	1.33613	0.977353	1.08751	1.10249	1.42324
Fsip1	0.520113	0.0259398	24	6	0.187055	1.17468	1.14975	0.881737	1.28343	1.40093	1.7282	1.18553	1.20747	2.10124	0.981175	1.17012	1.15922	0.900674	0.874504	1.22595	1.241	0.281647	0.892244
Notch2	0.520113	0.0259398	24	20	0.178156	1.5768	1.72314	1.5813	1.7463	1.50519	1.36183	1.09992	1.25891	1.38628	1.44683	1.54287	1.40908	1.51398	1.99825	1.99295	1.74685	1.26112	1.75776
Col1a1	0.520113	0.0259398	24	2	0.168631	0.501778	1.3529	0.823599	1.12773	0.682065	0.824039	0.681644	0.427204	0.273055	0.560464	0.427687	0.482893	0.49193	0.612242	0.670527	0.674937	0.560765	0.665684
Pcdhac1	0.520113	0.0259398	24	18	0.168312	0.483138	0.294349	0.792004	0.462299	0.684136	0.447131	0.724627	0.726782	0.690678	0.666092	0.769668	0.624771	0.860001	1.07498	1.04452	0.928804	0.607407	0.863697
Zfand4	0.520113	0.0259398	24	10	0.164805	2.18429	1.68333	1.50552	1.99436	1.73709	1.74171	1.86543	1.89376	1.8654	1.95758	1.98701	1.81092	1.67265	1.84427	1.62233	1.50658	1.50073	1.57785
Sh3rf1	0.520113	0.0259398	24	18	0.163907	4.61681	4.32551	4.58358	4.52289	4.46453	4.48769	3.8643	4.46288	5.19563	4.5918	4.62672	4.55731	5.4761	5.61314	5.34916	4.73696	4.34929	4.68576
Tgif2	0.520113	0.0259398	24	6	0.161198	1.03135	1.22836	1.06799	0.992706	1.19531	1.29294	0.821046	1.08557	1.30086	1.00536	0.994378	0.730268	0.667191	0.926358	0.840022	0.854419	1.06105	0.948268
Vamp5	0.520113	0.0259398	24	4	0.153397	0.935187	1.43794	1.63729	1.22553	1.72934	1.6243	1.25813	1.09453	1.22424	1.2255	0.892304	1.15563	1.2183	0.789375	0.835224	1.39887	1.55819	1.05185
Slc44a5	0.520113	0.0259398	24	22	0.147142	2.5554	2.04287	2.22551	1.80625	1.81457	1.8379	1.93652	1.75436	1.7432	1.88476	1.75053	1.83478	2.25828	1.83735	1.85446	1.94906	1.91027	2.07601
Kif26a	0.520113	0.0259398	24	4	0.140339	1.53424	1.60815	1.49417	1.6493	1.3446	1.83319	1.4627	1.32913	1.32617	1.61807	1.25353	1.15781	1.22656	1.27096	1.34743	1.08426	1.46178	1.3043
Rab39	0.520113	0.0259398	24	22	0.134723	0.796398	0.759043	0.559351	0.646638	0.683006	0.388054	0.441309	0.507158	0.526152	0.588614	0.525141	0.485539	0.543296	1.01813	0.715668	0.753426	0.716805	0.641356
A730020M07Rik	0.520113	0.0259398	24	18	0.130421	0.376078	0.430154	0.3126	0.198767	0.424261	0.263992	0.503078	0.361103	0.149364	0.44805	0.602577	0.410078	0.623718	0.433885	0.393342	0.536078	0.653964	0.608704
Klhl35	0.520113	0.0259398	24	12	0.125753	0.314895	0.453287	0.51795	0.480381	0.768708	0.557906	0.651506	0.541905	0.668189	0.790899	0.8103	0.80336	0.998788	0.386255	0.472568	0.580612	0.531855	0.310786
Atp4a	0.520113	0.0259398	24	12	0.122147	0.365097	0.29848	0.244606	0.394006	0.291017	0.500157	0.487396	0.574117	0.667558	0.549695	0.619472	0.443302	0.524845	0.347412	0.428733	0.334418	0.578436	0.220909
Cldn14	0.520113	0.0259398	24	12	0.120852	0.418609	0.476965	0.4914	0.857413	0.197066	0.783073	0.571987	0.927574	0.700687	0.945147	0.935331	1.01397	0.794849	0.621999	0.251723	0.715881	0.598862	0.744595
Mall	0.520113	0.0259398	24	0	0.119759	0.383181	0.674052	0.715246	0.426989	0.38885	0.388649	0.215347	0.381291	0.257624	0.281059	0.233213	0.274605	0.336263	0.246137	0.468473	0.575641	0.527299	0.200245
Tspan11	0.520113	0.0259398	24	0	0.118991	0.331534	0.694281	0.643124	0.510701	0.546759	0.566977	0.200643	0.334864	0.29844	0.430451	0.305124	0.286147	0.398164	0.444743	0.450428	0.57189	0.398217	0.347253
Rhod	0.520113	0.0259398	24	0	0.118259	0.506818	0.881202	0.74444	0.590181	0.654072	0.351969	0.431879	0.351138	0.287303	0.349659	0.40663	0.367939	0.705442	0.431638	0.634398	0.449007	0.640057	0.534991
Irgm2	0.520113	0.0259398	24	2	0.117012	1.2902	1.52425	1.16806	1.2456	1.08363	1.19258	1.02755	0.635647	1.05965	0.946584	1.0271	0.632576	0.926022	0.981799	1.12598	0.912662	0.765976	0.984193
Etohd2	0.520113	0.0259398	24	2	0.111632	0.683544	0.74973	0.615897	0.629947	0.812902	0.455413	0.65129	0.593178	0.474507	0.378949	0.449014	0.482505	0.590497	0.390608	0.520853	0.528255	0.825895	0.632379
Zfat	0.520113	0.0259398	24	22	0.108491	1.21527	1.27052	1.17258	1.37788	1.18593	1.08755	1.06876	0.976154	0.871597	1.22064	0.916095	1.1146	1.22293	1.18938	1.4093	1.22219	1.44429	1.18915
Dhx58	0.520113	0.0259398	24	6	0.107207	0.476152	0.432141	0.614089	0.628275	0.85637	0.66606	0.758702	0.649831	0.542806	0.481912	0.525827	0.490887	0.490115	0.304062	0.179906	0.634575	0.654021	0.318015
Fadd	0.520113	0.0259398	24	4	0.102711	0.891935	1.13904	1.01877	1.43946	1.49951	1.35566	1.31589	1.31557	1.09803	1.00869	0.965189	1.2061	0.873515	0.868869	0.933843	1.26203	1.44414	1.23079
Zfp831	0.520113	0.0259398	24	20	0.0966332	0.524797	0.5022	0.726294	0.452037	0.36747	0.387046	0.588008	0.475669	0.285439	0.490117	0.370837	0.444829	0.522547	0.506117	0.581489	0.516581	0.671308	0.608623
Mmp2	0.520113	0.0259398	24	4	0.0943068	0.979797	1.11019	1.19325	1.39341	1.77632	1.40276	1.06284	0.935458	1.08323	1.14775	0.896087	0.904487	0.898209	1.05988	1.0168	1.21761	1.04403	1.16527
Rbm3os	0.520113	0.0259398	24	2	0.0895006	0.430979	0.48094	0.309171	0.370097	0.260188	0.427472	0.232998	0.193681	0.155128	0	0.370122	0.159231	0.1615	0.199038	0.231516	0.0949038	0.205526	0.314179
Wars2	0.520113	0.0259398	24	22	0.0887765	1.13772	0.969209	1.02331	1.01196	1.02705	0.717158	0.53059	0.946967	0.741097	1.00811	0.9246	0.918301	0.948557	1.03823	1.04385	1.07339	0.81144	1.16919
Spata3	0.520113	0.0259398	24	6	0.0880171	0.332767	0.304275	0.289365	0.414336	0.41535	0.504887	0.275627	0.34082	0.622529	0.370151	0.282757	0.221352	0.0796129	0.137006	0.289861	0.500446	0.288189	0.165216
Ppef2	0.520113	0.0259398	24	0	0.0833389	0.616654	1.06587	0.702099	0.377146	0.31778	0.520639	0.661646	0.236022	0.360061	0.464485	0.319216	0.20972	0.507525	0.498795	0.548825	0.64829	0.523409	0.378907
Epha1	0.520113	0.0259398	24	12	0.078561	0.0326425	0.0320465	0.0105015	0.150369	0.115996	0.00852418	0.0622241	0.228563	0.0737568	0.227098	0.177365	0.124882	0.0212687	0.225218	0.359078	0.0485017	0.0587264	0.0524782
Itpripl2	0.520113	0.0259398	24	4	0.0711335	0.842955	0.881645	0.733843	0.850787	0.690076	0.664231	0.570223	0.658526	0.789572	0.715606	0.664057	0.6104	0.564726	0.631795	0.582176	0.62461	0.721396	0.651482
Psrc1	0.520113	0.0259398	24	22	0.0623479	0.130228	0.25868	0.210874	0.188872	0.0357458	0.154605	0.172609	0.0795188	0.0211382	0.0680676	0.0894182	0.142165	0.215033	0.173319	0.0743461	0.213816	0.252497	0.17746
Osmr	0.520113	0.0259398	24	2	0.0613698	0.292168	0.409314	0.305767	0.273563	0.271837	0.281515	0.322524	0.190822	0.146422	0.199739	0.244091	0.15959	0.182482	0.204809	0.224957	0.199045	0.316485	0.271
Sp7	0.520113	0.0259398	24	2	0.0585895	0.433196	0.585746	0.621068	0.528226	0.448019	0.391733	0.457293	0.425726	0.467372	0.349778	0.350521	0.394194	0.37878	0.357828	0.382302	0.31541	0.434065	0.611071
Pde5a	0.520113	0.0259398	24	22	0.0583639	0.288119	0.395046	0.374586	0.268947	0.184505	0.151585	0.188142	0.15873	0.138465	0.196403	0.210998	0.247825	0.164023	0.250051	0.219659	0.200405	0.334756	0.281571
Cdca7l	0.520113	0.0259398	24	0	0.0547904	0.270432	0.259442	0.160868	0.119998	0.250418	0.174371	0.20582	0.152153	0.0941554	0.0968857	0.0850277	0.139867	0.176863	0.0696077	0.200152	0.247606	0.192753	0.246399
Olfr545	0.520113	0.0259398	24	22	0.0528668	0.100169	0.135559	0.174934	0.0392399	0.110614	0.0903237	0.0997492	0.0411501	0.0438857	0.0722011	0.0312902	0.0335347	0.181665	0.134006	0.0782269	0.161188	0.348967	0.0755287
Fbxo15	0.520113	0.0259398	24	6	0.0519336	0.144743	0.215935	0.140667	0.231025	0.178738	0.306567	0.273659	0.132818	0.211719	0.132982	0.215862	0.141088	0.0719202	0.123024	0.227852	0.0649052	0.131046	0.118799
Eci3	0.520113	0.0259398	24	0	0.0461345	0.207877	0.174975	0.199006	0.11465	0.240544	0.0815352	0.0329937	0.1341	0.142633	0.127276	0.0706487	0.0429719	0.175084	0.0749852	0.075579	0.170465	0.113487	0.144841
Lpp	0.520113	0.0259398	24	18	0.0447415	0.65451	0.673035	0.557347	0.487283	0.492162	0.521094	0.472915	0.538684	0.578427	0.644708	0.536189	0.564278	0.608889	0.733381	0.671299	0.565912	0.553378	0.650861
Ccl22	0.520113	0.0259398	24	8	0.041806	0.124529	0.123442	0.0201347	0.126229	0.170693	0.0985603	0.165152	0.133154	0.181827	0.146401	0.0284743	0.105696	0	0.0902467	0.0355088	0.111512	0.0643194	0.0847196
Twist1	0.520113	0.0259398	24	2	0.0409916	0.175363	0.232376	0.181715	0.122082	0.173201	0.296905	0.106144	0.107248	0.13675	0.147149	0.0643271	0.10245	0.11607	0.153129	0.0601797	0.146737	0.0544149	0.153345
B430319G15Rik	0.520113	0.0259398	24	6	0.0379059	0.220378	0.228583	0.299925	0.342911	0.325791	0.270195	0.306847	0.283924	0.392879	0.339655	0.269407	0.284268	0.160037	0.209008	0.10213	0.230908	0.246281	0.304604
5830418P13Rik	0.520113	0.0259398	24	12	0.0355101	0.0633903	0.0333867	0.0163661	0.0439594	0.0555466	0.0399768	0.11557	0.170188	0.0328427	0.144951	0.115508	0.0733816	0.0665849	0.0730654	0.0719947	0.0151109	0.104575	0.0548669
1700109K24Rik	0.520113	0.0259398	24	2	0.0322106	0.281753	0.189325	0.183842	0.164862	0.124198	0.0907881	0.126795	0.173188	0	0.12063	0.0786453	0.0560155	0.11394	0.111824	0.0982386	0.135587	0.0880387	0.126028
Foxn4	0.520113	0.0259398	24	10	0.0281337	0.00905325	0.0237287	0	0.0313003	0.128729	0.160959	0.0413876	0.0551458	0.0935722	0.018693	0.0574583	0.0260206	0.0354453	0.0172627	0.0511378	0.0107671	0.00931254	0.0097211
Treml4	0.520113	0.0259398	24	4	0.0231635	0.0327581	0.0218401	0.0427435	0.0957394	0.0543652	0.0698053	0	0.0605656	0	0	0.0151115	0.0160348	0.021807	0	0	0.0197169	0	0
Adad2	0.520113	0.0259398	24	8	0.0133086	0	0	0	0.0335952	0	0.0305843	0.0220149	0.0354505	0.0188212	0	0.0265088	0.0140487	0	0	0	0	0	0
Fcgbp	0.520113	0.0259398	24	10	0.010223	0.0243318	0.0316481	0.0187229	0.0471405	0.024783	0.0437585	0.0645798	0.0591223	0.0500939	0.0336885	0.0350258	0.0522638	0.0209669	0.0427941	0.0363416	0.032683	0.0299216	0.0413037
Padi3	0.520113	0.0259398	24	16	0.0096518	0.0174878	0	0	0	0	0.00914078	0.0133279	0	0.0112944	0.0180439	0.0475475	0.0167445	0.022811	0.0249935	0.00987363	0.0103973	0.0269776	0.0093829
Gm18853	0.520113	0.0259398	24	22	0.00406187	0.0100218	0.0150452	0.00625475	0.00172834	0.0060217	0.00469697	0.00459308	0.00182871	0.0116287	0.00154342	0.00678762	0.00525075	0.00728777	0.0104457	0.00958074	0.00854087	0.0187767	0.0128324
Gm13305	0.566539	0.0299663	24	4	0.722288	0.523036	1.07124	0	1.26114	1.1714	1.37591	0	0	1.23758	0	0	0	0	0	0	1.02147	0	0
2010109A12Rik	0.566539	0.0299663	24	6	0.0802411	0.0720295	0.307817	0.19386	0.261964	0.322909	0.164315	0.208678	0.0904326	0.194616	0.0837586	0.0711511	0.155915	0	0.0782315	0.178733	0.0889979	0.154362	0
Has2os	0.566539	0.0299663	24	12	0.061833	0	0	0	0.107794	0.0990162	0.102026	0.377423	0.111165	0	0.209577	0.265511	0.195239	0	0	0.111288	0	0.095036	0.110836
1700016D06Rik	0.566539	0.0299663	24	14	0.038508	0	0	0	0	0	0	0.21312	0.0289376	0.153955	0.0250291	0.0654358	0.0464811	0.0946518	0.0463605	0.0544586	0.0566042	0.0244968	0
Idi2	0.566539	0.0299663	24	22	0.0174842	0.0613736	0.0161538	0.015841	0.0283648	0.0806563	0.0128945	0	0	0	0.0127485	0.0447089	0	0.0805287	0.0235607	0.0278651	0.0292533	0.088569	0.0530765
Ces1a	0.566539	0.0299663	24	22	0.0113198	0.0140962	0.0557851	0.0364294	0.0652425	0	0	0	0	0	0	0.0128673	0.0136352	0.0371046	0.0135794	0	0.0672619	0.0145475	0.0152965
Gm16523	0.566539	0.0299663	24	18	0.0074179	0.0165348	0	0.00707957	0.006334	0	0	0	0	0	0.011306	0.0248685	0.0104905	0.00715083	0.0156509	0.0154861	0.039247	0.0113129	0.00587491
Slc9a4	0.566539	0.0299663	24	0	0.00635572	0.0069237	0.0361942	0.0445106	0.0159315	0	0.00721989	0.0105694	0	0	0	0.00625973	0.00660666	0	0.00657242	0.0077975	0.00822398	0.0213365	0.0148034
Ticrr	0.566539	0.0299663	24	8	0.00554839	0	0.00466452	0.00919647	0.0123396	0.0117372	0.00372091	0.0164619	0.0261343	0.0369084	0.00366357	0.012906	0.00339906	0	0.0101392	0	0	0.00734848	0.0076115
Serpina12	0.566539	0.0299663	24	0	0.00401495	0.0143711	0.0187879	0.018481	0.00826873	0	0.0149913	0.0109668	0.00874614	0.00927142	0	0.00649875	0.00685992	0.00934858	0.00682464	0.016191	0.0170727	0.00738243	0.0153716
Actg1	0.566539	0.0339928	24	8	61.6364	531.644	660.835	626.191	698.573	745.164	819.064	729.308	759.29	746.224	735.852	705.678	733.41	611.406	620.25	677.72	651.971	710.604	690.654
Rpl7a	0.566539	0.0339928	24	12	33.5501	341.877	490.895	433.002	435.411	453.499	501.073	483.789	500.946	517.768	482.505	507.767	533.96	454.447	420.492	480.291	498.789	378.133	426.938
Ndufb3	0.566539	0.0339928	24	10	18.6436	202.167	250.446	233.99	238.669	262.431	266.642	276.812	289.365	262.626	258.346	248.663	263.269	254.863	224.867	249.368	284.054	218.859	216.84
Sec11c	0.566539	0.0339928	24	8	10.8084	98.1436	113.9	105.6	111.543	124.834	118.166	124.043	122.933	138.074	102.805	116.683	125.059	116.916	97.5639	102.392	119.962	96.2576	104.064
Atp5g2	0.566539	0.0339928	24	6	10.6363	215.227	279.124	263.107	276.393	303.985	299.369	280.293	264.035	292.236	306.481	268.585	288.066	255.011	239.969	252.698	271.816	253.738	259.123
Suclg1	0.566539	0.0339928	24	8	8.24769	98.8337	117.429	113.144	113.921	129.51	125.319	131.795	125.188	121.314	113.284	114.657	121.346	118.837	105.951	113.501	120.131	100.738	108.467
Ubxn1	0.566539	0.0339928	24	10	6.88694	66.0161	89.4345	81.8219	84.539	94.7836	100.053	91.5243	93.0484	100.145	88.6136	93.46	96.2112	89.6517	79.2384	94.1777	83.7204	88.4365	76.6332
Cwc15	0.566539	0.0339928	24	8	5.82585	66.8259	74.3334	72.1264	73.5325	84.2641	82.2296	81.0433	82.6312	80.4012	65.9658	76.1264	74.669	74.3298	65.1364	75.0413	80.6867	64.5321	64.5448
Cbr1	0.566539	0.0339928	24	10	5.81355	71.5562	93.4847	81.3245	89.3561	92.4167	97.0744	86.6113	95.8196	92.5657	92.8798	90.6337	90.9879	88.7126	82.9679	88.2975	88.3623	71.9347	70.035
C1qbp	0.566539	0.0339928	24	10	5.62673	54.492	68.3878	61.3181	63.6268	69.9846	79.551	73.0629	67.3672	69.2755	65.31	68.2909	72.1974	63.6523	61.9523	69.8069	67.7811	51.2968	54.3429
Psmd2	0.566539	0.0339928	24	12	5.17659	69.4508	82.1708	81.1517	85.9046	85.5643	95.6915	74.5862	92.7201	91.6646	92.6912	93.5263	94.6691	89.2213	90.6844	93.5529	90.788	77.1351	87.3483
Fibp	0.566539	0.0339928	24	10	5.07038	29.4926	36.4224	33.2819	39.0522	36.6632	45.5522	46.2536	42.9731	41.192	44.0025	39.7396	42.3299	36.2253	31.8631	36.0722	37.79	41.8544	33.5401
Ppdpf	0.566539	0.0339928	24	6	4.80401	41.7496	59.0008	55.7931	54.331	62.0838	69.8463	57.1312	59.3584	62.6551	58.5616	55.4889	51.9734	48.3697	46.4166	51.7974	49.9886	67.3257	48.9992
Aimp1	0.566539	0.0339928	24	8	4.68847	48.5203	57.2736	52.6343	55.0828	61.6586	60.328	64.9618	60.4232	62.959	53.2601	56.1279	59.7964	59.6954	48.8235	56.3721	64.1268	43.4552	47.0109
Dnajb1	0.566539	0.0339928	24	20	4.64223	25.581	31.5743	31.4168	21.7961	24.9741	26.263	15.9431	22.9066	23.0123	24.3452	25.5368	24.3752	37.4038	40.8575	38.7614	28.0031	23.4059	25.4893
Mrps6	0.566539	0.0339928	24	20	4.62292	53.472	73.2564	59.7192	52.8868	61.4352	60.8882	55.5022	53.0081	51.543	59.602	59.1628	62.3223	64.0252	63.3656	70.242	66.7613	67.2023	57.4942
2700060E02Rik	0.566539	0.0339928	24	6	4.57703	71.0954	73.9969	68.933	74.2351	85.4905	79.4404	79.5244	72.3116	82.4435	66.1581	71.9906	76.5262	73.0515	62.8935	68.3071	78.0131	70.5213	61.1172
Cyp2j9	0.566539	0.0339928	24	0	4.49161	33.3594	35.237	39.5837	38.1927	42.4582	37.0698	27.0073	33.1913	32.2776	28.9363	29.6355	31.6596	32.793	32.7927	34.0369	43.713	22.7382	41.2801
Paqr8	0.566539	0.0339928	24	18	4.47896	26.2663	22.199	29.1827	26.3496	26.5911	23.0212	12.7743	25.3809	26.5223	26.8517	31.3518	30.2866	30.0519	36.4419	34.3974	32.0838	19.1677	37.355
Cacybp	0.566539	0.0339928	24	22	4.24123	72.678	65.9713	62.5986	59.1377	65.589	58.7647	53.2016	52.2668	58.0594	59.2123	56.07	60.4824	65.9156	62.9323	59.1996	72.6579	55.8996	61.245
Arl8a	0.566539	0.0339928	24	10	4.15623	84.8975	91.9774	93.7567	99.1746	99.8957	104.696	89.7497	105.782	106.805	97.3526	99.1941	101.472	98.4096	98.3488	100.981	97.304	91.4748	93.489
Fxr1	0.566539	0.0339928	24	20	4.09846	40.6945	41.266	41.0373	35.3095	37.1706	35.5136	30.3146	34.8984	39.9513	33.345	38.0979	40.5333	44.6102	45.1026	43.5277	45.4852	24.96	39.1625
Tcta	0.566539	0.0339928	24	10	3.69534	21.7602	21.9055	20.8211	26.6328	25.8829	25.2735	24.4831	27.1743	29.4448	27.5184	27.5195	26.7247	19.9551	19.4444	21.0981	24.1028	23.6691	21.5798
Npepps	0.566539	0.0339928	24	22	3.35374	37.9888	37.7029	36.2956	35.6373	33.1018	35.3997	27.542	33.3227	31.2556	30.0693	32.2678	30.843	34.0166	38.0656	37.1487	37.5673	25.6987	37.9279
Dnajb4	0.566539	0.0339928	24	20	3.05435	35.5754	31.8888	33.9975	29.678	31.38	28.5564	20.8555	25.5674	30.5277	31.2093	28.9051	29.9319	38.0433	38.1444	32.7485	33.601	26.454	32.4883
Clybl	0.566539	0.0339928	24	10	2.94977	20.8126	22.7315	21.2834	22.7307	26.1588	26.0335	21.2821	28.9206	26.7978	23.2032	26.4113	26.4865	21.8619	20.1881	23.2621	26.7407	16.8903	20.0255
Gtf2b	0.566539	0.0339928	24	10	2.88789	30.2728	34.048	33.9271	34.9419	39.388	35.651	34.5922	37.9874	39.4892	36.7648	37.2601	38.1321	33.9989	32.9259	32.451	39.0993	26.0938	33.5636
Dcaf7	0.566539	0.0339928	24	12	2.76712	42.5632	44.2833	43.2236	48.2996	44.3702	48.6911	40.1843	45.7426	50.5792	51.3255	48.2544	48.7076	49.6173	49.8806	46.6971	44.3411	34.0081	48.1845
Rer1	0.566539	0.0339928	24	4	2.70391	50.2105	54.5145	52.8188	51.0344	58.3305	53.4238	54.5782	49.4884	53.7909	48.0107	49.1635	51.3715	53.2523	45.442	45.9373	49.967	51.6106	48.9021
Timp4	0.566539	0.0339928	24	22	2.70334	36.0889	45.0534	46.3376	40.2021	53.3608	45.0815	34.3639	39.559	37.9542	37.335	40.8115	43.6618	40.2026	40.6784	43.4627	52.1849	48.1111	48.4647
S1pr1	0.566539	0.0339928	24	0	2.65137	39.8545	41.0558	52.3276	44.136	43.6372	41.7167	28.7769	38.2688	41.556	37.5084	37.7892	39.0522	39.6913	43.2795	40.3864	42.6927	39.204	47.2211
Hspa2	0.566539	0.0339928	24	20	2.55601	13.6836	16.2885	15.7677	11.62	14.1234	14.0604	7.83306	11.2844	13.6849	13.3954	14.6063	13.715	17.9736	18.8713	21.1857	17.4462	11.4478	15.7616
Ring1	0.566539	0.0339928	24	6	2.52246	18.678	18.3159	14.7665	17.4927	19.2828	17.3707	23.2685	13.8729	15.3836	16.8725	15.3309	14.7486	12.2286	11.1339	12.1307	11.8552	24.1518	12.2748
BC004004	0.566539	0.0339928	24	8	2.49177	23.6357	26.8374	24.664	29.0686	32.3459	31.6091	28.3584	29.9614	30.9585	27.7643	27.0798	28.0335	27.4346	23.2389	25.8431	28.9201	25.1819	27.2997
Nipsnap1	0.566539	0.0339928	24	8	2.47509	42.9036	46.6512	44.2778	45.5156	49.4665	49.6301	50.3618	45.7161	47.615	45.6926	47.2462	47.1009	43.8146	41.7967	42.4568	47.381	46.1126	41.0411
Mgea5	0.566539	0.0339928	24	0	2.33586	44.8694	40.7171	44.6621	46.0518	41.1609	40.6203	36.595	38.8788	41.514	39.4085	37.9966	38.1076	40.8276	41.7947	40.2289	44.6646	38.7299	44.2865
Serpinb6a	0.566539	0.0339928	24	4	2.33069	29.7567	33.9221	30.2689	33.6523	39.4763	35.3047	29.6653	29.5983	33.4967	27.2118	27.9957	29.6904	31.6846	28.7225	28.8658	35.8147	28.3528	28.6958
Mtmr6	0.566539	0.0339928	24	20	2.27441	37.813	34.5478	33.7233	33.119	31.1664	30.9594	26.8415	31.1702	32.2173	32.8344	32.8078	33.3295	35.7312	37.8624	31.8754	35.7818	24.9666	38.3719
Med10	0.566539	0.0339928	24	8	2.1216	20.8329	29.6019	24.2381	26.7171	28.1582	27.6373	30.3852	28.4903	26.4207	25.4491	24.4666	27.2914	24.1456	21.5673	24.2141	26.3115	26.2848	23.5369
Msl1	0.566539	0.0339928	24	22	2.11793	28.7728	29.8114	32.7768	28.3725	30.2562	29.8481	27.1594	27.3245	27.6539	26.8478	27.723	28.7377	33.604	33.1196	32.4516	30.1315	31.6849	29.4564
Slc9a3r1	0.566539	0.0339928	24	10	2.10831	17.7666	24.5276	23.0403	25.2009	24.5507	27.2861	21.1849	26.7167	30.1255	27.8883	26.869	26.5203	25.3002	23.0997	27.2665	22.2424	21.7836	24.4551
Arhgap35	0.566539	0.0339928	24	18	1.99029	23.7128	21.2153	23.6207	24.3649	21.0962	22.6474	15.5584	23.3369	22.7897	22.7367	24.03	23.2993	24.6726	29.374	28.6057	26.9586	21.3274	28.3754
Rab34	0.566539	0.0339928	24	10	1.93579	11.5382	13.2438	10.3113	12.1843	15.1742	13.5758	20.6331	13.4094	14.2006	15.2162	13.2056	14.6376	11.2893	11.465	11.8646	10.8033	16.1132	9.95402
Brd2	0.566539	0.0339928	24	12	1.92227	30.0724	32.2491	33.5383	35.4075	33.0137	37.7502	30.4445	35.6817	37.5203	36.7898	37.2176	37.8046	33.3351	33.8716	35.9561	34.0255	28.8754	31.97
Afg3l2	0.566539	0.0339928	24	12	1.89908	25.3846	26.9785	27.3144	27.9944	27.0999	30.5466	26.7617	29.8627	27.508	32.2867	30.7687	29.6676	29.1072	29.6642	30.4294	28.2445	23.9953	24.5295
Smim8	0.566539	0.0339928	24	6	1.77378	13.9347	14.9591	15.1009	14.484	16.2328	15.3635	16.2146	11.696	16.2878	12.2955	13.2079	12.7761	13.3965	11.1007	9.43003	15.2041	13.3477	12.0835
Dnajc30	0.566539	0.0339928	24	6	1.73163	27.4009	34.4482	30.7025	36.3771	39.8072	41.5709	37.8363	36.3154	35.2826	35.8691	36.014	34.2145	31.9993	30.14	31.7783	32.4221	40.8092	31.8138
Nit1	0.566539	0.0339928	24	2	1.62069	24.9214	28.7693	23.8541	26.5212	27.6176	27.0011	25.8942	24.6078	20.5999	20.0262	22.2083	23.5386	23.7278	24.1113	25.8662	25.4546	22.6507	25.3902
Cdc42bpb	0.566539	0.0339928	24	14	1.5917	16.1941	15.5006	16.9415	19.2394	15.7112	18.6697	14.7741	18.9367	18.2263	19.1513	19.8575	19.6924	18.3193	20.888	21.6375	16.8508	16.586	17.6643
Emc3	0.566539	0.0339928	24	2	1.56674	36.0465	39.8447	41.9384	39.0902	40.6642	39.2331	34.0454	38.4302	37.1416	35.2278	36.9228	36.4523	36.6194	37.7613	36.537	39.1585	35.4968	37.1632
Gale	0.566539	0.0339928	24	10	1.49077	6.84593	9.48453	7.05134	8.16884	10.0699	10.2785	10.5474	10.5133	8.58802	10.7268	9.09677	9.13452	8.01131	7.22465	7.02854	7.15736	9.43586	6.9885
Elavl1	0.566539	0.0339928	24	20	1.44851	16.9523	16.1187	15.4853	15.6999	14.8775	14.7492	13.5434	14.0702	15.5923	15.3632	13.7773	14.4668	17.5668	16.8556	17.5085	17.4466	14.1332	17.3569
Lrrc23	0.566539	0.0339928	24	4	1.37201	9.47429	9.75671	6.90579	10.0785	13.2424	10.0194	6.36149	6.76428	9.31788	6.79957	7.64336	6.19441	8.8719	4.97536	7.89379	8.42293	5.51386	6.13746
Tunar	0.566539	0.0339928	24	12	1.36472	10.6129	11.76	10.6304	13.5292	11.7917	12.948	12.182	13.9679	14.0294	12.8346	13.4009	12.414	14.878	13.663	16.973	11.4702	11.9638	11.2552
Tsfm	0.566539	0.0339928	24	6	1.36111	14.969	23.7146	18.9988	19.9911	22.2539	25.3024	21.5404	19.8248	19.9337	20.4121	19.0027	22.0678	18.7494	17.1698	17.6558	17.7961	20.2473	17.7269
Hnrnpul2	0.566539	0.0339928	24	18	1.35008	45.5676	42.9847	47.2953	44.7753	43.7822	42.5036	36.1235	44.1073	44.9048	44.8967	44.6746	45.0451	49.4785	50.656	46.7654	46.6846	40.1683	45.1911
Nacc1	0.566539	0.0339928	24	14	1.33714	18.295	19.8319	19.5205	22.2573	20.248	23.2254	16.4659	23.7735	21.9966	24.7456	22.858	23.59	20.8553	24.8431	24.683	21.9089	22.792	22.2771
Pde4dip	0.566539	0.0339928	24	20	1.31296	18.5464	18.1784	18.9265	16.7702	15.423	15.9244	14.3998	17.5905	17.0697	17.5324	17.3641	17.4131	18.3457	22.8226	21.6504	18.5875	13.3674	18.7701
Btf3l4	0.566539	0.0339928	24	10	1.30355	23.1823	19.8811	19.8832	22.4396	21.1219	19.2149	20.6179	20.5763	24.1224	23.4605	21.506	22.5214	20.4695	20.2686	17.8568	19.5845	19.0999	19.2784
Snapc3	0.566539	0.0339928	24	20	1.2773	9.37461	12.5101	9.61797	8.81577	9.65131	7.5284	8.20519	7.80451	7.85854	8.04564	9.16593	9.83543	10.4287	10.6957	11.5118	11.2306	8.99542	9.58032
Dus1l	0.566539	0.0339928	24	8	1.21778	9.18563	12.5332	11.5517	12.1963	12.0154	13.5943	14.4446	15.0021	12.1428	13.2265	13.0025	11.609	10.9606	10.9257	11.4326	10.9439	14.9369	10.4741
Csrp2	0.566539	0.0339928	24	6	1.21651	10.2995	15.0332	11.7036	12.2623	12.5136	11.9439	12.744	9.61226	11.6486	11.0427	11.8497	10.9578	11.4951	8.26957	10.1074	9.06461	9.94725	9.23999
Ggh	0.566539	0.0339928	24	4	1.20661	18.1281	16.8077	17.0759	18.4681	19.0251	16.6531	13.6626	15.0431	17.8023	15.6973	15.7243	15.9754	16.1074	14.6212	13.7512	16.0986	12.177	16.8928
Man1b1	0.566539	0.0339928	24	12	1.20625	23.7254	26.3715	26.2018	26.8758	26.1237	28.8588	25.4822	27.1618	29.3313	28.5485	29.9826	28.9913	27.4511	26.2869	27.9858	27.6874	23.7554	25.8257
Tcf4	0.566539	0.0339928	24	22	1.17216	11.0314	9.65088	12.2092	10.6872	11.0711	9.60631	7.9932	9.31301	9.67043	9.56969	9.46286	11.0537	10.6686	13.2383	10.4426	10.417	12.8974	12.4616
Gas8	0.566539	0.0339928	24	8	1.154	10.5221	12.8553	10.8154	13.2247	14.0355	14.3857	14.083	14.3791	13.7138	12.6575	13.1351	13.1341	12.0103	11.7891	14.0979	13.6465	9.7054	12.1528
Tmem151b	0.566539	0.0339928	24	20	1.13689	17.4159	18.0529	21.1913	18.6248	18.8393	20.2886	15.799	18.8033	16.1758	19.2521	18.4769	19.8384	18.8703	23.1548	20.0124	19.9062	27.0352	21.5127
Khdrbs1	0.566539	0.0339928	24	4	1.11284	45.3906	42.0837	41.6139	43.3653	45.8781	42.6254	41.2886	40.1153	42.4287	41.2024	39.3284	41.2035	43.7643	40.5099	38.9109	41.8633	42.487	39.7224
Prpf18	0.566539	0.0339928	24	20	1.09771	14.9076	15.1546	15.1123	13.5599	13.4477	13.4944	12.3109	13.3136	13.6014	13.7793	13.3949	14.6142	15.1052	15.3643	15.0944	16.1305	12.8514	14.4947
Tceal8	0.566539	0.0339928	24	8	1.09411	16.5452	15.3953	17.1215	17.2985	19.1646	17.9746	16.9187	18.6275	20.6367	18.2508	17.395	17.2145	16.7813	14.8235	16.7748	16.3736	18.905	15.8442
Kctd12	0.566539	0.0339928	24	20	1.03643	10.3788	9.26277	11.1056	8.64194	8.25516	7.90541	5.89554	8.54572	8.57886	10.7612	9.77494	10.6675	9.98447	12.0634	8.83852	10.3333	9.60253	11.4674
Camk1g	0.566539	0.0339928	24	16	1.01724	13.4569	14.2021	14.6401	13.9152	14.6334	16.4372	14.003	14.6456	16.6048	16.1383	17.5176	14.8277	18.6436	15.9219	21.1138	14.3941	14.3311	15.6407
Usp20	0.566539	0.0339928	24	14	1.01145	19.1521	21.8575	22.2689	21.4777	22.3316	25.1522	19.9878	22.3692	22.9481	26.0142	24.4872	24.501	23.5896	24.3358	26.6995	22.2518	26.0304	23.3795
Stox2	0.566539	0.0339928	24	18	1.0035	12.0913	10.1366	11.1624	11.0397	9.22836	9.23713	7.9058	9.63471	10.8165	10.8795	10.7392	10.5672	12.3777	14.0906	12.1066	11.8841	8.45527	12.5949
Cstf2t	0.566539	0.0339928	24	20	0.987475	28.3253	27.464	28.6242	27.1816	27.7012	27.1862	20.4968	24.636	26.6523	27.356	26.9288	28.1067	29.9198	30.1403	27.5006	27.6846	24.0074	29.9042
Fmo1	0.566539	0.0339928	24	0	0.968545	5.41415	6.17435	5.78263	6.6074	5.39868	5.16365	3.60472	3.6547	5.17611	4.28395	3.52074	3.85096	5.11878	4.39931	5.83335	6.87123	3.51279	5.452
Rab11fip5	0.566539	0.0339928	24	14	0.956786	22.0627	23.0946	23.5282	25.6184	24.9443	29.3319	23.5982	26.3601	25.5976	29.4544	27.1909	28.1309	25.8727	28.1831	26.7092	25.455	30.1987	26.8239
Tlcd1	0.566539	0.0339928	24	12	0.954877	15.0176	16.6871	15.3354	15.8508	17.1027	19.1069	19.5073	18.0375	19.8359	19.1642	18.5495	19.383	16.4905	15.9766	16.9742	19.1037	16.3911	17.3274
Nbea	0.566539	0.0339928	24	18	0.927724	13.7798	11.6476	12.1018	12.3755	9.43303	10.8401	9.70098	11.848	11.4363	13.2113	12.6814	12.3141	13.0508	15.0918	13.1597	12.4825	9.58245	13.6735
Phyhd1	0.566539	0.0339928	24	4	0.925956	13.9648	19.3459	14.0436	15.9444	18.9125	15.4973	12.5574	12.8779	13.6471	13.8891	14.5143	13.4795	11.6136	11.3152	13.8822	14.5973	15.8919	12.3376
Irgq	0.566539	0.0339928	24	18	0.916905	12.602	13.4247	13.6072	13.9401	12.3951	14.206	11.6712	14.1141	13.4146	14.6909	14.2935	14.6252	13.7858	16.7217	16.012	14.0814	14.6159	14.7933
Nudt16	0.566539	0.0339928	24	10	0.88901	8.13302	9.15005	8.94237	9.87357	10.0421	11.442	9.30892	8.46569	10.619	10.4073	9.73592	10.7734	9.30712	8.79629	9.22593	8.57226	8.61685	8.52483
Rnf130	0.566539	0.0339928	24	10	0.870943	34.4244	35.2736	34.5752	35.6061	37.3264	35.5388	29.6946	35.6772	37.0322	32.0968	37.9607	35.6561	34.7957	34.914	35.302	33.5125	26.9444	34.2346
Dlat	0.566539	0.0339928	24	14	0.868681	22.8086	21.9266	22.6779	22.1795	23.6011	23.8468	20.6202	24.9927	24.4995	25.7027	25.1607	26.4248	24.1442	24.3573	22.1987	25.5328	24.3235	23.4697
Arhgap26	0.566539	0.0339928	24	18	0.85731	13.0259	11.0115	11.2582	12.2375	9.92118	10.4533	8.65354	10.6612	10.8304	11.7478	11.2946	11.0909	12.1511	14.0289	12.6251	12.4117	9.60688	13.2984
Fbxo36	0.566539	0.0339928	24	8	0.853054	6.05392	6.51736	5.68703	7.1709	7.68153	7.58474	5.92766	7.07188	7.35764	6.61543	7.30916	6.94122	6.65468	5.27518	5.7702	6.75426	3.9749	5.86548
Mib1	0.566539	0.0339928	24	18	0.849044	5.472	4.37867	5.95894	5.28399	4.25638	4.17799	2.31196	5.52998	5.87084	5.51275	6.2413	5.73485	5.60989	8.19001	7.80605	6.1931	1.77812	6.48472
Mtif2	0.566539	0.0339928	24	6	0.824324	8.60992	8.23427	8.837	9.40045	9.81197	8.61232	9.17048	8.64632	9.03514	7.67123	7.65769	8.38396	9.10193	7.78898	7.35267	9.16005	6.06245	7.01083
Ipo13	0.566539	0.0339928	24	14	0.822789	14.2042	16.2712	16.584	17.6772	16.1007	18.5289	17.0101	18.6064	17.7476	18.7182	18.8903	18.4722	16.9935	18.3496	20.0205	16.7887	18.4363	19.7701
Mtss1	0.566539	0.0339928	24	20	0.802425	14.3463	13.6549	13.0206	12.9327	12.8553	11.7426	12.2938	12.2338	12.7814	13.0376	12.3593	12.2527	13.7817	14.3902	13.9162	12.8375	13.0711	13.5816
Exosc8	0.566539	0.0339928	24	6	0.791917	9.60871	10.9196	10.5467	11.5551	12.2448	10.4749	13.8345	10.3185	11.5616	9.56828	11.1336	10.4329	10.1793	8.33364	10.1142	9.83603	10.7283	8.71609
Acaca	0.566539	0.0339928	24	18	0.775788	9.88979	9.37594	9.02476	9.72796	8.62537	9.45355	8.03319	9.5504	8.96712	9.24759	10.425	10.1606	10.1156	11.8848	11.8508	10.2314	8.94531	10.7277
Bid	0.566539	0.0339928	24	10	0.760705	8.57158	9.10539	8.30164	9.18566	9.12023	10.9279	7.39942	9.36587	10.3689	9.50219	9.28189	9.52389	10.1226	8.3414	8.21152	7.91113	6.96688	7.60738
Ankrd50	0.566539	0.0339928	24	20	0.755367	9.21203	7.94932	9.16025	8.00595	7.78408	7.95246	6.43095	6.90152	8.32727	7.81995	7.71105	8.4702	9.4646	9.39552	9.33447	8.4259	8.0121	8.76128
Alkbh3	0.566539	0.0339928	24	8	0.738552	5.37523	5.59342	4.43161	6.29927	5.21876	4.67691	8.23508	5.96921	6.35261	5.7886	5.67285	5.63907	4.5273	4.26072	4.3844	5.2548	6.49418	3.93809
Fbf1	0.566539	0.0339928	24	20	0.736169	11.213	11.8158	10.8548	10.2623	10.3175	10.9488	12.4691	10.2441	10.2541	10.6126	9.83004	10.6256	11.0514	12.1298	12.9493	11.2952	13.7954	10.8573
Tpst1	0.566539	0.0339928	24	8	0.731502	20.1262	22.6009	21.6736	22.5062	21.7699	23.404	20.321	21.949	25.3533	20.6641	21.5746	21.7791	21.1204	20.5185	21.6448	21.0936	19.6363	19.5649
Tmtc1	0.566539	0.0339928	24	20	0.73124	8.34598	7.60246	8.47968	7.82493	7.03797	7.31612	5.60571	6.43266	7.39095	7.75804	7.06965	8.02895	8.12338	9.33399	7.74364	8.56265	6.37526	8.93001
Mmgt2	0.566539	0.0339928	24	4	0.72849	8.12061	8.00828	9.5937	8.09121	9.34352	9.30001	8.42839	7.9363	7.28729	8.10233	6.86241	7.36189	6.61766	6.18246	6.97804	8.82045	9.36965	8.19535
Arhgef7	0.566539	0.0339928	24	16	0.724077	18.7521	19.8972	18.4619	18.6148	17.6775	19.9123	16.5961	19.4989	19.2817	19.8442	20.0381	20.2222	20.079	20.1116	20.405	19.092	16.8498	19.6569
Azi2	0.566539	0.0339928	24	22	0.710925	18.7825	17.1047	17.3781	16.4943	16.0735	16.4445	14.496	15.8147	15.7544	16.1076	15.9944	16.654	17.7889	17.5531	16.6173	16.1651	16.7708	16.2783
Tmem87a	0.566539	0.0339928	24	22	0.70541	14.2319	13.49	13.9886	13.1779	12.991	13.6069	11.5712	12.2935	12.8945	12.2168	13.0985	13.5509	14.6613	14.4074	12.836	13.7748	13.5913	13.9229
Brd4	0.566539	0.0339928	24	20	0.703402	9.90594	10.3937	10.0402	10.0413	9.37834	10.2374	8.68578	9.59295	9.15635	9.57235	9.77058	9.75694	11.0102	12.8088	13.6523	9.71272	9.88905	11.6645
Tmco1	0.566539	0.0339928	24	4	0.687379	12.4157	13.2479	11.8959	12.5186	14.2233	13.5512	10.6593	10.8988	13.6299	11.5682	11.8396	11.4436	12.3549	10.8712	10.0749	12.3281	11.4801	11.9607
Cd34	0.566539	0.0339928	24	2	0.684699	4.53691	6.50985	4.48838	4.9171	4.30565	3.77871	6.08779	3.94879	2.56628	3.35544	3.24991	3.24064	3.23177	3.31939	3.57036	2.78424	4.43033	3.40023
Ica1l	0.566539	0.0339928	24	0	0.646578	12.517	11.5758	12.0685	12.2215	11.6474	11.815	10.0504	10.9006	11.1897	10.7182	10.9975	10.7995	12.5322	11.2965	11.5402	12.5132	10.7097	12.1232
Xylt2	0.566539	0.0339928	24	12	0.636304	6.80611	7.19502	7.47521	8.588	8.39306	9.95596	7.09571	9.81131	9.43808	10.1345	9.1315	9.49349	7.47583	7.58895	8.55173	7.62623	8.53821	7.24721
Dusp6	0.566539	0.0339928	24	16	0.635187	4.74125	4.90121	5.7842	4.98793	4.61662	5.05364	4.5152	5.11873	3.84413	5.80852	6.20361	6.33512	5.4496	5.98228	6.19079	4.76773	5.24661	5.38809
Kctd21	0.566539	0.0339928	24	22	0.628095	6.21285	5.75977	6.24155	5.64876	5.85576	5.36258	3.39014	4.90264	5.19929	4.38802	4.9278	5.51029	5.20474	6.25084	6.50782	6.87272	4.72562	6.13696
Wdr75	0.566539	0.0339928	24	10	0.61985	11.6446	10.2914	10.8675	11.2511	12.4588	10.8936	11.3313	10.3801	11.9393	11.0941	11.2567	11.4443	11.1921	11.0928	9.66208	10.16	7.94239	9.5271
Zdhhc8	0.566539	0.0339928	24	14	0.613486	9.46595	11.3792	11.2952	11.6427	11.6238	13.9587	12.0136	11.7014	11.146	13.5128	12.3794	12.9061	11.8046	12.6328	12.8097	10.0411	12.2388	11.2949
Fam149b	0.566539	0.0339928	24	0	0.597647	11.7454	13.9316	12.4697	13.0319	11.8025	12.3199	11.4812	11.4095	10.0437	11.6083	11.0547	12.0376	11.6578	11.6112	11.9643	13.2285	12.2547	11.4563
Rab33b	0.566539	0.0339928	24	8	0.591778	13.6602	13.3519	13.449	13.7032	14.9061	13.8491	15.2918	14.3029	15.3374	13.6066	12.9202	14.2017	13.0122	12.8128	13.4048	14.2771	12.3933	14.2645
Armc10	0.566539	0.0339928	24	6	0.580747	10.4096	10.6644	9.89439	10.8429	10.4679	11.4244	10.1768	8.91235	12.0424	10.166	9.77615	9.82337	10.366	9.05073	9.73512	9.86003	8.91518	9.3555
Tob2	0.566539	0.0339928	24	14	0.577105	4.53434	4.76643	4.41828	4.49321	4.312	5.26367	3.61325	5.16371	5.23443	5.26469	5.83009	6.36015	5.32662	5.69357	5.25307	4.08968	3.76076	5.09843
Ddhd2	0.566539	0.0339928	24	2	0.571059	16.4328	14.5394	15.1347	15.0448	15.0567	14.4716	15.8143	13.9157	14.1597	14.0063	13.3104	13.4723	14.9763	14.7802	13.9982	14.239	15.9982	13.9923
Efnb2	0.566539	0.0339928	24	20	0.566746	6.33792	5.81011	7.69829	5.26397	5.00861	5.60588	5.42223	4.66624	4.78042	6.2824	5.61929	5.98598	6.17506	6.47924	4.69795	5.48612	6.41942	6.36092
Pds5a	0.566539	0.0339928	24	20	0.551762	4.55034	3.74307	4.08398	3.93192	2.98586	2.97325	2.40713	3.52598	3.80261	3.29685	4.06492	3.88905	4.14496	5.36296	4.58401	4.68617	1.65103	4.22765
Mad1l1	0.566539	0.0339928	24	12	0.543758	6.04324	7.83792	7.03321	8.19251	7.36666	8.43042	7.68206	9.38348	8.09347	9.1671	8.87634	8.96144	7.16373	8.15332	8.5027	7.64516	8.24212	7.73371
Rft1	0.566539	0.0339928	24	8	0.53866	4.63838	4.74501	4.75957	5.71686	5.59757	5.47476	4.04566	5.48814	5.83852	5.31495	5.05095	5.62311	4.83579	4.75546	4.72163	4.21592	3.70642	5.29389
Clasp1	0.566539	0.0339928	24	18	0.530825	11.4033	10.5327	11.2762	11.2834	10.2594	10.895	9.04407	10.9281	10.5159	10.547	11.4808	10.6468	11.7703	13.5067	12.9826	11.7221	9.18848	11.7776
Zhx3	0.566539	0.0339928	24	18	0.52898	4.1015	3.57111	4.67488	4.30394	3.71884	3.5142	2.13963	4.14812	4.0938	4.18537	4.80322	4.56984	4.3356	6.41022	6.01532	4.3192	2.15324	5.4875
Fam173b	0.566539	0.0339928	24	0	0.516775	4.33512	6.46971	4.29552	4.82155	5.40199	4.9475	4.79831	4.78185	4.48	3.70739	3.99722	3.64834	4.67116	5.05023	4.93144	5.73865	6.77657	4.9979
Rab10os	0.566539	0.0339928	24	12	0.515544	7.64056	8.22828	7.83723	7.76838	8.32682	10.1273	8.57066	9.32481	8.46637	9.57168	9.41447	9.63278	7.90627	8.04648	9.45543	8.01983	8.20038	9.06872
Man2b1	0.566539	0.0339928	24	12	0.501961	7.08864	7.79365	8.34326	8.49951	7.8108	8.8714	8.59058	9.22272	8.19871	8.55147	9.48169	8.93102	7.80026	8.73957	9.19064	8.68991	7.09038	8.41467
Crlf3	0.566539	0.0339928	24	18	0.492358	5.63896	6.53223	5.62888	4.80024	5.11446	5.39877	4.99427	5.3906	5.78641	6.58104	5.58495	6.30125	6.18769	6.67726	6.59906	6.01261	4.41205	5.71321
Rpe	0.566539	0.0339928	24	0	0.491694	7.36842	5.93343	7.11556	5.82165	5.95155	6.28163	3.83314	5.7364	4.97763	6.22603	5.30491	5.4906	6.24896	6.21467	5.59481	6.43624	5.36523	6.89961
Fam160b2	0.566539	0.0339928	24	14	0.490188	5.36351	6.36527	7.56688	6.24409	6.34674	6.2172	6.88184	6.89249	6.76549	7.76997	6.62578	6.79817	6.92808	7.45741	7.67145	6.40039	6.75084	5.71526
8030462N17Rik	0.566539	0.0339928	24	20	0.487225	4.03673	3.58899	4.25091	3.56187	2.76032	2.9615	2.16356	3.85217	3.56101	3.9571	3.75965	3.74648	3.9987	5.33567	4.22681	4.2509	1.86623	4.77386
Fance	0.566539	0.0339928	24	6	0.4855	7.05389	8.20885	7.07977	8.572	9.05097	9.06211	7.94595	8.39242	7.49428	9.46549	7.72357	7.41578	6.71853	6.8772	7.21404	7.09643	8.71691	7.05481
Iws1	0.566539	0.0339928	24	22	0.465297	4.38459	3.77724	4.03609	3.1248	3.39247	3.14259	2.96408	3.22599	3.05682	3.32362	3.27063	3.12889	3.99341	3.88712	3.62211	4.11485	2.94166	3.49422
Akip1	0.566539	0.0339928	24	8	0.464612	4.50908	4.16524	4.67065	4.60935	5.90845	5.01271	5.38269	4.9152	5.49643	4.09601	4.67543	4.4551	4.31703	2.82592	5.08472	4.53881	4.20142	3.58812
Eps15l1	0.566539	0.0339928	24	10	0.462801	14.9099	14.7409	15.1058	15.2454	14.1265	14.8072	17.3638	16.2373	14.3146	15.2476	15.5644	15.8602	14.2814	15.3194	15.9782	14.3763	13.6998	13.5982
Acp6	0.566539	0.0339928	24	22	0.454804	4.83489	5.24379	4.85908	4.72559	4.87869	4.45932	5.10293	3.8217	3.82931	3.97876	3.85009	3.77156	3.93739	4.58362	5.29831	5.52435	5.62911	4.16248
Hemk1	0.566539	0.0339928	24	6	0.452966	3.63456	4.83471	4.07464	3.96788	4.73849	4.18973	5.42688	3.80599	3.59974	3.92073	3.45987	3.88153	3.43405	2.64493	3.199	3.47739	7.32588	3.36013
Fam92b	0.566539	0.0339928	24	2	0.445788	4.03147	5.70315	3.40131	4.02623	3.87958	4.31296	3.50725	3.144	3.77751	3.10414	3.29005	3.08305	3.23129	3.40103	4.02012	3.53243	5.45653	2.81811
Pik3ca	0.566539	0.0339928	24	20	0.436851	7.59215	6.57152	7.18172	6.70083	6.83071	6.20849	5.35397	6.16448	6.68749	6.64814	7.09117	7.0534	7.40293	8.3046	6.98305	6.64063	7.31863	7.39918
B3gnt9	0.566539	0.0339928	24	6	0.433555	3.20908	4.45486	3.29753	3.81193	4.72326	3.5682	4.76896	4.28827	4.27612	3.29201	3.78383	3.46111	3.04501	3.20868	2.95506	3.48273	4.23807	3.50442
Pth1r	0.566539	0.0339928	24	8	0.428231	3.54619	4.44921	4.15482	4.75319	4.74047	5.17384	4.99211	5.06858	4.5912	4.68976	4.56123	4.47694	3.71087	3.95118	4.56823	3.26527	5.91953	4.41011
Sirt5	0.566539	0.0339928	24	6	0.426527	9.25803	10.4073	10.2457	12.259	11.2434	14.1466	11.1638	11.716	11.1105	11.2793	11.7306	11.1077	9.83731	8.3197	8.8785	11.0421	11.8169	10.088
Dph7	0.566539	0.0339928	24	12	0.422503	6.39695	6.5447	6.38336	7.37252	8.53194	6.71928	8.13685	7.14944	8.12372	7.42344	7.75864	7.66602	7.40968	6.15171	6.83611	7.14221	7.19908	6.41954
Auts2	0.566539	0.0339928	24	18	0.421662	6.57871	6.05413	6.76214	6.22124	5.58411	6.11491	5.12083	6.55017	5.7871	7.07387	6.60565	6.26664	6.86092	7.75122	7.45734	6.69023	5.10467	6.33926
Fn1	0.566539	0.0339928	24	0	0.415468	2.18037	3.8048	1.99012	2.53047	1.80492	1.31113	2.1258	0.874245	0.554199	1.2509	1.21736	1.54592	1.4404	1.77656	1.66599	1.72256	2.20167	1.48524
Pipox	0.566539	0.0339928	24	10	0.415001	3.52097	4.02387	3.19506	3.34161	3.87901	3.98667	5.33503	3.62189	4.38484	3.78196	4.28623	4.48491	3.28119	3.49724	4.25449	3.40572	2.40341	3.59261
Slc7a2	0.566539	0.0339928	24	20	0.406494	2.75457	2.46838	3.39173	2.63599	1.92162	1.8375	1.42458	1.85164	2.19287	2.63681	2.48457	2.68346	2.76774	2.99181	2.94034	2.57317	1.86946	3.08579
Nmrk1	0.566539	0.0339928	24	4	0.404508	3.93689	4.25248	3.37308	2.83841	3.48326	2.94121	4.56421	3.07444	2.82616	2.86941	2.79019	3.26987	2.58062	2.63722	2.33698	3.03955	2.9112	2.66436
Ncoa2	0.566539	0.0339928	24	18	0.402598	6.33058	5.26364	6.08436	5.63374	5.32898	5.02421	3.78284	5.98713	5.65836	6.39664	6.11263	5.68045	6.11865	7.34928	6.34891	5.833	4.54148	6.58285
Klhl24	0.566539	0.0339928	24	18	0.399735	7.7017	6.55617	7.00289	6.28656	5.81431	5.79639	5.35179	6.58141	6.63781	6.78372	6.92097	6.69403	7.26243	8.13789	6.99142	6.87035	4.12037	8.3994
1700086O06Rik	0.566539	0.0339928	24	12	0.398045	1.8547	2.10939	2.68211	2.88166	2.58446	3.41643	3.86767	3.3579	3.16933	3.89826	3.59984	2.65353	2.99696	2.67231	2.22415	1.87269	3.51213	2.16556
Nfil3	0.566539	0.0339928	24	0	0.395683	4.8279	5.72188	6.02107	4.67919	4.60075	5.05426	4.54488	4.56251	3.91877	3.86392	3.99769	3.89768	5.85582	5.26991	6.49709	4.4235	5.18432	5.43525
Zbtb7b	0.566539	0.0339928	24	14	0.394127	3.14728	4.0488	3.54835	3.90284	3.36923	4.04016	3.02683	4.47802	4.27413	4.90877	4.30217	4.8431	3.87031	4.74312	4.02347	3.65356	3.99389	4.22718
Sorbs2	0.566539	0.0339928	24	0	0.390182	8.85173	7.67629	7.57213	7.07728	5.63595	6.51959	6.89388	5.44064	6.20547	6.20673	5.88671	6.02371	7.2471	7.08526	6.56657	6.26755	6.97562	6.64394
Dnajc1	0.566539	0.0339928	24	22	0.385331	3.23729	3.34395	3.61225	2.94527	2.93235	2.68211	2.75339	2.59591	2.5313	2.8344	2.88179	2.74004	3.20397	3.65779	3.58312	3.33208	2.69113	3.04533
Zeb2os	0.566539	0.0339928	24	6	0.381647	2.56903	2.85125	2.07747	3.01344	2.8396	3.00108	3.69768	2.88347	2.57446	2.14525	2.44213	3.10587	1.73049	1.66884	1.53331	2.67883	2.90295	2.44966
Pacrgl	0.566539	0.0339928	24	14	0.380876	3.37265	3.24338	3.78358	3.94353	3.66096	3.58035	3.26608	4.00833	4.59711	4.01277	4.2706	4.48217	4.24476	3.71355	4.34943	4.15591	3.16487	3.66098
Mettl2	0.566539	0.0339928	24	8	0.379363	6.51729	6.27923	5.82541	6.31477	5.51113	6.39695	6.36191	5.97755	6.16656	6.29145	5.56241	6.29246	5.84826	5.26852	5.52481	5.37368	4.83376	5.15317
Nmi	0.566539	0.0339928	24	6	0.37302	2.80808	3.25588	2.80694	3.92155	3.59938	3.1135	2.31354	3.34457	3.58945	2.74182	3.0108	2.5746	2.59548	2.40693	2.58597	3.1562	2.34278	2.87225
Mkrn2	0.566539	0.0339928	24	12	0.370312	13.3131	13.0879	13.9448	14.0756	15.1454	14.5925	12.9094	14.9237	14.6445	15.5638	15.067	15.4167	14.4685	13.615	13.3953	13.3739	13.4191	14.4719
Mgme1	0.566539	0.0339928	24	22	0.370312	2.76502	3.91142	3.15516	2.75034	2.80258	2.59427	2.15926	2.77232	2.95273	2.60387	2.77645	2.63146	2.84733	3.20527	3.83824	3.90267	2.87671	3.25346
Cep41	0.566539	0.0339928	24	4	0.359953	4.30418	4.15177	3.68467	4.72571	4.21918	3.81328	2.78819	3.59091	3.60483	3.07556	3.37335	3.50305	3.35668	3.39318	3.19443	4.46187	2.62178	3.88741
Wnt3	0.566539	0.0339928	24	10	0.359104	1.29904	1.5324	1.12955	1.78396	1.55232	1.6185	1.37703	3.09111	2.14447	2.09431	2.19829	1.97642	1.24531	1.49139	2.38926	1.29906	1.0793	1.8181
Tmem117	0.566539	0.0339928	24	10	0.357237	6.39324	6.16816	6.62137	7.0581	6.73947	6.48896	4.23221	6.79644	8.31395	6.93989	7.22128	6.67337	6.74066	6.62304	5.6364	6.33496	4.11948	6.2684
Tnfaip8l2	0.566539	0.0339928	24	10	0.356757	1.38707	2.04418	2.12807	2.1626	2.30695	2.24626	2.32736	2.33939	1.4592	2.17922	2.40079	2.29363	1.13462	1.64271	2.11474	1.53695	1.84012	1.82095
Usp53	0.566539	0.0339928	24	14	0.354833	2.23556	1.84667	1.98621	2.15536	2.15544	1.91889	1.28515	1.94421	2.40838	2.81771	2.92339	2.8591	2.3159	3.45537	2.69404	2.42059	0.661758	2.69019
Rrp12	0.566539	0.0339928	24	14	0.339397	6.43986	7.30257	7.36791	7.85904	7.48116	7.72838	8.46148	7.91587	6.73333	8.062	7.78922	7.79959	7.57268	8.5888	8.71578	7.43589	7.77392	7.49611
Glrx2	0.566539	0.0339928	24	4	0.316289	14.3005	13.2911	13.3785	13.2774	13.7384	13.9057	13.4516	13.0382	13.545	13.1058	12.9425	13.0249	13.3738	12.794	11.3774	12.9933	14.3991	13.1308
Ldb3	0.566539	0.0339928	24	0	0.315058	3.45739	3.03989	2.41235	2.71623	2.80692	2.94227	3.20856	2.57215	2.28848	2.23073	2.2552	2.30555	2.75724	2.319	2.56799	2.29056	3.02571	3.05978
Pmaip1	0.566539	0.0339928	24	0	0.309805	2.10511	2.19964	1.65931	1.63851	2.09111	1.84118	1.16679	1.22071	1.21563	1.78681	1.43836	1.5503	1.40305	1.90438	1.50335	2.0189	1.46223	2.04591
Zdhhc24	0.566539	0.0339928	24	8	0.307903	8.06055	8.17783	8.26852	8.05034	8.54766	8.47965	8.67895	7.9211	6.98235	8.30291	7.92723	8.33938	7.53402	7.80518	7.78682	6.43783	7.46054	7.67605
Mycbpap	0.566539	0.0339928	24	2	0.290607	3.6127	3.20509	2.72274	2.99845	3.15734	3.09629	2.42315	2.63193	2.81503	1.89857	2.62592	1.98211	3.01195	1.91115	2.9084	2.79906	2.25071	2.03397
Traf1	0.566539	0.0339928	24	2	0.289801	1.79376	2.56094	1.91831	1.60834	2.22252	1.90787	0.986825	1.10845	1.77202	0.967414	1.50347	0.852393	1.29965	1.6859	1.6732	1.51829	0.778287	1.2617
2500004C02Rik	0.566539	0.0339928	24	2	0.279816	4.07613	3.72435	3.97125	3.76153	3.88553	3.11357	3.85264	3.08494	3.27588	3.32863	3.0832	3.15402	3.13293	3.34803	3.02849	3.33988	3.47656	3.11347
Moxd1	0.566539	0.0339928	24	0	0.279569	2.47905	2.15349	2.38511	1.97427	1.60766	1.90036	1.89604	1.43034	1.32577	1.51665	1.49775	1.55733	2.11023	1.56625	1.4536	1.45835	1.85171	1.75464
Otud3	0.566539	0.0339928	24	16	0.265844	2.14945	1.62656	1.56832	1.93901	1.6097	1.56945	1.47198	1.71062	1.75096	1.91285	2.29822	2.09099	2.00821	2.24875	2.18403	2.18132	1.72865	1.69512
Tfpi	0.566539	0.0339928	24	0	0.260347	1.22626	1.69529	1.21624	1.42929	1.40613	1.15144	0.951024	0.83742	1.05344	0.916584	0.987838	1.16006	1.33293	0.876827	0.96351	1.31921	1.4121	1.46765
Fam83d	0.566539	0.0339928	24	16	0.244457	0.450417	0.352404	0.298473	0.351605	0.333282	0.370801	0.240535	0.460419	0.331004	0.669968	0.98643	0.809519	0.766566	0.735884	0.414466	0.551192	0.388972	0.82888
Fas	0.566539	0.0339928	24	2	0.238825	2.06311	1.6321	2.23643	1.79726	1.77228	1.64706	2.13741	0.757051	1.52816	1.00593	1.43133	1.21977	1.50556	1.21696	1.58835	1.75028	1.12056	1.34368
Dus4l	0.566539	0.0339928	24	4	0.234321	2.67082	3.1936	2.93841	2.59469	2.96431	3.293	2.71393	2.69757	2.74075	2.79329	2.37103	2.28235	2.36498	2.24275	2.40937	2.42568	3.04067	2.78788
Zfp772	0.566539	0.0339928	24	0	0.233041	5.40159	5.34592	5.14995	5.00376	4.57276	4.24349	6.11419	4.5152	4.43628	4.41293	4.57243	4.28721	4.91742	4.89161	5.07202	5.12757	6.76289	4.65308
Hrct1	0.566539	0.0339928	24	2	0.232172	0.879224	1.04958	0.691831	0.786424	0.699545	0.572271	1.67861	0.390419	0.370264	0.190781	0.693815	0.354469	0.527833	0.354226	0.330475	0.467394	1.14079	0.519122
Ears2	0.566539	0.0339928	24	0	0.221862	2.60221	2.25012	2.40604	2.25656	2.54963	2.5537	2.39872	1.88151	2.08834	2.15119	1.7928	1.88664	2.22274	2.36694	2.44102	2.73463	2.33297	2.27132
Zfp609	0.566539	0.0339928	24	18	0.220992	3.75347	3.32886	3.59335	3.37191	2.8654	2.85076	3.07358	3.19355	3.08972	3.51137	3.37046	3.40225	3.6594	4.51486	4.28678	3.66467	2.58331	3.34588
Prm1	0.566539	0.0339928	24	14	0.219888	0	0	0	0	0.141768	0.149281	0.348099	0	0	0.310968	0.911648	0.435396	0	0.726908	0.65577	0.158582	0	0.165024
Slc16a9	0.566539	0.0339928	24	2	0.205328	1.20056	1.3848	1.32359	1.47625	1.47535	1.02717	0.841997	1.17101	1.05857	0.875035	0.715139	0.968676	1.33943	0.977906	0.865668	1.36446	0.904182	1.02949
Angptl2	0.566539	0.0339928	24	10	0.1954	0.626167	0.889984	0.367963	0.827664	0.667631	0.694027	0.625031	0.705884	0.838176	1.01109	0.979528	0.827423	0.634195	0.396917	0.549128	0.459333	0.309857	0.60429
Egfr	0.566539	0.0339928	24	20	0.194907	1.39324	1.30208	1.32839	1.37423	1.04517	1.06695	0.845474	1.04522	1.2688	1.08816	1.32815	1.10288	1.34929	1.66769	1.48024	1.51877	0.964041	1.36594
Zswim5	0.566539	0.0339928	24	16	0.194221	2.50923	2.42136	2.8746	2.33337	2.24997	2.39331	2.07354	2.49343	2.56718	2.61979	2.73649	2.7839	2.87661	3.4026	2.77394	2.62182	1.88103	2.31645
Tmem198b	0.566539	0.0339928	24	6	0.190883	3.85262	3.72274	3.69728	4.42237	5.04144	4.70999	4.76837	4.35559	4.28749	4.55799	4.38209	4.34335	3.52617	3.502	3.66351	3.93174	4.6961	3.95719
Zfyve16	0.566539	0.0339928	24	0	0.189512	4.09765	3.28013	2.86334	2.85781	2.45625	2.47282	2.69502	2.24709	2.54685	2.41161	2.51011	2.49631	2.77872	2.77596	2.60045	2.96303	2.17026	2.94808
Ctsk	0.566539	0.0339928	24	6	0.18522	1.19672	1.49086	1.31578	1.57864	1.57235	1.2866	1.45349	1.41982	1.22595	0.932965	1.34798	1.21961	0.840945	1.12732	1.07952	0.8673	1.51972	1.30974
Slc9a9	0.566539	0.0339928	24	4	0.185198	3.16898	3.43777	3.24353	3.69178	3.34763	3.53828	3.28908	3.2181	3.51986	2.92567	3.17794	3.32625	2.86629	2.92556	2.92845	3.57558	3.08448	3.54758
Raver2	0.566539	0.0339928	24	16	0.182462	2.06444	1.91033	2.03286	1.75048	1.67746	1.88287	1.42459	2.10149	1.95432	2.34614	2.18662	2.22749	1.87491	2.41043	2.24946	1.98807	1.55392	2.21027
Ino80dos	0.566539	0.0339928	24	8	0.166877	2.33047	1.51723	1.60329	1.81898	1.56626	1.85968	1.95178	1.6481	1.88608	1.58034	1.48428	1.6109	1.34765	1.35412	1.65008	1.28344	1.61607	1.14538
Phka2	0.566539	0.0339928	24	18	0.164692	3.47302	3.376	3.20954	3.5109	3.12846	3.24888	4.29346	3.27982	2.84926	3.29759	3.33097	3.33431	3.89297	3.74381	4.02538	3.67693	3.47661	3.48143
Slc25a21	0.566539	0.0339928	24	8	0.151812	0.697466	0.464695	0.684269	0.708583	0.797467	0.687174	0.855655	1.0152	0.65965	0.768512	0.955004	0.619936	0.536587	0.447861	0.542045	0.743443	0.328607	0.61652
Cdc45	0.566539	0.0339928	24	10	0.149213	0.619613	0.914461	0.767473	1.08116	0.809523	0.846929	0.941045	0.840993	1.01179	0.966321	0.997287	1.3372	0.746302	0.719523	1.00779	0.699331	0.519094	0.824947
Kif26b	0.566539	0.0339928	24	18	0.147483	1.08581	0.815035	0.803504	0.994255	0.77104	0.697109	0.671311	1.09097	1.03908	0.896142	1.05863	0.824839	1.07101	1.4172	1.29862	1.06844	0.827527	1.32247
Eif2ak2	0.566539	0.0339928	24	14	0.14396	1.18521	1.12671	1.10123	1.29977	0.87651	0.98758	0.882063	1.24221	1.34	1.30425	1.39419	1.35496	1.34971	1.53207	1.19641	1.1906	0.730081	1.25832
Shmt1	0.566539	0.0339928	24	12	0.140276	0.242032	0.283561	0.364706	0.186605	0.294649	0.268812	0.326651	0.640183	0.348513	0.545835	0.429213	0.519611	0.229808	0.388075	0.519813	0.128271	0.152579	0.247711
Pcdhb22	0.566539	0.0339928	24	16	0.137617	1.34703	1.44376	1.49766	1.62256	1.6645	1.43561	1.47991	1.80061	1.67216	1.81406	1.64097	1.68342	1.74566	1.83351	1.86678	1.67455	1.20542	1.84909
Polr1e	0.566539	0.0339928	24	6	0.136578	2.19532	2.28946	2.28405	2.23364	2.52052	2.46992	2.48083	2.49919	2.31104	2.0285	2.42353	2.10937	2.21165	1.82289	2.21029	2.18693	2.17122	2.29084
Plekhg4	0.566539	0.0339928	24	0	0.130965	0.783876	0.718202	0.584967	0.60337	0.3937	0.546685	1.07171	0.499939	0.399434	0.33766	0.399754	0.34344	0.550253	0.37759	0.47658	0.495401	1.36314	0.593962
Ngp	0.566539	0.0339928	24	22	0.11515	0.417501	0.384677	1.83612	0.274368	0.316054	0.111779	0.0392093	0	0.102358	0.166909	0.121047	0.129165	0.350489	0.335094	0.241859	0.156766	0.162847	0.145242
Fam217a	0.566539	0.0339928	24	6	0.111735	0.251344	0.4055	0.530471	0.633185	0.60037	0.407575	0.50389	0.348346	0.487904	0.331714	0.322133	0.230894	0.389199	0.295527	0.310839	0.285745	0.341332	0.234239
4930432K21Rik	0.566539	0.0339928	24	6	0.106886	1.21832	1.93773	1.19528	1.97448	1.6493	1.98678	1.56185	1.6231	1.56165	1.80238	1.41199	1.64618	1.26092	1.12111	1.24256	1.47739	1.5802	1.55939
4921531C22Rik	0.566539	0.0339928	24	4	0.106379	0.897185	1.08739	0.532374	0.732154	1.19309	0.821641	0.870021	0.574913	0.801264	0.583122	0.725584	0.669448	0.561943	0.695147	0.552895	0.772274	0.789614	0.671198
6430531B16Rik	0.566539	0.0339928	24	12	0.10628	0.547971	0.839295	0.680044	0.914559	0.890697	1.20163	1.13707	0.993454	1.29653	1.16837	1.041	1.13665	0.91127	0.618635	0.786041	0.909242	1.03136	0.842402
Zfp329	0.566539	0.0339928	24	0	0.105239	3.86987	3.15596	2.85383	2.31827	2.3293	1.96551	2.53816	2.12419	2.25393	2.24966	2.24428	2.17328	2.77985	3.04716	2.6744	2.32211	2.63609	2.65342
Clec10a	0.566539	0.0339928	24	0	0.101065	0.154378	0.371201	0.450937	0.336618	0.297029	0.184449	0.145793	0.118254	0.301563	0.203222	0.0709558	0.131976	0.128107	0.225662	0.154961	0.2773	0.30009	0.274904
Rasl2-9	0.566539	0.0339928	24	6	0.0948694	0.185976	0.250877	0.405298	0.218138	0.444548	0.30083	0.139169	0.381566	0.325363	0.200145	0.144757	0.402785	0.0839724	0.123762	0.180891	0.18677	0.161721	0.104623
Dnase1	0.566539	0.0339928	24	2	0.0916212	0.431179	0.666091	0.501516	0.264403	0.52405	0.145125	0.307756	0.445214	0.14801	0.240368	0.104787	0.0892731	0.12122	0.3116	0.156956	0.190482	0.188415	0.250792
Pih1h3b	0.566539	0.0339928	24	4	0.088749	0.478929	0.356155	0.347788	0.445133	0.441771	0.365716	0.202652	0.328303	0.22434	0.201554	0.44017	0.168405	0.33058	0.149199	0.263602	0.29799	0.0595074	0.210119
Slc52a3	0.566539	0.0339928	24	0	0.0883516	0.37129	0.766873	0.349965	0.348059	0.325981	0.337112	0.650814	0.221118	0.201033	0.270515	0.23704	0.164148	0.238594	0.259474	0.193704	0.20056	0.695669	0.365016
Cwf19l1	0.566539	0.0339928	24	10	0.0872216	3.92371	3.83139	3.73965	3.96965	3.85111	4.12529	4.34617	3.95474	4.02018	3.59576	3.92554	3.99547	3.90008	3.98916	3.87036	3.92168	3.71932	3.51626
Stamos	0.566539	0.0339928	24	4	0.0868058	0.585082	0.514817	0.495588	0.741767	0.463031	0.823827	0.434009	0.620551	0.663112	0.551211	0.316987	0.426851	0.403801	0.213521	0.446291	0.608347	0.570975	0.577842
Pter	0.566539	0.0339928	24	8	0.0814149	0.429167	0.553693	0.429683	0.611358	0.468827	0.597919	0.354439	0.633064	0.696858	0.48505	0.507187	0.581759	0.49622	0.348584	0.588247	0.401266	0.31599	0.42417
Gm20754	0.566539	0.0339928	24	14	0.0746896	0.0650212	0.202141	0.140775	0.075694	0.262061	0.115338	0.196114	0.398437	0.197759	0.206209	0.279829	0.468008	0.260037	0.339382	0.199566	0.233755	0.224785	0.1912
Dgkh	0.566539	0.0339928	24	18	0.0706555	0.409167	0.314571	0.532592	0.444411	0.202464	0.251054	0.236948	0.400711	0.39727	0.305248	0.459379	0.407602	0.520411	0.596887	0.594024	0.416997	0.341928	0.440134
Kif11	0.566539	0.0339928	24	0	0.0661109	0.510351	0.566541	0.57182	0.561508	0.39138	0.468945	0.249705	0.389573	0.363829	0.38974	0.445796	0.35646	0.394411	0.40129	0.494194	0.483235	0.211723	0.448428
Kif7	0.566539	0.0339928	24	14	0.0602893	0.579968	0.544807	0.566285	0.513207	0.513055	0.694261	0.629041	0.592451	0.515902	0.684276	0.738054	0.651547	0.609639	0.648414	0.678016	0.516197	0.530042	0.599953
Enpp1	0.566539	0.0339928	24	4	0.0571894	0.602223	0.744357	0.675101	0.699953	0.769859	0.594177	0.521345	0.634721	0.72631	0.608087	0.559509	0.669131	0.469302	0.543023	0.482977	0.587607	0.639576	0.692462
Esr2	0.566539	0.0339928	24	0	0.0562744	0.530661	0.453386	0.332236	0.399536	0.423455	0.337089	0.450718	0.288076	0.260428	0.257505	0.248407	0.185184	0.378468	0.356012	0.409599	0.278127	0.390103	0.449599
Gm6756	0.566539	0.0339928	24	10	0.0480804	0.132527	0.0388817	0.0190359	0.119329	0.145277	0.170734	0.312677	0.161885	0.191003	0.169002	0.0672642	0.128347	0.058202	0.142038	0.0838724	0.123007	0.0760145	0.112002
Ifit1bl2	0.566539	0.0339928	24	22	0.0477495	0.293166	0.176264	0.295642	0.264571	0.233891	0.169611	0.108769	0.115771	0.173888	0.146933	0.254645	0.257545	0.26835	0.263786	0.290433	0.329597	0.215826	0.220687
Fancb	0.566539	0.0339928	24	0	0.0437275	0.655145	0.512791	0.656524	0.463443	0.487683	0.352125	0.481591	0.365819	0.420901	0.450951	0.346523	0.418481	0.474999	0.555266	0.514011	0.562765	0.411846	0.514017
Klhl38	0.566539	0.0339928	24	12	0.0397938	0.0872468	0.14766	0.176958	0.259255	0.0819051	0.183352	0.189395	0.228129	0.129131	0.271939	0.306512	0.336523	0.196309	0.155564	0.198116	0.178244	0.0899446	0.215662
Syne2	0.566539	0.0339928	24	0	0.038311	0.893898	0.896518	0.911921	0.86358	0.71166	0.860928	0.834841	0.745463	0.799643	0.736414	0.721509	0.779994	0.809184	0.860577	0.8955	0.818088	0.580857	0.879092
Slc22a7	0.566539	0.0339928	24	16	0.0358826	0.0693888	0.183017	0.107579	0.0963306	0.0912471	0.0876648	0.210635	0.118617	0.143923	0.30359	0.113977	0.174438	0.310388	0.160355	0.157893	0.0993165	0.171841	0.150526
Mos	0.566539	0.0339928	24	18	0.0341363	0.0200935	0	0	0	0	0.0426769	0.0303418	0	0	0.0423559	0.110945	0	0.0801435	0.117599	0.0461451	0.0721686	0.020818	0.0662485
AI427809	0.566539	0.0339928	24	4	0.0257899	0.0957637	0.108221	0.0883615	0.142421	0.0449699	0.0863948	0.0830681	0.0835134	0.0177291	0.0712289	0.0499224	0.0793352	0.0359834	0.0395017	0.0311187	0.0489449	0.0423424	0.0889947
Ch25h	0.566539	0.0339928	24	12	0.0256446	0.130607	0.0580124	0.0848371	0.177399	0.215352	0.139024	0.1313	0.133395	0.113503	0.437297	0.180694	0.213693	0.116092	0.149154	0.175403	0.104348	0.112887	0.120043
Slc22a2	0.566539	0.0339928	24	6	0.0237054	0.0517589	0.0681749	0.0167069	0.0897521	0.113398	0.0952388	0.0786198	0.0473786	0.05029	0.0403676	0.0353799	0.0249778	0.0509917	0	0.0441053	0.0822679	0.0266879	0.0140075
Nlrp1b	0.566539	0.0339928	24	8	0.0228178	0.0380061	0.0664154	0.0489634	0.0778873	0.104313	0.0465222	0.126151	0.146734	0.0490975	0.0847947	0.0747483	0.0303512	0.0576897	0.0420403	0.0430733	0.0376065	0.0521598	0.0406786
Tubb1	0.566539	0.0339928	24	8	0.0206978	0	0.0916634	0	0.0804105	0.0456998	0.0292711	0.0421962	0.0678945	0.0720824	0.0144813	0.0126856	0.0134412	0.0365784	0.0267716	0.0158161	0	0	0
Gm7444	0.566539	0.0339928	24	2	0.0126455	0.0838606	0.0175306	0.0474352	0.050162	0.0293251	0.0769316	0.0153649	0.0408202	0.0259603	0.0137924	0	0.00639905	0.0218036	0.0286455	0.0339892	0.0398387	0.013781	0.0250908
1700073E17Rik	0.566539	0.0339928	24	2	0.012197	0.079811	0.0520697	0.0732354	0.0262096	0.0684995	0.0474776	0.0348456	0.0346701	0.022044	0.0175472	0.0411657	0.0108544	0.0665875	0.0215924	0.0192264	0.0338323	0.00585134	0.0364736
Cyp2c55	0.566539	0.0339928	24	0	0.0118233	0.0420522	0.0369784	0.0181119	0	0.0153617	0.0147607	0	0	0	0	0.012794	0	0	0	0	0.0167207	0.0433963	0
Hal	0.566539	0.0339928	24	10	0.0115237	0.0196071	0	0	0.0226097	0	0	0.0597196	0.0238949	0.0126725	0.0202704	0.0266925	0.0094057	0.0128103	0	0	0	0	0
Gm6086	0.566539	0.0339928	24	2	0.0102371	0.0844804	0.0339527	0.0417647	0.03737	0.0213024	0.0338627	0.0198476	0.022404	0.00419044	0.0400642	0.0176159	0.00309798	0.0168901	0.00616344	0.0329134	0.0231509	0.030031	0.0173525
Tktl2	0.566539	0.0339928	24	10	0.0101676	0.0040658	0.00529397	0.00521724	0.0186685	0.00443843	0.00844636	0.0248857	0.0395323	0.0523463	0.0374313	0.0219718	0.00385882	0.00526244	0.0153487	0.00455991	0.00482114	0.00833753	0.00432091
Ptprq	0.566539	0.0339928	24	22	0.00701477	0.014627	0.0142765	0.023455	0.00839239	0.0119737	0.0151846	0.00559739	0.00444351	0.00470662	0.00747556	0.0362092	0	0.0141894	0.0103448	0.0286909	0.0260101	0.0112451	0.0271804
Dnm3os	0.566539	0.0339928	24	20	0.0061449	0.0129803	0.0126625	0.0249703	0.0111678	0.0283308	0.0202015	0	0.01577	0.0125267	0.0232014	0.0175175	0.00922543	0.0209724	0.0244602	0.032716	0.0230763	0.0332549	0.0309858
Rps6ka2	0.620774	0.0390627	24	20	0.971565	16.8598	16.4857	15.752	16.6524	15.7633	16.7826	16.6524	15.3397	15.938	16.5035	16.1303	15.7555	18.5557	17.6173	20.2866	17.8165	18.0264	17.5695
Ghrl	0.620774	0.0390627	24	14	0.12756	0	0	0	0	0	0	0	0.421713	0.180397	0.289399	0.0689894	0.301841	0.199972	0.075777	0.102545	0	0.244942	0
Slpi	0.620774	0.0390627	24	2	0.0317266	0.111281	0.0504499	0.146138	0.0437244	0.123065	0.0403502	0	0	0.048883	0.0403959	0	0.0375308	0	0	0.0436981	0.0448682	0	0.0845939
Pax1	0.620774	0.0390627	24	10	0.0316912	0.0205721	0.0405048	0.0132562	0.0118658	0	0.0862062	0.20356	0.0501533	0.0798045	0.0638615	0.0653902	0.118532	0	0.0491575	0.0349238	0.0122424	0.0105891	0.0332197
Gm1715	0.620774	0.0390627	24	4	0.0296993	0.0307302	0	0.200873	0.10811	0.101697	0.0993792	0.138005	0.075649	0.0403139	0.0661089	0	0.0614031	0	0.0306577	0	0.0740553	0.0320611	0.0691102
Pzp	0.620774	0.0390627	24	0	0.0126566	0.0447717	0.0584114	0.021567	0.0578877	0	0.0233011	0.00855273	0.00680681	0.00721302	0.0114819	0.0151525	0	0.00726196	0.0158946	0.00629058	0.0398533	0.0229755	0.0178992
Pdcd1lg2	0.620774	0.0390627	24	14	0.00978531	0.00780018	0	0	0	0.00852748	0.00814366	0	0.018994	0.0201376	0.0160684	0.0141208	0.022366	0.0101586	0.022253	0.052775	0	0.0320683	0.00835382
Rn45s	0.620774	0.0441325	24	14	102.236	119.499	414.652	280.245	454.002	274.212	272.213	214.607	444.194	517.599	577.425	911.556	388.508	543.674	296.526	509.408	377.505	372.946	298.659
Rps7	0.620774	0.0441325	24	10	35.6707	427.505	502.554	481.892	450.707	508.311	471.525	608.617	530.736	556.954	512.616	514.227	513.437	465.366	384.439	436.81	548.368	462.991	455.724
Rpl29	0.620774	0.0441325	24	10	33.6859	248.138	323.68	315.189	290.299	331.232	324.528	370.741	357.648	345.462	392.451	336.412	338.467	279.661	263.157	283.734	312.309	446.826	277.317
Uqcrb	0.620774	0.0441325	24	8	22.5122	315.875	329.779	332.797	334.668	400.13	347.23	414.814	353.405	353.882	314.318	342.817	360.33	373.428	314.268	302.134	367.681	287.45	309.274
Sdhb	0.620774	0.0441325	24	10	18.0227	156.229	194.388	186.144	188.089	215.358	208.165	197.039	209.561	208.31	198.605	199.175	222.526	186.34	170.831	172.904	204.022	162.601	183.883
Atp5f1	0.620774	0.0441325	24	8	12.7336	176.582	194.281	196.742	187.228	217.808	198.476	206.267	212.904	209.404	196.535	202.099	214.329	193.042	183.685	178.722	208.247	178.527	184.102
Atp6v1e1	0.620774	0.0441325	24	10	12.3072	248.365	280.088	281.627	283.255	293.314	288.746	285.339	312.683	292.189	289.294	289.494	291.138	272.089	258.154	267.427	298.313	276.498	233.993
Chmp2a	0.620774	0.0441325	24	10	11.238	104.821	137.53	126.504	126.623	151.354	148.7	143.46	152.686	160.7	130.055	155.387	159.18	143.226	122.281	148.209	150.708	135.461	119.428
Ssr4	0.620774	0.0441325	24	10	9.86555	89.4844	110.691	84.5086	103.045	108.583	105.216	115.87	108.122	122.088	103.612	106.091	106.01	98.2247	82.4172	101.697	108.136	91.515	85.9921
Ube2m	0.620774	0.0441325	24	8	9.64989	97.5036	118.514	114.118	115.458	126.925	132.514	147.659	126.529	127.326	119.491	119.926	126.098	110.803	104.803	112.407	117.101	177.71	107.256
Guk1	0.620774	0.0441325	24	10	9.16976	79.1643	108.005	108.539	110.674	116.393	110.016	115.135	122.239	116.09	116.5	112.173	121.546	97.6933	86.3773	104.79	104.503	123.575	87.1082
Ass1	0.620774	0.0441325	24	14	6.35809	33.6183	37.657	33.3686	45.1339	45.9001	44.4555	26.4589	44.6385	39.9734	57.996	54.5624	54.1256	40.6593	58.5794	51.3675	38.7682	22.0636	52.5835
Atp6v1c1	0.620774	0.0441325	24	8	5.72403	117.842	125.52	132.488	133.615	134.009	134.278	112.844	136.118	136.702	131.815	132.641	136.225	128.489	131.05	125.023	133.427	106.622	123.07
Cnpy2	0.620774	0.0441325	24	6	4.40867	60.8633	78.8417	69.1745	74.7903	83.2885	80.8244	77.0066	73.6662	77.5072	69.6214	73.6747	72.6069	71.6379	58.2043	67.2465	79.991	69.3255	64.2576
Ppib	0.620774	0.0441325	24	8	4.19647	58.5318	64.7548	66.2743	68.9978	71.9477	68.3659	64.5828	71.7971	65.7678	61.5245	70.2113	65.0312	64.4015	55.8336	66.4773	64.0548	56.883	59.0965
Etnppl	0.620774	0.0441325	24	14	4.12965	31.6815	35.8535	33.4373	31.2304	36.8583	33.57	26.0118	36.6221	37.3502	40.6159	46.5266	47.9401	39.2775	42.4722	43.6064	46.8544	26.1555	40.699
Sat1	0.620774	0.0441325	24	2	4.03362	44.1832	47.4147	46.2088	48.8049	46.8926	42.3039	41.5828	42.4944	42.518	39.5539	41.7103	44.009	40.6945	37.5843	40.1964	50.3431	52.581	45.1032
Lamtor4	0.620774	0.0441325	24	6	3.92105	43.5207	55.8622	46.985	50.4248	58.2864	53.7031	56.541	49.6599	50.5172	47.8337	45.5259	46.6142	44.972	42.6265	45.8986	47.7572	75.8231	40.0756
BC029214	0.620774	0.0441325	24	10	3.82502	16.1132	23.1751	19.7767	21.466	20.5005	24.5414	27.0877	26.2653	25.3273	26.8827	25.797	27.3707	18.9344	19.0466	23.5762	18.927	30.9207	19.0594
Taf9	0.620774	0.0441325	24	10	3.71662	48.8513	53.8008	52.5714	56.4814	57.9049	55.7268	53.9749	61.1465	63.9961	57.2264	56.858	63.737	56.7609	50.6055	52.9648	61.4028	42.6393	53.9593
Hspa4l	0.620774	0.0441325	24	22	3.66783	37.3625	31.703	35.8	34.2109	33.4613	31.3447	19.5313	29.2735	29.9735	26.4828	28.9189	29.3824	32.3794	38.5615	34.5526	37.1618	21.3721	34.9595
Arnt2	0.620774	0.0441325	24	14	3.40281	38.0758	35.0087	39.4456	43.0622	38.5945	39.1215	29.058	44.4597	44.4211	44.3469	44.7053	44.2395	39.5187	46.2947	43.3337	43.8484	32.0217	43.796
Ap1b1	0.620774	0.0441325	24	16	3.25708	42.5263	45.5983	48.1818	50.8624	47.7802	53.6024	42.0568	51.7854	49.3515	54.6036	51.8086	54.0741	50.9424	54.3953	55.4686	51.0071	53.0208	52.1127
Sorbs1	0.620774	0.0441325	24	22	3.14882	36.2464	32.2363	33.1624	34.4523	32.8625	26.8406	20.5098	25.7471	29.1923	26.9649	28.3142	26.2387	27.2984	29.7285	32.0977	36.6241	21.1295	34.4277
Pigp	0.620774	0.0441325	24	8	3.03257	45.3881	42.8515	39.6145	46.0338	51.2283	43.2044	47.3745	43.0638	44.7012	45.8043	43.8307	42.1136	44.036	34.1471	38.7416	43.4738	29.6485	39.8996
Psmd3	0.620774	0.0441325	24	14	2.95938	46.9215	56.8281	52.7804	55.9969	57.1691	65.4462	58.1474	57.2659	55.5949	62.7691	61.0133	62.6336	60.9519	60.0141	65.2757	55.0572	72.027	54.4397
Ptpn11	0.620774	0.0441325	24	14	2.91943	34.0076	36.1849	38.5253	37.9205	34.5983	37.5188	29.7793	39.455	41.3869	41.2493	42.439	42.6262	38.8858	45.0448	42.0492	39.2753	31.7929	42.594
Vps25	0.620774	0.0441325	24	6	2.8949	36.324	47.3388	43.6176	48.6965	51.4322	48.1831	48.6294	52.9526	48.1982	44.5354	46.5867	49.1595	41.69	38.5324	42.0552	50.553	43.9694	42.0066
Ppp2r5b	0.620774	0.0441325	24	12	2.8729	38.826	47.7564	44.7319	50.3488	46.9027	54.6161	45.2184	55.2425	50.7253	53.3078	54.1004	54.049	44.673	48.7795	51.5923	45.5837	45.7361	49.6793
Tspan17	0.620774	0.0441325	24	8	2.78437	14.9425	16.5867	15.125	19.0902	19.9369	21.2217	16.6934	19.6658	19.2172	19.3547	18.0172	18.5271	14.8838	14.1671	15.6766	15.417	27.2554	13.814
Adgrg1	0.620774	0.0441325	24	22	2.73346	42.8521	44.0263	42.5398	47.2747	45.244	48.414	38.9855	38.9864	38.7163	40.3828	38.8704	37.3781	41.8948	43.9687	47.7397	43.221	52.7425	48.0349
Hist3h2a	0.620774	0.0441325	24	22	2.69719	22.0467	27.7766	30.2906	22.7435	22.5008	25.5113	15.4465	21.4415	20.3512	26.8929	23.6576	23.1655	20.1072	24.8653	27.5901	24.1575	27.6979	31.8711
Ptch1	0.620774	0.0441325	24	18	2.65285	9.71953	7.30554	11.8774	11.5614	8.93685	10.4422	3.26625	10.39	10.8853	11.9683	13.8427	12.9562	11.3216	20.0027	18.5541	14.7667	3.67543	14.637
Trim2	0.620774	0.0441325	24	20	2.37036	32.8653	25.7802	29.5529	27.4533	25.8741	25.9754	20.9684	25.2626	26.7183	28.4098	26.4448	26.9166	31.5841	32.7017	26.337	27.8037	29.1777	31.1994
Uhrf2	0.620774	0.0441325	24	22	2.28523	17.5874	16.4878	16.1959	12.6167	14.3305	13.3053	11.8528	11.5877	12.75	12.5369	13.2962	12.9827	16.2145	16.5223	16.3266	15.5951	11.9972	14.3616
Bphl	0.620774	0.0441325	24	6	2.27349	27.487	31.8889	32.033	31.4716	31.4822	35.4698	27.5132	28.9487	31.2989	29.4454	28.267	27.4163	27.015	26.004	29.5454	31.4507	26.5265	24.2402
Wdr82	0.620774	0.0441325	24	22	2.25617	37.6684	38.1595	38.9553	38.2618	37.0499	37.4762	30.606	35.1815	38.2601	35.0894	36.0285	36.8112	40.2406	40.3196	42.5907	41.4414	35.7811	41.4038
Trim3	0.620774	0.0441325	24	12	2.17541	26.5212	33.3856	29.6812	32.0002	32.3631	35.6165	32.7729	35.8817	31.6663	36.7496	35.0767	35.9288	31.7578	35.2269	38.6801	31.6761	30.936	34.2323
Ifit3	0.620774	0.0441325	24	16	2.10972	6.5273	8.25014	7.58658	7.51954	7.97081	7.75386	7.09118	10.014	11.9156	10.0118	11.7804	11.889	12.3323	10.7051	12.0533	11.1546	7.72151	6.91446
Tor1a	0.620774	0.0441325	24	10	2.07458	19.3082	23.7525	18.66	21.7959	24.2681	23.5441	22.7756	21.8053	25.5299	25.5192	22.54	23.6334	22.6589	19.8666	20.628	21.8443	19.0906	19.6763
Kcnj9	0.620774	0.0441325	24	12	1.89137	15.553	17.5895	17.1237	20.9971	17.6398	19.2922	14.5746	23.4358	19.3644	20.5517	20.8979	20.2119	17.3618	19.8233	23.0129	17.2059	17.1985	17.3701
Gga3	0.620774	0.0441325	24	22	1.87935	18.8282	16.688	17.343	16.0099	15.3822	15.3471	18.6017	13.9987	12.9104	15.7746	14.4606	14.5201	17.33	18.1529	18.9267	16.205	22.3008	15.8116
Dnajc3	0.620774	0.0441325	24	22	1.83148	15.5744	15.4296	15.1326	13.9771	14.3683	13.8411	9.50508	11.7267	13.3573	12.9315	13.0165	12.8395	16.0401	17.1414	16.278	16.9817	11.2196	14.8959
Slc39a10	0.620774	0.0441325	24	22	1.78361	19.5471	15.7234	16.729	16.3468	13.1221	13.0429	9.63818	13.016	13.4931	16.8706	14.1411	14.0494	14.9398	16.7189	14.0666	15.5384	14.2852	18.6084
Lsm8	0.620774	0.0441325	24	12	1.77661	22.3392	25.4033	21.8044	21.862	22.7646	25.3017	24.0052	25.5453	26.8987	25.7984	25.5516	26.84	25.2771	23.5339	24.431	25.9422	21.039	21.0847
Mvb12b	0.620774	0.0441325	24	14	1.73913	19.9995	20.7125	23.5885	25.9169	22.0422	25.0399	17.1255	24.4986	25.4261	26.8337	26.0281	26.3505	24.0433	26.3804	25.8053	23.4397	19.8184	25.562
Blvra	0.620774	0.0441325	24	8	1.7368	19.88	21.4737	22.5326	23.6741	23.0834	24.438	21.4858	24.3491	24.9083	20.4952	20.8838	23.6882	19.576	19.2453	20.8988	25.2499	18.3087	20.2497
Scaf1	0.620774	0.0441325	24	14	1.6716	25.5569	30.6809	31.8974	33.0652	32.7463	39.5572	29.1624	33.7567	33.0449	38.0909	37.5841	39.8098	33.3409	37.7286	40.6548	32.3818	36.4528	38.0716
Zswim7	0.620774	0.0441325	24	10	1.65449	10.4478	14.0587	11.3415	10.1891	15.1204	15.8525	16.5971	15.4281	18.4877	16.5947	14.2416	15.0028	14.5769	13.1939	14.2549	12.1496	16.4621	11.925
1700113A16Rik	0.620774	0.0441325	24	6	1.62543	16.3008	17.088	17.3072	17.1056	19.1574	18.2268	27.0576	17.3549	15.517	15.333	15.7265	14.5311	16.34	13.1358	14.114	16.7217	26.5853	12.3868
Smarca4	0.620774	0.0441325	24	22	1.62069	17.9146	20.9791	19.0673	18.4694	18.2658	19.1749	17.0348	18.4705	15.6226	16.4262	16.8687	18.1549	17.7434	21.1283	21.8304	19.3285	20.6265	20.2893
Agap1	0.620774	0.0441325	24	18	1.54524	15.6593	15.9173	16.7197	17.5093	14.7988	16.6779	13.5759	17.3623	18.1248	17.4263	17.8706	17.0968	18.3883	20.5376	20.6563	18.3873	13.9953	20.3172
Myl9	0.620774	0.0441325	24	8	1.52092	7.95162	16.3777	8.63628	12.1658	10.7353	10.2826	12.224	9.42728	11.2325	9.51819	10.0966	9.3764	8.04214	6.00467	8.58439	6.52648	12.3954	7.943
Klhl9	0.620774	0.0441325	24	20	1.50635	33.3683	30.5196	30.8403	29.8773	30.2777	29.7098	22.3226	27.6927	29.3335	31.3596	29.7011	30.8059	33.2082	34.1347	30.1321	30.7462	26.4862	35.1218
Bpnt1	0.620774	0.0441325	24	20	1.47672	32.791	34.4039	35.8774	33.0153	34.2789	34.95	27.808	32.0924	31.6631	32.6396	33.2843	35.9632	34.9293	36.647	34.997	36.1221	31.3135	38.9524
Pcmtd2	0.620774	0.0441325	24	22	1.44391	20.9663	16.5331	17.0737	14.645	14.5839	13.1147	14.2583	13.6406	15.1615	17.4573	14.53	15.261	15.9408	17.2779	15.2475	15.4285	18.2246	16.0237
Rbbp5	0.620774	0.0441325	24	20	1.39045	15.5858	14.9237	15.3084	14.9012	13.2501	13.6234	12.3107	13.1994	13.257	14.1288	13.5167	12.9711	15.4988	15.9798	15.7677	15.5307	11.3292	14.9942
Madd	0.620774	0.0441325	24	18	1.37681	25.2179	28.0647	27.8105	28.681	28.4351	30.5371	24.2002	29.0211	26.9582	28.7895	28.9527	28.487	30.5083	30.9972	32.8257	30.428	29.5222	28.9476
Brwd1	0.620774	0.0441325	24	0	1.31444	31.1572	30.8413	29.4863	28.4014	30.0829	29.805	29.3108	24.7251	26.2892	28.224	28.0922	27.4971	30.2081	28.8137	24.7388	29.0356	29.6701	28.6527
Kctd20	0.620774	0.0441325	24	20	1.29896	15.149	14.8191	15.5248	13.9903	12.7038	12.5219	10.0031	14.7778	13.5267	14.1479	14.9291	14.326	14.1281	17.0898	16.7077	15.9651	10.2752	16.2479
Crocc	0.620774	0.0441325	24	4	1.27856	9.74325	8.41843	7.00498	8.52026	7.52821	9.16895	11.4599	6.93914	5.53143	6.74951	6.17015	5.51507	6.60826	5.15932	6.54751	6.61027	11.7925	6.27083
Fuz	0.620774	0.0441325	24	8	1.22655	13.342	15.5782	12.6343	15.49	16.3084	17.5531	15.0061	13.202	15.8303	15.1305	14.2618	14.4522	14.6725	13.5396	14.3451	11.9608	12.893	13.0063
Ptcd3	0.620774	0.0441325	24	8	1.20576	23.067	21.0334	20.8646	21.9747	23.1471	22.8877	25.5632	22.1465	23.3587	20.788	22.4567	23.9393	23.0252	21.5654	20.2695	22.4219	19.1031	18.6962
Ifit3b	0.620774	0.0441325	24	16	1.19056	4.05273	5.66353	6.45102	4.56039	4.91853	5.16934	4.74477	6.67109	8.64239	6.49781	7.52871	7.26806	7.76982	7.48441	8.01751	8.70244	4.38871	5.50548
Vps33a	0.620774	0.0441325	24	16	1.18292	19.7492	18.4655	20.0183	19.9102	17.7256	18.201	14.7574	20.3004	21.5241	20.3094	21.1221	20.4405	20.0791	22.5037	22.6292	20.4739	16.1714	21.5217
Atp2b4	0.620774	0.0441325	24	20	1.1808	14.8338	12.5077	13.5267	13.8614	11.6589	11.2723	10.3731	12.8322	12.9683	12.1232	13.6412	12.3748	14.5797	15.4267	13.8235	13.9288	12.6734	15.1627
Atg10	0.620774	0.0441325	24	10	1.16753	8.40047	9.05933	9.15367	10.0175	11.3098	9.58953	7.21611	10.9731	10.4804	10.6459	10.5964	10.8191	9.2867	9.32974	7.94304	9.639	6.4257	7.99992
Srpk1	0.620774	0.0441325	24	22	1.15478	16.8999	15.1314	15.8674	14.8722	14.6634	13.9793	16.1971	14.422	13.7328	12.6143	14.293	14.5641	15.1237	16.458	17.4608	16.7459	16.0551	14.8777
Taf12	0.620774	0.0441325	24	20	1.14047	10.6973	10.7999	11.8028	9.38511	10.9447	9.64766	8.3118	9.82648	9.45747	9.12243	10.0073	9.53935	11.794	11.218	12.0886	10.679	11.2761	10.0207
Ak6	0.620774	0.0441325	24	20	1.13915	12.0233	14.1384	13.9209	11.8234	13.5991	10.693	12.102	10.85	12.7318	11.7632	13.6188	14.3196	14.3428	14.5544	13.6889	14.5663	14.5043	11.118
Nat9	0.620774	0.0441325	24	6	1.13081	13.1043	16.6419	16.2777	15.2889	17.6418	17.0001	17.6525	15.9018	15.7694	15.1165	15.5536	15.5892	13.7468	12.0882	14.1702	14.3924	23.2632	14.014
Mknk1	0.620774	0.0441325	24	10	1.12919	5.81468	5.31368	5.63136	7.4408	5.76818	6.87227	8.17198	6.88917	6.95705	7.52246	7.41752	7.43815	5.68351	5.27664	5.59198	6.2529	5.8206	5.49283
Cxcl12	0.620774	0.0441325	24	0	1.09317	6.33945	8.84305	5.79853	5.03936	4.98227	3.97676	6.47503	3.60487	2.67099	3.77587	3.4363	3.84819	3.328	4.72219	4.10781	4.317	6.94689	3.75005
Creg1	0.620774	0.0441325	24	10	1.09262	15.0593	18.0531	16.5684	16.8982	17.9385	17.3978	14.3055	19.1438	19.3248	19.1311	17.6809	18.3726	16.4642	17.1173	19.9692	16.431	12.5481	15.4023
Pnrc1	0.620774	0.0441325	24	20	1.09191	19.7273	19.2074	18.6967	17.3488	18.8509	18.0615	17.8847	15.6078	17.4025	19.1351	16.5841	17.7471	21.7704	19.2036	19.4533	18.075	20.0196	18.0006
B3galnt1	0.620774	0.0441325	24	20	1.07176	31.4709	32.9641	30.4499	30.5972	31.1953	31.4478	23.7885	30.5062	30.0971	31.6692	30.6066	32.1283	35.0925	32.1617	32.3409	34.3465	27.2851	32.1223
Pacsin3	0.620774	0.0441325	24	10	1.06837	7.37353	11.2254	11.6767	10.5791	11.4879	12.5188	11.5517	12.4189	11.4604	12.3383	11.6568	11.7351	9.53951	10.8167	11.4641	9.03554	10.9867	9.03957
Zfand1	0.620774	0.0441325	24	6	1.05861	13.8274	10.7092	11.9599	14.4597	13.1787	14.6419	15.1888	13.1234	14.7195	12.1889	13.6981	13.1778	11.6557	9.59507	10.5044	12.3303	14.6424	11.5594
Ercc3	0.620774	0.0441325	24	10	1.04631	10.7286	11.9639	11.5645	13.5329	13.0712	14.7634	11.5945	13.2623	13.6881	13.5322	13.9677	13.4151	12.5156	12.48	12.2084	12.8042	8.47588	12.1246
Prkab1	0.620774	0.0441325	24	8	1.03517	4.82305	5.03623	5.12737	6.73782	6.2792	6.51544	7.26064	6.50018	5.79437	6.64313	6.04289	6.02189	4.72078	4.30202	4.89928	5.39613	7.08616	4.71375
Lnx1	0.620774	0.0441325	24	10	1.02071	12.2227	13.3164	11.5143	14.0841	13.8111	14.1811	12.4322	13.5872	13.6662	15.2751	14.3752	14.0126	13.3958	12.3041	12.7667	13.1034	10.9525	12.3722
Adcy6	0.620774	0.0441325	24	20	1.00454	9.69103	9.61674	8.48143	8.04206	7.92457	8.11908	9.10249	6.80827	7.7225	8.72363	8.89027	8.45783	10.4132	9.98795	11.3749	8.36832	10.2382	7.94213
Kbtbd7	0.620774	0.0441325	24	20	1.00222	11.1338	8.48775	9.21959	8.39208	8.00063	7.58629	5.11296	7.33353	7.99934	10.8426	7.69708	8.26204	10.477	9.53761	8.31618	8.23277	9.09996	9.81361
Dtna	0.620774	0.0441325	24	20	0.999849	14.8503	14.4479	15.7093	14.6084	14.117	13.5603	11.2287	14.0087	14.8367	14.2758	14.1658	14.0774	15.2905	17.529	17.124	15.7865	10.098	16.2507
Lman2	0.620774	0.0441325	24	22	0.982313	20.3486	21.0355	22.2952	22.723	22.6106	22.4455	16.2917	19.4097	21.4425	22.0507	20.9967	20.2284	21.6616	23.6844	23.6156	24.0858	22.3992	24.0574
Npy2r	0.620774	0.0441325	24	22	0.950175	10.1691	7.4355	8.30892	7.32194	7.42675	8.31743	5.36732	5.80557	7.1148	7.90853	6.94858	7.98661	9.2058	9.26013	7.14932	7.56117	7.66184	9.9838
Pnpla7	0.620774	0.0441325	24	2	0.912535	4.06249	5.38295	4.69779	5.12914	5.81079	5.16315	3.42261	4.01702	3.74133	3.73444	3.82688	3.42158	3.75231	3.71704	4.45151	5.0254	3.67718	5.32524
Sec24c	0.620774	0.0441325	24	18	0.900359	16.0174	15.8343	17.2379	15.3815	15.1897	15.4563	16.1245	16.9316	14.5704	15.9974	15.9947	15.9297	16.7779	18.265	18.4192	17.9005	18.6412	15.8215
Cir1	0.620774	0.0441325	24	8	0.896611	14.184	16.0626	16.9944	16.6321	16.6805	17.0782	13.5396	17.1653	18.4869	13.8753	16.2329	16.3977	15.0244	15.8326	15.3641	16.2372	10.5022	13.2162
Ndufaf5	0.620774	0.0441325	24	6	0.892934	16.0844	16.4243	18.235	17.2241	19.6576	18.8221	17.2236	17.9853	17.5409	15.628	17.5217	17.5351	16.4777	14.2927	14.5973	19.6459	16.9722	15.6289
Bcr	0.620774	0.0441325	24	18	0.889257	15.5802	15.4613	22.0932	16.7655	15.6423	16.4973	14.4619	16.4293	15.6609	16.7842	16.2509	16.057	17.3762	19.6373	20.5328	17.2112	17.1218	17.5085
Fam3a	0.620774	0.0441325	24	10	0.883162	8.82901	10.5743	8.56279	10.3246	10.0875	10.6428	11.5803	10.8503	11.1923	9.43549	10.6465	10.2987	9.35162	8.63233	10.3331	8.91777	10.9279	8.3453
Ccdc85a	0.620774	0.0441325	24	16	0.868228	10.5871	7.99991	8.16929	7.9488	6.72283	7.16764	5.08902	6.8038	8.31598	10.3161	8.53679	9.15845	9.22777	10.5732	8.37658	7.48911	8.02637	8.6177
3830406C13Rik	0.620774	0.0441325	24	4	0.851788	12.6414	10.7628	11.2137	11.4426	11.8043	9.78746	9.57743	9.07354	11.6258	9.7717	9.83022	9.70811	9.73769	9.55819	7.8697	9.13403	10.9761	10.1976
Ier3	0.620774	0.0441325	24	8	0.846364	5.26878	7.2322	6.87567	6.52854	8.50757	9.23012	8.07261	7.13534	6.64115	7.53936	5.68868	5.65757	6.57056	6.01053	5.27214	5.59297	6.30944	5.0411
Lmo2	0.620774	0.0441325	24	4	0.845205	8.07719	10.9156	12.0549	8.72805	10.0953	10.2124	10.386	10.2247	9.77141	8.59162	9.69458	9.15591	7.8264	8.54803	8.50847	9.27012	10.1877	8.67198
Slc25a16	0.620774	0.0441325	24	8	0.84355	7.1711	6.11947	7.26584	8.19213	7.56223	7.63693	4.99177	7.67475	8.23728	8.49548	7.43207	7.50821	6.31525	6.26923	5.71755	7.39055	5.40991	6.95087
A330102I10Rik	0.620774	0.0441325	24	0	0.842786	5.78655	6.30925	5.98281	4.8026	6.63219	4.39113	6.72084	4.64522	3.6995	3.93774	4.71246	4.12861	4.8161	5.73303	4.31597	5.50785	10.0783	5.70704
Gm5617	0.620774	0.0441325	24	6	0.821425	7.06444	10.8537	9.95521	10.4133	11.6856	12.8436	10.1768	8.73728	11.6181	11.1621	9.82458	10.564	8.79354	7.71445	6.97046	9.00899	10.6398	8.77548
Cpd	0.620774	0.0441325	24	22	0.820541	9.09889	7.63655	8.25347	7.81274	7.11581	6.71009	4.97345	6.83952	6.99807	7.35615	7.01516	6.50919	8.02906	8.65498	7.66769	8.01946	5.85476	8.49849
Cox6a2	0.620774	0.0441325	24	14	0.8035	2.4582	2.891	4.21285	3.8538	4.31888	3.53344	3.77002	10.9501	4.37387	4.92483	8.17235	4.92276	1.69626	4.87678	6.80813	3.5397	6.25288	4.3374
Bmpr2	0.620774	0.0441325	24	20	0.801718	11.5658	9.09717	9.11057	8.90631	8.53118	7.73355	7.02457	8.47865	9.04015	10.7007	9.00384	9.28696	10.2799	11.0347	8.51898	9.1461	9.12983	10.9543
Lin7a	0.620774	0.0441325	24	22	0.801442	9.44497	8.0556	8.02558	7.49888	7.45023	6.69973	6.31248	6.74207	7.36632	7.26417	6.90444	7.31808	8.51217	8.45739	7.21836	8.11678	6.89314	8.78552
Cdh11	0.620774	0.0441325	24	18	0.799243	9.11586	6.95779	8.53738	8.31296	7.77315	7.59791	4.85636	7.1794	8.42354	9.22876	8.65349	9.11517	9.32012	10.6311	8.89377	8.50033	4.97167	9.27817
Tmem55b	0.620774	0.0441325	24	12	0.797404	28.4859	31.7632	29.5873	32.407	34.8636	36.9704	33.0592	31.9744	33.5722	35.6049	34.6354	34.3239	31.5632	29.8557	33.217	32.3749	32.7636	29.0834
Mon2	0.620774	0.0441325	24	20	0.790149	8.21148	7.41182	7.20089	6.98266	6.33278	6.39844	6.03971	6.22913	6.47313	6.79706	6.67383	6.46872	7.79127	8.32127	7.92575	7.16733	5.52564	7.66963
Utp6	0.620774	0.0441325	24	22	0.770817	12.3578	13.158	13.1302	11.6311	12.2732	11.6811	8.33287	11.2399	12.5749	10.7602	12.0019	12.1874	12.5598	12.74	12.8463	13.1605	9.58499	12.7849
Ptprj	0.620774	0.0441325	24	18	0.76359	7.68983	6.69246	9.42352	8.03067	7.13949	6.97926	6.01713	7.86126	7.68023	8.11184	8.27121	8.33595	7.96369	9.14356	9.5472	7.54886	8.98898	8.59551
Ankrd17	0.620774	0.0441325	24	18	0.759008	14.3571	11.742	11.8506	11.4869	10.5455	10.4866	9.31498	11.8686	11.3663	12.1035	11.5531	10.8943	12.942	14.6975	13.2509	13.0893	9.39824	12.6883
Heatr3	0.620774	0.0441325	24	10	0.753585	8.06887	7.78288	8.14405	9.40337	8.72105	9.32508	9.47637	9.51556	9.90269	8.95637	9.0824	8.98963	9.22989	8.22147	7.91343	9.61376	8.22696	8.06869
Nfic	0.620774	0.0441325	24	16	0.747058	6.26829	6.50676	6.86117	7.55624	6.13843	7.14849	5.27415	7.14909	7.39803	8.20429	8.00859	7.86626	7.08728	8.84383	9.01222	7.23664	6.20874	7.96818
Crem	0.620774	0.0441325	24	22	0.742342	5.24587	5.29554	4.73523	4.60665	4.98194	3.83628	3.51304	3.98904	4.33602	3.68186	3.96995	3.63936	5.61602	4.69813	5.39034	5.58418	4.73169	4.09757
Decr2	0.620774	0.0441325	24	4	0.740765	14.3743	14.8229	17.1146	16.4371	15.7648	15.4973	14.2128	14.5055	14.802	14.7954	13.9642	13.4184	14.9996	14.1836	13.3267	15.6229	12.1178	14.2587
Usp8	0.620774	0.0441325	24	20	0.738078	19.5918	17.2994	16.9941	17.0982	16.9691	15.9911	14.4945	16.6405	16.6769	16.8595	17.4648	17.3387	17.6412	19.3754	18.2521	17.9	11.5639	18.2245
Tfe3	0.620774	0.0441325	24	12	0.721744	8.95674	10.5267	9.67555	9.90431	9.94323	11.8534	11.4362	10.9216	11.0542	11.3889	11.1013	11.886	10.4076	11.0415	11.5474	9.48064	11.5346	10.3743
Grik1	0.620774	0.0441325	24	6	0.71393	9.41583	9.04528	7.87816	9.69178	9.39159	10.4603	9.9524	9.86032	9.00018	8.19251	8.20737	8.79686	8.46006	8.40618	8.46664	9.34994	7.73322	8.42956
Nup153	0.620774	0.0441325	24	20	0.711752	6.86722	5.68986	6.07103	5.20844	4.94803	4.92405	4.38299	4.58212	4.8819	5.48029	5.48457	5.24429	6.38166	6.72833	6.07563	5.0735	4.23241	5.94584
Pdss2	0.620774	0.0441325	24	10	0.695652	5.06909	5.78445	6.21124	6.87226	5.9529	7.15373	5.45915	7.27459	6.56011	7.30213	6.62316	7.18903	6.29039	5.94302	5.82189	6.30177	4.62423	5.57481
Gls2	0.620774	0.0441325	24	8	0.694626	8.30094	9.62176	8.05071	9.54198	10.0708	10.1097	10.7142	10.072	9.61275	9.44881	9.92953	9.68754	8.94718	8.67973	9.23496	9.88322	9.54251	8.01255
Lpin1	0.620774	0.0441325	24	20	0.694336	8.98742	7.51643	7.0302	7.35555	6.93342	7.80118	6.53028	6.87568	6.25291	7.12511	7.43578	7.33427	7.98803	8.96142	8.90536	8.0607	6.73476	8.06758
Ehbp1	0.620774	0.0441325	24	20	0.675358	11.3754	11.3504	11.5253	11.2187	9.89394	10.0399	9.12435	10.964	10.964	10.2413	10.7778	11.0102	11.6906	11.6411	11.9577	12.4128	9.55349	10.9921
Gfpt1	0.620774	0.0441325	24	20	0.670408	12.8541	12.7052	11.3604	11.8001	11.0088	11.3415	9.00912	11.6621	11.9963	12.3235	12.5385	12.7408	12.4045	13.8437	12.7482	12.8875	8.72024	14.0199
Ilvbl	0.620774	0.0441325	24	6	0.666024	10.7424	13.0281	11.4273	12.2709	14.7157	15.1349	12.9302	13.5205	13.7681	15.5589	14.1057	13.6688	10.0993	10.8977	10.5144	11.0569	11.2274	12.8726
Slc35b2	0.620774	0.0441325	24	12	0.65273	11.0505	13.5838	12.4968	15.3626	16.3009	18.1498	15.1736	16.2825	16.8304	17.385	15.7087	17.3096	13.3258	11.4905	14.1284	13.605	14.4782	15.3382
Rcbtb1	0.620774	0.0441325	24	12	0.640709	13.2872	12.9017	13.9739	14.3892	13.8468	14.2975	12.5005	14.8676	15.3048	14.5997	15.0836	15.1494	14.5544	15.2633	14.2821	14.285	12.2842	14.6415
Rbpj	0.620774	0.0441325	24	20	0.63204	7.23021	6.42189	6.81656	6.4108	6.28644	5.90025	3.79517	5.4036	6.20097	6.46944	5.92272	5.95829	7.2709	7.74998	7.1083	6.44295	5.10478	6.82197
Usp54	0.620774	0.0441325	24	18	0.625719	10.2901	9.922	10.0343	9.41969	8.30176	7.95645	8.52268	10.3273	8.59062	9.6892	10.3792	9.57574	9.73373	11.4767	10.5743	10.4629	7.69101	10.8069
Mthfsd	0.620774	0.0441325	24	6	0.613896	8.28463	9.16562	8.18365	9.67101	8.04556	9.5824	10.4585	9.38504	7.68691	8.89821	8.48948	7.79779	7.41645	7.55469	7.36079	7.62388	10.4027	7.19016
Rabgef1	0.620774	0.0441325	24	18	0.611082	14.069	13.8515	14.3481	15.191	14.979	14.349	11.8224	14.5267	13.8832	14.6987	14.805	14.9503	15.0029	15.4832	15.7317	15.2132	14.9502	15.4012
Ophn1	0.620774	0.0441325	24	0	0.607518	8.56753	7.60307	7.42048	6.57798	5.99195	6.47975	8.87457	6.16562	5.4258	5.98872	5.6788	5.31986	6.74391	6.50357	6.65001	7.21447	8.36479	5.72284
Plxna4	0.620774	0.0441325	24	20	0.603933	5.93954	4.91878	5.47857	5.81166	4.84248	5.15416	3.76078	5.20369	4.68996	4.89977	5.1733	4.91323	5.68238	6.77926	6.16176	6.00825	4.48993	6.82353
Vcpip1	0.620774	0.0441325	24	18	0.58366	7.30883	5.27	5.75695	5.19134	5.11174	4.65555	3.77401	5.43214	5.43832	6.66361	5.63542	5.79697	6.60592	6.90251	5.64338	5.78422	5.06573	6.495
Cln5	0.620774	0.0441325	24	22	0.558374	9.59791	8.5649	8.37595	7.62696	8.22204	7.70242	6.12875	7.11788	7.95652	7.47233	7.75256	7.50383	8.49208	8.18574	6.81673	8.62514	6.1732	8.91897
Ift172	0.620774	0.0441325	24	0	0.548736	9.46197	9.80291	8.38298	9.03162	9.21219	8.45142	9.06463	8.25482	7.04014	7.66011	7.67539	7.40486	8.75498	8.9708	10.418	9.12836	9.37533	8.55411
Mtus1	0.620774	0.0441325	24	0	0.548573	13.409	12.3168	13.7778	12.24	11.0651	10.1157	9.15658	10.822	11.6548	10.0478	10.818	10.0569	11.9489	13.4409	13.1499	12.7247	10.5564	11.7048
Mertk	0.620774	0.0441325	24	14	0.54781	2.24988	2.66874	3.17269	2.71868	2.15704	2.2387	2.21263	2.6115	2.80711	4.41653	4.24707	4.44812	2.9091	3.18234	4.22083	2.96638	1.95863	3.75192
Ccdc109b	0.620774	0.0441325	24	8	0.545575	2.53456	2.95243	2.2739	3.02253	4.51537	3.17837	1.72406	4.20733	3.7443	2.96817	3.04546	2.8786	2.21551	1.89081	3.48908	2.83718	1.70759	2.3535
Acsl5	0.620774	0.0441325	24	10	0.535987	13.2059	13.5881	14.1431	14.4195	13.8278	15.3725	14.0828	14.6142	16.1331	13.8562	14.5052	14.5825	14.925	13.6282	15.4247	13.7608	12.3471	13.6077
Vmac	0.620774	0.0441325	24	6	0.528117	7.59506	8.98992	8.36203	9.03881	8.89727	8.87124	10.6216	8.08401	8.84095	8.04208	8.24305	8.78226	7.92105	6.04887	7.30865	8.65779	10.4699	7.71425
Fgf22	0.620774	0.0441325	24	12	0.527763	1.99352	1.75888	2.11947	3.50527	2.44042	2.8139	2.73209	2.62977	4.37548	5.88024	4.18385	5.47758	2.31182	1.83236	2.73989	4.53707	2.43531	2.72748
Crebbp	0.620774	0.0441325	24	18	0.525748	3.60708	3.21934	3.416	3.57932	2.56203	2.79602	2.41178	3.53618	3.01221	3.71706	3.92864	3.33805	3.48788	5.07556	4.73777	3.76706	1.82207	4.47315
Rora	0.620774	0.0441325	24	10	0.522722	3.99173	3.25275	3.67366	4.48377	4.15178	3.87919	2.48892	4.99392	5.10477	4.9512	4.24814	4.20382	3.22224	4.18431	4.77452	3.48501	2.8879	3.70784
Ddx55	0.620774	0.0441325	24	8	0.514335	6.85071	6.13756	5.80457	6.84197	7.65516	6.807	8.75897	7.4664	6.72201	6.53195	6.48807	6.88543	7.26045	5.86706	6.60053	6.11864	6.57304	4.82369
Cd68	0.620774	0.0441325	24	10	0.509534	3.94607	4.79327	5.06863	4.97372	5.28365	4.56576	5.53065	6.19814	5.23473	5.50236	4.55063	5.94385	4.13168	4.23069	5.36255	4.38599	4.59514	4.56306
Cog2	0.620774	0.0441325	24	10	0.503432	7.38753	7.31909	6.68449	7.41535	7.2873	7.75149	8.07933	8.16355	7.68273	7.35744	7.90782	8.10173	6.17906	6.91371	6.81769	7.6745	7.03123	7.21145
Cnst	0.620774	0.0441325	24	18	0.49885	9.55205	8.8723	9.70613	8.14017	8.8204	8.46674	7.30225	9.02126	8.24318	9.28655	9.20112	8.78165	9.5366	10.2542	10.759	9.26233	7.75494	9.57778
Tma16	0.620774	0.0441325	24	10	0.487168	5.56303	5.88278	6.007	5.35384	5.88172	5.73304	6.01483	6.28371	6.36057	5.56215	6.85814	7.83274	6.62415	5.04408	5.57992	5.13013	4.52968	4.73733
Ypel1	0.620774	0.0441325	24	2	0.485238	3.43089	3.7488	3.48877	3.43582	2.96954	3.71191	3.22322	2.62307	2.67904	2.99856	2.63408	2.74466	2.73691	2.32809	2.81483	3.29604	3.60368	2.52528
Rnf32	0.620774	0.0441325	24	0	0.485075	7.31897	8.22554	5.63639	5.11735	6.45801	5.18009	6.50379	4.83189	4.3134	4.24287	4.51193	4.43888	6.29785	6.30404	5.87697	6.71479	5.38812	4.77324
Trio	0.620774	0.0441325	24	18	0.480027	7.80067	6.98402	7.68981	6.83954	5.98133	6.11343	5.81072	6.70147	6.41949	7.02017	7.36971	6.54027	7.63103	8.91049	9.25105	7.35967	5.26062	7.4573
Zfp180	0.620774	0.0441325	24	18	0.478047	7.92284	7.24439	9.71813	6.94855	7.11461	7.36599	5.76822	7.40713	7.37629	7.71328	6.8726	8.47977	7.82776	8.36017	9.13441	7.59851	8.17117	7.95466
Dcaf4	0.620774	0.0441325	24	6	0.470749	10.9621	10.8346	10.2342	10.9939	10.124	11.3381	10.3666	10.6857	9.99864	10.6481	10.0807	10.4626	9.34862	9.3329	9.81497	10.4444	9.30862	10.3192
Bloc1s6	0.620774	0.0441325	24	6	0.463176	10.3005	10.3468	10.0478	10.6479	11.3184	10.2825	9.93097	9.75964	11.182	10.3629	10.1342	9.95078	10.1002	8.8364	8.63404	10.295	9.26344	9.67442
Gnpat	0.620774	0.0441325	24	22	0.462024	19.79	20.539	20.2972	20.1902	19.606	19.8856	17.3921	18.4683	19.1783	19.611	19.1996	18.7167	20.089	19.759	19.6997	20.3756	16.4739	19.7004
Sap30	0.620774	0.0441325	24	12	0.462002	2.90813	3.00621	3.15663	2.35333	3.34184	3.71239	2.60781	3.7272	3.43422	3.64015	3.80745	3.93527	3.76533	3.17123	3.80936	3.15599	2.20146	2.41082
Smchd1	0.620774	0.0441325	24	20	0.457929	5.0793	4.33688	4.44418	4.09308	3.85318	3.71429	3.31848	3.62231	4.00177	3.96413	3.93281	4.12942	4.58042	5.00733	4.67117	4.53672	2.74781	4.37081
Birc5	0.620774	0.0441325	24	4	0.457259	2.24419	1.62814	1.66435	1.86297	2.64611	1.19526	2.04164	1.37282	1.3832	1.45723	0.736365	0.976339	1.19716	0.981478	1.13525	0.838206	1.9518	1.15977
Zscan25	0.620774	0.0441325	24	14	0.456303	4.18883	5.91148	5.64672	5.97717	5.43203	7.01286	4.89512	6.3084	5.91924	6.95371	6.46079	6.79183	6.38753	6.65634	6.41877	5.97913	3.84708	6.52855
Arhgap18	0.620774	0.0441325	24	22	0.451353	4.96267	4.44452	3.48398	2.99091	2.89677	2.66556	3.8986	2.20726	2.662	2.76514	2.68292	2.7131	3.61125	3.11769	3.06092	3.20973	3.41703	2.86701
Perp	0.620774	0.0441325	24	2	0.434121	2.33069	3.34984	3.0321	2.71532	2.94304	2.51897	2.61764	1.42352	2.06652	2.53963	2.02156	2.243	1.8464	2.46173	1.83172	2.799	2.60433	2.50058
Smg6	0.620774	0.0441325	24	18	0.432799	10.5749	10.8591	10.3828	10.3582	9.53113	10.902	8.50249	9.8115	10.3713	10.5918	10.4177	10.2656	11.5734	12.2097	12.2291	10.6195	9.15512	10.9859
Akap17b	0.620774	0.0441325	24	20	0.424066	6.27263	4.99245	4.69259	4.38647	4.70937	4.40284	4.24103	3.93756	4.41533	4.5992	4.41733	4.5152	6.2719	5.13026	5.31158	4.94574	4.17286	4.96198
Col4a1	0.620774	0.0441325	24	0	0.421796	4.36664	4.49368	2.81889	3.09594	2.70545	2.68347	5.85703	2.25669	1.62551	2.41464	2.29167	1.99924	2.40785	2.61498	2.69137	2.38706	4.04793	2.59575
Tmem159	0.620774	0.0441325	24	6	0.42104	5.79806	8.18368	6.88164	7.15402	7.16714	6.99895	6.43812	6.56991	6.68936	6.77361	6.71318	6.49169	5.98038	5.58198	5.6166	5.77847	7.79094	6.10699
C920006O11Rik	0.620774	0.0441325	24	6	0.420276	2.53381	2.35294	2.19194	2.82911	2.45208	2.32781	3.64389	1.74853	3.50859	2.37391	2.01715	2.30234	2.1122	1.51044	1.33931	1.73345	2.83355	1.61339
Adnp	0.620774	0.0441325	24	18	0.41973	1.39561	0.561861	1.5413	0.859166	0.920912	1.13948	0.245956	1.23304	0.825297	1.38094	1.5145	0.987003	2.3805	2.44822	1.49221	1.64864	0.545787	1.92775
Hirip3	0.620774	0.0441325	24	10	0.418989	8.3772	9.32215	8.40806	9.25488	9.14548	9.20383	10.1709	9.47331	10.0787	8.96974	9.72418	9.6806	9.85773	8.87816	9.35359	8.64313	9.54355	8.03483
Tmem260	0.620774	0.0441325	24	0	0.407633	4.86264	4.4628	5.11437	4.6559	4.43701	4.40759	3.00302	4.2719	3.68279	3.93288	3.95693	4.11952	3.82874	4.89559	4.22622	4.696	3.41985	4.64021
Fndc3b	0.620774	0.0441325	24	20	0.398257	3.07697	2.84593	2.80038	2.16441	2.60402	2.22734	2.03563	2.08646	2.73234	2.68099	2.40153	2.46962	3.11543	3.34862	3.19245	2.60121	2.16832	2.92879
Rasa2	0.620774	0.0441325	24	0	0.391447	4.565	3.84435	4.30851	4.19481	3.4258	3.24701	2.99246	3.12682	3.30677	3.40389	3.12372	3.12792	3.37317	3.86456	3.00446	3.30505	3.28355	4.02191
Zfp865	0.620774	0.0441325	24	16	0.380925	3.3607	3.7091	3.69265	3.68263	3.64668	5.1724	3.8459	3.84461	3.55108	4.51494	4.15859	4.17092	3.82892	4.79694	4.45064	3.79264	4.41443	4.08979
Hcn1	0.620774	0.0441325	24	20	0.352867	4.79053	3.46876	3.96654	3.75693	3.44979	3.87377	2.70906	3.27556	3.36039	3.9696	3.4498	3.77849	4.13651	4.45244	3.3007	3.76975	3.85942	4.82381
Dlg5	0.620774	0.0441325	24	18	0.351029	5.99556	5.6774	5.16514	5.5158	4.43548	4.54029	5.44739	4.69221	4.84175	5.29201	5.64819	5.27304	5.87378	6.44561	6.70442	5.47869	5.1223	5.43598
Anks1	0.620774	0.0441325	24	14	0.347557	5.23673	5.69257	6.43624	6.4675	5.70071	7.14239	5.72805	6.22811	6.55895	7.40885	7.22224	6.89521	6.18409	6.66517	7.19773	6.18454	6.24378	6.28782
Sipa1l3	0.620774	0.0441325	24	18	0.345089	3.68842	3.42596	4.03278	3.87918	3.32225	3.87934	2.87736	3.86085	3.51359	4.14305	3.9496	3.95145	3.88797	5.01724	4.85031	3.95633	3.48586	4.36737
Riok2	0.620774	0.0441325	24	6	0.338294	7.27977	7.04471	6.68774	6.77547	7.21002	6.9418	6.25152	7.20469	7.40173	6.5915	7.1628	6.89333	6.63192	6.42095	5.67551	6.63502	5.3599	6.4778
Pygl	0.620774	0.0441325	24	4	0.329455	3.93241	3.78926	3.38923	3.86087	4.20783	4.49607	3.6289	3.67258	4.21677	3.1046	3.40292	3.39495	3.41181	3.56134	3.61292	3.46035	2.23486	3.59965
Phf21a	0.620774	0.0441325	24	22	0.327815	6.08218	6.17389	5.41203	5.64217	5.55994	5.41024	5.38459	5.25615	5.48326	5.48075	5.24951	5.30547	5.80277	6.10577	5.89291	5.65478	6.14835	5.38497
E530011L22Rik	0.620774	0.0441325	24	8	0.326033	2.69034	2.74934	2.3391	2.90272	2.80018	3.24023	3.01874	2.76445	2.9728	3.09719	2.79456	3.07495	2.49483	2.55218	2.18738	2.38154	3.07295	2.20768
Slc38a5	0.620774	0.0441325	24	2	0.325674	0.873554	0.934984	0.623197	1.22086	0.627473	1.15945	1.32457	0.349613	0.429899	0.157244	0.412982	0.291912	0.397093	0.363453	0.617969	0.75504	0.979855	0.376671
Per3	0.620774	0.0441325	24	16	0.32517	4.9363	4.62897	3.88635	3.7596	3.81633	4.02299	6.59159	4.2147	5.0201	5.22869	5.08883	4.34973	5.14258	4.80732	5.70143	4.36328	4.94255	3.8687
Fgd4	0.620774	0.0441325	24	20	0.318594	3.50076	2.3666	2.5548	2.3417	2.08966	2.05707	1.66468	2.05746	2.32559	2.79522	2.53979	2.46447	3.00424	2.91503	2.50409	2.58319	1.89003	2.91944
Ddx19a	0.620774	0.0441325	24	18	0.314401	8.43128	9.19921	8.77868	7.79726	8.014	7.92309	6.70127	8.24489	8.52145	8.16033	8.30252	8.49639	9.24895	9.45673	9.45629	8.98065	6.80039	8.30261
1700029J07Rik	0.620774	0.0441325	24	0	0.312605	3.18898	2.8625	1.89531	1.89001	2.49534	1.84002	3.15731	1.67252	1.65918	1.42917	1.52344	1.39262	2.45149	1.7066	1.8649	2.11461	2.35739	1.32743
Vac14	0.620774	0.0441325	24	12	0.311473	7.93087	8.37077	8.57935	9.33256	8.79025	10.4509	8.65704	9.69333	9.13471	9.62064	9.70295	9.28429	8.95971	9.48379	9.68767	8.79894	9.11397	9.26391
Fat3	0.620774	0.0441325	24	22	0.308723	3.06544	2.59532	2.58819	2.40744	2.04494	1.9222	2.57694	2.00963	1.98111	2.23157	2.08706	1.97953	2.46946	2.56811	2.26516	2.38093	2.43645	2.66817
Mamld1	0.620774	0.0441325	24	18	0.301376	3.70073	3.30287	3.4569	3.34062	2.88878	3.67975	2.57207	3.36725	3.84412	3.68801	3.70658	3.19324	3.95701	4.47819	4.36436	3.95273	2.24101	3.86662
A230009B12Rik	0.620774	0.0441325	24	22	0.297678	1.48581	1.42021	1.74825	1.33377	1.23199	1.39915	1.26826	1.84467	0.965684	1.16076	0.848904	1.18563	1.85676	1.19527	1.86362	1.58516	2.22048	1.58545
Vmn2r29	0.620774	0.0441325	24	0	0.293859	4.53938	4.11208	3.83515	3.67452	4.00953	3.97368	4.27978	3.73127	3.29169	3.31686	3.60465	3.64652	4.36855	3.68842	3.4442	4.29218	3.95822	4.38017
Cd164l2	0.620774	0.0441325	24	4	0.29055	1.69086	2.41296	2.96371	2.47154	2.7111	3.10031	2.38558	2.04308	1.71738	1.99484	1.90949	2.3002	1.51489	1.65921	1.67795	1.46179	3.69745	2.6255
Neurl2	0.620774	0.0441325	24	8	0.289546	1.36398	1.54703	0.922949	1.83889	1.73304	1.65769	2.95574	1.67526	2.09236	1.7342	1.6795	1.58448	1.19817	1.27002	1.27666	1.35535	2.59213	1.40202
4930506C21Rik	0.620774	0.0441325	24	6	0.281231	1.45601	1.88024	1.52454	1.48173	2.32149	1.60813	1.78972	2.15224	1.74232	1.6758	1.21112	0.972891	1.23007	0.90698	1.47588	1.60002	1.4869	1.46049
Ipcef1	0.620774	0.0441325	24	22	0.2758	3.03905	2.76867	2.67776	2.67836	2.07745	2.54554	2.1593	2.45161	2.56435	2.3501	2.26649	2.47367	2.70276	3.0435	2.65653	2.81249	2.19107	3.35256
Tbc1d32	0.620774	0.0441325	24	22	0.273353	2.4939	2.25304	1.81432	1.7006	1.66815	1.67893	1.61435	1.61474	1.91207	1.59842	1.6258	1.6553	2.08718	1.97842	2.13213	2.20879	1.13204	1.98951
AI987944	0.620774	0.0441325	24	0	0.266629	4.3269	4.34353	3.68492	3.52983	3.55754	3.62397	3.09935	2.70361	3.28493	2.5946	3.34266	3.13339	3.58315	3.60178	3.30785	3.27621	3.42405	2.98702
Ksr2	0.620774	0.0441325	24	16	0.262545	1.031	0.968516	0.894739	1.18848	0.558168	0.741899	0.633552	1.1299	1.08815	1.2106	1.48835	1.17136	1.02845	1.67942	1.59739	1.25773	0.450619	1.37905
Pop1	0.620774	0.0441325	24	22	0.257917	1.95224	2.06033	1.92117	1.51697	1.74957	1.5677	1.92275	1.45648	1.33887	1.39086	1.49858	1.31385	1.75166	2.21152	1.79606	1.99807	1.60141	1.59016
Ptrhd1	0.620774	0.0441325	24	10	0.25564	1.97636	2.41849	2.66306	2.79892	2.47582	2.45066	2.58102	2.87307	2.87555	2.7948	2.86176	2.76892	2.28233	2.18046	2.12101	2.5462	2.58018	2.41339
AA415398	0.620774	0.0441325	24	22	0.250606	3.28565	2.99568	3.21898	3.05324	2.45502	2.74891	3.01685	2.64569	2.50363	2.65955	2.46334	2.85388	3.08656	2.68615	2.85337	3.14734	3.52916	2.81775
Lrrc29	0.620774	0.0441325	24	8	0.245259	0.567618	0.614749	0.20694	0.960273	0.797673	0.72086	0.905197	0.711082	0.811684	0.910838	0.943847	0.760895	0.421739	0.406986	0.381239	0.573102	0.691139	0.395221
Lsm11	0.620774	0.0441325	24	16	0.241406	4.14288	3.95278	3.98825	4.20297	3.45424	3.59896	2.86605	3.94326	4.2597	4.40154	4.14287	4.18657	4.25097	4.87078	5.06876	4.28466	3.58973	4.10259
Endov	0.620774	0.0441325	24	12	0.235558	5.05733	5.86968	6.10127	6.795	6.24863	7.02868	5.46201	7.05141	7.07155	7.44679	6.77409	7.0843	6.1169	6.45755	6.36029	6.84082	6.08052	6.70719
Gzmm	0.620774	0.0441325	24	6	0.234442	0.946574	1.42581	1.54837	1.73737	1.47156	1.58883	1.53595	1.41729	1.4322	1.09183	1.03516	1.67652	0.859799	1.03958	1.23541	1.24712	1.46135	1.07787
Zfp961	0.620774	0.0441325	24	0	0.231118	5.87597	4.45588	5.41514	4.88149	4.64215	4.10892	4.2159	4.28475	4.3132	4.21236	4.03216	4.12903	4.34773	4.93713	4.50642	4.65748	4.02846	4.34994
Setd1b	0.620774	0.0441325	24	20	0.220554	3.22961	3.15572	3.07502	2.9996	2.78127	2.81759	2.84381	2.73032	2.72382	3.06597	3.02153	3.02283	3.33392	4.12077	3.87215	2.62222	2.76582	3.23668
Pkd2l1	0.620774	0.0441325	24	8	0.212637	0.618703	0.620455	0.537631	0.693943	0.948793	0.990213	1.13969	1.36977	0.508313	0.720338	0.785734	0.791377	0.387339	0.489263	0.462257	0.420219	0.859018	0.749037
Adamtsl4	0.620774	0.0441325	24	4	0.211078	1.77357	2.12356	1.55452	2.15326	1.7	1.93634	1.97872	1.91934	1.81476	1.51625	1.80391	1.28022	1.46589	1.4785	1.53663	1.58227	1.98826	1.81715
Fam135b	0.620774	0.0441325	24	20	0.205289	0.878827	0.6954	0.910455	0.723352	0.483082	0.478083	0.355238	0.675838	0.716182	0.692224	0.849518	0.599118	0.721092	1.17033	1.04529	1.11039	0.261876	1.05797
Ctsc	0.620774	0.0441325	24	20	0.203901	1.75497	2.23334	2.40522	1.97476	1.8123	1.86358	1.77996	1.46705	1.89924	1.93288	2.09711	2.25027	1.87883	2.17662	2.53863	2.58911	1.97809	2.10646
Il1f9	0.620774	0.0441325	24	6	0.202973	0.932944	1.14409	0.561107	1.34701	1.20124	1.22527	1.20215	0.826625	1.02469	0.857043	0.955954	0.778727	0.737686	0.714307	0.693637	0.669739	1.85501	0.65009
Sp4	0.620774	0.0441325	24	18	0.201964	3.50699	2.72145	2.29012	2.42676	2.27795	2.11475	2.25241	2.37007	2.59776	2.78405	2.40928	2.6583	2.7261	3.00707	2.46782	2.81094	2.42445	2.964
Serpine1	0.620774	0.0441325	24	4	0.199895	0.968621	1.12939	1.26998	0.829426	1.25377	1.41232	1.06994	0.801056	1.05613	0.834602	0.724976	0.936212	0.881157	0.770717	0.75275	0.993363	0.603237	0.724939
Scube3	0.620774	0.0441325	24	2	0.198739	1.72171	2.05539	1.94994	1.90102	1.81412	1.82881	0.975312	1.18599	1.57218	1.47027	1.58546	1.49394	1.62335	1.55541	1.71072	1.77959	0.927214	1.55822
Myl2	0.620774	0.0441325	24	8	0.197858	0.694863	0.890979	0.694549	0.416534	0.774734	0.843267	0.508839	1.73301	1.16181	0.328297	0.785967	0.915952	0.246548	0.489806	0.56327	0.283748	0.430513	0.483688
Spice1	0.620774	0.0441325	24	0	0.197297	3.32392	3.0113	2.7774	2.73564	2.89716	2.45303	2.91349	2.42324	2.25589	2.34967	2.4604	2.03603	2.61814	2.61614	3.0781	3.01169	2.47389	2.4745
Abcc8	0.620774	0.0441325	24	12	0.193776	2.26397	2.16789	2.13492	2.69831	2.15562	2.80573	3.01711	2.45796	2.44126	2.85126	2.86599	2.69076	2.34757	2.6412	2.74517	2.0728	2.65886	2.59195
A330076H08Rik	0.620774	0.0441325	24	0	0.186053	1.87005	1.62024	1.28855	1.02972	1.24371	0.776178	1.18509	0.786627	1.13379	0.944654	0.770831	0.891716	1.33423	1.06589	0.873849	1.09792	1.77315	1.03395
4933413G19Rik	0.620774	0.0441325	24	2	0.182356	0.674691	1.01997	0.917106	0.954008	1.14623	0.754804	0.632586	0.691177	0.662596	0.481379	0.706159	0.447064	0.4168	0.808796	0.620724	0.811667	0.409909	0.911527
BC025920	0.620774	0.0441325	24	0	0.181024	1.60256	0.901291	1.22777	0.979245	1.10614	1.32966	1.08018	0.833823	0.80845	0.774264	0.813503	0.91991	1.0559	1.00215	0.743879	1.11566	1.28696	0.999885
Ankub1	0.620774	0.0441325	24	0	0.179747	1.35116	1.40411	1.22802	1.3795	0.864467	1.27401	0.487392	0.845435	1.19041	0.639379	1.01584	0.859023	1.12578	1.16696	1.08328	1.28715	0.731358	1.12181
Alg13	0.620774	0.0441325	24	8	0.179704	2.57843	2.07289	2.04535	1.52633	2.139	2.05093	2.64629	2.05626	2.28748	2.41459	1.80014	2.02271	1.76857	1.77045	1.65659	1.46292	1.60695	2.01752
Ehmt1	0.620774	0.0441325	24	18	0.175476	5.49245	4.91502	4.98284	4.62411	4.86827	4.68364	5.03025	4.65192	4.98832	4.85014	4.78877	4.77426	5.20598	5.56451	5.59653	5.33318	4.9318	5.39912
Ppic	0.620774	0.0441325	24	2	0.174391	0.36945	0.863036	1.05089	0.807343	0.91423	0.664859	0.556511	0.509725	0.512181	0.783224	0.554723	0.409073	0.462842	0.430644	0.452757	0.803137	0.623225	0.536333
Mettl24	0.620774	0.0441325	24	8	0.174349	0.358509	0.826562	0.342486	0.635583	0.642252	0.640121	0.827119	0.461884	1.1046	0.535714	0.624063	0.699954	0.275378	0.348806	0.497421	0.632057	0.410207	0.330929
1110006O24Rik	0.620774	0.0441325	24	8	0.170006	0.529749	0.788029	0.757441	0.785061	1.12601	1.21276	1.30739	0.874997	1.16941	1.0237	0.75588	0.770174	0.550697	0.770827	0.735996	0.750795	1.02229	0.767006
Gm16677	0.620774	0.0441325	24	6	0.167782	1.86068	2.22203	2.26781	2.82066	2.38198	2.78003	2.81433	1.88406	2.20639	2.50627	2.55133	2.06316	1.76254	2.07062	1.70883	2.30733	1.83302	2.13076
Gm16677	0.620774	0.0441325	24	6	0.167782	1.86068	2.22203	2.26781	2.82066	2.38198	2.78003	2.81433	1.88406	2.20639	2.50627	2.55133	2.06316	1.76254	2.07062	1.70883	2.30733	1.83302	2.13076
Psg16	0.620774	0.0441325	24	16	0.167535	1.33633	1.34629	1.07186	1.26558	1.13377	1.22634	1.22613	1.71841	1.46514	1.58727	1.60003	1.28756	1.86325	1.44357	2.22663	1.46306	0.732063	1.50892
Taf3	0.620774	0.0441325	24	18	0.16313	3.07141	2.99765	3.11264	2.95379	3.02757	2.81662	2.34722	2.59624	2.98267	2.90968	3.30211	3.21281	3.20029	3.53046	3.31696	3.13445	2.45901	3.07029
Armc2	0.620774	0.0441325	24	0	0.148415	1.85463	1.73183	1.42231	1.35898	1.48547	1.48236	1.28184	0.97411	1.26772	1.29538	1.1495	1.13545	1.42249	1.27174	1.48597	1.50554	1.2688	1.24308
Kcnt2	0.620774	0.0441325	24	20	0.140304	1.48183	1.57843	1.72473	1.62006	1.29835	1.44033	1.21282	1.41334	1.30864	1.44078	1.68315	1.7189	1.47507	2.08357	1.83356	1.79157	0.747252	1.84007
Rbm15	0.620774	0.0441325	24	18	0.137865	1.10276	1.26174	1.27193	1.14769	0.982467	1.02391	0.672673	0.984779	1.21291	1.22923	1.1688	1.17975	1.24545	1.8735	1.68657	1.20402	0.873363	1.53214
2610020H08Rik	0.620774	0.0441325	24	2	0.124847	0.8773	0.597211	0.579397	0.71855	0.741292	0.510839	0.831229	0.483784	0.475384	0.429306	0.32291	0.497424	0.540151	0.31761	0.471624	0.660344	0.373741	0.696316
Tchh	0.620774	0.0441325	24	14	0.10695	1.21754	1.20849	1.34525	1.4339	1.17839	1.27462	1.27575	1.62103	1.29804	1.65117	1.49908	1.35974	1.37475	1.51227	1.47139	1.58161	1.30358	1.26416
Tssk6	0.620774	0.0441325	24	12	0.0962224	0.499712	0.969764	0.679146	0.873335	0.799282	1.11367	0.889862	0.946947	1.06665	0.962379	1.44741	1.27334	0.728007	0.91341	0.864067	0.871574	1.06081	0.727988
Gm6182	0.620774	0.0441325	24	22	0.0954453	1.86843	1.37463	1.28437	1.44358	1.37804	1.29632	1.28032	1.33779	1.12246	1.31778	1.24367	1.36388	1.44771	1.49521	1.4313	1.61623	1.31979	1.47296
1700052K11Rik	0.620774	0.0441325	24	4	0.0943493	2.36835	2.44271	2.30909	2.60354	2.59275	2.33014	2.39574	2.37703	2.1849	2.44369	2.30845	2.11529	2.21192	2.05147	2.05512	2.32122	2.24134	2.82414
Cd44	0.620774	0.0441325	24	6	0.0912359	0.697265	0.894557	0.696815	0.959169	1.04819	1.03645	0.537185	0.920703	0.8989	0.868682	0.712452	0.789008	0.573245	0.827926	0.676925	0.735765	0.709681	0.84681
Fli1	0.620774	0.0441325	24	2	0.0858498	0.758648	0.89407	0.781158	0.747646	0.792719	0.598959	0.732558	0.626236	0.620491	0.478083	0.450545	0.701772	0.461561	0.714346	0.694533	0.450967	0.780061	0.677965
AA387883	0.620774	0.0441325	24	22	0.0837405	0.356061	0.336759	0.702494	0.235966	0.316247	0.268909	0.410708	0.228066	0.286358	0.213178	0.2952	0.379291	0.336343	0.262893	0.426331	0.466	0.736292	0.388716
Fhl4	0.620774	0.0441325	24	4	0.0833205	0.43657	0.5463	0.353247	0.480145	0.488825	0.510443	0.355518	0.297003	0.498834	0.189056	0.46094	0.321659	0.345134	0.329851	0.32167	0.434981	0.19857	0.349656
Vsig10	0.620774	0.0441325	24	6	0.0822096	0.709255	0.900923	0.719289	0.995339	0.924306	1.04434	0.854548	0.720499	0.772046	0.702043	0.964264	0.738286	0.837156	0.722071	0.615188	0.749519	0.634814	0.660262
Gm10220	0.620774	0.0441325	24	18	0.0818405	0.369671	0.186209	0.112891	0.112877	0.129721	0.224285	0.251792	0.157652	0.164003	0.344695	0.275621	0.252506	0.228631	0.286996	0.288554	0.389228	0.389722	0.18836
Dkk2	0.620774	0.0441325	24	8	0.0818236	0.157406	0.299308	0.12881	0.370492	0.516118	0.305994	0.273003	0.296092	0.396957	0.161935	0.310592	0.245886	0.204778	0.237825	0.177331	0.203992	0.220521	0.145396
Ky	0.620774	0.0441325	24	18	0.0802015	0.692758	0.747186	0.601101	0.707865	0.584299	0.799752	0.613733	0.615717	0.670803	0.724252	0.770982	0.780963	0.829602	0.785697	0.842117	0.770796	0.646917	0.849172
Arl5c	0.620774	0.0441325	24	4	0.0765684	0.497482	0.464439	0.811944	0.492057	0.64727	0.527078	0.417914	0.496022	0.383392	0.561398	0.338347	0.539142	0.219847	0.30447	0.31657	0.330553	0.629273	0.403556
Lcor	0.620774	0.0441325	24	20	0.0736968	0.224761	0.183277	0.216543	0.142076	0.0736528	0.0877342	0.111632	0.0888463	0.13036	0.0979937	0.131856	0.11232	0.14583	0.27131	0.240014	0.226749	0.0865069	0.23963
Styk1	0.620774	0.0441325	24	4	0.070495	0.457678	0.474979	0.456868	0.490622	0.552132	0.436693	0.553672	0.422751	0.529706	0.390196	0.357173	0.362084	0.411136	0.390282	0.338178	0.572079	0.381212	0.397276
Ctcfl	0.620774	0.0441325	24	22	0.0649902	0.372866	0.28607	0.357208	0.173693	0.355197	0.213052	0.562433	0.178055	0.194377	0.263391	0.221006	0.227852	0.291008	0.253547	0.242033	0.363255	0.686674	0.341976
4930515G01Rik	0.620774	0.0441325	24	6	0.0622728	0.286314	0.286934	0.248336	0.250423	0.314986	0.662268	0.359175	0.468347	0.280336	0.278607	0.24276	0.188146	0.191553	0.211124	0.110205	0.343558	0.198247	0.317204
Cnn1	0.620774	0.0441325	24	6	0.0588689	0.0280662	0.444247	0.126927	0.259789	0.353717	0.17733	0.212965	0.257043	0.327487	0.248586	0.166511	0.230732	0.129271	0.081101	0.127758	0.150656	0.144818	0.197938
Rel	0.620774	0.0441325	24	18	0.0554738	0.157786	0.124305	0.0949102	0.121368	0.103609	0.143304	0.0480302	0.115414	0.0544169	0.206898	0.229344	0.151588	0.24771	0.191121	0.214363	0.125214	0.108306	0.192602
Eqtn	0.620774	0.0441325	24	6	0.0541898	0.198271	0.253248	0.119989	0.315914	0.253717	0.172207	0.551335	0.16975	0.193647	0.126299	0.287236	0.141013	0.100696	0.0226436	0.117011	0.118281	0.528369	0.168166
5930430L01Rik	0.620774	0.0441325	24	6	0.0539876	0.338029	0.399358	0.210755	0.471492	0.496549	0.458564	0.458163	0.444271	0.595935	0.360325	0.370617	0.391272	0.348728	0.333762	0.201466	0.371682	0.446228	0.490385
Col12a1	0.620774	0.0441325	24	0	0.051966	0.418003	0.542946	0.443611	0.379293	0.315859	0.268411	0.483809	0.256437	0.19595	0.29517	0.179948	0.273844	0.306192	0.411417	0.37012	0.381641	0.36564	0.281178
1700001L05Rik	0.620774	0.0441325	24	12	0.0477064	0.371652	0.416532	0.238494	0.476321	0.363291	0.363721	0.482628	0.388721	0.461884	0.486498	0.397149	0.484214	0.391706	0.293806	0.402427	0.31776	0.327946	0.385989
Fscn2	0.620774	0.0441325	24	6	0.0462073	0.297355	0.131168	0.25659	0.325583	0.271826	0.349123	0.375282	0.34334	0.300371	0.328592	0.226932	0.240807	0.2838	0.0799709	0.169818	0.197352	0.30736	0.234236
Olfr288	0.620774	0.0441325	24	12	0.0434779	0.377334	0.330529	0.39272	0.45174	0.549589	0.499699	0.502197	0.479583	0.601137	0.531249	0.775186	0.570258	0.347178	0.420555	0.358304	0.359932	0.432718	0.517006
Itga5	0.620774	0.0441325	24	4	0.0383082	0.288872	0.361371	0.440779	0.269839	0.295863	0.244446	0.285013	0.307489	0.1319	0.265669	0.255421	0.206381	0.117219	0.239497	0.203062	0.257203	0.253313	0.231177
Slc23a1	0.620774	0.0441325	24	22	0.0345861	0.12945	0.0584887	0.0727987	0.0720129	0.126936	0.0373405	0.054423	0.054377	0.0345994	0.046073	0.056651	0.0213777	0.163081	0.119131	0.0605023	0.116785	0.114781	0.0862526
Rttn	0.620774	0.0441325	24	0	0.0289292	0.642114	0.595481	0.609785	0.569883	0.406554	0.434512	0.521358	0.46124	0.461145	0.489441	0.447024	0.440648	0.536771	0.508379	0.528772	0.54249	0.501797	0.467004
Lyz1	0.620774	0.0441325	24	4	0.026163	0.141275	0.157247	0.21439	0.192165	0.284907	0.163319	0.141818	0.0577653	0.153661	0.14988	0.130618	0.115974	0.0944669	0.0694037	0.135882	0.169489	0.244501	0.104275
Epha2	0.620774	0.0441325	24	6	0.0257095	0.120953	0.18437	0.129578	0.216432	0.154205	0.147108	0.184673	0.171721	0.138679	0.15887	0.0911037	0.11537	0.13977	0.121145	0.0907851	0.119709	0.12423	0.122068
Piwil1	0.620774	0.0441325	24	8	0.0240633	0.0468867	0.061258	0.00861069	0.154096	0.117112	0.0628423	0.0920422	0.0733583	0.086395	0.0619649	0.0363236	0.0702753	0.113195	0.0444874	0.0527866	0	0.0687943	0.0143143
Nlrc5	0.620774	0.0441325	24	0	0.0211404	0.066924	0.116134	0.0810864	0.0597338	0.0771058	0.0270206	0.0569088	0.0271085	0.0334998	0.0342074	0.0435131	0.0317378	0.0288571	0.0806487	0.0708515	0.0661171	0.102905	0.0631753
Treml2	0.620774	0.0441325	24	12	0.0207957	0.0232794	0.0531655	0.149542	0.0869685	0.076291	0.0605965	0.0533548	0.0778717	0.0825231	0.131396	0.10508	0.116378	0.0755462	0.093707	0.065438	0.0414496	0.02987	0.0620743
Sh3tc1	0.620774	0.0441325	24	4	0.0182681	0.184522	0.323562	0.207426	0.225355	0.251959	0.252146	0.16741	0.196391	0.200686	0.183428	0.182186	0.225102	0.157174	0.141983	0.200976	0.205335	0.189403	0.215238
Cybb	0.620774	0.0441325	24	4	0.0130412	0.0771624	0.086279	0.141591	0.114012	0.132443	0.086044	0.0758126	0.0402199	0.0781354	0.067836	0.0596843	0.0891691	0.0643575	0.0365187	0.0433609	0.17007	0.0678775	0.0998734
Neb	0.620774	0.0441325	24	18	0.0048965	0.0517562	0.0394055	0.0288168	0.0270592	0.0294443	0.0139681	0.0362437	0.0245805	0.0375861	0.0297634	0.0454249	0.0339839	0.0391295	0.0506679	0.0527731	0.0319637	0.0310888	0.0439758
Pmp22	0.673165	0.0504586	24	8	1.82861	10.5066	9.71865	11.8475	14.7417	10.9315	12.8481	10.0563	15.3578	13.3915	11.859	13.2277	13.368	9.10652	10.8931	8.42012	10.5108	10.0265	11.8475
Il1rap	0.673165	0.0504586	24	16	0.549981	4.05882	3.19878	4.04847	3.83235	3.3007	3.30506	2.397	4.11587	3.27527	4.15102	4.55002	4.09503	4.43773	5.14313	4.55002	3.73344	2.61411	4.82626
Fam205a2	0.673165	0.0504586	24	22	0.252819	1.88933	1.67403	1.96062	1.60305	1.60435	1.73478	0	0	0	1.45457	1.53179	1.50179	0	1.9947	1.75995	2.00493	1.53577	0
1700034G24Rik	0.673165	0.0504586	24	8	0.0792491	0	0.0397066	0.0385224	0.345599	0.162628	0.126976	0.265223	0.145152	0.386668	0.158277	0.109988	0.058795	0.079704	0.176116	0	0.106552	0.123006	0.0330769
Cryaa	0.673165	0.0504586	24	8	0.0470047	0	0	0	0.435953	0.0893871	0.116033	0.0812254	0.0664747	0.141574	0.0288871	0.0251275	0.0268306	0.0337638	0	0.0313814	0	0	0.0603495
Ocm	0.673165	0.0504586	24	6	0.0365598	0.0468684	0	0	0.111378	0.208129	0.0517033	0	0.0581361	0.186594	0	0.0895059	0	0	0	0	0	0	0
Pde6b	0.673165	0.0504586	24	14	0.0210149	0.00958618	0	0.0123482	0.0331569	0	0.0300987	0.0438046	0.0233627	0	0.0297195	0.0434886	0.110321	0.0375652	0.0457472	0.0650285	0	0.0197283	0
Gm20199	0.673165	0.0504586	24	20	0.00833654	0	0.00862795	0.0254699	0.00759669	0	0	0	0.00803679	0.00851836	0.00678772	0.0298435	0.00629838	0.0171689	0.0125309	0.00743467	0.0313738	0.0474809	0.0282235
Sis	0.673165	0.0504586	24	10	0.00638327	0.00881936	0.00574427	0	0.00506324	0	0.00458252	0.0269828	0.0321621	0.0170362	0.0090273	0.0198675	0.00837579	0	0	0	0	0.00904471	0
Pkhd1l1	0.673165	0.0504586	24	22	0.00579219	0.014	0.0181805	0.0153764	0.00687613	0.00436309	0.00828629	0.0306565	0.00242842	0	0.00815251	0	0.00378172	0.0128992	0.0112781	0.0134181	0.00710592	0.0163833	0.0105825
Cox7c	0.673165	0.0567847	24	10	59.0052	512.878	668.348	658.587	600.023	667.393	657.634	677.862	740.358	686.251	735.758	687.713	718.441	588.903	549.399	604.267	702.528	585.632	568.518
Scg5	0.673165	0.0567847	24	10	15.4595	236.467	274.919	241.478	254.168	266.317	276.867	272.17	252.594	274.181	272.369	266.582	271.551	261	234.362	253.29	260.818	232.305	211.958
Tceal3	0.673165	0.0567847	24	8	9.85283	164.424	194.549	177.291	196.857	204.749	210.915	203.128	193.61	207.543	187.945	187.588	191.522	196.981	175.936	194.045	187.338	192.309	162.573
Cnbp	0.673165	0.0567847	24	8	9.38401	137.374	148.794	137.929	146.185	157.777	151.2	143.109	140.333	164.033	153.307	147.782	151.847	141.28	123.28	126.386	137.906	140.743	135.494
Peg10	0.673165	0.0567847	24	22	8.53216	60.678	52.9767	46.4822	47.4471	49.5793	45.2331	32.4501	32.282	40.9104	38.1449	35.0211	34.9755	55.1418	55.5099	49.9782	52.0497	29.1055	49.6057
Emc4	0.673165	0.0567847	24	10	8.05536	87.9429	111.853	108.878	108.128	115.146	116.554	109.318	112.873	111.721	120.03	118.327	121.644	101.481	101.387	103.311	110.869	97.8312	100.701
Emc7	0.673165	0.0567847	24	10	7.78143	84.6602	103.459	89.7268	100.973	102.986	101.301	95.159	98.0597	110.192	107.049	104.138	107.949	101.392	89.3618	91.7237	96.5579	82.7588	92.633
Fam107a	0.673165	0.0567847	24	20	7.74586	76.6381	77.3405	93.6354	77.5197	83.1368	76.1571	53.1268	78.8788	72.8164	78.9543	86.0676	94.0734	80.589	100.759	100.021	100.637	76.0203	101.734
Arl3	0.673165	0.0567847	24	6	7.6014	126.625	153.971	153.031	156.656	169.63	158.689	159.64	152.087	160.971	146.592	138.994	149.31	147.467	130.122	146.614	150.485	164.988	135.884
Peg3	0.673165	0.0567847	24	18	7.46019	52.1194	36.4121	41.6028	48.0988	32.8844	35.7643	23.1684	39.8186	41.3646	43.6178	46.8762	39.3653	48.8974	66.4093	58.015	53.5757	13.5435	59.5765
Tomm22	0.673165	0.0567847	24	8	6.75605	79.5793	89.2614	88.5818	93.6197	96.4353	90.1095	97.0557	98.6485	100.983	89.5728	96.0003	95.8666	82.9401	77.4598	81.3062	93.8903	108.15	84.0573
Tomm7	0.673165	0.0567847	24	6	6.74863	69.6833	74.0148	76.1441	73.1514	91.1502	78.8396	103.752	84.0822	86.4812	73.056	76.2983	69.2711	68.8366	60.0329	72.7158	85.7612	76.9169	60.1393
Sdf4	0.673165	0.0567847	24	14	5.76907	70.7398	84.1408	84.6235	89.7422	92.6173	96.1327	69.5083	97.6004	99.969	98.9371	104.877	101.636	88.4071	92.2995	102.329	100.281	61.883	95.1483
Ctsl	0.673165	0.0567847	24	10	5.76136	63.0255	77.319	73.1546	76.027	81.3024	84.5303	69.2514	80.8402	87.1352	76.138	85.1597	85.2452	73.7881	71.4322	78.4091	79.2238	53.1504	68.1708
Spag7	0.673165	0.0567847	24	10	5.66371	50.6541	61.1741	62.7387	65.1633	71.8602	70.5729	68.2887	70.9018	73.1605	62.885	69.1838	70.5664	67.0663	58.8831	69.1297	71.2504	51.2143	57.6307
Dnaja1	0.673165	0.0567847	24	22	5.51126	67.7798	64.2263	70.3005	59.7176	65.3071	60.6846	49.2293	58.9449	60.4155	59.037	58.1205	58.9836	68.2608	69.9186	67.4577	75.1738	53.4347	60.169
Psme2	0.673165	0.0567847	24	8	5.28803	46.5805	59.2544	51.4226	56.7422	62.7249	64.7599	64.0443	62.2789	71.864	56.0078	61.9636	60.3751	57.3943	46.23	58.7138	62.6409	58.5196	46.819
Mrpl13	0.673165	0.0567847	24	8	4.90789	56.3543	62.3425	61.8936	65.0651	70.9996	61.9462	79.4794	68.2825	73.5491	64.2776	61.5085	66.3902	60.5879	47.1943	60.6137	69.4933	70.3351	54.4046
Tceal5	0.673165	0.0567847	24	8	4.72072	77.6644	87.5933	86.9872	91.8725	87.7091	91.8952	101.058	91.0655	92.6374	91.2352	87.2878	89.9399	91.9463	80.3808	83.2638	78.7944	104.529	71.9937
Phyhipl	0.673165	0.0567847	24	0	4.66365	77.2683	76.9768	82.37	74.7863	82.446	83.4176	67.8865	72.6957	72.3697	72.1635	69.5389	72.127	78.3187	79.7926	73.6681	82.9592	69.2525	81.2289
Oprl1	0.673165	0.0567847	24	18	4.19526	42.6861	44.8226	41.9702	44.1882	45.6235	46.5109	38.076	40.2079	49.7258	48.6191	46.9969	47.8975	56.2757	50.2508	55.3753	51.2159	36.5052	50.9719
Ssna1	0.673165	0.0567847	24	10	4.15326	35.8002	41.7947	43.5135	42.4009	38.9752	42.8046	48.7892	45.1462	51.8315	46.8216	43.9003	43.2723	37.2667	30.7537	37.0517	41.4477	58.1073	35.7076
Ict1	0.673165	0.0567847	24	8	4.08644	41.1805	47.5715	45.9525	48.3763	52.34	46.6777	52.7243	52.9469	51.5374	45.3601	51.3444	48.2193	41.1399	38.3342	43.2428	48.9693	60.0157	39.0763
Cep170b	0.673165	0.0567847	24	16	3.75792	27.3559	31.9008	30.6772	35.1965	30.6134	37.4381	28.4925	35.4366	32.0828	36.0262	36.4816	37.3973	34.4348	41.7679	42.6843	32.6471	35.4312	39.5741
Pttg1	0.673165	0.0567847	24	6	3.44743	45.2351	47.6145	55.1586	53.8827	62.4388	54.6444	53.6331	59.2359	56.4474	49.8017	54.3497	53.8755	42.6302	40.7915	47.8607	61.0685	50.5328	47.9829
Manf	0.673165	0.0567847	24	20	3.35013	26.3273	29.6054	28.1083	24.9637	32.1622	28.5848	25.2072	25.5663	27.588	23.4194	24.9258	25.6179	32.3258	30.4401	35.8973	40.3748	33.6505	27.0541
Gtf2h5	0.673165	0.0567847	24	8	3.33535	50.3848	56.1874	51.9826	53.3917	59.3118	56.482	53.0588	59.8421	60.5681	54.5949	54.3934	58.671	49.0435	46.6586	52.9987	59.1031	51.7264	50.3969
Fbxo9	0.673165	0.0567847	24	10	3.22186	52.8696	61.9508	54.2801	60.1726	58.2309	60.6936	61.15	63.1623	64.3188	64.8091	62.9997	65.8804	58.575	59.5862	57.2346	61.324	61.7506	51.74
Tomm34	0.673165	0.0567847	24	0	3.21967	39.3444	46.3623	39.1706	42.7337	45.8852	47.1176	40.4074	36.5918	38.5833	37.4759	35.8347	35.2758	41.5085	38.9228	43.3081	40.96	47.3888	40.3556
Rpl22	0.673165	0.0567847	24	8	3.03335	42.8143	45.008	48.1275	45.6256	50.0649	44.5146	50.8442	51.94	52.6733	45.7543	47.8033	49.2978	42.4198	38.0798	42.666	50.4541	48.3529	41.4477
Slc6a17	0.673165	0.0567847	24	14	3.03101	48.6686	48.93	49.7367	56.2675	51.2862	58.2945	44.4594	60.7407	54.206	60.4458	57.9765	57.5528	55.1515	62.4102	59.8495	53.1562	57.1793	57.9162
Itpk1	0.673165	0.0567847	24	16	2.84589	19.3746	23.2865	22.3033	23.0754	22.0417	24.097	19.1011	24.804	21.8291	26.484	26.2177	26.2974	23.2054	27.3242	27.3112	23.2612	29.008	25.8178
Pdap1	0.673165	0.0567847	24	8	2.82737	38.799	42.9346	45.0542	45.5755	44.9221	46.4552	43.7546	48.2306	49.341	41.9671	45.4	46.1588	42.4493	38.7458	39.3781	43.2707	46.8927	37.4004
Dtx3	0.673165	0.0567847	24	6	2.81683	74.6129	82.2197	78.4055	87.0028	90.3222	98.1812	85.5378	89.9678	80.6101	87.3188	85.4399	86.1281	72.7617	74.2619	78.5682	76.4635	95.6874	76.518
Id2	0.673165	0.0567847	24	4	2.80962	55.7669	53.7289	60.1785	72.1005	65.3798	66.06	44.7036	56.2362	55.8972	54.8045	52.2628	59.6877	49.1333	44.8263	46.1306	66.9539	53.6279	68.9707
2310009B15Rik	0.673165	0.0567847	24	10	2.69188	15.0685	20.292	16.9532	18.2863	17.3905	21.2329	19.8401	23.0263	20.2937	25.4977	20.7057	22.7099	14.3195	15.7972	19.1634	16.4868	19.6405	16.5257
Mlec	0.673165	0.0567847	24	22	2.54092	38.5978	39.3497	38.8453	41.1529	40.9976	41.544	29.527	31.8721	38.3741	36.1173	34.4201	35.7381	40.0511	40.5621	42.0693	44.9904	38.8942	42.0875
Wasf3	0.673165	0.0567847	24	18	2.49163	12.2814	11.177	15.3834	13.5369	11.1638	11.0659	7.52875	15.043	13.3475	15.7204	15.8051	16.11	11.7285	18.5989	16.1677	16.1046	5.77547	18.0592
Gabra2	0.673165	0.0567847	24	22	2.36516	12.7217	11.5803	12.5275	12.2453	10.4708	9.5553	7.96877	8.00904	10.1713	8.19766	8.5536	7.99348	12.3668	14.1942	13.0993	11.5545	10.0183	12.3209
Nxph1	0.673165	0.0567847	24	12	2.30446	15.3345	14.1379	17.3591	19.5487	16.7998	15.6701	8.37773	25.2854	22.1683	18.8322	21.0313	20.6174	17.3557	18.5935	18.9253	15.7958	10.5732	18.0818
Arhgef4	0.673165	0.0567847	24	14	2.301	70.2347	76.3563	78.5168	79.9202	80.7125	92.3282	65.3736	79.6074	86.6602	89.2632	87.4108	90.6796	80.2372	85.4968	85.7263	86.1292	85.3799	84.1567
Lhfpl4	0.673165	0.0567847	24	16	2.28685	36.0043	42.3984	42.1256	42.9796	41.9061	48.9285	39.5707	41.2566	44.1779	45.6007	43.2518	46.9564	48.386	47.1033	46.0511	42.6447	44.8939	42.4222
Ttc4	0.673165	0.0567847	24	2	2.15957	23.2353	20.8921	16.756	20.2269	20.0424	19.3926	24.649	19.8224	16.9631	16.5271	16.5611	15.1244	18.0885	15.3076	16.8038	19.6956	27.4671	16.3629
Camk2g	0.673165	0.0567847	24	12	2.14642	54.0422	55.7677	56.7474	60.6788	56.6376	61.7599	52.3721	61.449	62.9878	62.1095	59.4745	62.0381	58.9029	57.7017	60.8761	59.5242	53.6687	56.624
Phb2	0.673165	0.0567847	24	12	2.10972	44.1001	53.1656	52.315	52.4438	54.5329	63.727	56.6307	57.5165	55.9034	62.0845	57.89	58.6828	54.0867	50.8966	53.1419	54.7368	60.4431	49.4344
Lrrtm1	0.673165	0.0567847	24	14	2.09091	12.825	12.8294	14.0408	15.2248	12.2398	15.8579	10.259	17.9424	14.2279	17.469	17.4388	16.6277	15.2874	18.8877	19.5431	13.2751	12.9403	15.3934
Dhx15	0.673165	0.0567847	24	20	2.0557	28.1437	27.1781	28.8584	25.7614	26.7216	24.6592	19.7803	22.6995	25.311	26.3777	24.9475	25.9512	30.7625	30.2153	25.82	29.5293	19.6184	26.9082
Alcam	0.673165	0.0567847	24	22	2.03074	34.31	29.7627	35.7122	31.9263	29.904	29.8031	25.2454	27.9462	28.7358	29.9938	27.5099	30.1559	31.0426	32.405	27.8432	32.8657	28.8096	34.8692
Zfp414	0.673165	0.0567847	24	10	2.0055	18.5269	22.5987	19.2684	24.3122	21.6428	23.954	29.465	24.3492	23.4709	28.1372	23.1708	23.1786	21.513	19.5445	22.2649	21.4206	30.8074	21.0636
Dnajc27	0.673165	0.0567847	24	12	1.99298	38.9586	38.8054	44.2474	44.4987	41.3157	44.5804	33.7317	45.6599	47.3172	49.6967	47.4347	46.6251	42.0415	46.5423	41.2398	46.0131	38.5637	44.3561
Map2k7	0.673165	0.0567847	24	16	1.99171	24.6926	26.2551	26.4239	25.9184	25.7419	29.3178	24.1131	26.2316	26.6413	29.458	28.4555	30.6844	29.4818	29.0217	29.4868	26.4963	23.0826	28.8124
Arpc4	0.673165	0.0567847	24	6	1.99093	52.5564	59.6051	62.2274	64.6247	68.5449	68.9105	64.7293	63.0061	67.8066	63.5444	61.0269	63.1371	60.3345	56.267	59.1535	60.2474	78.6107	61.2213
Lasp1	0.673165	0.0567847	24	22	1.96844	33.4316	38.2283	40.0356	38.9351	38.5919	40.0843	30.0674	37.1996	38.4327	37.2518	36.6901	38.0743	39.6576	44.7264	45.3671	41.5274	39.9727	42.4673
Sel1l	0.673165	0.0567847	24	22	1.94532	26.2614	21.5468	23.9193	24.7545	22.5736	22.4283	18.2822	21.595	21.3861	22.0681	22.3436	21.811	24.3347	28.1996	25.4262	25.0582	20.3917	27.274
Ostc	0.673165	0.0567847	24	22	1.94412	55.3591	59.2226	58.614	58.155	67.4102	61.4458	53.5036	54.2397	61.2943	55.8646	55.3664	55.2449	61.9375	55.1799	57.0142	69.1588	66.8503	63.6577
Ccndbp1	0.673165	0.0567847	24	10	1.87907	37.1765	44.1232	41.3809	42.6729	42.7962	42.4585	45.5655	45.1308	46.0375	40.6614	43.4225	44.2705	40.5536	40.0154	41.2966	44.3723	41.1572	40.0595
Hspb1	0.673165	0.0567847	24	22	1.86263	7.02683	10.7007	8.32944	6.84543	8.51562	8.13155	5.47765	4.7528	2.86444	5.15198	4.39268	5.86588	4.14033	9.56678	10.3983	6.55238	14.5234	6.40612
1110038B12Rik	0.673165	0.0567847	24	10	1.84088	20.5018	28.3822	25.172	20.3439	23.7217	27.3805	28.276	27.7754	29.0916	24.743	29.6382	25.6266	25.0192	24.1894	27.0992	23.2228	22.4899	20.1836
Nrarp	0.673165	0.0567847	24	10	1.8126	11.5092	13.7399	11.1877	13.767	17.38	16.7646	17.5486	13.2588	16.6332	15.8725	15.6074	15.2073	15.1686	11.2996	15.6609	13.2856	12.6658	13.5344
Snrpa1	0.673165	0.0567847	24	10	1.76784	16.3354	18.6371	18.8918	19.0228	20.8879	21.3919	23.6918	23.7036	21.7627	20.3839	21.2513	22.6471	18.1836	18.8558	20.1047	21.2066	24.5568	18.4692
Zfp467	0.673165	0.0567847	24	12	1.74528	12.2423	15.9055	13.8834	13.0505	13.8459	16.6284	14.842	15.8882	16.8116	16.841	16.6854	16.3786	16.8076	14.3686	16.8609	13.3165	15.0725	13.3707
Dmap1	0.673165	0.0567847	24	10	1.73934	17.3035	20.8715	18.5245	21.3003	22.3773	21.1452	24.3607	21.2273	22.2654	22.2617	20.5356	22.0473	20.2287	18.2004	19.5111	20.4751	22.3058	18.0758
Bap1	0.673165	0.0567847	24	12	1.61701	27.4711	32.5356	34.0447	33.2312	31.6149	34.6434	28.2428	36.1712	33.8054	36.708	35.5225	37.3454	31.4996	35.0369	34.2336	33.5216	30.9608	31.6005
Adgra1	0.673165	0.0567847	24	12	1.59799	11.1469	11.7921	12.0706	14.7385	12.0491	13.4736	10.8223	17.4515	14.309	15.0216	15.3068	14.713	12.349	15.5398	17.2209	12.5043	12.9135	13.3475
Tysnd1	0.673165	0.0567847	24	6	1.5789	13.3173	14.5649	11.9101	11.8646	12.9383	12.8852	13.7763	12.3928	13.5721	11.3392	11.4379	9.94477	9.84821	9.49804	10.8957	11.332	20.3299	10.4551
Ythdc1	0.673165	0.0567847	24	22	1.57522	23.7148	21.3898	21.3951	19.6072	20.2557	19.2992	17.8832	18.1519	18.7922	18.9123	19.2659	17.7962	21.6688	21.1919	21.6762	20.5298	18.1202	19.4415
Atg12	0.673165	0.0567847	24	22	1.54623	25.8979	25.3268	29.0886	22.6424	25.2576	23.1401	19.327	21.3992	23.1426	24.1443	21.3126	23.8487	25.0099	25.4046	23.3516	24.8951	24.0693	23.5186
Chst10	0.673165	0.0567847	24	20	1.49376	31.5896	31.7982	34.4482	32.364	32.6667	34.1569	27.2542	35.2634	31.5789	31.681	33.4346	33.5687	34.0247	35.5471	39.3584	36.3542	35.082	35.537
Nupr1	0.673165	0.0567847	24	0	1.46801	3.7668	8.07833	8.47709	5.93176	6.03935	3.10276	3.35925	3.8917	3.3875	3.27595	2.6854	5.1609	2.67726	4.23982	3.94161	4.76148	7.56855	4.22231
Ints8	0.673165	0.0567847	24	22	1.46054	11.0699	9.77205	9.57475	7.85988	7.77416	8.2295	6.73582	5.69415	7.17443	7.48522	7.84317	7.70653	11.0923	11.9916	9.27534	8.72882	4.92263	9.10841
Tcn2	0.673165	0.0567847	24	2	1.43044	8.55339	11.1946	10.9964	10.9181	12.5008	10.4885	9.15684	9.24047	8.37	9.17419	8.78449	9.48715	7.85624	8.95332	8.17558	10.8884	9.73871	12.3254
Fam136a	0.673165	0.0567847	24	6	1.42256	22.4728	21.5629	23.6846	22.3966	24.6845	22.9595	25.6872	21.3824	26.3387	20.5526	22.5644	21.9813	22.1812	20.2938	19.3908	23.9042	20.5181	20.7756
Akirin2	0.673165	0.0567847	24	0	1.40636	33.5459	35.8285	31.1549	27.771	30.7503	29.8822	32.7783	24.0784	28.0231	27.1682	27.2135	28.5885	30.9787	29.681	28.1331	29.1098	30.1183	28.1072
Dnajc9	0.673165	0.0567847	24	6	1.35814	22.8688	25.009	24.7411	23.5452	29.2119	27.1659	26.4648	24.6282	25.9185	24.1886	24.3786	25.9353	23.3828	20.9635	23.2729	27.0224	20.1918	21.491
Dync1li2	0.673165	0.0567847	24	16	1.35807	44.6568	45.0983	46.5461	45.9491	41.0495	41.0157	41.8759	47.8759	46.7381	45.9599	46.1833	47.1147	46.7349	52.9516	47.3892	43.8785	43.1408	48.5316
Lrrn1	0.673165	0.0567847	24	18	1.30885	14.8449	12.4766	14.6813	15.815	13.7656	14.2764	9.86021	16.0336	15.4947	15.008	16.1274	15.6292	16.328	17.5238	17.6589	16.1932	10.0703	18.0231
Phtf1	0.673165	0.0567847	24	22	1.29987	13.7517	12.2027	12.4375	11.9606	11.7238	11.7391	10.3165	10.7044	10.1867	10.3486	10.6684	10.3644	13.6609	13.9461	13.3069	12.4726	10.4333	10.9297
0610007P14Rik	0.673165	0.0567847	24	8	1.26551	34.4957	35.0443	33.5237	37.07	36.1524	33.8588	38.1208	36.2577	36.6003	35.2126	34.9738	33.3533	32.6206	31.2426	35.2728	33.3907	35.4947	33.7641
Slc12a6	0.673165	0.0567847	24	20	1.25144	17.8245	14.2384	15.2602	14.8424	13.0431	12.0878	12.3838	14.0715	12.8932	13.8408	13.748	13.6493	14.8442	16.1242	14.7483	15.4173	12.4165	15.7523
Fam84a	0.673165	0.0567847	24	20	1.2397	17.9092	15.9842	20.0184	17.4787	16.9932	19.0047	13.9534	15.4303	16.156	20.5697	17.0263	18.839	20.1944	20.5592	16.5869	18.0138	19.8591	21.0421
Il34	0.673165	0.0567847	24	22	1.22697	15.3681	20.1066	19.8674	19.1938	16.6175	20.7024	17.5622	15.5636	15.0237	18.0159	15.9568	17.6491	17.5604	17.9159	17.5832	18.7125	22.6207	20.1949
Tmem33	0.673165	0.0567847	24	22	1.19331	19.3651	17.3954	18.6324	16.7516	16.7575	15.3434	11.5521	14.535	15.5096	17.5051	15.3206	16.4035	16.8681	17.6367	14.4816	17.0307	14.7562	19.4246
Pard6a	0.673165	0.0567847	24	12	1.18957	14.7443	20.1543	18.5665	17.1029	19.3416	24.599	20.1412	20.5582	21.5272	22.3541	21.6089	24.3613	18.2036	19.9462	19.8611	18.1788	22.9161	18.6512
Dlg1	0.673165	0.0567847	24	0	1.18822	28.8859	26.049	30.9237	26.2129	25.4004	24.3385	22.6581	24.6401	26.5931	23.5275	23.7521	23.8105	27.0374	26.5348	24.7535	27.7363	20.4384	27.3618
Cnpy3	0.673165	0.0567847	24	6	1.18143	36.7333	46.2024	39.9035	46.8953	49.0649	53.6721	42.3711	46.4067	46.2218	48.7645	47.2281	44.5316	42.5626	39.3677	42.2849	42.3665	46.0302	43.8127
Mrpl10	0.673165	0.0567847	24	6	1.16998	36.3632	40.3723	39.6316	42.7399	45.7623	46.4786	40.041	44.5476	43.2614	41.3411	41.2889	42.1285	38.3864	35.4653	40.0886	43.2292	41.0605	39.9354
Appbp2	0.673165	0.0567847	24	18	1.15966	10.2811	10.046	10.7369	10.623	8.75287	8.43611	5.48329	10.9992	9.53686	10.6718	11.7503	9.71826	11.3836	13.2479	11.7316	11.8246	4.42876	12.6392
Pip4k2a	0.673165	0.0567847	24	22	1.14212	24.5103	23.9998	25.8297	24.0236	23.2574	22.0877	19.182	24.968	23.6601	23.3051	23.8608	23.8163	23.868	28.2218	23.0956	24.7076	25.8357	29.3045
Cacnb1	0.673165	0.0567847	24	20	1.119	22.1445	25.6775	26.4603	25.3575	24.5952	27.6623	21.6991	24.054	23.836	25.6034	25.3418	24.1528	26.273	26.9376	29.8021	24.8114	29.8712	25.6522
Kiz	0.673165	0.0567847	24	6	1.11249	13.5288	13.6682	13.7308	13.7954	15.0872	14.656	12.8738	14.2825	14.6768	12.0741	12.4461	14.4579	12.634	13.012	11.9214	15.1303	11.2189	11.9703
Snx16	0.673165	0.0567847	24	22	1.10408	15.8916	12.9413	13.6777	12.7307	11.6982	12.1563	7.97889	10.7716	11.2325	13.087	11.4296	12.5546	13.7934	13.4684	13.049	13.3594	11.3059	12.8248
Nol4	0.673165	0.0567847	24	18	1.0975	13.9494	12.4277	13.067	13.8065	11.9875	12.5834	7.5996	11.9073	14.3775	14.3002	13.5659	12.7076	14.6191	15.5523	14.6627	14.6582	11.0304	15.2639
Apbb3	0.673165	0.0567847	24	10	1.07473	13.2658	14.219	13.8466	14.6412	15.7597	15.5033	18.158	15.192	14.0854	17.4255	15.3665	15.8873	14.8205	14.1364	14.839	11.7558	17.3945	13.4861
Acot11	0.673165	0.0567847	24	20	1.06031	10.7457	10.8339	12.9932	11.866	11.5676	11.4937	7.4217	10.6381	11.0045	11.707	12.4876	12.4917	11.6923	15.6507	15.3191	14.1658	10.871	15.5796
Etv5	0.673165	0.0567847	24	20	1.0404	9.04236	9.3562	11.9555	9.86955	11.403	9.92014	8.42381	9.54707	9.26239	9.59757	9.6838	10.5574	10.6697	12.5599	12.6319	11.3409	12.1903	10.8657
Hectd1	0.673165	0.0567847	24	20	1.03252	12.7701	10.9107	12.2824	11.8598	10.7953	10.3632	8.01649	10.8358	11.1706	11.0417	12.0555	11.1116	12.4039	14.2363	12.5685	12.4907	7.68916	13.1685
Spg20	0.673165	0.0567847	24	20	1.02622	15.3532	15.915	16.3452	15.677	15.1571	14.5906	11.922	14.8307	16.676	14.5373	15.2761	15.534	16.6084	17.4793	17.0629	17.1061	13.4857	17.5118
Bsdc1	0.673165	0.0567847	24	12	1.02347	27.0355	30.5976	29.1756	30.4797	30.1531	34.28	25.6643	30.4802	32.3593	32.2754	32.1991	31.8524	30.3233	31.0014	31.3898	29.9424	27.1166	29.8016
Hmg20b	0.673165	0.0567847	24	0	1.01883	6.36667	8.16908	7.58981	6.43534	7.54761	7.63316	5.59782	6.9728	5.04026	6.0382	6.31024	5.90404	5.20046	5.6557	7.28899	7.23369	8.84472	7.07241
Kcnd2	0.673165	0.0567847	24	20	1.00855	17.8418	15.1728	17.1245	16.2235	14.9011	15.4997	12.1941	14.6413	15.2032	17.047	14.5538	16.0483	17.6607	17.5417	15.5573	16.3012	15.9801	17.4711
Ftsj3	0.673165	0.0567847	24	12	1.00678	10.5862	12.3499	11.2713	11.9432	12.2599	12.2879	13.389	12.6237	13.2305	11.9862	12.5049	13.523	13.2341	13.0181	13.7737	12.2795	9.77849	10.6778
Med31	0.673165	0.0567847	24	8	0.982666	12.6294	14.4778	12.2068	12.9562	14.6534	12.5752	16.6639	12.6585	14.0913	14.0482	13.1215	13.2265	11.7063	10.955	12.1232	12.8548	12.7021	10.7188
Slc41a3	0.673165	0.0567847	24	10	0.967966	6.16874	7.92876	5.75799	8.36644	7.87697	8.08009	6.15176	8.56743	8.35042	9.39354	8.36933	8.30701	7.05331	7.01889	9.50537	6.71118	5.42848	7.0505
1810058I24Rik	0.673165	0.0567847	24	6	0.958483	14.1965	16.9097	15.4634	16.2683	18.944	19.4232	17.6734	17.8421	17.5945	16.6358	15.1736	16.7396	14.6588	14.9061	15.8512	16.0442	19.6225	15.283
Rnf121	0.673165	0.0567847	24	16	0.9343	14.972	16.6312	17.399	16.8105	16.9348	16.0718	14.119	16.1847	17.1036	18.5899	17.2928	18.0768	16.9625	18.1318	19.0967	17.5685	15.2233	17.8215
Mecp2	0.673165	0.0567847	24	18	0.930355	13.0665	10.4304	11.5566	11.927	9.62272	9.74461	9.00666	11.3414	11.5006	11.9249	12.1306	11.4784	12.2618	13.624	12.4778	12.7929	9.23893	13.2263
Mllt4	0.673165	0.0567847	24	20	0.914812	9.60803	8.05846	8.22205	7.76727	6.90065	7.13121	7.46679	7.21163	7.19354	7.60251	7.26458	7.14958	8.50993	8.90912	8.50537	9.19154	6.10113	8.67937
Zyx	0.673165	0.0567847	24	12	0.913716	5.24337	7.03379	6.16328	8.63374	7.31803	7.97302	6.16921	10.395	7.87851	8.83878	8.32844	8.06878	5.92452	7.91553	9.38552	5.9523	7.47589	6.33681
Dusp15	0.673165	0.0567847	24	10	0.900557	7.50238	6.14488	7.93484	8.91407	7.41846	8.5509	12.088	10.481	8.88131	8.55088	7.82656	8.55392	8.04423	7.63112	5.48383	7.31975	10.6569	6.19487
Ssfa2	0.673165	0.0567847	24	18	0.899313	7.52898	6.52887	8.40462	6.8303	6.34171	6.77614	5.03833	6.63738	7.17801	7.80069	8.06193	8.33456	7.61553	9.67065	8.66998	7.88736	5.7582	8.1335
Pim3	0.673165	0.0567847	24	12	0.876671	12.2279	16.2202	13.8751	15.148	16.2071	20.6291	17.1893	17.1866	15.9253	19.3316	18.0675	19.2352	15.1595	15.8901	15.1149	15.316	15.8329	16.203
Iars	0.673165	0.0567847	24	20	0.875822	11.5886	11.9514	11.0198	10.3544	10.3292	10.1703	9.49598	11.2764	9.35384	10.35	10.8472	11.3627	11.6556	12.6668	11.9913	11.579	8.47928	11.4461
Ccz1	0.673165	0.0567847	24	6	0.874408	12.6743	10.885	14.6412	13.2058	14.8646	12.7584	12.3261	14.5731	13.9439	11.9682	12.5202	14.4764	12.1548	11.3455	10.6162	13.4567	11.0319	12.276
C130074G19Rik	0.673165	0.0567847	24	2	0.856052	4.40486	5.54013	5.23518	4.30432	3.83634	3.72897	5.18381	2.71818	1.90566	2.99813	3.08696	3.86079	2.65404	3.28305	3.47257	3.19348	5.75764	3.48427
Ralgapb	0.673165	0.0567847	24	22	0.845629	12.777	10.5806	11.3959	11.1888	9.59945	9.56293	9.65077	10.0596	9.48814	10.5697	10.3988	9.94802	10.3869	12.3095	10.9503	10.955	10.2542	12.1399
Tmsb15b1	0.673165	0.0567847	24	10	0.840552	5.94052	5.07066	6.63504	6.81695	6.66519	7.69567	6.94629	4.93604	9.74672	6.28894	7.32604	7.33156	6.57482	6.14284	5.61397	3.77835	6.62396	4.99594
Itch	0.673165	0.0567847	24	20	0.832625	10.6728	8.65307	10.1804	8.66824	8.08724	7.03637	6.39155	8.38536	8.51223	8.66659	8.51522	9.00289	9.23935	10.7074	8.90902	9.46659	6.63944	9.77771
Inpp5e	0.673165	0.0567847	24	6	0.828658	13.1506	14.984	12.9412	14.2858	14.0199	13.2627	15.9505	14.0311	13.0107	12.4256	12.684	12.8141	12.3839	11.859	13.3893	12.809	15.4782	12.1836
Caml	0.673165	0.0567847	24	6	0.809001	23.809	28.0427	22.8791	23.7225	24.7257	25.6802	24.3198	24.7197	24.8015	24.5408	24.7441	24.0483	24.4507	22.1178	22.3761	22.5242	23.4357	23.1757
Hira	0.673165	0.0567847	24	14	0.807799	10.2672	11.1402	12.685	11.4559	10.6214	12.9194	9.97541	12.2636	12.1604	13.0958	12.9416	13.4133	11.862	13.9115	12.5265	11.7956	11.1212	11.3453
Rmnd1	0.673165	0.0567847	24	2	0.806137	11.8384	12.5814	11.3072	11.227	5.4092	10.6449	12.771	10.9421	8.80165	8.56789	8.50121	8.84383	9.43675	9.4708	10.3411	10.6285	8.79258	9.58543
4933407L21Rik	0.673165	0.0567847	24	6	0.800756	4.99936	7.16433	5.58529	5.47146	5.35996	6.6321	7.62917	4.7763	6.05428	5.41805	5.4754	4.48116	4.97717	4.15781	4.17021	5.49966	4.29308	4.00784
Epn2	0.673165	0.0567847	24	18	0.794788	22.0923	22.0141	23.0377	21.5794	19.51	19.5958	20.4035	21.8665	21.6975	21.7797	21.8056	21.661	21.592	24.1703	23.6571	21.3998	23.0708	22.9167
Dedd2	0.673165	0.0567847	24	16	0.779797	5.32963	8.1418	6.63411	5.63808	5.57369	6.35435	5.67402	5.60893	5.83701	7.57935	6.67649	6.54246	7.84258	8.79352	7.92173	4.7077	6.77777	6.03405
Aqr	0.673165	0.0567847	24	20	0.778786	8.51112	7.26239	8.12559	7.54195	7.27082	6.88428	5.92369	7.56171	6.58394	6.89913	7.91159	7.20696	7.86179	8.97675	8.82532	9.33001	4.57523	8.37219
Kifc3	0.673165	0.0567847	24	12	0.748755	14.8846	20.2481	17.403	19.5376	18.5707	22.5974	18.0558	19.6588	19.9634	21.3366	20.6482	20.5556	17.1845	18.8078	19.467	17.7436	18.6627	17.8272
Mvd	0.673165	0.0567847	24	12	0.747058	9.17978	12.8408	11.1561	11.9969	11.2764	13.7891	12.1353	14.0316	12.504	13.8552	13.4049	13.5502	10.7975	11.481	12.1826	9.18441	13.2073	11.303
Ifrd1	0.673165	0.0567847	24	10	0.747058	9.66768	9.90571	10.7585	10.6419	8.91646	10.5454	10.561	10.5243	10.9762	10.3127	11.3254	11.6196	8.84406	10.3752	9.50395	9.5045	9.04069	7.88753
Dclk2	0.673165	0.0567847	24	16	0.743735	14.3836	14.4178	15.5777	13.948	13.6354	14.7551	12.3684	14.7332	13.728	15.7074	15.1015	15.2995	14.7314	16.8879	16.7973	14.0008	15.1717	14.6872
Tbc1d13	0.673165	0.0567847	24	18	0.741826	11.8716	12.8613	13.4861	13.1014	13.2964	14.0492	11.2787	13.3141	13.0443	14.6018	13.4159	13.8428	13.79	14.3632	15.2693	13.4239	14.6833	13.9096
Kcna2	0.673165	0.0567847	24	20	0.738644	12.3936	9.4617	13.0283	12.1221	11.3301	11.0761	9.10359	12.9736	9.64362	11.7204	11.9784	12.1281	11.6564	14.9445	12.4132	12.3362	15.4585	12.7454
Lmo3	0.673165	0.0567847	24	22	0.726269	12.6243	13.1749	16.6773	12.8887	11.3593	11.7523	10.1369	10.563	12.2383	11.1029	11.8104	12.7891	11.164	11.5553	12.2497	11.6543	17.1162	12.9732
Tmem131	0.673165	0.0567847	24	20	0.711173	9.49309	8.25981	7.91762	8.91911	7.63723	7.27834	7.28495	7.63385	7.07434	7.44214	8.13975	7.50094	8.65504	10.1425	10.0337	8.08009	7.76435	8.27307
L3mbtl3	0.673165	0.0567847	24	20	0.704434	5.5997	4.11803	4.89324	4.81053	4.09831	4.62327	2.85923	4.58327	3.93174	4.87487	4.56676	4.44153	5.65529	6.3947	6.15604	6.05155	2.60881	5.41177
P4ha2	0.673165	0.0567847	24	22	0.702815	7.57994	8.29272	7.44928	7.68514	8.01197	7.66722	7.10959	6.51272	6.67473	6.5162	6.63742	6.66182	8.52012	8.10352	11.1746	8.11362	8.04703	7.64338
Smn1	0.673165	0.0567847	24	10	0.696783	12.323	12.5705	11.7429	12.4492	14.0345	13.6521	14.6305	14.4037	13.4812	12.6351	13.4879	13.8299	14.0213	12.6371	13.5731	12.6907	12.9788	11.5951
Dpysl5	0.673165	0.0567847	24	16	0.695157	13.5038	12.5961	12.3984	13.5308	11.9586	14.005	12.7076	14.0428	13.4519	14.0663	14.0859	13.4078	13.565	15.8935	16.4672	13.1224	14.71	13.609
Wdfy3	0.673165	0.0567847	24	18	0.692357	10.9954	9.11478	9.00863	9.51436	7.57588	7.49498	7.87953	8.13027	7.50427	9.29139	9.03988	8.10141	9.21157	11.1427	9.41129	9.11338	9.00466	10.2229
Hdac1	0.673165	0.0567847	24	8	0.681792	15.3068	16.2708	16.2119	16.5654	16.636	17.5533	16.1794	15.753	19.039	16.7359	16.2357	16.1436	16.0474	15.0477	15.6012	16.4867	14.1023	15.1679
Dap3	0.673165	0.0567847	24	6	0.677762	15.5272	16.6114	17.0254	18.0181	19.779	18.8882	18.0865	18.6642	17.5556	16.2804	17.3289	16.6045	16.5971	16.0287	16.2487	19.2015	18.1553	16.5941
Commd7	0.673165	0.0567847	24	0	0.668336	11.0388	12.3503	11.0018	11.0291	11.4953	11.2689	10.4344	9.41463	10.1528	10.8866	9.83628	9.98411	11.0764	10.1649	10.4502	10.8698	13.1983	9.83704
Nsmaf	0.673165	0.0567847	24	0	0.666752	12.0913	10.2494	9.11348	9.68346	9.98365	8.59805	13.7953	9.04072	8.165	8.34101	8.49775	8.50094	9.35204	9.50323	8.78193	10.0862	12.8155	8.66432
Iqcg	0.673165	0.0567847	24	0	0.662941	8.53834	8.96205	7.15963	6.93388	7.56848	7.58778	8.01507	5.78086	6.44832	6.22209	6.05177	5.49234	7.66479	6.53888	8.0249	8.08522	7.48331	6.15984
Chrna7	0.673165	0.0567847	24	18	0.654639	3.1562	2.32413	3.11693	2.95954	2.70236	2.66443	1.22842	3.4642	3.36803	3.96019	3.43402	3.58601	3.97383	4.24679	3.39172	4.23752	1.12163	5.50192
Nup88	0.673165	0.0567847	24	10	0.633921	22.8317	23.1172	22.048	23.4828	23.5457	23.5476	25.3352	24.7088	24.8271	22.7129	24.3913	23.8123	23.6771	22.9743	24.6325	25.4546	15.8485	22.7945
Dnajc11	0.673165	0.0567847	24	14	0.63279	20.0236	20.8539	21.6894	23.2674	21.8721	23.6682	22.1556	23.9383	21.9158	24.0538	23.2617	23.7318	22.7481	22.2311	24.1623	22.2286	24.2647	22.2309
Reps1	0.673165	0.0567847	24	10	0.632012	15.9073	16.3188	15.3002	16.6504	15.9258	17.8496	17.6358	16.2672	17.9294	16.1845	15.6556	16.2069	17.0356	16.6856	17.483	15.0198	12.8776	14.7883
Ccdc90b	0.673165	0.0567847	24	6	0.614801	10.3993	9.707	11.4779	11.3208	10.9108	10.8359	9.63383	10.518	11.7258	10.5457	10.1295	10.9045	9.70502	8.83556	8.43144	10.788	8.02246	10.1918
Trmt61a	0.673165	0.0567847	24	10	0.610601	5.14825	7.41667	6.67473	7.13153	7.23082	8.2283	7.27774	7.74463	7.4209	8.33646	7.46113	7.66163	6.53874	6.97697	6.79224	5.82506	7.54877	6.68061
AI464131	0.673165	0.0567847	24	18	0.603989	8.01225	10.0591	10.127	8.83636	8.71975	8.30195	7.58332	8.74279	8.4037	8.67055	8.3037	9.47648	9.75328	10.3596	10.9249	10.0378	8.86193	9.54464
Plcl1	0.673165	0.0567847	24	18	0.601649	6.744	5.70765	6.17216	6.59475	6.65528	6.27851	4.25747	6.63748	7.33577	6.92941	7.37381	7.06575	7.89989	8.493	7.17287	7.13538	4.55151	7.95362
Mtg1	0.673165	0.0567847	24	6	0.599202	11.8283	14.4675	13.4391	13.4578	13.1801	15.3793	12.5899	14.0531	13.999	13.9266	13.6579	13.1387	12.288	10.7536	12.634	13.4123	12.9633	10.9154
Nudt5	0.673165	0.0567847	24	0	0.596437	7.45624	7.87618	8.02389	7.96339	8.20406	7.18838	6.36269	6.60434	6.64282	6.40681	6.95857	7.54892	6.93681	7.69805	7.48176	9.0453	7.34123	7.44783
Ylpm1	0.673165	0.0567847	24	18	0.595872	10.3152	8.98293	9.49035	8.39247	8.5793	8.11436	7.67843	8.96288	8.28921	8.05714	9.03469	8.42205	10.8552	12.1704	11.7637	10.0274	7.01152	9.54289
Unc119b	0.673165	0.0567847	24	22	0.592541	8.36892	10.3424	9.34852	9.05284	9.21906	10.1979	6.91388	7.87295	8.59035	9.54113	8.50552	8.86048	9.20288	9.50004	10.8499	9.89082	10.088	9.47542
Rnf113a1	0.673165	0.0567847	24	6	0.590533	7.44404	7.76647	7.1566	9.3715	9.81626	11.2186	9.66665	9.01348	9.31433	8.59084	8.50691	7.54688	8.70104	6.8592	7.66124	8.91756	8.22901	7.7908
Capg	0.673165	0.0567847	24	6	0.585838	2.20796	4.20649	3.33895	3.37982	4.34776	3.94559	3.10048	2.8026	3.47301	2.42408	2.48132	3.22173	3.21958	2.08125	2.94649	2.97123	1.73171	2.45105
Mcmbp	0.673165	0.0567847	24	20	0.58127	6.37569	5.73299	5.92755	5.49343	5.73239	4.91792	4.73795	4.97084	5.41563	5.46101	5.54204	4.98261	6.36292	6.54431	6.33904	5.73996	4.87915	5.81191
Rqcd1	0.673165	0.0567847	24	20	0.575302	11.3528	10.407	10.6729	9.93771	10.4725	10.039	9.96596	9.33279	10.4553	9.65295	10.2146	10.0529	11.3518	11.5595	10.8526	10.481	10.3596	10.5376
Trim66	0.673165	0.0567847	24	18	0.565834	6.91305	5.83283	5.66714	6.69543	6.29514	6.30657	5.00664	6.51086	6.21228	6.89053	6.54817	6.05749	7.32327	7.75732	7.6754	7.32995	6.2705	7.07788
Tmem209	0.673165	0.0567847	24	0	0.543588	9.45792	9.13785	9.10594	8.45535	8.97894	8.99195	6.91501	7.36878	8.12579	8.67763	8.1431	8.32184	8.60637	8.59257	7.91093	9.1094	5.39971	8.61204
A930015D03Rik	0.673165	0.0567847	24	6	0.541227	4.8629	6.99094	5.58954	6.36544	5.7204	6.57935	6.17908	6.47508	5.52621	6.48844	5.05429	5.45078	4.68093	4.01439	5.18286	5.45064	6.41616	5.14575
Clmn	0.673165	0.0567847	24	16	0.530945	6.36061	5.79616	5.50318	6.44857	4.67046	5.06892	4.98981	7.59491	6.73633	6.51243	6.82089	6.24265	6.59572	7.39828	8.24348	5.95585	5.29317	6.89464
5430405H02Rik	0.673165	0.0567847	24	10	0.519801	3.02539	3.64478	3.75485	4.72427	4.23635	4.46575	4.56678	3.76891	4.88936	4.59258	4.52081	4.01778	3.52807	3.50124	4.18662	4.16591	4.15873	3.44756
Vasp	0.673165	0.0567847	24	4	0.511988	7.01281	7.85382	6.9485	7.16055	7.39435	7.39025	8.15645	6.41005	6.83435	6.71609	5.90398	6.48273	6.43394	5.87796	7.12976	6.5166	7.83309	6.2565
Kdm2a	0.673165	0.0567847	24	16	0.510772	10.2228	8.16134	10.1719	8.76082	8.13956	8.17936	8.85179	8.46662	8.97687	9.35546	9.69635	8.82134	9.76836	11.3212	10.4502	9.26544	6.72717	9.32281
Mb21d2	0.673165	0.0567847	24	18	0.508834	14.646	16.0598	15.1216	14.958	15.0935	15.6194	14.3611	15.2411	15.0036	15.479	14.8985	15.7232	16.3204	16.2017	16.9306	15.4271	16.5665	15.2012
Crtap	0.673165	0.0567847	24	2	0.507978	4.68743	5.78698	4.13784	4.09029	4.85137	5.54856	5.54356	3.96904	3.80769	3.7284	3.86826	3.83122	4.59692	3.96136	3.91638	3.93778	5.30755	3.48702
Sh3yl1	0.673165	0.0567847	24	12	0.507505	5.0089	5.88833	4.80376	5.44701	5.28063	5.4548	4.61654	6.20208	6.12809	6.26821	6.30657	6.06337	6.41509	5.2856	5.62597	5.15921	4.35554	5.59719
Alg1	0.673165	0.0567847	24	6	0.506571	9.32946	12.5519	11.6558	13.0866	13.902	14.6087	13.7444	13.0354	11.2567	14.773	12.7937	13.5101	10.8967	11.0628	11.2367	12.007	12.1671	10.9376
Nsd1	0.673165	0.0567847	24	18	0.506395	9.81679	8.75489	9.09323	8.00027	6.8451	7.05525	7.9575	8.07222	7.65796	7.92017	8.38609	7.95456	9.22325	10.2974	9.96731	8.83408	6.64822	8.79619
5830417I10Rik	0.673165	0.0567847	24	22	0.501508	3.29944	3.22186	3.30881	2.80809	2.53392	2.56831	2.51734	2.50943	2.30876	2.43898	2.6069	2.34253	2.91183	3.71258	3.6726	3.18551	2.50805	3.12923
Lnp	0.673165	0.0567847	24	20	0.501141	8.74777	6.41066	6.3417	6.29942	5.99023	5.65723	5.11524	5.52374	5.97379	7.35422	6.19544	6.16798	7.23931	7.36962	5.81824	6.11053	6.47597	6.99091
AA465934	0.673165	0.0567847	24	0	0.488766	3.42374	3.18649	3.66557	2.488	3.30012	3.01109	3.40591	3.90432	2.76661	2.64677	2.07638	2.31696	2.25123	2.31987	2.91264	3.53102	4.36109	3.33745
Xpo7	0.673165	0.0567847	24	22	0.486673	6.16277	5.28297	5.6833	5.54893	5.13358	4.69228	4.49508	4.91641	5.20305	4.86067	5.11959	5.06057	5.68047	5.87512	5.55763	5.83425	4.23877	5.86322
Ak8	0.673165	0.0567847	24	10	0.485344	2.74563	2.35513	1.96891	2.63515	2.79298	3.43201	2.10373	2.55327	3.40377	3.23014	3.62955	2.83802	3.15406	2.31242	2.51547	2.49552	1.0797	1.74349
Prickle4	0.673165	0.0567847	24	8	0.485139	4.35474	3.92082	4.53448	4.6753	4.43875	4.72015	5.26926	4.48482	4.9063	5.28658	4.80728	4.26897	4.03406	3.86549	3.38665	3.93129	5.0816	3.79935
Zfp397	0.673165	0.0567847	24	22	0.478238	6.39043	4.63702	4.94253	4.40806	4.10803	3.87687	3.352	3.89333	3.59323	4.01357	3.83631	3.97643	4.61054	5.08439	3.92526	4.1646	3.37247	4.62481
Ano8	0.673165	0.0567847	24	12	0.4756	9.87736	10.3213	10.2078	10.9432	11.8123	14.1474	11.1058	10.8805	9.48706	12.908	11.5455	12.664	10.6744	10.8313	11.7931	9.9745	10.5889	10.6374
Cidea	0.673165	0.0567847	24	6	0.465	4.70829	6.27445	4.33849	4.1936	7.21774	6.12803	4.92532	4.85578	5.78189	4.63047	5.88806	6.1539	4.43674	4.13638	4.12844	4.15679	4.76172	4.19817
Epc2	0.673165	0.0567847	24	18	0.460185	8.39543	7.40852	7.74978	8.34853	7.4917	7.12324	6.0166	7.77729	8.07116	8.35901	8.3329	8.1584	8.70886	8.42363	8.52011	8.29133	6.48282	8.52725
Arhgap39	0.673165	0.0567847	24	16	0.45129	7.69236	7.46712	7.92263	7.82288	7.14949	8.0868	7.14852	7.97009	7.88994	9.0217	8.54508	8.39284	8.10534	9.32226	9.10401	6.90623	7.3577	8.06829
Ppap2c	0.673165	0.0567847	24	12	0.450123	6.03078	7.53149	6.08566	8.20102	7.81755	10.1707	7.23408	7.98965	9.2743	8.16358	8.36757	8.5837	9.11265	7.13885	8.10402	6.56798	7.68569	7.94713
Pdcd11	0.673165	0.0567847	24	22	0.434496	5.37352	5.72981	5.00704	5.11484	4.8872	4.84297	4.76053	4.69526	4.19473	4.73039	4.85284	4.73537	5.69615	5.75855	6.12965	5.26813	4.815	5.00145
Gart	0.673165	0.0567847	24	20	0.429002	11.8691	13.1197	12.7751	12.513	11.7319	12.7724	11.2651	12.2163	12.2174	12.9739	12.8451	12.622	12.8932	13.6498	14.6821	13.9549	9.26609	12.9064
Pex13	0.673165	0.0567847	24	4	0.425975	12.3215	10.0292	10.2974	10.1108	11.0037	10.334	8.01726	8.51119	10.0679	9.26206	9.51447	9.80112	9.72031	9.69498	8.26045	9.70325	8.1877	9.78457
Pbrm1	0.673165	0.0567847	24	20	0.425176	7.83983	6.07652	6.46694	6.29685	5.91442	5.49122	4.24432	5.64539	6.08905	6.41805	6.02688	6.2427	6.3577	6.88423	6.33661	6.73104	4.90137	7.01934
Hmgxb3	0.673165	0.0567847	24	14	0.424618	6.03832	6.5652	6.883	6.82448	6.47003	7.36686	5.72312	7.18325	6.57535	7.67409	7.53676	7.33669	6.90611	7.61015	7.48218	6.87918	5.77944	6.8647
Rgp1	0.673165	0.0567847	24	10	0.422822	4.76957	5.29678	4.8668	6.03028	5.83541	5.74747	6.0711	6.01839	6.19923	6.06873	5.80093	5.70639	4.91639	5.43232	5.47611	5.21081	6.11209	5.82076
Cdh19	0.673165	0.0567847	24	18	0.421952	2.40758	1.48494	1.99095	1.66037	1.64327	1.62595	1.23214	1.87306	1.75927	2.02193	2.50863	2.63358	2.23514	2.8886	2.22268	2.22555	0.939837	2.53661
Stxbp4	0.673165	0.0567847	24	22	0.41959	3.73059	3.12972	3.19011	3.12811	2.99575	2.54384	2.15345	2.535	2.72072	2.54969	2.60257	2.46817	2.99954	3.42884	3.21179	3.65108	1.98295	3.07605
Siah3	0.673165	0.0567847	24	18	0.416637	1.17374	0.772409	1.63305	1.04685	1.02208	0.810732	0.58338	0.658207	0.889607	1.35167	1.40415	1.61449	1.55402	1.97205	2.34099	1.5044	0.558403	1.37431
Gm12657	0.673165	0.0567847	24	6	0.410666	3.36814	3.37518	4.63995	3.44368	3.94891	3.77779	3.1564	3.57302	4.33861	3.16403	3.61874	3.375	2.69077	3.0807	2.6383	3.45955	2.37304	3.43617
Insl5	0.673165	0.0567847	24	2	0.400519	2.30325	2.54376	1.38983	1.23343	1.33949	1.39667	2.92618	0.71174	1.11581	0.939708	0.805811	0.819108	1.91354	0.98494	0.757411	1.27816	4.65344	0.981208
Vps13a	0.673165	0.0567847	24	22	0.389333	3.39436	2.74559	2.71746	2.56683	2.11843	2.04064	2.08559	1.87491	2.01179	2.09659	1.99567	2.19177	2.47068	2.77902	2.50749	2.51158	1.77096	2.67868
Ampd3	0.673165	0.0567847	24	18	0.383301	7.90564	7.46783	7.33824	6.99374	6.36553	7.23142	6.49678	6.80112	6.89192	7.59319	7.48257	7.53268	7.47466	8.95486	7.48472	7.89378	6.16375	7.76558
Trmt2a	0.673165	0.0567847	24	6	0.382354	8.00341	9.81553	7.96131	8.72818	9.23157	8.82995	9.36291	8.76107	8.33135	8.58163	8.75004	8.32141	7.56636	7.43492	8.39253	8.33976	8.32357	7.97972
Mapk15	0.673165	0.0567847	24	2	0.379723	3.84129	3.25239	2.22956	2.55025	2.97116	2.53551	2.63877	1.64653	2.23711	2.01063	2.10497	1.37514	2.13814	1.9985	3.08683	2.69815	2.39414	1.85767
Peo1	0.673165	0.0567847	24	20	0.377305	4.76688	4.7689	5.10181	4.45136	3.56849	4.86415	4.46831	4.002	4.25263	4.2879	4.21715	4.47448	4.98495	4.94479	4.86669	4.4047	5.32214	4.70328
Banp	0.673165	0.0567847	24	18	0.374844	4.65674	6.00298	4.14959	2.59321	3.27099	2.66309	4.06772	2.4908	2.74782	3.26651	2.91002	3.27793	4.80836	4.88366	5.30157	3.50428	4.17807	3.18076
Pir	0.673165	0.0567847	24	8	0.373763	3.25766	4.14789	3.80323	4.44337	3.58945	4.01706	3.76374	4.33779	4.3979	3.11868	4.25348	4.19399	3.62747	3.26549	3.58507	3.86932	2.22218	3.2551
Chd6	0.673165	0.0567847	24	18	0.365758	8.86425	7.81565	7.31601	7.49206	6.80915	6.63036	7.09568	7.256	6.55481	7.64722	7.32641	7.37668	7.59416	9.31367	8.84169	7.96107	6.34259	7.87604
Sarm1	0.673165	0.0567847	24	18	0.35757	4.82756	4.3835	4.64409	4.50575	4.50027	4.72221	4.00059	4.52454	4.47254	4.97934	5.10397	5.13368	4.80396	5.62852	5.3155	4.6202	4.4674	5.16509
Gm21949	0.673165	0.0567847	24	14	0.35289	0.971649	0.678146	1.31045	0.987447	1.29254	1.20152	0.800648	2.98037	1.44392	1.68307	1.92227	1.77825	1.44373	1.05708	3.30075	1.56005	1.04268	1.09006
Rnf169	0.673165	0.0567847	24	20	0.343081	4.51669	4.30145	4.19404	4.23145	3.84781	4.08987	4.28747	4.14802	3.81365	3.93845	3.61457	3.79425	4.65742	4.62241	4.62992	4.29884	4.94376	4.23293
Srgap1	0.673165	0.0567847	24	18	0.341101	4.50656	3.83405	4.06432	4.48439	3.77145	3.74176	4.14208	4.77016	3.85717	4.08576	4.86841	4.19779	3.91124	5.83434	5.37654	4.66141	4.54671	4.7255
Susd1	0.673165	0.0567847	24	10	0.334193	2.13099	2.38623	2.19997	2.85523	3.19815	2.86893	1.97711	3.46318	3.29533	2.60531	2.84679	2.75083	2.78724	2.42866	2.60516	2.70633	1.08284	2.38787
Slc35b3	0.673165	0.0567847	24	6	0.323388	4.47674	4.15741	3.85968	4.17751	3.83769	4.27443	4.65817	4.17505	3.77179	4.36336	4.30771	4.01173	3.66487	3.18015	3.5305	3.70237	3.62325	3.10748
Creb3l2	0.673165	0.0567847	24	20	0.318177	1.20643	1.54738	1.38678	1.37997	0.967296	1.13397	0.699186	1.26337	1.19413	1.01112	1.21616	1.34589	1.66613	1.8901	1.91434	1.73986	0.661422	1.73223
Ssh2	0.673165	0.0567847	24	20	0.315299	3.41973	3.15436	3.23947	3.12358	2.28795	2.58686	2.55972	2.7332	2.94531	2.89211	2.82826	2.91453	3.10886	3.78773	3.1791	3.16683	2.82274	3.31993
Prps1l3	0.673165	0.0567847	24	0	0.313022	6.47067	6.31964	5.77768	5.67425	6.18797	5.29685	3.78516	4.31425	5.32613	5.28758	5.27178	5.30889	5.90091	5.83148	5.43052	5.63754	4.26032	5.73026
Mtus2	0.673165	0.0567847	24	22	0.31276	4.1085	3.98548	4.74401	4.23176	3.69373	3.96957	3.22614	3.7263	4.06539	3.89761	3.96461	3.95287	4.51719	4.58698	4.6532	4.33148	4.10577	4.09223
Nol9	0.673165	0.0567847	24	16	0.308617	4.73154	5.10556	4.75848	4.99247	5.09751	5.28525	4.81703	4.93095	4.87317	5.11257	5.08097	5.74878	5.69188	5.66774	5.66273	5.29702	5.0131	5.23564
Atg2b	0.673165	0.0567847	24	18	0.305074	6.72469	6.69932	6.33434	6.45267	5.83852	5.72162	5.4445	6.16965	6.51065	6.31808	6.39242	6.1544	6.82454	7.86695	8.16659	6.75702	5.23689	6.88411
Tcte2	0.673165	0.0567847	24	0	0.304465	1.3078	1.18787	1.61695	1.27987	1.52826	1.72111	0.877221	0.712042	1.08165	1.20487	0.745689	0.915252	1.32625	0.851633	1.193	1.61607	1.57072	1.09663
Pvrl4	0.673165	0.0567847	24	10	0.301879	0.839088	0.794558	1.00429	1.40666	0.93203	1.41113	1.29699	1.7127	1.54779	1.22148	1.42174	1.32079	0.859691	0.876332	0.963828	1.01438	1.03283	1.05927
Arrdc2	0.673165	0.0567847	24	12	0.301751	3.48231	3.84166	3.58773	3.64375	4.11986	4.2071	3.90905	5.35941	3.9477	4.82508	5.77338	5.53576	3.72219	3.61804	3.35286	3.67481	4.50327	3.58315
Fstl1	0.673165	0.0567847	24	8	0.295549	7.9448	8.54193	9.07325	8.84733	8.69212	8.95737	8.31828	9.38449	7.97399	8.81237	8.61115	8.64799	8.59693	8.29621	8.36453	8.28559	7.19585	7.46188
Igf2r	0.673165	0.0567847	24	20	0.291547	4.08533	3.72009	3.81245	3.53854	3.25705	3.54537	3.19917	3.2839	3.42229	3.5658	3.43089	3.26473	3.73346	4.20066	3.82123	3.65957	2.89634	3.96859
Ddit4l	0.673165	0.0567847	24	0	0.288966	1.79053	2.11432	2.88376	1.78964	1.51288	1.64575	1.12089	1.04263	1.76179	1.10068	1.23709	1.09783	1.8592	1.37768	1.46282	1.32573	0.982872	1.64797
[truncated: 22,884 more rows]

## Sheet: Ctrl dark
gene_id	BH.Q	ADJ.P	PER	LAG	AMP	ZT_0_REP_1	ZT_0_REP_2	ZT_0_REP_3	ZT_4_REP_1	ZT_4_REP_2	ZT_4_REP_3	ZT_8_REP_1	ZT_8_REP_2	ZT_8_REP_3	ZT_12_REP_1	ZT_12_REP_2	ZT_12_REP_3	ZT_16_REP_1	ZT_16_REP_2	ZT_16_REP_3	ZT_20_REP_1	ZT_20_REP_2	ZT_20_REP_3
Slc25a34	0.21492	2.13432e-05	24	2	0.42005	3.65784	3.39203	4.11237	3.15608	3.37362	3.18522	2.89009	3.00756	3.30866	1.53714	2.52703	2.77958	2.37679	2.55601	2.63216	2.66505	3.05826	2.91366
Lix1	0.21492	3.70728e-05	24	14	1.85258	4.30172	5.945	4.55513	4.89195	3.33073	5.97776	6.11621	6.59782	7.27438	16.9511	8.69513	8.21731	9.11394	7.09454	7.60724	7.26811	5.9365	5.02177
Iqgap2	0.21492	3.70728e-05	24	14	0.222237	1.0618	1.32369	1.49004	1.49638	1.06967	1.68452	1.64723	1.64154	1.70676	7.69991	1.93181	1.94929	1.51063	1.75108	1.86805	1.63965	1.63298	1.51988
Chrna5	0.21492	3.70728e-05	24	12	0.0465966	0.0195389	0.0227161	0.0227082	0.0683324	0.0496637	0.0231488	0.139254	0.052181	0.103984	0.473363	0.119539	0.0880206	0.132777	0.0854364	0.0605441	0.0374031	0.0496629	0.0425107
Zfp346	0.21492	6.27354e-05	24	14	0.401912	7.72234	7.71408	7.72982	7.92211	8.14359	8.07851	8.66742	8.55488	8.57145	9.21911	9.66262	8.70804	8.00655	8.6976	8.70154	8.57013	8.91382	8.51279
Dthd1	0.21492	6.27354e-05	24	4	0.126886	0.800062	0.309626	0.34899	0.411151	0.452005	0.355531	0.430148	0.316819	0.28406	0.0134422	0.294419	0.187497	0.176087	0.145607	0.160634	0.226582	0.225864	0.302176
Trh	0.21492	0.000103647	24	2	35.7038	149.07	100.164	145.537	107.063	169.435	57.7632	83.9032	58.8152	81.2958	3.86908	49.5632	56.5655	51.6926	56.1764	41.7535	75.1829	96.6737	94.3252
Trim12a	0.21492	0.000103647	24	14	0.419272	1.00909	1.49103	1.4024	1.52091	1.19226	1.58138	1.86786	1.97802	1.97549	3.24476	2.01085	2.27583	1.29917	2.47896	2.31565	1.80506	1.65071	1.84222
Col4a5	0.21492	0.000103647	24	14	0.412484	1.28629	2.01692	1.41117	2.03265	1.55119	2.31174	2.35793	2.38995	2.3144	2.64644	2.65686	2.33293	2.2218	2.60654	2.98751	2.07352	2.14389	1.83243
Glod5	0.21492	0.000103647	24	0	0.373026	1.31554	1.64921	1.30201	0.822984	1.52294	1.0923	1.06797	0.997712	0.749104	0.264631	0.571451	0.309286	0.888009	1.02387	0.818085	1.18333	1.89378	1.24031
Gm29683	0.21492	0.000103647	24	2	0.312923	2.12612	2.43203	2.17617	2.44607	2.12392	2.13004	1.86457	1.71085	2.03493	0.708912	1.52262	1.36332	1.57849	1.76749	1.63136	1.69888	1.64316	1.74444
Abi3bp	0.21492	0.000103647	24	14	0.2235	0.200828	0.526188	0.592073	0.553895	0.298085	0.605706	0.692448	0.938081	0.885017	1.11207	0.788957	0.863647	0.761236	0.764548	1.03314	0.691292	0.622004	0.537271
Frmpd3	0.277841	0.000167488	24	4	0.982574	5.14464	4.60405	4.68996	4.98485	5.08977	4.00419	4.1404	3.70616	4.28987	2.24757	2.7383	3.22119	3.92018	2.60371	3.21486	3.29804	3.65393	3.30039
Klf6	0.277841	0.000167488	24	14	0.511882	5.98311	6.56	6.38296	6.80272	6.82083	6.70686	7.20468	7.27354	6.49922	10.6429	7.78216	8.72694	7.28132	6.96307	7.90863	7.59373	7.21234	7.05059
Sowahb	0.277841	0.000167488	24	14	0.104043	0.239838	0.489525	0.471369	0.451827	0.433289	0.465451	0.553827	0.514928	0.729169	4.41196	0.680244	0.616935	0.785832	0.540284	0.516455	0.477655	0.474557	0.478428
Eml5	0.329894	0.000265156	24	12	1.11235	11.2376	11.1917	11.4279	11.8408	11.7121	13.196	13.1847	13.7506	13.3472	13.4218	13.3762	13.3264	12.7586	14.6472	12.897	12.7446	11.9856	11.4245
Snx22	0.329894	0.000265156	24	18	0.995118	8.29809	9.14369	9.29946	8.92785	8.96318	7.80222	9.03116	9.12807	9.07734	10.3758	9.0925	9.32727	9.7054	10.9545	10.0394	11.0924	10.9695	10.7241
Ifi35	0.329894	0.000265156	24	14	0.528675	1.00561	1.88283	1.35711	2.06834	1.29163	1.81658	2.30367	2.4323	1.73304	2.98263	2.816	2.65543	2.09312	2.27193	2.70216	2.20438	1.9935	1.68711
B230216N24Rik	0.329894	0.000265156	24	14	0.503976	1.46344	1.73309	1.71889	2.13609	2.02459	2.51456	1.90153	2.51603	2.16064	4.01759	3.28064	2.95949	3.0262	3.12953	2.4203	2.55811	2.32729	2.215
Ltbp1	0.329894	0.000265156	24	14	0.186806	0.526256	0.677382	0.510433	0.61318	0.368137	0.628043	0.659518	0.69687	0.639393	2.52329	0.931058	0.849344	0.927419	0.816424	0.877363	0.683045	0.650368	0.412286
Nkx6-2	0.34744	0.000411834	24	0	2.61064	17.2074	18.4809	15.2447	14.03	15.633	15.6396	12.3452	11.1469	12.8146	7.61227	12.7523	13.3811	11.448	12.1517	13.5154	16.1285	17.1955	14.5249
Slc25a27	0.34744	0.000411834	24	16	0.879004	18.511	17.8184	18.6878	17.9805	18.8109	17.7605	18.5235	19.0648	18.2929	20.3771	19.9309	18.9571	19.721	20.7772	19.3763	19.2156	19.8938	18.9217
Mfap4	0.34744	0.000411834	24	14	0.769973	0.115319	0.221306	0.202264	0.965715	0.136994	0.364894	0.373211	1.29117	0.904675	5.35057	1.30762	1.50274	1.32221	2.25188	1.94131	1.84612	0.682096	0.229844
4932411E22Rik	0.34744	0.000411834	24	4	0.505716	3.59298	3.83673	3.97768	3.48014	3.78623	3.41036	3.27942	3.25287	3.42847	0.243754	3.23219	2.76495	2.51879	2.40884	3.22232	2.99175	3.03877	3.1312
Fam114a1	0.34744	0.000411834	24	14	0.416564	1.67524	2.1378	1.67399	2.30284	1.71219	2.34725	2.3835	2.48428	2.46273	2.89338	2.93979	2.97404	2.38782	2.41368	2.7448	2.76079	2.56453	1.71471
Timeless	0.34744	0.000411834	24	16	0.377348	0.664587	0.580217	0.676607	0.930621	0.505395	0.617541	0.705059	0.60375	1.16428	1.07637	1.38726	1.27647	1.3375	2.24519	1.6386	0.976519	0.670758	0.692052
Ttc23	0.34744	0.000411834	24	16	0.260081	1.53286	1.44367	1.35989	1.52486	1.50953	1.27252	1.5346	1.81531	1.73688	1.838	2.04776	1.98638	1.5579	2.06048	1.85054	1.88742	1.96336	1.75382
Ms4a6b	0.34744	0.000411834	24	14	0.178262	0.152082	0.292547	0.256481	0.322189	0.3096	0.12026	0.41409	0.574289	0.451363	1.28039	0.652709	0.453901	0.362463	0.514253	1.0281	0.321112	0.582946	0.385846
Fut2	0.34744	0.000411834	24	14	0.0935859	0.0718916	0.12088	0.0835105	0.112343	0.127898	0.0745172	0.137201	0.143925	0.147297	0.413987	0.320828	0.364605	0.265335	0.256223	0.204242	0.221168	0.274162	0.0391041
Lum	0.34744	0.000628333	24	14	0.885769	0.479234	0.323834	0.372159	2.41272	0.446893	0.536541	0.610776	1.67478	1.7319	7.71273	2.01936	1.76361	1.17413	2.80054	3.36598	1.59112	1.14926	0.492253
Zfp521	0.34744	0.000628333	24	2	0.676913	4.9096	5.15792	5.64238	5.0082	5.46452	3.67415	4.531	3.84998	4.50569	1.55176	3.50163	3.84454	4.16587	3.49934	4.09699	4.1804	4.67217	4.32458
Pmfbp1	0.34744	0.000628333	24	2	0.5016	1.42883	1.67366	2.32178	1.84218	1.91538	1.17085	1.31214	1.33206	1.28102	0.0937488	0.693648	1.13281	0.74422	0.938716	0.877918	1.05688	1.7521	1.73102
Mcur1	0.34744	0.000628333	24	14	0.463487	2.30992	2.73765	2.30032	2.94048	2.56976	3.07158	3.24538	3.0189	3.35954	5.86275	3.79913	3.31308	3.66904	2.7733	3.79625	3.68061	3.14078	3.0033
Anxa8	0.34744	0.000628333	24	2	0.422546	2.40058	1.08638	1.60447	1.68877	1.66899	0.985139	1.11049	0.615604	1.05032	0.467189	0.515761	0.61853	0.539144	0.519421	1.06576	0.908548	1.12018	1.2161
Irgm2	0.34744	0.000628333	24	14	0.404345	1.1956	1.4758	1.05897	1.7802	1.08642	1.42918	2.88697	1.6785	1.57192	2.69979	1.95028	2.22775	1.74404	1.94987	2.17859	1.59618	1.65592	1.72228
Cpxm2	0.34744	0.000628333	24	14	0.360081	0.291232	0.626566	0.424631	0.648264	0.273222	0.495253	0.607681	0.623939	0.825602	2.03998	1.15855	0.985969	1.14296	1.13679	1.24245	0.955266	0.569786	0.633729
Ddx58	0.34744	0.000628333	24	14	0.343703	0.881039	1.3621	0.972895	1.49248	1.24788	1.19028	2.8231	1.59614	1.36468	2.21371	1.68386	1.74638	1.67635	1.60927	1.99875	1.72117	1.51421	1.23507
Calcrl	0.34744	0.000628333	24	14	0.289659	0.910819	1.11432	1.18128	1.30757	1.08514	1.33508	1.66964	1.60261	1.21477	1.41816	1.717	1.62425	1.65501	1.70694	1.76568	1.34833	1.39076	1.13271
C130060K24Rik	0.34744	0.000628333	24	2	0.210507	1.32202	0.72202	1.03424	0.799405	1.12453	0.703134	0.530915	0.672158	0.708059	0.218049	0.293546	0.668937	0.540034	0.501703	0.510988	0.402025	0.676769	0.821846
Pou6f2	0.34744	0.000628333	24	2	0.210154	0.912871	0.755543	0.698659	0.639764	0.636764	0.525593	0.704636	0.325751	0.40324	0.110217	0.239011	0.38077	0.560435	0.184837	0.269196	0.364909	0.569598	0.553156
Nrg1	0.34744	0.000628333	24	2	0.182299	2.77959	3.58512	2.67238	2.53357	2.82755	2.68878	2.48626	2.33944	2.64227	2.04194	2.06917	2.41457	2.55029	2.3728	2.44931	2.45121	2.46375	2.53825
Ell3	0.34744	0.000628333	24	14	0.178948	1.29594	1.14131	0.776527	1.26639	1.215	1.41584	1.42778	1.38794	1.4212	1.39438	1.68119	1.62199	1.57845	1.68634	1.4946	1.31754	1.24566	1.55743
Unc5cl	0.34744	0.000628333	24	2	0.111607	1.04337	0.338902	0.458715	0.338048	0.4587	0.345205	0.258359	0.309529	0.350101	0.0341712	0.22048	0.190613	0.19166	0.205569	0.165063	0.192007	0.258057	0.419253
Sash3	0.34744	0.000628333	24	12	0.0758414	0.479004	0.411345	0.460073	0.551675	0.518825	0.481193	0.593869	0.612065	0.543278	0.567253	0.583819	0.679811	0.495195	0.762276	0.537697	0.517932	0.455158	0.430441
AI607873	0.34744	0.000628333	24	12	0.0706767	0.0225617	0.0525821	0.0349113	0.121144	0.0382175	0.0623472	0.237155	0.0802206	0.0959415	0.474787	0.145844	0.197313	0.0511581	0.140014	0.178752	0.0577201	0.0347029	0.073642
Gm6644	0.350121	0.000942737	24	18	5.73076	4.57735	4.00922	3.98185	6.7099	1.97949	0.0359522	0.0138209	1.49553	0.411661	8.40701	10.7327	13.6918	12.4381	10.4368	13.0623	10.1524	7.48884	8.50656
Ly6e	0.350121	0.000942737	24	14	5.31511	40.4463	53.6496	45.0652	49.2279	43.5704	49.2188	56.7355	51.2988	50.4306	73.8134	63.9594	60.295	52.1417	57.2936	54.1915	59.4452	51.4422	54.1587
Zic1	0.350121	0.000942737	24	2	4.22692	23.3404	9.21846	16.2229	12.579	21.1723	5.63839	6.3992	3.61202	7.20507	5.45424	1.92893	3.50372	2.46266	4.92028	5.61628	2.77802	9.58979	7.9271
Tmem50a	0.350121	0.000942737	24	14	4.1416	44.13	47.3241	47.9399	50.104	44.8428	48.9031	51.4457	49.3561	48.127	64.1803	65.5218	56.3817	54.3853	55.6293	58.6192	59.33	56.0454	53.8613
Nsmce4a	0.350121	0.000942737	24	18	1.29662	18.2079	17.9945	17.6168	17.0961	17.1464	17.2828	16.0734	18.1955	17.299	19.3175	20.3914	18.2584	18.2373	19.7108	18.9298	22.0777	18.6426	19.7264
Lppr4	0.350121	0.000942737	24	12	1.23524	13.1795	15.2913	14.3692	15.4081	14.079	16.8539	17.6115	16.1	17.3301	26.6976	16.9849	16.9112	15.8259	16.1829	16.3995	15.0872	15.0637	16.3962
Adcy7	0.350121	0.000942737	24	2	1.16903	6.52016	4.26057	5.62883	4.7878	6.25313	3.31178	3.89059	2.86766	4.44902	1.72553	2.62264	3.16615	3.97274	2.83169	2.51532	3.17046	4.37529	4.53317
Med4	0.350121	0.000942737	24	14	0.977009	11.6705	11.3533	12.2499	12.0795	11.7735	12.5994	11.6863	13.6214	13.7687	14.3641	16.4984	14.3507	13.6316	13.8921	13.0611	15.4462	13.1033	13.2849
Mpped2	0.350121	0.000942737	24	14	0.918355	4.22736	4.41791	4.2405	5.11138	4.6706	5.05009	5.69274	4.92159	5.96057	9.66957	6.16102	5.96523	6.99877	4.42963	6.58511	5.06209	5.19167	4.66104
Mpzl1	0.350121	0.000942737	24	20	0.764969	7.32273	8.13005	8.20053	7.05196	6.92162	7.02613	5.98469	6.97153	6.77354	9.61637	7.89623	7.36282	7.20581	8.33527	8.24101	8.70284	8.44465	8.03772
Pold2	0.350121	0.000942737	24	0	0.637139	10.9971	10.5187	10.3239	9.71553	9.8686	9.9751	10.1023	9.84146	10.229	6.7571	8.74303	8.82411	9.44837	9.42285	9.49728	10.1223	10.8653	10.6561
Mcu	0.350121	0.000942737	24	16	0.618273	5.47905	6.38403	6.02107	5.54719	5.89063	6.27114	6.36065	6.23719	6.432	8.80877	7.26159	6.84185	6.53248	7.29975	7.00059	6.17914	6.52345	7.08006
Spata18	0.350121	0.000942737	24	4	0.452157	2.80228	1.37326	1.68316	1.5471	1.78926	1.83074	1.99789	1.09781	1.60174	0.224126	1.10577	0.962293	0.743356	1.04333	1.06216	1.12599	1.36464	1.50821
Gm1976	0.350121	0.000942737	24	12	0.441284	3.49156	4.4567	4.50612	5.41216	5.08407	5.21352	5.40702	5.521	5.60522	8.85501	5.23069	5.08077	5.22776	5.93578	5.12129	4.63036	4.90718	4.91774
Psmb9	0.350121	0.000942737	24	14	0.390146	1.00078	0.97791	0.827053	1.64197	1.02303	1.86612	1.70647	1.86146	1.88651	2.09023	1.87998	2.52251	1.65041	2.22246	2.00706	1.98542	1.70895	1.84189
Athl1	0.350121	0.000942737	24	14	0.28611	1.39165	1.88924	1.94809	2.05804	1.84095	2.0818	2.11555	2.17473	2.61947	2.45508	2.5206	2.35271	2.23376	2.53723	2.61732	2.32451	2.17727	1.96042
Sntg1	0.350121	0.000942737	24	8	0.227667	3.74341	4.11042	3.69124	3.7696	4.12901	3.96104	4.17556	4.58681	4.01505	3.36054	3.94761	4.12372	3.66337	3.73647	3.67474	3.71185	3.22948	3.66195
9330162012Rik	0.350121	0.000942737	24	2	0.221105	2.212	2.61396	2.28462	2.56441	2.11057	2.43583	2.05759	2.19655	2.21795	1.45764	1.9825	1.64612	1.88723	2.16067	2.01251	2.1896	2.34348	1.99307
Mab21l2	0.350121	0.000942737	24	2	0.179195	0.782784	0.564394	0.794668	0.455478	0.947002	0.28175	0.454006	0.326397	0.664483	0.024002	0.202058	0.267792	0.370317	0.270762	0.204683	0.568959	0.443243	0.452718
Neurod6	0.350121	0.000942737	24	12	0.153804	0.0893717	0.0739897	0.0446008	0.0766821	0.012987	0.0908015	0.572644	0.193593	0.353888	51.3149	0.897092	0.215117	0.462099	0.0974607	0.0790693	0.04873	0.0778172	0.0138861
Naalad2	0.350121	0.000942737	24	16	0.117705	0.388494	0.347367	0.416829	0.567417	0.354486	0.306856	0.588289	0.576471	0.455962	0.554954	0.558602	0.67301	0.665588	0.838349	0.925962	0.482984	0.506358	0.520143
Slc26a4	0.350121	0.000942737	24	14	0.0749045	0.0600681	0.129853	0.0398618	0.0685463	0.0610604	0.142304	0.235784	0.122129	0.182556	2.33118	0.297652	0.222511	0.204207	0.0938957	0.18618	0.219293	0.174548	0.0933572
Rgs10	0.368579	0.00139237	24	2	6.881	79.9864	39.4039	49.1276	39.7435	49.3375	34.5353	37.8638	35.1798	39.5301	30.138	31.5511	33.778	32.6073	29.2506	27.6636	40.557	38.9818	43.5693
H2-K1	0.368579	0.00139237	24	12	3.39673	12.0882	12.2192	11.9445	17.0752	12.2875	17.6859	18.6687	17.817	16.7482	25.6342	21.5647	17.1006	13.5654	18.9724	22.711	16.0771	16.5796	16.7176
Pdcd7	0.368579	0.00139237	24	0	1.10705	13.4682	12.3492	11.5631	10.7675	11.8691	10.8792	11.1484	9.56402	9.70797	7.0536	9.8392	10.3035	11.4901	9.29173	10.0035	11.3642	11.2687	11.2333
Pdf	0.368579	0.00139237	24	20	0.91641	15.6679	13.7636	12.2698	11.8726	11.9936	13.1027	13.1941	12.7292	12.5382	13.7314	13.5926	14.2153	14.2232	14.0319	13.8342	14.7492	14.5484	16.1514
Fkbp9	0.368579	0.00139237	24	14	0.708309	9.37696	10.9535	10.2776	11.9052	10.4273	10.972	11.3625	11.6712	12.1579	12.6294	12.4844	11.8597	11.7622	11.9634	13.9626	11.4388	12.4821	11.6094
Cdh7	0.368579	0.00139237	24	2	0.623527	6.21339	4.10737	4.99311	3.98822	4.98533	4.6771	3.65883	3.92896	3.56572	1.98751	3.14249	4.39313	3.93469	3.22557	3.19001	3.66708	3.73817	3.68267
Defb1	0.368579	0.00139237	24	2	0.568017	2.4726	1.44032	2.45068	1.6246	2.15339	1.21149	0.860635	1.4823	1.33483	0.128703	0.769629	1.28055	0.854572	1.24517	0.821303	1.17427	1.87129	1.77685
Got1l1	0.368579	0.00139237	24	2	0.563069	3.00576	2.31775	2.98114	2.12006	1.9668	2.318	2.87322	1.45684	2.20946	0.288813	1.22388	1.6869	1.82875	1.42498	1.24293	1.74207	2.08956	2.83788
Onecut3	0.368579	0.00139237	24	2	0.494814	1.33685	1.70826	2.13363	1.27776	1.74236	0.953531	1.38663	0.943569	1.32075	0.0666548	0.442177	0.978619	0.516043	0.637078	0.696742	0.751488	1.47795	1.52625
Ccdc85c	0.368579	0.00139237	24	0	0.463664	6.38259	9.12112	5.53541	5.56586	5.79344	5.68519	5.92883	5.21233	4.86433	4.24702	5.28497	5.56352	5.51064	5.32221	5.26713	5.94069	5.9792	5.98269
Mthfd2	0.368579	0.00139237	24	0	0.448433	6.68763	5.98393	5.92436	5.81455	5.78483	5.39598	5.11745	5.74097	5.59439	3.88291	5.39511	5.29018	5.19233	6.31466	5.70338	6.60233	6.04672	6.4894
Prr29	0.368579	0.00139237	24	2	0.424801	3.05158	1.20864	2.13435	1.14517	1.65181	1.6042	1.3902	1.10387	1.94708	0.105019	0.811157	0.931558	0.850554	0.954027	0.781748	1.05007	0.993857	1.70463
Pcdh18	0.368579	0.00139237	24	2	0.421612	4.09993	3.42661	3.74175	3.05996	3.38646	2.96836	2.85962	2.56308	2.80902	1.45683	2.48131	3.64701	2.83487	2.48582	2.3268	3.05107	2.68875	3.37441
Samd5	0.368579	0.00139237	24	2	0.410695	3.2909	2.61497	2.94601	2.64098	3.14832	2.18068	2.5471	1.69724	2.20199	1.74219	1.6329	1.86361	2.08331	1.63167	1.96743	1.83542	2.16755	2.02538
Gpr139	0.368579	0.00139237	24	2	0.377758	2.15293	2.27524	2.42764	1.83633	1.94527	1.9013	1.61052	1.02707	1.75466	0.0729745	1.24299	1.12238	2.27744	1.61992	1.58084	1.53672	1.74073	1.67054
Rassf4	0.368579	0.00139237	24	2	0.373282	3.31716	3.35667	3.04596	3.23552	3.00456	2.91993	2.51806	2.47812	2.66002	1.54662	2.5055	2.59364	3.06421	2.32797	1.95688	2.82891	2.84963	2.45008
Myo7a	0.368579	0.00139237	24	4	0.358333	4.80285	4.88538	4.82803	4.75161	5.12561	4.63006	4.82524	4.05343	4.69813	2.55361	4.48701	4.47674	4.18197	3.77249	3.93791	4.32127	4.55929	4.65669
Efcc1	0.368579	0.00139237	24	0	0.31904	3.01041	3.36464	3.67915	3.02734	3.70245	2.7497	2.71892	2.6063	2.81135	1.97634	2.49536	2.59214	3.01368	2.88759	2.7684	2.97452	2.73491	3.26431
Lag3	0.368579	0.00139237	24	14	0.318467	0.900755	1.52417	1.1788	1.65183	1.24068	1.92219	1.54042	1.78116	1.53734	2.50766	2.42605	2.00609	1.92694	1.69106	2.35952	1.49692	1.89983	1.80852
Il1rapl2	0.368579	0.00139237	24	16	0.285233	1.16396	1.13904	0.764553	1.09909	0.843865	0.99611	1.24044	1.46886	1.5724	1.36939	2.05409	1.35822	2.04973	1.6245	1.53583	1.29153	1.70886	1.10199
Steap2	0.368579	0.00139237	24	2	0.259367	2.52342	2.465	2.39252	2.26445	2.29543	2.08961	2.0982	1.76086	2.14246	1.06902	1.74774	1.86833	2.30937	1.62371	1.73859	1.88868	2.03698	2.01979
4933427I22Rik	0.368579	0.00139237	24	12	0.120704	0.0215132	0	0	0.0649469	0.131498	0.0766103	0.37188	0.129002	0.243323	0.744274	0.218322	0.0239814	0.216568	0.202999	0.0221615	0.0271259	0.0435995	0
Npm2	0.368579	0.00139237	24	14	0.0925207	0.19462	0.184271	0.15302	0.295726	0.198592	0.154288	0.233288	0.205156	0.314527	0.384174	0.392983	0.322362	0.327283	0.557112	0.366647	0.323587	0.262139	0.14093
4933430I17Rik	0.368579	0.00139237	24	4	0.074703	0.301	0.311171	0.406646	0.317752	0.435309	0.263027	0.161688	0.297334	0.186085	0.152591	0.241661	0.195218	0.107361	0.241265	0.130724	0.180824	0.273342	0.258402
Trim58	0.368579	0.00139237	24	6	0.0589757	0.08758	0.0870305	0.174798	0.250444	0.203618	0.148296	0.165781	0.0892613	0.160037	0.0604556	0.0637106	0.0983976	0.0707637	0.0545866	0.0516591	0.0796094	0.114394	0.040824
Cyp4b1	0.368579	0.00139237	24	14	0.0447382	0.0299678	0	0.0174729	0.0450574	0.0457411	0.0710692	0.0917256	0.0401526	0.063972	0.252783	0.137193	0.0503948	0.101584	0.163109	0.26279	0.0950993	0.0456347	0.0488833
St14	0.368579	0.00139237	24	14	0.0364147	0.0322771	0.0677764	0.0449195	0.0901253	0.0983975	0.114659	0.0984581	0.0745455	0.109742	0.117686	0.177983	0.174995	0.153768	0.0990607	0.253563	0.0743998	0.0985409	0.112385
Scarna13	0.406589	0.00170927	24	4	0.53791	0.402757	1.19734	1.50643	2.12345	1.60903	1.43118	0	1.18093	0.450706	0.848311	1.17443	0.39157	0	0	0	0.440573	0.395792	0.421093
Sox2	0.406589	0.00202616	24	2	2.76394	20.9642	22.564	22.27	19.1348	22.428	19.9079	19.5037	16.1454	19.1607	9.32951	15.9983	18.9618	14.7645	15.1705	16.665	16.456	17.7351	22.5283
Cadps2	0.406589	0.00202616	24	2	1.99595	25.9912	24.0353	25.9025	23.3383	22.7199	24.4794	20.5156	22.795	22.0641	11.7529	19.6619	22.2615	18.5063	23.3614	20.03	21.3524	20.4925	23.6127
Pdgfa	0.406589	0.00202616	24	18	1.80454	20.3836	21.4937	19.8978	18.7846	18.8007	18.1955	21.13	18.4923	21.7811	19.4501	23.1052	21.8282	23.4274	22.5065	21.7285	21.9753	22.382	24.6439
Rap1b	0.406589	0.00202616	24	14	1.7293	15.7955	15.878	16.8682	17.4718	15.2363	16.5086	19.3138	19.7993	17.7912	21.684	20.4252	19.4454	18.7963	17.7827	21.2747	20.556	17.5002	19.37
Ubap1l	0.406589	0.00202616	24	2	1.22959	14.6547	11.684	11.0551	10.8171	13.9658	9.1943	11.6325	10.2972	9.16938	1.79826	8.18423	9.59157	9.86278	10.1306	8.13396	9.92946	10.2407	10.5186
Cox6a2	0.406589	0.00202616	24	14	1.15985	1.76978	2.61254	2.47623	3.5803	2.17523	3.87335	3.49007	4.71671	4.25281	9.87799	5.41854	4.33209	3.98759	4.46653	4.75894	4.87375	3.96377	2.17433
Rpa2	0.406589	0.00202616	24	16	0.71847	5.35813	4.90866	4.84597	5.24636	4.85606	5.26397	5.9702	5.83725	5.95863	4.2371	7.04493	6.21548	6.3742	7.07016	6.29517	6.65457	6.13005	6.25739
Zfp57	0.406589	0.00202616	24	22	0.658529	11.2627	9.00707	8.76991	8.46338	8.46779	8.24876	8.07577	8.00236	7.71085	3.98719	8.44757	8.42628	9.43589	8.41268	7.99811	9.53443	9.04879	9.32149
Psmb8	0.406589	0.00202616	24	14	0.636184	1.32121	1.96914	2.01873	3.29304	1.98172	2.33898	3.6771	2.86884	2.59472	3.98571	3.81285	3.57411	2.57983	3.28429	3.97727	2.97569	2.64979	3.16962
Myo1b	0.406589	0.00202616	24	12	0.594479	2.8115	3.19797	3.67314	3.52486	3.34807	4.2563	3.56123	4.57987	4.88309	5.29403	4.61612	4.22228	4.04228	4.51386	4.02867	3.92725	3.53659	3.90992
Usp18	0.406589	0.00202616	24	14	0.552409	0.271436	0.479594	0.316726	0.976846	0.406245	0.454462	3.94385	1.37005	0.630892	3.55599	1.6399	1.32348	0.613133	1.19833	1.4163	0.749144	0.923681	1.04173
Ctps2	0.406589	0.00202616	24	0	0.463721	14.2305	13.1676	13.5169	13.0153	14.1271	12.2502	12.9655	12.661	12.9116	9.35847	12.6765	12.2461	13.2919	13.1182	12.7682	13.1002	13.424	13.7606
Eef2kmt	0.406589	0.00202616	24	16	0.441539	2.95666	3.11373	2.67961	2.71531	2.45835	2.81898	3.01402	2.90107	3.41259	3.72568	4.00557	3.27754	3.02415	3.84081	3.71516	3.95752	3.14704	3.18776
Lrrc36	0.406589	0.00202616	24	4	0.425318	3.19046	1.92584	2.28538	2.10726	2.0402	2.18912	2.06343	1.80596	2.81235	0.463495	1.74783	1.87926	1.24575	1.43871	1.31661	1.81661	1.74684	2.02395
Onecut2	0.406589	0.00202616	24	4	0.423254	1.50728	1.07001	1.87137	1.4474	1.93667	1.06262	1.19715	0.783885	1.14812	0.718992	0.365674	0.745504	0.608267	0.755817	0.59205	0.531318	1.04909	1.12259
Cml5	0.406589	0.00202616	24	0	0.399197	3.12732	2.20568	2.9904	2.03478	1.88125	1.40936	1.35317	1.57694	1.38359	0.974263	1.82759	1.56244	1.47592	1.48361	1.62354	1.84636	1.82877	2.39562
Trpm2	0.406589	0.00202616	24	2	0.391596	5.2338	5.35643	5.67828	5.11019	5.2352	4.77968	4.91891	4.37667	4.9217	4.19458	4.52497	4.89832	5.09321	4.4184	4.0379	4.74838	5.22167	5.09442
Rxfp1	0.406589	0.00202616	24	14	0.346618	0.671308	0.723075	0.516223	0.551732	0.36577	0.994527	1.00171	1.31449	1.00919	3.4773	1.28221	1.17228	1.05795	0.994147	1.31181	1.11424	0.682088	0.704093
Cemip	0.406589	0.00202616	24	14	0.292967	0.762002	0.933072	1.0708	1.45362	0.928761	1.2752	1.36063	1.39519	1.3122	4.26403	1.51837	1.40873	1.44111	1.95478	1.68999	1.58421	1.21288	1.06457
Trim68	0.406589	0.00202616	24	14	0.281591	1.75678	1.6809	1.4434	1.87136	1.2733	1.5126	1.86064	2.16353	1.72751	2.07127	2.29422	2.16999	1.95806	2.02549	2.26496	1.82722	2.11676	1.56806
Zfp474	0.406589	0.00202616	24	2	0.257747	2.4146	1.42199	1.68548	1.28944	1.58883	1.57717	1.46012	1.39435	1.41939	0.191755	1.07403	1.13519	0.86608	1.29116	0.924931	1.28542	1.35061	1.65101
Zfp618	0.406589	0.00202616	24	2	0.230029	1.64344	1.67402	1.97414	1.79934	1.58582	1.61693	1.58787	1.03287	1.51166	0.292569	1.46778	1.31813	1.48309	1.02554	1.19891	1.31594	1.55782	1.1212
H2-Q7	0.406589	0.00202616	24	12	0.212758	0.38897	0.262067	0.554085	0.787765	0.505305	0.51266	1.22776	0.963028	0.729224	1.08865	0.77652	1.27522	0.518874	0.539717	0.621811	0.634943	0.71064	0.468852
Sln	0.406589	0.00202616	24	12	0.198462	0.176785	0	0	0.0918986	0.18119	0.211342	0.461858	0.741245	0.292583	3.6906	0.611831	0.560899	0.0968436	0.0911555	0.268453	0.104842	0.26421	0.190962
Bmf	0.406589	0.00202616	24	14	0.176749	0.554885	0.699752	0.707461	0.790856	0.648345	0.794908	0.879845	0.758615	1.0666	1.30952	1.08268	0.871875	0.950781	1.0408	0.912151	0.803701	1.02234	0.621914
Parp14	0.406589	0.00202616	24	12	0.151641	0.347487	0.520469	0.398203	0.605336	0.370587	0.526418	1.26693	0.588417	0.560302	1.86384	0.671521	0.893297	0.367055	0.557433	0.779956	0.504389	0.502569	0.525659
C3ar1	0.406589	0.00202616	24	14	0.0789831	0.228235	0.224317	0.236762	0.604781	0.311248	0.327128	0.348042	0.400025	0.299862	0.80334	0.447814	0.427564	0.402033	0.480761	0.465674	0.400138	0.348442	0.333308
Tspan1	0.406589	0.00202616	24	14	0.0712566	0.0423448	0.0490119	0.0164504	0.0707036	0.0430824	0	0.100772	0.0756051	0.135527	0.18726	0.158016	0.190033	0.0159551	0.246012	0.276729	0.0717314	0.0573317	0.0614016
Cd244	0.406589	0.00202616	24	14	0.0128686	0.00693157	0	0	0	0.0281769	0	0.0140987	0.0184774	0.0147333	0.0252613	0.0353835	0.0782599	0.0157214	0.0531632	0.0286564	0.0443601	0.014106	0.00754192
Gpr171	0.44934	0.00246676	24	14	0.0210221	0	0	0	0	0	0.0291634	0	0.0219401	0.0131125	0.0297298	0.0626536	0.0552994	0.027836	0.0402639	0.0380998	0	0.0249983	0
Dcn	0.44934	0.00290735	24	14	7.92356	4.82331	3.72645	3.46071	24.1941	3.71025	5.01668	6.03357	17.9928	14.619	51.8445	20.6132	20.2218	14.0446	25.7781	34.7841	16.9942	15.3106	4.93545
Ifi27	0.44934	0.00290735	24	14	4.30854	16.5087	24.1999	17.3527	27.076	18.5457	28.9902	28.2741	30.9105	26.6889	30.8319	35.4394	33.7345	22.5171	34.0707	34.1555	29.0253	29.8186	27.2667
Serpinb6a	0.44934	0.00290735	24	16	2.46618	21.4642	22.5658	21.5485	22.5423	19.4192	20.8036	19.6208	21.6314	20.2953	24.4813	25.9952	25.8657	22.3759	27.0833	27.0946	23.1731	23.2229	22.3946
Mbnl2	0.44934	0.00290735	24	12	2.20497	26.6478	31.0026	31.9998	32.574	31.7533	33.5279	38.3986	37.4793	33.2428	36.6052	34.1643	34.646	33.0916	31.8478	37.0245	33.4869	31.2337	32.4119
Mpdu1	0.44934	0.00290735	24	16	1.47078	22.2571	22.3911	22.9574	23.0277	23.6068	20.6455	25.164	24.0555	23.703	26.0013	26.8213	23.6082	25.515	26.2468	24.1528	24.6871	24.4688	25.7091
BC039966	0.44934	0.00290735	24	0	1.44147	4.91521	3.41607	7.14588	4.47068	5.21769	6.29569	2.29285	3.59756	4.55089	0.297261	2.95137	2.13585	4.3283	4.34633	3.82153	5.31175	5.42261	5.97357
Trim66	0.44934	0.00290735	24	2	1.21895	9.62662	9.94305	10.8423	9.8577	11.0886	7.74139	9.08359	7.64677	8.34059	4.91816	7.06827	7.91328	8.70743	7.17532	7.55	6.94912	9.2112	8.79213
Tor1a	0.44934	0.00290735	24	16	1.12748	13.1453	13.8901	14.6245	12.568	12.8732	12.4372	14.7197	15.1664	14.7398	15.4196	16.5401	15.797	14.3176	15.4535	15.2725	17.974	14.0418	15.1242
D930028M14Rik	0.44934	0.00290735	24	2	1.05042	4.13474	3.64314	5.59324	3.50583	4.31698	2.55354	2.20609	3.5323	2.72756	0.27662	1.37609	2.83242	1.4376	3.40848	1.67991	2.11918	3.69161	3.82974
Kdm1a	0.44934	0.00290735	24	20	0.89845	16.098	16.5756	16.0629	15.9091	14.9971	15.1845	14.6478	14.5717	15.5354	15.7987	17.0763	16.7779	17.4834	14.6298	16.2677	17.4538	17.498	18.6037
[truncated: 24,748 more rows]

## Sheet: Trp light
gene_id	BH.Q	ADJ.P	PER	LAG	AMP	ZT_0_REP_1	ZT_0_REP_2	ZT_0_REP_3	ZT_4_REP_1	ZT_4_REP_2	ZT_4_REP_3	ZT_8_REP_1	ZT_8_REP_2	ZT_8_REP_3	ZT_12_REP_1	ZT_12_REP_2	ZT_12_REP_3	ZT_16_REP_1	ZT_16_REP_2	ZT_16_REP_3	ZT_20_REP_1	ZT_20_REP_2	ZT_20_REP_3
[truncated: 24,883 more rows]

[truncated: 1 more sheets: Trp dark]
