# Supplementary material for: Tryptophan metabolism is a physiological integrator regulating circadian rhythms
Source: Mol Metab. 2022 Jul 29;64:101556. doi: 10.1016/j.molmet.2022.101556 (PMC9382333; doi:10.1016/j.molmet.2022.101556)
Supplement: Multimedia component 1 [file mmc1.zip › Table S3.xlsx]

## Sheet: Ctrl light
gene_id	gene_id.1	BH.Q	ADJ.P	PER	LAG	AMP	ZT_0_REP_1	ZT_0_REP_2	ZT_0_REP_3	ZT_4_REP_1	ZT_4_REP_2	ZT_4_REP_3	ZT_8_REP_1	ZT_8_REP_2	ZT_8_REP_3	ZT_12_REP_1	ZT_12_REP_2	ZT_12_REP_3	ZT_16_REP_1	ZT_16_REP_2	ZT_16_REP_3	ZT_20_REP_1	ZT_20_REP_2	ZT_20_REP_3
Nr1d2	Nr1d2	9.90061e-05	7.95773e-09	24	10	7.59387	1.52039	1.98005	2.89384	10.0108	9.09384	12.7194	22.3674	22.8548	17.0063	11.8954	13.0727	13.714	7.33292	7.52303	5.13086	1.12049	1.85944	1.88312
Npas2	Npas2	9.90061e-05	7.95773e-09	24	0	1.05523	3.84108	2.8526	2.6447	0.81553	1.45393	0.172615	0.038586	0.0228511	0.0129896	0.00697304	0.00657555	0	0.0272989	0.0470937	0.0643766	0.500043	1.59658	2.52142
Ces1d	Ces1d	0.000119678	2.40481e-08	24	18	220.114	488.565	479.577	439.306	310.328	99.9686	284.028	368.437	340.614	441.48	585.596	610.339	614.391	752.768	776.066	691.649	665.689	690.57	805.007
Por	Por	0.000119678	2.40481e-08	24	12	69.4028	30.3328	35.4518	28.2661	39.8214	47.1928	65.3847	115.145	127.383	172.299	227.795	213.793	226.253	112.507	103.096	109.539	61.0452	46.1205	31.9193
Mad2l2	Mad2l2	0.000119678	2.40481e-08	24	2	7.16568	24.3644	20.6255	27.3818	18.7197	19.9906	20.2389	14.3295	12.9864	11.028	8.13584	8.76459	8.35826	10.1051	9.5704	10.9175	21.5408	18.5158	15.2254
Slc38a3	Slc38a3	0.000180121	6.51484e-08	24	10	281.735	423.05	413.351	406.443	574.71	459.457	697.716	901.326	857.209	1076.17	864.363	821.483	836.996	581.215	462.33	536.828	275.686	356.206	356.201
Abcg5	Abcg5	0.000180121	6.51484e-08	24	10	16.677	17.3755	13.8901	16.0925	26.9708	30.1736	38.5719	46.8145	38.7123	45.7458	45.0522	39.9377	41.3102	25.8437	20.7231	18.8237	10.0058	15.0051	14.9804
Vcp	Vcp	0.000180121	6.51484e-08	24	6	14.4766	130.348	147.159	132.606	148.231	144.217	151.79	133.273	134.488	143.021	131.412	130.253	129.289	107.986	111.409	110.44	122.878	120.141	115.623
Dtx4	Dtx4	0.000180121	6.51484e-08	24	0	2.07118	4.88857	4.53251	4.91277	3.47006	4.16788	2.25969	1.14795	0.878297	0.540976	0.735371	0.440489	0.530713	1.49733	2.17988	2.19691	2.31107	3.54843	4.68885
Acat3	Acat3	0.000252139	1.62128e-07	24	2	30.255	204.81	182.438	203.616	195.215	198.758	173.238	145.149	149.888	162.023	134.755	126.994	125.464	146.946	144.676	147.56	169.339	181.382	156.54
Psen2	Psen2	0.000252139	1.62128e-07	24	0	27.0147	116.031	98.7596	159.836	83.3869	77.3054	78.8641	66.201	49.9	52.9285	46.5843	48.1512	48.0576	73.4371	74.7199	83.7993	205.716	94.0842	97.9642
Atp1a1	Atp1a1	0.000252139	1.62128e-07	24	12	23.5919	73.7031	75.976	73.9231	90.2013	99.5778	91.6379	109.558	110.518	119.338	143.424	128.349	117.881	100.329	99.8117	112.737	63.6221	81.3798	83.9074
Fpgs	Fpgs	0.000252139	1.62128e-07	24	22	18.0794	84.3458	76.2114	95.9695	65.0806	56.8459	57.5425	45.8492	31.4194	37.2739	51.0299	53.6683	52.3323	65.547	62.6943	67.3447	107.357	75.1682	77.5981
Psmd2	Psmd2	0.000252139	1.62128e-07	24	6	6.7284	64.9279	62.5036	66.5699	69.5673	72.0008	71.0097	68.018	64.7989	65.9659	63.7774	61.7093	58.9591	54.0235	55.6844	55.9907	55.2835	58.816	56.4762
Clcn7	Clcn7	0.000252139	1.62128e-07	24	10	2.00598	8.36962	9.56545	9.13021	11.211	11.48	11.0149	12.2018	13.6607	13.1138	13.0432	12.9704	11.2065	10.8531	9.97793	10.4162	4.7539	8.73229	8.98829
Tbce	Tbce	0.000252139	1.62128e-07	24	6	1.30605	7.71216	8.58773	8.8457	9.04818	10.0503	9.54108	9.67056	9.29642	8.68735	7.8907	8.40438	7.52318	6.8475	5.84879	6.55109	7.1108	7.46738	7.22396
Dhrs3	Dhrs3	0.000389678	3.7585e-07	24	0	34.157	128.15	130.665	200.434	103.182	85.094	87.8384	83.2145	73.752	67.1689	60.0366	55.4494	48.5177	77.4396	72.252	75.7326	202.908	114.925	107.211
Nr1d1	Nr1d1	0.000389678	3.7585e-07	24	8	12.1806	2.13077	5.63343	9.46831	22.6661	13.6517	37.5453	41.7379	38.2743	20.1583	10.356	5.56883	5.46724	1.04405	0.977239	1.07112	0.987971	0.783737	0.641351
Casp6	Casp6	0.000389678	3.7585e-07	24	6	4.97894	9.55052	11.1626	10.6541	15.0701	19.3979	15.4961	20.0775	13.8344	14.0714	10.2683	8.45961	8.22749	6.78204	6.31246	5.28696	4.99931	6.90608	8.172
Cry1	Cry1	0.000389678	3.7585e-07	24	20	4.90492	10.7941	7.0143	6.13982	4.16916	3.44904	2.11328	1.5248	1.5049	2.69482	4.08671	4.69272	5.69939	9.64087	10.8837	11.1138	8.45172	14.2491	13.1145
Nrbp1	Nrbp1	0.000389678	3.7585e-07	24	4	3.90075	23.7473	23.9566	25.7737	26.0483	26.7924	26.5741	25.7173	21.6627	21.4619	21.0179	20.5039	18.0783	17.2196	17.2717	19.7959	18.5587	21.0576	20.9148
Gsr	Gsr	0.000389678	3.7585e-07	24	6	2.70108	21.9382	19.5991	20.12	24.3275	32.6546	25.7896	22.0789	20.2317	19.6572	18.4203	18.9416	18.0992	16.9461	17.8284	17.364	17.1964	17.7182	18.1032
Dis3l2	Dis3l2	0.000389678	3.7585e-07	24	10	1.08359	4.13743	4.30797	4.7877	5.11681	5.73023	5.55171	5.92284	6.37486	6.50574	6.45259	5.90706	5.31539	4.97019	4.28729	4.79098	3.96446	4.1978	4.12051
Sec22c	Sec22c	0.000389678	3.7585e-07	24	10	0.896972	1.90089	1.74708	1.88807	2.65822	2.14461	3.07521	4.21256	2.28216	3.34074	3.9437	2.92536	3.32601	1.9967	2.0113	2.03866	0.9887	1.60463	1.74459
Slc38a4	Slc38a4	0.000567683	8.21308e-07	24	10	48.4255	220.805	175.388	165.771	228.976	234.515	241.544	314.313	263.504	319.908	253.753	255.21	268.304	213.327	220.568	198.209	114.781	182.424	195.02
Pnkd	Pnkd	0.000567683	8.21308e-07	24	0	21.8768	102.475	97.6474	124.922	85.2304	77.3366	74.0765	67.0519	57.8211	54.0947	64.9883	58.5794	55.3611	67.4229	72.5524	75.915	112.812	92.9199	95.7539
Sco2	Sco2	0.000567683	8.21308e-07	24	2	17.5681	58.7821	55.7761	99.0451	45.619	37.9568	44.4326	41.7098	26.1854	26.484	19.5154	20.7739	18.264	24.2603	24.9688	25.712	83.6553	36.793	42.0504
Mif4gd	Mif4gd	0.000567683	8.21308e-07	24	22	8.19127	39.8335	37.4608	49.5878	30.1582	26.7943	30.081	23.1888	19.5611	22.9892	27.017	27.2524	24.2215	33.1257	31.1001	34.9799	53.0567	36.8445	35.3363
Hnrnpl	Hnrnpl	0.000567683	8.21308e-07	24	6	6.3221	27.9704	28.4253	26.8695	34.0944	42.8	35.0211	36.2059	32.9204	32.426	26.6097	26.354	22.4575	20.0058	17.8296	19.605	26.9798	23.7236	26.0803
Tjp3	Tjp3	0.000567683	8.21308e-07	24	0	4.60968	15.2521	16.2397	18.7669	10.5861	9.34881	10.821	6.07275	3.53819	3.24455	4.52756	4.43506	4.37133	9.25043	10.4408	10.454	14.1415	10.8904	14.174
Cars	Cars	0.000567683	8.21308e-07	24	4	3.09785	9.76846	12.4318	10.1812	13.2146	13.4589	14.179	8.49048	11.056	8.02717	7.10325	6.29712	5.77173	6.07907	6.20874	5.65033	8.84407	7.23681	9.07788
Pex26	Pex26	0.000567683	8.21308e-07	24	12	2.72163	5.7741	6.07316	4.86608	6.97502	6.78719	6.64593	8.8741	10.7449	9.92213	9.85434	12.5682	11.2257	8.40488	8.96336	7.83869	3.26551	5.30818	6.44079
Gnat1	Gnat1	0.000567683	8.21308e-07	24	10	2.33357	0.928612	1.02109	1.31419	3.50304	3.13683	4.78166	6.23363	3.53487	8.81431	4.59102	3.6172	4.83148	1.83221	1.0524	1.53132	0.826631	1.00357	0.839006
Wwox	Wwox	0.000567683	8.21308e-07	24	10	0.793593	1.57819	1.57943	1.32203	1.99094	2.17627	2.10008	2.67038	3.23418	3.35551	3.35946	2.72901	2.93855	1.95354	1.888	1.9328	1.17712	1.17396	1.61259
Gas7	Gas7	0.000567683	8.21308e-07	24	2	0.526375	1.56587	1.20862	1.68349	1.81567	1.55084	1.07035	0.955725	0.664862	0.662866	0.374836	0.330235	0.325943	0.332283	0.523432	0.405658	0.553174	1.03916	1.04725
Rnmt	Rnmt	0.000567683	8.21308e-07	24	6	0.363948	2.14693	1.91833	1.93684	2.2222	3.13188	2.51073	2.21144	2.45029	2.21012	1.82672	1.99603	1.81949	1.69166	1.60618	1.6865	1.42346	1.75709	1.6858
Hsd3b7	Hsd3b7	0.000771713	1.70575e-06	24	4	116.265	373.927	360.951	368.193	419.777	297.516	413.053	326.221	286.631	268.024	191.2	166.399	166.022	168.665	161.798	167.773	170.333	261.453	243.431
Cbs	Cbs	0.000771713	1.70575e-06	24	4	49.9232	189.797	177.107	227.427	210.915	238.778	229.282	143.504	157.309	143.2	129.992	107.229	96.6114	100.461	91.4118	108.108	172.149	145.643	138.016
Clpx	Clpx	0.000771713	1.70575e-06	24	0	44.3961	123.776	103.868	93.9063	79.9984	87.2831	50.6718	25.7867	21.6474	17.7406	17.2129	18.8035	20.1181	36.8085	51.7432	39.3171	43.2863	89.2086	104.013
Adck3	Adck3	0.000771713	1.70575e-06	24	0	43.6005	137.972	125.843	162.733	109.482	63.4023	83.8075	69.3724	47.8216	44.9348	32.8791	40.2258	35.8682	66.9342	75.7386	88.568	100.481	126.409	134.102
Rorc	Rorc	0.000771713	1.70575e-06	24	18	33.353	46.1446	31.4104	31.0235	18.5816	10.164	15.3208	23.3428	24.4068	33.7775	41.4542	56.0381	54.8893	87.1048	86.0608	90.329	57.8732	94.9475	91.8986
Sigmar1	Sigmar1	0.000771713	1.70575e-06	24	0	31.6701	130.095	145.05	146.572	109.989	95.641	127.668	92.0217	65.7971	69.0003	55.7556	66.1514	68.0747	90.9728	83.5522	102.635	106.566	113.388	136.81
St3gal5	St3gal5	0.000771713	1.70575e-06	24	14	27.6726	25.6047	29.7655	22.5131	26.9195	25.5979	35.783	52.4553	40.1324	49.95	108.484	111.203	116.586	76.3118	65.6789	61.6481	42.6361	33.3554	62.3991
Smagp	Smagp	0.000771713	1.70575e-06	24	2	15.1174	32.7135	36.8556	46.9764	31.3919	35.5402	34.6811	22.3928	17.3181	14.8028	11.1933	10.0701	9.42304	10.8639	12.1378	12.7616	38.441	22.0667	23.1267
Nrep	Nrep	0.000771713	1.70575e-06	24	12	14.0188	5.60239	6.86675	3.35863	14.5309	18.3805	10.403	20.1087	53.5534	44.5735	20.3334	51.5021	43.0798	19.2744	16.0934	25.428	8.01896	10.063	6.07179
St3gal3	St3gal3	0.000771713	1.70575e-06	24	6	8.12522	35.0273	40.0696	43.5128	45.4298	48.568	49.5876	43.8084	33.5842	34.7458	33.1304	33.8009	30.8122	25.5998	26.0694	27.1582	30.5918	30.8734	32.6965
Gns	Gns	0.000771713	1.70575e-06	24	10	6.57277	32.1054	31.7196	31.7331	34.6049	42.0061	34.8761	42.4053	43.4321	44.2388	43.5156	38.597	38.3213	34.0175	31.85	33.825	23.5476	32.2728	29.026
Wrnip1	Wrnip1	0.000771713	1.70575e-06	24	0	4.40823	17.1026	17.3215	18.1097	15.0325	15.2588	13.404	10.8483	8.81541	6.65953	8.09587	7.84792	7.34351	11.6029	13.9862	12.8425	13.2443	17.1745	16.5771
Zfand3	Zfand3	0.000771713	1.70575e-06	24	6	3.53589	23.4587	23.025	23.3613	26.4813	33.8175	28.1036	29.2989	23.4105	23.4144	21.4808	21.9936	19.4028	19.6588	19.3585	18.3698	19.8102	19.3023	21.1139
Lcp1	Lcp1	0.000771713	1.70575e-06	24	6	3.0477	22.8793	23.4743	22.8716	25.2486	35.829	24.5694	23.3873	24.877	26.6975	22.618	21.8316	21.0788	18.8594	18.0834	19.9436	12.053	22.3737	20.5669
Tmem57	Tmem57	0.000771713	1.70575e-06	24	12	2.20623	8.07699	8.42098	8.21012	8.29554	9.35747	8.87713	10.4783	11.3302	11.995	13.4106	13.52	12.7537	10.6065	10.9448	11.0208	8.01959	8.24331	8.69316
Blmh	Blmh	0.000771713	1.70575e-06	24	6	2.10421	17.7639	18.2345	19.0001	19.2844	23.3182	19.2708	19.368	19.1136	19.7686	16.7251	15.3865	16.7613	15.8129	14.1204	16.2212	16.4113	16.295	16.6521
Eif2d	Eif2d	0.000771713	1.70575e-06	24	8	1.98435	13.4208	14.4533	13.4742	15.8533	24.4699	16.7203	15.8719	17.1828	16.2209	15.454	15.3821	13.9559	13.2671	13.0802	14.1288	12.9936	12.1834	11.7829
Mov10	Mov10	0.000771713	1.70575e-06	24	6	1.85027	7.00206	7.28271	8.02417	8.68609	12.1966	9.11135	9.55748	8.91671	7.92819	6.98346	6.21913	5.31223	5.31152	4.67008	5.11637	6.7309	5.48562	6.72495
Ppp1r1b	Ppp1r1b	0.000771713	1.70575e-06	24	18	1.7484	3.14265	3.68397	3.39551	1.99504	0.639965	1.74947	2.42497	2.1598	2.93935	3.81195	5.6964	4.15019	5.77743	5.36972	4.2247	7.66294	4.98253	4.99515
Gpcpd1	Gpcpd1	0.0011243	3.38877e-06	24	10	30.9791	6.93471	4.63191	4.20127	16.8028	10.8083	17.9891	48.0124	66.9162	60.2013	54.1486	56.1181	60.8541	13.2259	9.06953	9.68579	2.08137	7.41544	5.23277
Ppp1ca	Ppp1ca	0.0011243	3.38877e-06	24	4	18.3087	99.1411	104.758	107.14	108.755	99.0829	99.101	90.0073	80.9263	95.4088	76.7148	72.3118	69.6124	69.54	64.4327	71.3106	88.1825	76.5226	74.3697
Mtss1	Mtss1	0.0011243	3.38877e-06	24	12	14.6086	17.7919	16.4205	12.4311	24.5754	17.176	21.5474	35.9882	43.6869	36.2972	42.2071	42.5894	42.7474	27.3967	33.6586	32.6001	7.59587	15.3666	20.165
Eps8l2	Eps8l2	0.0011243	3.38877e-06	24	2	10.7773	30.0169	29.2445	31.481	28.5627	33.4966	23.846	15.8553	14.6909	8.93211	7.6914	8.22355	7.38346	11.9109	18.1121	15.17	21.5203	25.8868	19.105
A230050P20Rik	A230050P20Rik	0.0011243	3.38877e-06	24	0	10.001	35.7785	32.0902	45.7325	26.501	28.9486	28.1723	21.6711	18.3492	15.0747	15.6582	14.9342	14.618	20.71	20.6351	19.5094	52.6374	27.1848	34.9192
Psma1	Psma1	0.0011243	3.38877e-06	24	4	8.76522	74.5865	70.3401	60.8709	74.6793	86.5626	74.6215	67.0559	67.4941	69.5575	62.425	58.2098	59.2586	56.8374	54.695	52.2725	58.7331	62.2637	61.1062
Ciart	Ciart	0.0011243	3.38877e-06	24	12	7.34677	0.334328	0.224707	0.209897	0.699369	0.417704	1.7184	10.3045	13.7035	23.9992	23.7869	14.6627	13.1102	3.00846	1.03704	2.31455	0.960798	0.994673	0.487212
Slc6a9	Slc6a9	0.0011243	3.38877e-06	24	12	3.32741	6.67352	8.13343	8.43797	8.79384	8.46272	10.5059	12.8836	10.9388	12.2732	16.2539	14.5224	14.4578	12.1092	10.9424	11.4122	5.5866	7.20388	7.81093
Clmn	Clmn	0.0011243	3.38877e-06	24	10	2.97569	6.29425	6.73502	6.1527	9.88691	7.77576	9.07463	15.4926	15.3249	13.1924	11.6789	11.2343	9.9031	7.82241	8.91929	9.27785	3.98147	7.02604	7.22468
Adora1	Adora1	0.0011243	3.38877e-06	24	8	2.50882	4.08967	3.83845	4.77372	6.76719	8.60675	7.65205	8.71721	5.5789	7.1059	6.3647	4.60468	5.81583	2.76328	3.34676	2.85262	2.44247	3.1554	2.22868
Mcu	Mcu	0.0011243	3.38877e-06	24	2	2.12563	7.34494	5.93353	7.55014	7.74753	7.23853	5.85771	4.21266	3.70073	3.75803	3.1413	3.03049	3.47962	3.76096	3.63876	3.58596	5.15951	6.20016	6.54301
Ccz1	Ccz1	0.0011243	3.38877e-06	24	8	1.87624	15.8289	15.5652	15.0205	16.4455	20.6479	16.5565	16.9206	16.6566	16.5572	16.3227	16.2451	16.5606	14.1026	12.5681	12.3557	9.14093	12.9153	13.9677
Dhfr	Dhfr	0.0011243	3.38877e-06	24	8	1.36525	6.5503	6.0858	6.26371	7.96836	10.608	7.08686	8.67526	8.27798	8.01656	7.14383	7.64031	6.92804	6.66007	5.81361	5.70428	4.64369	5.40955	5.94987
Kat8	Kat8	0.0011243	3.38877e-06	24	2	1.34708	11.4374	11.5824	12.7951	11.9936	11.4108	13.1994	9.46185	10.4604	10.2717	9.95405	9.33733	8.16908	9.72313	9.98436	9.44859	10.5482	11.385	10.8473
Ncald	Ncald	0.0011243	3.38877e-06	24	4	0.94379	3.12436	2.28026	2.26022	3.59081	4.61772	3.56098	2.78692	3.48346	2.64922	1.67536	1.81952	1.52936	1.48847	1.42357	1.84693	1.85457	2.03238	2.04143
Kiz	Kiz	0.0011243	3.38877e-06	24	6	0.860429	4.91073	5.73588	5.17662	6.18768	7.14084	6.97487	5.59334	6.49744	6.08702	5.00349	5.56996	5.52889	3.95901	4.28225	4.33517	4.61229	4.84102	5.48127
Usp30	Usp30	0.0011243	3.38877e-06	24	6	0.823553	4.53041	4.892	5.0001	5.63843	5.99561	6.25731	5.74674	5.57726	5.27638	5.5366	4.39722	4.32255	3.99807	4.04741	4.23147	4.1117	4.14555	4.76852
Syt1	Syt1	0.0011243	3.38877e-06	24	8	0.770717	1.38529	0.914029	0.805409	1.83158	1.07077	1.49267	2.89737	3.07982	3.17769	2.25941	1.35309	1.45655	0.797031	0.765592	0.595009	0.31272	0.710183	0.783467
Adarb1	Adarb1	0.0011243	3.38877e-06	24	12	0.539346	1.32625	1.25909	1.12813	1.28197	1.5166	1.67786	2.08798	2.16352	2.33447	2.9611	2.20508	2.11438	1.94069	1.88879	1.8816	0.924812	1.40077	1.59326
Psd4	Psd4	0.0011243	3.38877e-06	24	6	0.184392	0.518069	0.590449	0.591611	0.594801	2.19747	0.688811	0.725114	0.607685	0.610318	0.408137	0.396553	0.57227	0.357044	0.334032	0.209339	0.221947	0.337792	0.489356
Amdhd1	Amdhd1	0.00146436	6.47348e-06	24	4	15.5337	72.3665	63.9675	83.8838	71.3719	93.8577	81.7932	68.1492	63.5153	60.2774	56.1759	50.2254	40.908	45.7793	37.1808	45.1004	65.3217	54.4031	61.1764
Mknk2	Mknk2	0.00146436	6.47348e-06	24	12	12.8977	14.1909	15.8742	24.4481	13.518	25.3447	27.8887	39.8031	30.6901	38.6001	51.8681	44.7726	57.9192	34.4053	31.7581	30.4185	17.0857	19.6008	23.7834
B3gat3	B3gat3	0.00146436	6.47348e-06	24	2	8.31331	29.7895	32.7213	46.1487	27.0321	25.9834	25.4816	21.1885	18.0961	15.2753	16.034	14.8768	13.645	15.1464	16.8991	16.5456	46.2061	19.7024	23.4993
Slc17a4	Slc17a4	0.00146436	6.47348e-06	24	2	7.39881	26.9236	30.2245	31.817	22.9606	22.0379	20.4451	20.2403	16.4601	15.3996	10.604	10.308	10.7218	15.1733	15.88	14.543	15.7673	19.0489	34.0332
Azin1	Azin1	0.00146436	6.47348e-06	24	12	6.1227	14.4604	10.1712	8.54729	17.0708	17.3985	16.3519	26.0573	22.7649	23.5234	23.9896	22.3767	23.7939	20.1886	19.2347	17.1638	3.47048	12.6231	16.9629
Sumo3	Sumo3	0.00146436	6.47348e-06	24	0	5.2987	29.712	27.0201	29.3433	25.3592	34.2347	27.0051	20.3833	19.1787	18.1086	17.8082	19.0567	18.0018	21.8568	21.2777	22.5621	25.4953	25.7714	25.0328
Pdxk	Pdxk	0.00146436	6.47348e-06	24	16	4.49522	12.9146	10.3015	10.7939	10.0179	8.74038	9.22948	12.9953	12.8827	17.1562	22.7381	18.5984	19.0815	18.8433	19.3525	19.8707	13.4421	15.5845	12.7748
Rnf130	Rnf130	0.00146436	6.47348e-06	24	6	3.70906	35.6057	37.7157	35.8618	36.7165	46.8886	40.8306	36.5658	37.2978	37.6207	33.7299	35.4078	32.8831	30.7032	29.2474	31.2029	34.5493	25.788	32.4703
Lbp	Lbp	0.00146436	6.47348e-06	24	4	3.52118	17.53	17.004	21.5354	23.4466	19.3628	18.0226	17.0375	17.8016	12.9046	15.65	11.8412	12.8219	10.467	10.9529	12.698	14.353	15.662	15.8834
Tprgl	Tprgl	0.00146436	6.47348e-06	24	4	3.41929	23.5718	23.6603	25.202	21.0278	27.1121	24.2339	22.2982	19.812	22.1965	18.7362	17.7422	17.9627	16.9403	17.591	18.6131	20.1301	19.3173	18.3121
Ppp2r1a	Ppp2r1a	0.00146436	6.47348e-06	24	6	3.30756	28.11	29.5166	32.9086	30.8531	35.8378	32.2525	31.5973	28.5271	31.2315	27.5992	29.4568	28.231	24.412	21.4143	24.0583	27.2965	25.7876	27.0239
Epb4.1	Epb4.1	0.00146436	6.47348e-06	24	12	3.28904	13.3311	12.6841	11.3023	15.5143	19.9135	15.253	18.8927	18.3485	19.1044	22.6096	21.0413	20.1441	15.5757	14.764	15.9537	5.30716	13.9151	14.6468
Oplah	Oplah	0.00146436	6.47348e-06	24	14	3.13786	25.5694	26.9201	30.6168	28.8871	29.1908	31.6049	32.8906	32.7128	31.3709	43.4488	35.1647	33.8828	33.1193	33.5812	33.3042	25.6922	30.7897	29.4206
Mgrn1	Mgrn1	0.00146436	6.47348e-06	24	10	2.66905	14.0523	13.935	13.8477	16.043	17.7404	17.9764	20.3361	20.4942	17.0694	18.7318	16.0405	15.1438	13.9658	14.2742	15.3065	11.3325	13.5461	13.2802
Gps1	Gps1	0.00146436	6.47348e-06	24	6	2.58886	28.332	29.0347	31.5506	30.5035	36.9599	32.348	29.3101	29.4256	28.7483	28.4813	28.6868	25.6388	24.9476	25.1917	26.0578	25.5226	27.7999	26.8712
Dpp3	Dpp3	0.00146436	6.47348e-06	24	4	2.56715	26.2442	24.9621	26.811	25.1164	27.2616	26.6247	23.4633	22.6884	23.1672	23.1495	20.4887	20.6283	19.7988	19.1382	22.06	22.6364	23.308	21.9268
Wdr91	Wdr91	0.00146436	6.47348e-06	24	0	2.30834	9.79196	8.30032	12.8374	6.93072	5.46248	7.9575	6.50991	4.69301	4.69496	5.79809	3.88892	3.35091	5.06164	5.87852	6.61678	8.95087	9.76246	8.18305
Nfx1	Nfx1	0.00146436	6.47348e-06	24	8	2.18951	7.56597	7.89254	7.57077	10.7812	12.6865	10.4028	11.0083	12.8803	10.0185	9.2174	8.96767	8.09731	7.30636	7.14791	6.91075	4.80651	7.17914	7.84654
Ccnf	Ccnf	0.00146436	6.47348e-06	24	22	1.71591	7.42306	7.46772	7.91149	5.24333	5.80476	4.53998	3.30142	4.43555	4.78458	6.67761	5.67995	5.83634	6.02095	6.38289	6.97746	10.5401	8.14398	8.83115
Lclat1	Lclat1	0.00146436	6.47348e-06	24	10	1.70771	6.79961	6.59785	6.07869	8.37533	12.5813	8.22138	9.28423	9.84044	9.42358	9.50192	8.37165	8.58832	8.09889	7.42538	7.03979	3.05736	6.31509	6.56177
Rapgef1	Rapgef1	0.00146436	6.47348e-06	24	12	1.60304	6.42481	6.46309	5.78334	6.51295	8.08173	7.66574	9.4622	8.73013	8.69136	10.4264	8.79022	9.2722	7.43437	7.77057	8.23095	4.43347	6.18316	6.66053
Homer2	Homer2	0.00146436	6.47348e-06	24	14	1.58272	2.60296	2.33891	1.62354	2.1786	1.10252	2.55396	3.55334	3.10379	3.97302	4.90448	4.85171	4.85606	4.85349	4.79226	4.81117	1.75078	2.90817	2.84659
Ube2z	Ube2z	0.00146436	6.47348e-06	24	4	1.45077	11.8845	11.3203	12.7271	12.4245	16.4521	12.9548	11.2965	10.5469	10.3429	10.1829	10.2682	9.53598	9.39078	9.31455	9.3964	8.77339	10.9735	10.6754
Ttc39b	Ttc39b	0.00146436	6.47348e-06	24	10	1.34413	2.77326	2.25122	1.55178	4.01028	4.49087	3.51684	4.52847	4.20656	4.80516	4.29494	4.39083	4.63414	2.92314	2.81478	2.68229	0.918567	2.1624	2.61612
Phldb3	Phldb3	0.00146436	6.47348e-06	24	22	1.16712	4.28558	3.82507	5.56259	3.24861	3.65436	3.55339	2.45027	1.50391	2.28663	3.12021	2.29464	2.16069	3.17565	3.57546	3.88975	5.37749	4.90835	4.40298
Tinf2	Tinf2	0.00146436	6.47348e-06	24	6	1.16007	6.61983	6.31629	6.55536	7.47045	12.1042	8.54803	7.12128	6.64419	6.58493	7.4545	5.57493	5.47331	4.9388	4.55732	4.78935	5.23855	5.83228	5.59734
Zc3h7b	Zc3h7b	0.00146436	6.47348e-06	24	12	1.10818	5.07541	5.00639	4.55288	5.86221	6.70738	5.53035	6.9475	7.29288	7.09167	7.23214	6.88421	7.12581	6.33767	6.23171	6.09313	2.36645	5.49987	5.47922
Pptc7	Pptc7	0.00146436	6.47348e-06	24	12	0.995649	2.80866	2.36368	2.20136	3.02976	3.76331	2.73581	4.01231	4.03581	4.12037	5.97772	5.06815	5.04351	3.05106	3.28023	3.1144	2.03016	2.02678	2.81659
Faf1	Faf1	0.00146436	6.47348e-06	24	6	0.882858	8.0602	7.77044	7.77246	8.61782	10.7878	8.90233	8.19304	8.23722	8.23934	7.02438	7.35396	6.66595	6.79807	6.79533	7.1788	7.00591	7.46417	6.81165
Zkscan7	Zkscan7	0.00146436	6.47348e-06	24	12	0.812777	1.97149	1.9727	1.32523	2.90627	2.30338	2.72321	3.05454	3.93834	3.07187	3.88179	4.0236	3.84465	2.81537	3.1921	3.00354	0.223218	2.81105	2.68433
Lingo4	Lingo4	0.00146436	6.47348e-06	24	18	0.569196	0.417528	0.335623	0.491272	0.168778	0.0186941	0.0943642	0.0676058	0.122325	0.360205	0.31503	0.536543	0.504799	1.28371	1.20715	1.37589	1.85856	1.00044	1.16517
Fbxo4	Fbxo4	0.00146436	6.47348e-06	24	4	0.524504	2.70971	3.01111	2.43129	2.92201	4.45779	3.81863	2.6957	2.56692	2.57176	2.2707	2.01178	2.05347	1.61061	2.1836	1.8106	2.29498	2.03547	2.13763
Tmem254a	Tmem254a	0.00146436	6.47348e-06	24	0	0.297706	1.77313	1.66291	2.32259	1.97498	1.70465	1.62969	1.46225	1.15469	1.34864	1.02967	1.29401	1.09043	1.51418	1.45453	1.49442	1.63969	1.71503	1.63034
Tmem254a	Tmem254a	0.00146436	6.47348e-06	24	0	0.297706	1.77313	1.66291	2.32259	1.97498	1.70465	1.62969	1.46225	1.15469	1.34864	1.02967	1.29401	1.09043	1.51418	1.45453	1.49442	1.63969	1.71503	1.63034
Tmem254a	Tmem254a	0.00146436	6.47348e-06	24	0	0.297706	1.77313	1.66291	2.32259	1.97498	1.70465	1.62969	1.46225	1.15469	1.34864	1.02967	1.29401	1.09043	1.51418	1.45453	1.49442	1.63969	1.71503	1.63034
Cyp2a5	Cyp2a5	0.00200764	1.19411e-05	24	12	148.112	116.349	57.2567	77.531	96.6185	171.132	137.675	332.65	286.993	547.903	371.558	338.971	412.893	270.395	257.294	260.52	203.94	147.261	49.0659
Etnk2	Etnk2	0.00200764	1.19411e-05	24	12	37.7605	83.227	58.7509	87.8214	85.4026	117.142	119.086	137.515	122.498	175.124	232.495	167.076	175.523	107.392	95.4871	109.241	89.126	84.1136	68.0461
Ppp1r3c	Ppp1r3c	0.00200764	1.19411e-05	24	0	24.0397	96.0298	72.202	66.2557	42.4586	44.4188	15.2994	15.0744	7.48176	21.1506	15.6727	12.0224	14.0396	21.2914	30.1298	41.7719	59.2187	40.9053	49.5292
Gm10768	Gm10768	0.00200764	1.19411e-05	24	8	20.4746	61.7385	56.5967	47.1677	60.3556	77.4248	63.7656	105.246	84.1022	92.2428	79.9441	58.31	67.5018	49.914	45.3881	41.1414	26.6957	48.8524	42.2161
Cml5	Cml5	0.00200764	1.19411e-05	24	18	18.2042	40.8647	34.2464	26.5248	17.8355	6.44707	10.7988	12.6692	8.20739	22.7718	32.8539	32.4136	38.2216	48.9736	51.2233	64.9743	43.5801	62.4382	37.7694
Anp32a	Anp32a	0.00200764	1.19411e-05	24	0	15.6692	79.3184	75.2597	94.0868	73.052	65.7993	65.7509	64.1775	48.6739	47.569	44.2904	52.13	47.8347	64.7062	65.9946	64.096	119.439	71.2023	86.8658
Gm14420	Gm14420	0.00200764	1.19411e-05	24	14	12.1694	8.38684	7.61211	6.65342	11.4647	10.4339	13.5846	10.9601	24.1919	23.7391	27.9069	35.8294	46.355	36.3386	33.7855	22.3457	11.2229	14.6772	18.9807
Fbxo6	Fbxo6	0.00200764	1.19411e-05	24	2	10.3668	38.1335	38.0086	43.199	36.4183	37.2542	36.9795	31.7426	27.5103	30.9433	22.4056	20.949	20.8214	20.4818	21.4254	21.7575	38.4931	29.5334	32.2626
Acsm5	Acsm5	0.00200764	1.19411e-05	24	10	8.35072	33.1687	33.0538	25.3928	38.7266	28.8784	39.2088	43.9929	54.7912	49.964	49.0861	42.9492	46.5364	37.3858	38.6151	37.092	23.3246	33.7001	27.4722
Fgf1	Fgf1	0.00200764	1.19411e-05	24	16	8.12041	24.7861	20.2346	17.7464	19.7948	6.98942	15.2929	19.6045	19.6362	21.6743	30.8799	31.6677	31.5528	32.6956	35.9325	31.3996	20.7978	26.7769	28.9739
Rabggtb	Rabggtb	0.00200764	1.19411e-05	24	4	7.3701	32.323	32.8186	35.2702	38.2917	38.2299	41.9515	37.8835	33.525	26.2629	24.0183	26.9788	23.3132	23.1021	25.1762	22.872	24.6431	26.0374	30.7419
Glrx	Glrx	0.00200764	1.19411e-05	24	16	6.0901	32.2117	27.7902	25.258	23.9965	20.7782	25.0421	29.4278	22.0106	28.1242	34.2608	34.7931	30.9497	37.9197	37.1848	34.7886	34.1079	30.0929	34.0818
2021-09-09	2021-09-09	0.00200764	1.19411e-05	24	22	5.93036	24.4906	25.3952	29.0853	22.6085	28.0363	21.3943	17.4663	14.5661	15.4715	17.3166	15.9361	15.0495	25.0356	23.1185	24.2547	30.6932	29.7811	26.6567
Mafb	Mafb	0.00200764	1.19411e-05	24	12	4.63191	4.49657	2.59244	3.20347	7.4518	8.25955	6.95659	11.4234	11.9042	13.5071	19.4102	13.9094	15.3931	4.97916	4.62326	5.01105	4.01951	4.88097	4.83868
Rnf4	Rnf4	0.00200764	1.19411e-05	24	8	4.22355	24.9389	26.5721	21.4138	28.6542	35.206	28.8599	30.3354	31.9277	30.4445	25.4707	26.5966	25.9547	23.0819	22.816	23.6198	14.3055	23.3238	22.0766
Lrpprc	Lrpprc	0.00200764	1.19411e-05	24	12	4.20806	22.3795	22.4887	17.989	23.9814	26.5766	25.297	24.9692	27.5902	29.197	32.6614	31.4869	30.1559	29.0294	28.3959	28.9886	17.4185	23.2826	24.4462
Rbpms	Rbpms	0.00200764	1.19411e-05	24	2	4.13631	11.7796	14.2524	18.293	13.5921	27.7881	16.9091	10.8131	9.84251	9.02315	7.8539	7.45052	7.07812	8.94518	9.16539	8.51008	21.4543	10.8485	10.8691
Gm14403	Gm14403	0.00200764	1.19411e-05	24	14	4.07747	2.86938	2.34757	2.15702	4.15239	3.16226	5.06537	4.41262	8.89974	9.9188	8.1992	12.7565	14.6479	12.9834	9.5194	6.32376	4.20218	4.23743	6.20516
Tnfaip2	Tnfaip2	0.00200764	1.19411e-05	24	0	3.34152	10.0305	8.68695	12.6084	6.94988	10.6524	6.70602	4.33091	2.41684	2.66789	3.11016	2.48147	2.66992	3.82801	5.05624	6.55827	6.89983	6.95466	8.21325
Nrg4	Nrg4	0.00200764	1.19411e-05	24	14	3.10522	1.88201	1.17153	1.43295	1.52822	3.18024	1.67929	3.76494	3.34007	8.93167	8.75162	7.32826	7.84729	6.98394	4.9264	4.50412	1.81686	2.16562	3.04254
Narf	Narf	0.00200764	1.19411e-05	24	10	2.91109	5.27662	3.86612	3.72867	5.64157	5.36452	8.28656	11.9718	14.0821	11.2228	9.20643	8.61352	8.01157	5.47176	4.96165	6.24876	1.92571	5.44102	4.52914
Pex7	Pex7	0.00200764	1.19411e-05	24	8	2.76514	32.3691	31.642	30.8022	34.3411	33.9613	36.626	34.4752	31.8477	37.1954	33.5382	34.4986	32.9304	31.073	30.0646	30.2512	21.9138	28.4645	29.9342
Fbxo9	Fbxo9	0.00200764	1.19411e-05	24	6	2.35	22.9138	20.9557	20.092	25.1442	24.763	24.929	24.1921	24.3118	24.221	23.7702	21.5691	21.1386	17.6861	19.0467	19.1797	19.3138	20.2093	21.8208
Chn2	Chn2	0.00200764	1.19411e-05	24	10	1.83586	10.815	10.4874	9.00011	12.2696	13.2628	12.0664	14.5529	14.5096	12.9393	12.4794	12.5762	13.3635	11.0728	11.05	9.9053	7.66324	10.343	10.8295
Uri1	Uri1	0.00200764	1.19411e-05	24	10	1.78474	6.45726	5.49831	4.87001	6.93443	8.94098	6.68102	9.12641	8.2593	8.23749	7.58003	7.46993	7.86617	6.022	5.54131	5.62519	3.8129	4.78725	5.71585
Ciao1	Ciao1	0.00200764	1.19411e-05	24	6	1.71489	12.0591	11.885	12.9855	12.8482	14.5327	14.585	14.3491	12.7626	13.7438	13.4876	11.8945	11.1054	9.70568	9.95498	10.0578	11.2053	10.1038	11.5117
Grk5	Grk5	0.00200764	1.19411e-05	24	0	1.66395	5.88038	3.14343	4.11511	2.5408	3.71922	1.16187	0.520055	0.708317	0.64757	0.760184	0.460133	0.573627	0.790251	1.01488	1.28994	1.28093	3.73037	2.43272
Commd7	Commd7	0.00200764	1.19411e-05	24	0	1.56848	6.51416	6.4698	8.19291	5.85852	6.9027	5.46763	4.97736	4.08115	3.80788	3.47653	3.37632	3.60105	4.484	4.25164	4.70955	8.40391	5.49431	5.5621
6430573F11Rik	6430573F11Rik	0.00200764	1.19411e-05	24	0	1.48706	4.02538	4.00928	4.76286	3.23993	3.42018	1.68118	2.83528	1.31321	1.31312	0.779533	1.24072	0.945429	1.59641	1.97844	1.13691	2.19238	3.24489	3.67033
Celsr1	Celsr1	0.00200764	1.19411e-05	24	20	1.48468	2.82639	2.27021	2.8835	1.48061	0.988208	0.956681	0.592121	0.487548	0.886147	2.15577	1.80802	1.63519	4.25658	4.08317	3.73484	1.73882	3.60477	4.15707
Mta3	Mta3	0.00200764	1.19411e-05	24	6	1.07592	5.271	5.76809	4.67126	5.90457	9.22288	6.74411	5.858	5.90678	5.69831	4.97491	4.17443	4.52503	3.42539	4.30042	3.82207	4.38117	4.24651	5.56161
F3	F3	0.00200764	1.19411e-05	24	10	0.813137	1.44194	1.54571	1.31607	2.0157	2.5079	2.85896	3.21314	2.3964	3.5331	3.08816	1.99299	2.2494	2.15531	1.64041	1.87604	0.594428	1.20503	1.46172
Amz2	Amz2	0.00200764	1.19411e-05	24	6	0.64655	5.58723	5.654	5.73479	5.86661	7.96724	5.98394	5.87378	5.72866	5.65628	4.53829	5.3802	5.40196	4.26731	4.82235	5.11612	4.73964	4.42977	4.99884
Rwdd2b	Rwdd2b	0.00200764	1.19411e-05	24	4	0.620868	4.06477	3.75612	4.29324	4.33059	5.24073	4.54676	3.94719	4.34772	4.14498	3.28532	3.72146	2.93159	2.93076	3.13451	3.20308	3.89961	3.51287	3.56035
Rsad1	Rsad1	0.00200764	1.19411e-05	24	10	0.568995	1.67418	1.24226	1.45553	1.8759	2.45198	1.86213	2.89216	2.13329	2.72193	2.45865	2.04027	2.13177	2.18637	1.49786	1.53487	0.747943	1.43515	1.14233
A230072C01Rik	A230072C01Rik	0.00200764	1.19411e-05	24	22	0.448829	1.78611	1.70039	2.30588	1.54411	1.2616	1.14415	1.51667	0.910349	0.991066	0.8946	1.01618	1.21096	1.67571	1.77889	1.66445	1.78955	1.80881	1.84352
Park2	Park2	0.00200764	1.19411e-05	24	10	0.187525	0.299954	0.317295	0.423891	0.519598	0.494731	0.488123	0.668271	0.700146	0.86501	0.565914	0.594811	0.682201	0.545001	0.403071	0.68515	0.211068	0.163177	0.26829
Gnb1l	Gnb1l	0.00200764	1.19411e-05	24	6	0.162711	0.486612	0.396547	0.529505	0.494152	0.846959	0.630443	0.584142	0.585222	0.573737	0.566295	0.341055	0.354034	0.27896	0.229319	0.244471	0.444815	0.303369	0.34301
Alas1	Alas1	0.00266875	2.13432e-05	24	12	84.7646	12.883	16.2672	7.34732	98.0743	104.637	90.2563	88.2414	340.171	150.196	146.153	341.014	268.23	142.898	157.577	44.5236	20.6838	40.8391	41.4955
Insig2	Insig2	0.00266875	2.13432e-05	24	0	62.0915	160.159	160.8	142.885	131.221	94.5376	96.1676	43.977	32.3533	24.2833	22.1988	32.6061	35.7104	66.4152	81.7668	50.824	59.4174	123.521	162.469
Slc37a4	Slc37a4	0.00266875	2.13432e-05	24	14	34.2294	88.5795	88.3811	104.37	79.8163	39.4479	75.5167	107.908	105.886	135.709	171.936	151.075	145.672	146.666	131.358	137.413	97.6878	98.2583	105.205
Tars	Tars	0.00266875	2.13432e-05	24	0	22.9145	76.1426	81.3338	73.0746	71.4332	50.6388	61.3799	29.9047	35.3756	30.1823	28.6243	36.9602	38.0368	57.0262	59.8952	56.0721	72.491	69.3522	86.4375
Tef	Tef	0.00266875	2.13432e-05	24	12	22.2997	7.50839	5.69626	7.44061	15.0615	7.05499	25.2707	55.8795	54.9148	57.9508	56.9757	43.3422	38.9772	29.7503	28.8928	29.3378	11.9083	17.4867	14.3837
Rdh9	Rdh9	0.00266875	2.13432e-05	24	10	15.8373	15.5115	14.6614	14.1569	23.1428	37.0587	40.8814	41.1967	48.1308	40.6026	54.5336	29.5962	36.9437	21.9796	24.573	28.1191	10.8711	16.2822	12.207
Bbox1	Bbox1	0.00266875	2.13432e-05	24	12	14.7584	65.906	70.3499	57.3073	78.9165	60.2447	75.3272	89.6697	85.0922	91.5218	90.7053	90.4262	96.3566	85.3144	82.5701	79.2586	35.8683	61.9251	75.8895
Coq10b	Coq10b	0.00266875	2.13432e-05	24	10	13.0571	7.69731	7.94887	4.08562	8.59503	11.4318	12.9269	23.4231	38.2273	40.0348	33.6035	29.6128	33.8258	14.6017	10.2932	10.5806	4.71982	4.95755	8.36132
Abcg8	Abcg8	0.00266875	2.13432e-05	24	10	12.1622	12.4918	11.786	11.5963	22.3756	18.0592	30.7507	34.2211	31.1664	33.0998	28.7566	25.7562	23.9805	12.862	10.7639	8.6219	6.87996	8.55623	12.2351
Nampt	Nampt	0.00266875	2.13432e-05	24	12	7.75133	9.20842	7.66269	5.99689	8.16927	11.1476	9.03998	14.0584	19.435	19.9227	22.6203	26.8464	29.6342	18.7222	19.1313	17.1578	6.83222	11.6326	12.5599
Stom	Stom	0.00266875	2.13432e-05	24	4	6.24835	21.9097	23.8984	24.2599	24.4501	33.2548	23.0382	22.4935	17.4957	17.9867	15.6532	13.1994	14.5174	13.3872	13.657	12.0414	10.5517	16.6034	19.4635
Slc16a12	Slc16a12	0.00266875	2.13432e-05	24	12	6.1908	11.9351	7.79896	4.33319	8.26061	14.8735	9.85984	18.5843	15.5558	19.2989	23.3481	19.7327	23.6503	16.468	16.8487	13.7102	3.76337	11.1131	12.4807
Spon2	Spon2	0.00266875	2.13432e-05	24	2	6.06235	9.66831	14.1524	11.74	8.30669	25.4505	11.2411	4.73672	3.16654	1.50328	1.49897	1.0111	1.10478	1.60345	4.33438	2.32714	6.99283	4.89736	15.0438
P2rx4	P2rx4	0.00266875	2.13432e-05	24	6	5.11889	21.0281	25.7596	25.3427	26.2455	38.5593	36.2854	32.426	35.4194	29.0618	28.1802	25.2754	28.0769	19.0376	19.0024	18.6024	19.3774	19.7908	22.8927
Cul4a	Cul4a	0.00266875	2.13432e-05	24	14	5.07455	28.1454	25.2968	20.6595	27.3452	23.5317	27.4686	29.6782	29.4961	31.1794	34.715	34.7683	34.9366	33.578	33.5678	34.1868	8.21059	27.5385	30.1449
Prkaca	Prkaca	0.00266875	2.13432e-05	24	2	4.57038	34.0658	33.6392	31.7155	30.556	28.8982	28.2938	25.091	21.1042	23.0019	20.4969	22.3793	21.2258	24.6957	24.0347	25.5009	23.9696	28.2079	26.9195
Tns2	Tns2	0.00266875	2.13432e-05	24	8	4.32681	6.56982	7.53307	10.3811	11.132	12.566	16.8677	18.2751	15.2714	13.0283	12.3198	9.11817	8.68456	5.60374	6.27687	6.39156	6.66976	5.73342	6.40848
Per3	Per3	0.00266875	2.13432e-05	24	12	4.06112	0.353887	0.168778	0.209388	0.78873	0.472916	2.43256	9.6597	8.17585	7.74313	6.87718	6.42973	6.51733	4.76789	3.81259	4.09855	0.452405	1.48167	1.14267
Ing4	Ing4	0.00266875	2.13432e-05	24	2	3.75615	16.5916	17.9225	25.0767	16.4754	19.4636	17.0882	15.0063	15.5303	13.001	11.5831	10.4259	10.4314	13.0423	12.147	12.9812	19.4378	19.1666	15.18
Mfsd1	Mfsd1	0.00266875	2.13432e-05	24	10	3.72355	20.5209	19.4656	17.2298	23.2097	33.393	22.6166	25.5047	24.9082	25.2463	24.1882	21.9349	22.7602	21.2	20.3845	19.1194	10.1094	17.056	18.4034
1110059E24Rik	1110059E24Rik	0.00266875	2.13432e-05	24	10	3.23381	10.9877	9.85763	8.22222	12.9115	14.6802	11.6705	12.5443	17.3929	15.9773	11.9678	19.8068	16.7775	11.404	11.8504	11.5125	6.00308	9.79545	10.0439
Atp6v1c1	Atp6v1c1	0.00266875	2.13432e-05	24	8	2.77469	13.6839	15.265	13.2208	16.47	22.6928	19.7104	18.042	16.7015	17.0344	16.1396	16.1458	15.9215	13.1369	13.4935	11.6562	9.12791	11.9975	14.7957
Smim7	Smim7	0.00266875	2.13432e-05	24	8	2.69203	17.7027	15.2665	16.4257	18.0321	21.2774	19.3334	20.0665	18.0133	20.5244	17.8193	17.4667	17.0748	14.225	12.7044	15.1695	15.175	13.4329	14.7877
Anxa11	Anxa11	0.00266875	2.13432e-05	24	12	2.67916	14.3208	13.9255	13.7015	16.4296	13.7652	16.0984	17.7325	15.9215	18.8405	21.0794	19.7627	19.6659	17.5541	15.7175	17.6785	11.9601	14.4514	15.1105
Lin37	Lin37	0.00266875	2.13432e-05	24	2	2.67832	8.6338	10.3069	10.7533	6.64717	8.27245	8.83201	7.6614	5.78726	5.10755	4.55756	3.44482	3.55287	5.79706	4.76881	4.47629	12.3061	6.09887	7.87682
Bsdc1	Bsdc1	0.00266875	2.13432e-05	24	6	2.62563	18.4318	19.4768	20.0888	21.1558	20.6264	23.0695	20.8755	19.135	18.195	18.1559	17.7052	16.2111	14.4239	15.8951	16.875	10.8215	17.5933	16.3261
Trak1	Trak1	0.00266875	2.13432e-05	24	12	2.58607	7.0659	7.48827	7.51681	8.33023	6.75584	8.37595	11.3116	10.4613	11.6688	13.5633	11.2402	12.6115	10.4131	10.1551	10.552	3.63605	7.83921	8.81645
Hbs1l	Hbs1l	0.00266875	2.13432e-05	24	6	2.43351	19.0246	17.587	20.0733	21.118	22.0391	20.9021	21.1774	19.493	18.2906	19.2738	18.95	17.4348	16.1477	15.5831	15.0217	13.9694	16.8712	16.8677
Ndrg1	Ndrg1	0.00266875	2.13432e-05	24	4	2.19886	7.7842	5.30631	6.12287	5.96184	9.6682	4.45968	4.06895	3.76621	2.40769	2.31148	1.69064	1.75272	1.35002	1.82201	1.67981	2.07465	3.40712	4.72103
C330013J21Rik	C330013J21Rik	0.00266875	2.13432e-05	24	12	2.16004	2.46966	3.26025	3.0241	3.99466	3.85583	5.37625	6.91059	7.52313	5.77953	7.77738	8.45767	9.63301	6.41134	5.62874	2.55583	3.34346	4.70754	4.94796
Ddo	Ddo	0.00266875	2.13432e-05	24	16	2.03625	7.91649	8.15844	6.48167	5.67057	3.76201	4.45644	6.95124	6.58825	8.40998	8.58901	9.46794	9.57321	10.0184	10.5049	11.954	4.79408	8.7317	9.24532
Adprh	Adprh	0.00266875	2.13432e-05	24	0	1.65672	7.10746	6.01303	7.44775	5.24772	7.76122	5.23523	4.01288	3.35198	4.15694	3.65888	3.25491	3.38931	4.00996	3.94079	4.14996	5.45965	5.96508	5.87925
Siae	Siae	0.00266875	2.13432e-05	24	8	1.5432	9.00411	9.76003	7.27829	10.6569	14.3612	10.2689	12.0564	11.3444	11.0428	9.36926	9.40217	10.1532	8.66704	8.45444	9.29281	2.64939	8.50791	8.4657
Tk2	Tk2	0.00266875	2.13432e-05	24	4	1.47793	8.37414	7.99865	10.3779	8.56813	9.5302	9.87313	9.61631	7.51088	8.28606	8.26349	6.93016	6.69662	5.68153	5.35607	6.53092	7.17659	7.28965	7.44009
Rab3gap1	Rab3gap1	0.00266875	2.13432e-05	24	10	1.42255	7.60562	7.26761	5.60449	8.02427	9.1161	8.62632	8.7247	9.5916	8.70168	9.43883	10.7417	10.3077	7.7027	8.14153	7.9539	2.89553	7.00973	6.68989
Gm14431	Gm14431	0.00266875	2.13432e-05	24	14	1.32522	1.29192	1.03393	0.802585	1.38927	1.29098	1.14934	1.42855	2.33833	2.49678	3.05662	3.79963	4.89693	3.80363	3.76347	2.66155	0.551934	1.46344	2.17038
Tmco4	Tmco4	0.00266875	2.13432e-05	24	8	1.3246	2.99245	3.14772	3.33398	4.11305	4.81974	4.83111	5.83001	5.58654	5.19043	4.98676	4.26543	4.19537	2.97342	2.5896	2.70753	2.59852	2.69394	3.372
Gm8898	Gm8898	0.00266875	2.13432e-05	24	14	1.30773	1.27237	1.02593	0.80187	1.41417	1.28494	1.14484	1.42476	2.3301	2.47437	2.99567	3.71753	4.91558	3.78634	3.78562	2.65866	0.548774	1.43006	2.16259
Tollip	Tollip	0.00266875	2.13432e-05	24	10	1.25702	12.339	12.4523	12.4085	13.0753	13.1067	12.7012	14.2754	14.0118	14.1184	14.7866	15.3783	15.3714	12.7747	12.832	12.7523	8.30302	12.3653	11.329
Adcy6	Adcy6	0.00266875	2.13432e-05	24	8	1.03482	5.66275	6.14069	5.60009	6.18652	6.14575	6.79368	11.8857	7.93889	7.46459	7.1769	5.68911	5.65266	5.33018	6.47544	5.32093	1.96143	4.59034	5.22275
Parn	Parn	0.00266875	2.13432e-05	24	6	1.03118	5.8185	5.89093	6.0589	6.63104	8.56139	7.18635	6.83094	7.1821	6.98824	6.10866	5.35068	6.03285	4.78963	4.28529	5.17549	4.03037	5.5866	5.72804
Capn1	Capn1	0.00266875	2.13432e-05	24	6	0.980389	6.02318	5.74846	5.23728	5.7246	7.63433	7.12283	6.18845	5.7574	6.80923	6.29315	5.09403	5.56738	4.34971	4.2569	4.09371	4.92328	4.58309	4.80197
Tyw1	Tyw1	0.00266875	2.13432e-05	24	6	0.920695	5.36578	7.15425	6.02507	6.30681	7.81831	6.90592	6.08309	6.3225	5.54118	5.97955	4.91163	5.34975	4.49104	4.48886	5.01608	4.58735	5.31787	5.23973
Ube2u	Ube2u	0.00266875	2.13432e-05	24	0	0.916789	3.43674	2.13355	2.80776	3.08892	2.14568	1.64292	1.46352	0.899523	0.987593	0.472907	0.789855	0.680121	1.43401	1.33324	2.1159	1.85781	2.1773	2.31689
Ilf2	Ilf2	0.00266875	2.13432e-05	24	4	0.906009	8.35891	8.09967	7.81516	7.47307	12.0527	9.02888	7.22697	7.20107	6.53482	6.43305	6.91432	6.27791	6.72464	5.97831	6.27225	6.67403	6.46868	7.18605
Zc3h8	Zc3h8	0.00266875	2.13432e-05	24	14	0.897658	1.83479	2.22408	1.86171	2.10317	2.29358	1.47415	2.70016	2.84632	3.54824	3.84775	4.73643	3.48989	3.28732	2.88619	3.37265	2.38624	1.62648	2.65223
1700001L05Rik	1700001L05Rik	0.00266875	2.13432e-05	24	10	0.78669	1.00215	0.561909	0.552111	1.52178	1.40886	1.18495	1.60207	2.48129	2.99903	2.8655	2.28432	2.13694	1.61869	1.06191	1.31085	0.425981	0.731531	0.886527
E030030I06Rik	E030030I06Rik	0.00266875	2.13432e-05	24	22	0.768378	2.63142	3.14613	5.19773	1.80956	1.38671	1.69386	1.32706	1.4087	1.32622	1.50349	1.4401	1.78764	2.29474	2.36214	2.14015	5.8775	2.14032	2.59014
Slc26a11	Slc26a11	0.00266875	2.13432e-05	24	6	0.690723	2.01813	2.23331	2.18662	2.74675	2.74188	3.08615	2.70926	2.93137	2.57162	2.59882	1.75306	1.69129	1.65664	1.43928	1.41319	1.07748	1.59412	2.02967
Susd1	Susd1	0.00266875	2.13432e-05	24	12	0.491658	1.13135	1.2513	0.90853	0.979004	1.56237	1.28015	1.94284	1.91752	1.96162	2.239	1.97546	1.8461	1.54943	1.58861	1.66021	0.419045	1.20221	1.30001
Cyp4f39	Cyp4f39	0.00266875	2.13432e-05	24	22	0.0802586	0.202058	0.190772	0.25393	0.108041	0.159449	0.083429	0.0897181	0.063245	0.0323416	0.115502	0.0762213	0.0772692	0.113129	0.0892749	0.118465	0.374328	0.365191	0.22294
Elovl3	Elovl3	0.00352092	3.70728e-05	24	0	223.518	600.298	526.774	508.544	342.942	20.4898	200.089	73.225	58.0881	42.8363	36.1693	50.3338	70.8861	174.983	210.672	240.518	479.042	494.37	384.659
Rnase4	Rnase4	0.00352092	3.70728e-05	24	10	124.722	299.825	239.201	252.193	344.986	447.494	449.983	442.301	521.219	429.967	491.528	402.414	430.571	305.148	275.768	317.244	208.798	267.813	212.039
S100a10	S100a10	0.00352092	3.70728e-05	24	0	89.0587	315.913	316.612	342.272	236.386	274.109	213.334	222.067	125.405	173.853	103.641	114.305	124.694	144.379	153.321	175.742	336.907	216.226	218.601
Lgals9	Lgals9	0.00352092	3.70728e-05	24	4	85.992	374.978	423.401	372.205	412.31	368.794	391.578	339.813	313.194	349.268	244.534	258.02	250.594	246.654	225.636	249.747	200.22	279.007	326.219
Serpina6	Serpina6	0.00352092	3.70728e-05	24	12	52.193	100.419	105.932	106.354	102.74	216.808	150.602	192.952	184.623	213.526	218.69	219.977	264.37	209.627	176.484	162.711	154.018	113.538	144.075
Gys2	Gys2	0.00352092	3.70728e-05	24	12	42.5255	45.3824	52.0304	47.3557	50.6486	43.9746	71.5875	118.107	129.403	117.374	159.447	109.64	121.391	94.6064	87.8084	91.2397	53.3166	58.1335	67.5518
Crip2	Crip2	0.00352092	3.70728e-05	24	0	27.4785	67.6707	63.7154	72.5483	52.1246	81.5712	50.7938	24.3187	23.6145	17.5047	20.4657	21.0454	17.0399	27.9446	35.9999	27.1565	76.882	43.1717	51.8036
Fkbp4	Fkbp4	0.00352092	3.70728e-05	24	20	22.757	92.8133	85.564	101.975	64.5612	78.6142	73.6783	59.6336	57.2228	61.1559	73.4645	73.7598	69.9486	96.439	97.9781	116.062	153.757	112.22	85.4218
Ethe1	Ethe1	0.00352092	3.70728e-05	24	2	19.8592	61.2947	50.7524	83.094	54.0491	44.4945	47.0711	44.7518	25.234	29.1347	24.4728	19.5879	18.986	25.5037	22.5456	29.8625	82.3035	50.4617	40.4572
Rcl1	Rcl1	0.00352092	3.70728e-05	24	8	16.6092	42.9655	44.5994	51.3988	75.3996	54.2501	86.1495	77.8356	97.5924	63.3807	49.8714	56.9147	52.3806	34.9963	37.8838	37.6671	42.1904	40.649	41.1921
Ctage5	Ctage5	0.00352092	3.70728e-05	24	12	16.401	78.6387	83.9732	68.2721	88.6497	67.1525	87.0665	107.543	101.569	101.895	108.477	109.216	102.627	91.6283	91.4666	84.7731	32.4577	69.9785	86.0006
Ddc	Ddc	0.00352092	3.70728e-05	24	0	15.1617	61.0337	56.0627	47.3852	52.5367	45.8589	29.9878	24.5202	19.3233	26.3586	15.9385	26.9295	18.7394	26.7313	31.7167	40.8796	49.2769	45.3912	34.0188
Pla2g12b	Pla2g12b	0.00352092	3.70728e-05	24	2	13.7487	50.111	49.5725	58.3973	49.4064	60.0315	50.8878	41.7263	36.0022	31.4941	29.7224	25.8265	24.0355	30.1289	33.4951	32.337	63.6035	39.3432	44.1149
Rbm3	Rbm3	0.00352092	3.70728e-05	24	12	11.6707	22.4646	17.1067	16.1278	25.9345	41.3187	29.4337	43.125	41.2636	47.184	38.1711	45.2885	53.0288	39.424	41.5435	38.1691	26.6891	26.6202	26.5862
Selk	Selk	0.00352092	3.70728e-05	24	4	11.338	75.2701	84.1176	87.6484	77.2312	75.6489	89.2863	82.9457	76.4865	69.3245	59.6146	59.705	66.3771	60.3841	58.8421	62.2561	67.2404	69.3081	71.8328
Man2a1	Man2a1	0.00352092	3.70728e-05	24	14	10.744	26.4964	19.1145	17.4568	27.0581	31.339	20.1086	28.5907	33.043	33.3136	40.7691	43.0313	46.5517	42.8343	42.2524	35.2572	8.41599	25.0101	31.5343
Fam47e	Fam47e	0.00352092	3.70728e-05	24	16	9.37284	10.99	8.01325	8.71346	7.15298	4.24151	6.88929	10.2331	12.727	25.9822	27.8014	25.8497	23.9484	27.8897	21.2766	23.5554	14.324	19.3153	16.3937
Anxa7	Anxa7	0.00352092	3.70728e-05	24	10	9.28785	23.0537	27.2969	25.2182	28.765	38.8271	36.0093	38.9704	37.7737	36.855	38.5152	33.4524	36.8803	26.8455	25.3306	23.3742	15.63	21.3294	23.1698
Psmd7	Psmd7	0.00352092	3.70728e-05	24	2	8.12848	47.3357	53.821	48.5761	47.8131	58.2872	53.5527	39.982	39.4049	40.5727	37.0807	37.9252	35.808	36.5087	38.3849	38.9327	61.4608	41.064	44.3969
Gdi2	Gdi2	0.00352092	3.70728e-05	24	8	8.07799	88.6188	85.647	83.309	95.2058	111.207	88.6826	95.5036	94.851	97.9222	88.8592	94.444	94.3552	88.3192	87.7689	78.5255	65.1064	72.8274	85.789
Ctdsp1	Ctdsp1	0.00352092	3.70728e-05	24	4	7.6825	52.5163	53.6111	60.4478	55.1235	62.8096	59.9012	57.9186	52.2287	48.2762	48.3389	43.7143	41.364	41.3579	41.9118	44.17	52.8529	50.2286	45.3491
Psmc1	Psmc1	0.00352092	3.70728e-05	24	6	7.58202	76.3599	85.1325	79.9073	82.0841	86.4809	94.4533	84.4203	77.9256	82.0433	76.9328	78.6169	77.8085	69.0914	64.1541	69.0131	75.1227	67.7918	67.8279
Acsm3	Acsm3	0.00352092	3.70728e-05	24	12	7.5181	26.8851	27.325	19.23	34.6652	16.9264	31.4247	35.7044	39.8439	36.3808	40.3413	39.1008	42.6878	36.9148	37.6721	31.9104	5.97167	31.0762	30.8985
Nfil3	Nfil3	0.00352092	3.70728e-05	24	22	7.42319	20.6144	26.5885	30.5335	10.3833	15.3459	10.4032	4.88153	3.76763	3.78137	5.72075	6.97243	8.1594	12.2586	15.9051	14.9322	17.788	18.209	14.2656
Ppard	Ppard	0.00352092	3.70728e-05	24	22	6.30783	15.8065	13.4134	12.0928	2.15254	4.1048	1.59875	1.59465	1.5436	1.67711	2.56437	2.33958	2.02608	3.03457	4.6845	4.94846	10.7537	11.2602	13.5846
9530068E07Rik	9530068E07Rik	0.00352092	3.70728e-05	24	6	6.15261	44.8153	42.8254	47.0932	43.5993	58.3025	48.324	49.8919	45.7783	42.4561	42.9673	41.1908	36.1933	33.416	33.9195	34.7718	37.9733	38.3693	40.2458
Grb14	Grb14	0.00352092	3.70728e-05	24	4	5.89133	29.4098	28.9953	28.4225	28.9701	30.5763	32.9828	31.3459	25.0216	24.5934	19.6865	20.6109	16.7526	19.8891	18.4604	18.8985	27.0208	24.8364	24.359
Ppm1a	Ppm1a	0.00352092	3.70728e-05	24	8	4.82855	23.4524	28.8296	24.3472	30.0611	29.2067	32.419	35.3785	33.4178	31.5104	31.7887	29.0046	30.5169	26.3913	26.2405	23.2325	14.181	21.6826	26.3816
Brap	Brap	0.00352092	3.70728e-05	24	10	4.75324	20.4402	21.0046	24.6168	26.4205	25.2128	31.2764	35.5315	28.5873	28.9149	28.5649	26.1142	25.8709	22.3424	22.946	20.5909	16.9939	19.6899	21.8428
Deptor	Deptor	0.00352092	3.70728e-05	24	12	4.53821	18.1084	16.6409	13.2586	24.315	19.3607	19.9187	23.095	28.9277	24.7126	24.2594	27.1704	24.9372	21.7957	21.9973	22.06	5.73944	16.0648	19.3089
Palmd	Palmd	0.00352092	3.70728e-05	24	8	3.8193	14.2606	16.9411	10.8361	18.5599	26.9446	16.2374	19.1566	23.4882	19.4446	15.2622	15.6252	14.8477	11.9288	13.0876	13.914	6.05154	12.4214	12.9696
Per1	Per1	0.00352092	3.70728e-05	24	12	3.47272	0.6695	0.864641	0.186118	1.26441	1.23297	1.18605	4.69183	8.19494	10.4187	9.39895	8.79709	8.41858	2.7345	3.4055	2.67841	3.26949	2.53045	2.50795
Npc1	Npc1	0.00352092	3.70728e-05	24	10	3.36456	14.3325	15.329	16.2837	16.1977	20.8112	17.6724	32.1989	24.5639	22.4147	21.543	16.6768	16.4873	15.6854	16.2484	16.053	6.87361	15.3713	15.8064
Dhtkd1	Dhtkd1	0.00352092	3.70728e-05	24	14	3.31262	7.0386	5.12699	4.69795	7.36982	4.32808	7.27324	11.2404	9.43475	9.95385	11.4222	12.7434	11.4819	11.1286	10.4548	10.8797	0.476276	10.0971	7.94975
L2hgdh	L2hgdh	0.00352092	3.70728e-05	24	12	3.16353	15.3007	13.5417	11.4362	17.2837	15.8219	16.9476	17.9098	18.1807	18.4006	20.0399	20.4756	21.5811	18.6257	18.6869	16.7175	6.33401	13.4162	15.8796
Drg1	Drg1	0.00352092	3.70728e-05	24	6	3.07634	30.0847	31.399	31.6781	29.1482	41.5319	33.1428	30.3259	30.0386	30.4871	27.2793	29.2067	28.5315	26.0486	24.5712	25.1868	26.2821	26.1365	26.751
Nedd4l	Nedd4l	0.00352092	3.70728e-05	24	22	2.73947	8.56385	8.692	8.26383	5.88455	7.02591	4.53814	2.84693	2.13523	1.6199	3.39788	3.39088	2.81606	6.3352	6.00943	6.80892	4.66073	8.35087	9.64825
Lrp10	Lrp10	0.00352092	3.70728e-05	24	6	2.67258	15.3571	16.3864	16.3995	17.6779	22.9023	19.8138	17.7529	14.9515	15.1387	16.3605	14.2666	13.2705	12.3717	11.5693	13.3151	12.465	13.1545	12.9955
Wee1	Wee1	0.00352092	3.70728e-05	24	12	2.59706	0.8908	0.815222	0.5238	0.653896	1.72365	1.68484	5.47569	4.45957	5.38066	6.14405	4.79102	4.92573	4.67833	4.02899	3.5633	0.66523	1.61172	1.9708
Usp18	Usp18	0.00352092	3.70728e-05	24	6	2.41915	7.84901	5.46399	5.81694	7.04942	20.5711	6.42507	11.0058	7.98228	8.05789	5.50553	4.22497	4.63705	3.16498	2.39574	2.15161	4.93941	4.51921	5.30575
Nceh1	Nceh1	0.00352092	3.70728e-05	24	10	2.22939	3.52726	4.53783	3.0075	5.02974	7.53201	6.05085	10.0919	9.50593	7.11404	6.68009	7.32231	7.57303	5.03591	5.27669	4.74927	2.07777	3.20413	5.12184
Lrrc42	Lrrc42	0.00352092	3.70728e-05	24	6	2.14819	9.6429	10.7369	10.2011	12.006	13.4384	13.7253	13.2542	12.1427	10.9866	10.649	8.7723	8.3256	7.12077	7.53919	7.9486	11.9924	9.47541	8.63235
Micu1	Micu1	0.00352092	3.70728e-05	24	4	1.92742	10.5695	11.1853	11.0884	11.1195	19.75	11.2931	11.4631	10.8706	9.99012	8.98508	8.7886	8.02109	8.45951	6.85452	7.26129	8.06836	8.4888	10.2269
Ccndbp1	Ccndbp1	0.00352092	3.70728e-05	24	6	1.87493	9.55548	9.61767	9.78253	9.95729	11.8053	12.5364	10.9666	9.57272	9.19437	8.49102	8.25286	7.2695	6.79249	6.36958	7.54419	6.78035	8.1743	9.34755
Rtn4rl1	Rtn4rl1	0.00352092	3.70728e-05	24	0	1.69211	4.60003	3.90693	4.90095	3.23085	5.55619	3.71333	2.5199	1.5079	0.78465	1.96986	1.13129	0.820803	1.5604	2.81796	2.68183	3.78473	3.41815	4.36286
Sfr1	Sfr1	0.00352092	3.70728e-05	24	6	1.68574	18.4148	18.6911	17.0415	19.7914	26.9849	24.3607	19.1068	19.077	18.4285	16.5569	17.6035	17.5147	16.3807	16.4365	15.992	10.7446	17.0023	19.025
Gm11128	Gm11128	0.00352092	3.70728e-05	24	20	1.59231	3.5372	2.13872	2.39008	0.83244	0.161762	0.485083	1.04691	0.478005	1.5237	1.28534	1.89767	2.225	3.3067	3.52046	3.182	3.94299	3.62951	3.48921
Lrp4	Lrp4	0.00352092	3.70728e-05	24	12	1.47616	1.53769	1.98823	1.25627	1.85192	2.4572	2.07267	4.49666	4.03247	4.48707	5.52889	3.7154	4.20519	3.34388	3.4732	3.58811	0.832728	2.27885	2.67466
Clcc1	Clcc1	0.00352092	3.70728e-05	24	6	1.38911	18.8196	18.8296	14.9546	20.3111	21.9004	21.2957	19.8092	20.037	19.444	19.2724	18.0007	18.7025	17.6716	16.2077	17.5158	13.2265	17.7179	18.0725
Wdr6	Wdr6	0.00352092	3.70728e-05	24	6	1.37766	4.08473	4.29683	3.96394	5.64058	5.94236	7.09182	6.51267	5.53987	5.68692	4.77862	3.88069	3.54622	2.36647	2.27782	2.34852	3.53303	4.33342	4.03669
Cdk2	Cdk2	0.00352092	3.70728e-05	24	8	1.31711	3.61554	3.28117	3.66835	5.38611	6.48917	5.84592	6.02335	6.14182	4.74576	4.27217	3.97205	3.96507	3.25622	3.37975	3.11887	2.73914	2.56643	4.03554
Gm8898	Gm8898	0.00352092	3.70728e-05	24	14	1.28926	1.29651	1.01554	0.808292	1.43073	1.28231	1.14398	1.39647	2.31546	2.49931	3.02482	3.75015	4.8759	3.77959	3.71947	2.61444	0.544306	1.45018	2.16356
Katna1	Katna1	0.00352092	3.70728e-05	24	4	1.24546	8.83246	8.74491	8.79715	8.67627	11.7359	10.1203	7.49058	9.19972	8.08697	7.40506	7.33233	6.3721	6.61157	6.44119	6.91493	7.38068	7.70043	8.17826
Polg	Polg	0.00352092	3.70728e-05	24	8	1.08776	8.49358	8.95939	8.30435	10.0276	10.3385	9.88154	10.8504	9.19459	8.41013	9.82056	8.95777	8.60534	7.92554	8.01895	8.13308	5.07558	7.73484	7.59529
Pskh1	Pskh1	0.00352092	3.70728e-05	24	8	1.05951	9.26271	8.90202	9.0973	9.99826	10.4097	10.0971	11.1492	11.0739	10.0878	9.79644	10.1501	9.52094	8.19568	8.32868	9.31739	3.33704	8.45536	9.13154
Adgrg3	Adgrg3	0.00352092	3.70728e-05	24	4	0.621363	1.78226	1.85772	1.83569	1.79375	2.64602	2.03739	1.99776	1.79356	1.45847	1.73685	1.11902	0.812288	0.501863	1.07477	0.692041	1.11906	0.833587	1.4478
Ngfr	Ngfr	0.00352092	3.70728e-05	24	2	0.578834	1.66008	1.51436	1.32632	1.29521	4.03575	1.52169	1.17271	1.01513	0.727927	0.442521	0.490885	0.372814	0.569143	0.41042	0.542917	0.611486	0.961822	1.37503
4930556M19Rik	4930556M19Rik	0.00352092	3.70728e-05	24	0	0.527169	3.38763	2.66144	2.94276	2.64788	2.51379	2.00211	1.99458	1.53472	1.48415	1.57589	1.31404	1.32486	2.21886	2.21524	2.26256	2.1219	2.70616	2.21918
Ccar2	Ccar2	0.00352092	3.70728e-05	24	6	0.300103	4.5436	4.46989	4.5483	4.64177	7.6156	4.794	4.61935	4.68063	4.58924	4.75054	4.53182	4.32279	3.51677	3.65094	4.0025	2.3324	4.36959	4.32918
Glipr2	Glipr2	0.00352092	3.70728e-05	24	2	0.295462	0.757351	0.728861	1.03308	0.531306	3.50044	0.621407	0.394847	0.423517	0.37525	0.24697	0.101838	0.206785	0.196666	0.328485	0.189957	0.348479	0.568089	0.746331
Macrod2	Macrod2	0.00352092	3.70728e-05	24	22	0.174824	1.20571	1.16031	1.03369	0.903103	1.47641	0.864109	0.73927	0.606873	0.795567	0.867711	0.848199	0.843442	0.938534	0.960713	0.950821	1.15873	1.11495	1.22909
Exoc3l4	Exoc3l4	0.00352092	3.70728e-05	24	2	0.139741	0.425954	0.448171	0.379033	0.218231	1.06868	0.522482	0.200968	0.219442	0.148662	0.135726	0.131554	0.112664	0.0459109	0.139696	0.144295	0.253979	0.181439	0.240718
8430429K09Rik	8430429K09Rik	0.00352092	3.70728e-05	24	6	0.0935778	0.271184	0.275147	0.23451	0.359021	0.414509	0.212871	0.321288	0.29374	0.273336	0.204383	0.188909	0.238982	0.110186	0.15425	0.140997	0.11059	0.150411	0.137505
Ttll8	Ttll8	0.00472153	4.99041e-05	24	14	0.0916302	0.0263281	0.0592092	0	0.0416811	0.0277017	0.0310752	0.0445241	0.098871	0.140464	0.160636	0.255574	0.489104	0.17696	0.145434	0.175063	0	0.0353018	0.0430302
Atf5	Atf5	0.00481804	6.27354e-05	24	2	82.1658	177.559	236.769	303.889	197.3	494.684	237.76	143.537	89.9031	72.6377	81.1	87.2323	71.267	83.9129	99.1184	96.6168	168.303	135.482	161.711
Cpt1a	Cpt1a	0.00481804	6.27354e-05	24	10	33.7553	54.0231	63.3824	44.4312	77.0368	112.604	100.238	117.08	101.335	101.669	110.634	113.222	114.975	70.7611	78.1986	64.6387	22.9992	52.8163	67.2378
Stra6l	Stra6l	0.00481804	6.27354e-05	24	2	12.605	57.3046	51.5147	51.376	56.117	53.828	44.5902	36.3584	38.9379	34.1326	23.1722	26.8543	26.3885	32.2141	31.0287	36.0019	25.1676	46.1169	46.3544
Ormdl3	Ormdl3	0.00481804	6.27354e-05	24	22	12.3698	72.1504	68.3045	81.2392	63.6599	44.0968	56.9457	53.732	37.1853	47.1891	45.5562	63.1579	60.923	68.2104	62.6887	64.3145	72.3739	71.2583	72.2471
Srpr	Srpr	0.00481804	6.27354e-05	24	10	10.8272	56.894	62.1536	47.5083	62.8381	69.1845	69.5894	69.0312	80.046	70.1998	73.9325	67.8588	66.808	55.0248	54.8878	57.8131	25.2339	51.2813	52.0352
Slc25a13	Slc25a13	0.00481804	6.27354e-05	24	12	10.8156	60.3431	49.574	39.6248	61.5644	64.5829	56.8163	66.727	67.6707	72.2653	76.1998	74.1629	77.8497	73.9868	75.0365	65.322	27.452	59.2024	62.844
Efna1	Efna1	0.00481804	6.27354e-05	24	0	10.5997	44.1052	43.9498	79.8659	29.5486	35.7388	29.1775	22.7329	17.9285	15.2272	19.3005	18.8287	15.5226	22.2786	28.2544	28.9595	37.6102	28.49	27.7851
Scarb1	Scarb1	0.00481804	6.27354e-05	24	6	9.65314	53.3055	44.923	55.1396	57.3743	92.6037	70.3543	59.8925	56.8571	51.2017	49.4283	48.7004	38.3583	37.2488	42.4317	43.6729	33.641	50.753	44.8032
Usp2	Usp2	0.00481804	6.27354e-05	24	12	8.56025	0.903015	0.425731	0.562652	0.46448	0.707981	1.02589	13.1597	14.0508	16.854	21.8475	14.5168	13.1953	5.69408	4.9316	5.46026	3.81763	2.41078	2.16089
Psma2	Psma2	0.00481804	6.27354e-05	24	6	8.22167	92.3749	100.736	91.5181	100.861	104.199	111.101	99.3314	100.723	103.524	86.1883	95.3766	91.1554	86.5525	80.2653	85.1018	97.0483	89.2468	91.5823
BC004004	BC004004	0.00481804	6.27354e-05	24	4	8.08188	30.3742	33.9148	36.2825	31.4683	33.9852	31.4412	28.9232	23.3721	24.7994	18.6896	18.6182	18.3265	17.0257	15.9663	16.1428	44.2514	22.5297	24.4332
Enpp2	Enpp2	0.00481804	6.27354e-05	24	12	7.95304	19.4458	18.3303	12.1553	22.2609	28.15	26.4661	29.5231	36.8677	29.8683	29.2825	31.9611	34.2925	26.0921	31.9268	28.3212	7.95161	19.9728	16.521
Amt	Amt	0.00481804	6.27354e-05	24	2	7.24671	29.3561	31.2208	25.4391	30.2452	29.8554	27.0222	20.2022	18.8137	19.4812	14.0128	14.9387	15.1272	16.5367	18.3569	18.3339	6.36633	26.6215	24.2295
Tubb5	Tubb5	0.00481804	6.27354e-05	24	4	7.1381	23.0646	27.2028	29.2848	23.1791	52.0985	30.9227	22.4043	23.4991	18.2375	17.108	10.7129	11.9838	13.0202	16.5175	13.2247	23.3095	20.8046	17.9033
Col27a1	Col27a1	0.00481804	6.27354e-05	24	18	6.98926	7.92452	6.59828	11.9931	7.84655	1.40447	8.83301	10.4109	11.8375	11.9729	22.3697	14.903	14.7702	20.2952	21.7001	25.7736	16.2233	20.9794	17.7424
Zfp445	Zfp445	0.00481804	6.27354e-05	24	12	6.9493	9.39347	9.43874	5.68049	15.6035	13.3168	12.7745	10.6333	23.8137	21.3499	22.129	23.3753	25.0564	18.8844	18.9659	15.5419	2.41103	9.75926	13.5475
Pex19	Pex19	0.00481804	6.27354e-05	24	10	6.80739	37.6746	40.0886	34.2087	41.5847	36.6347	41.3877	51.0345	42.0121	50.6368	46.8818	44.3997	46.4086	37.4466	32.1567	34.9985	22.51	32.5852	34.124
Gnpnat1	Gnpnat1	0.00481804	6.27354e-05	24	8	6.01564	25.7342	19.2512	15.2453	24.2161	39.5304	23.8614	31.2021	29.2469	30.6544	20.36	21.979	22.7421	19.4744	18.4714	17.3118	13.4716	16.1547	17.9624
Optn	Optn	0.00481804	6.27354e-05	24	12	5.57879	22.2869	24.1005	23.4724	27.9489	24.6946	28.6691	32.8396	32.824	33.3897	32.0525	32.6575	35.4282	33.0464	31.8945	28.7127	14.3034	25.537	26.2535
Fkbp5	Fkbp5	0.00481804	6.27354e-05	24	12	5.53878	4.86494	5.27117	2.87988	3.84109	7.1414	5.40479	7.26982	14.6885	6.39882	17.5588	18.1498	20.3931	11.18	11.844	11.3452	3.38889	4.8716	5.20377
Fam134b	Fam134b	0.00481804	6.27354e-05	24	8	5.481	13.6839	10.3035	12.4392	19.2084	22.46	17.8895	24.4563	28.8448	18.3343	14.5766	15.559	19.0146	11.9592	12.632	9.29579	5.37165	10.6182	14.39
Stx5a	Stx5a	0.00481804	6.27354e-05	24	2	5.22594	28.2061	35.5967	31.5336	25.4663	30.954	31.594	21.0708	24.9409	21.7008	22.4436	18.0032	18.3517	19.0455	21.2601	19.2549	25.2087	24.0804	19.8647
Nsfl1c	Nsfl1c	0.00481804	6.27354e-05	24	4	4.87027	36.2951	40.8583	44.9834	44.8852	48.5215	46.9629	39.7682	35.7975	38.6582	34.2877	35.7357	34.2187	33.9321	29.159	33.3864	51.4708	36.7118	35.2988
Tax1bp1	Tax1bp1	0.00481804	6.27354e-05	24	8	4.52343	33.3381	33.4391	27.4815	39.8362	46.4106	38.832	39.1678	39.8812	38.7353	36.4859	35.376	35.0305	33.5747	32.9153	32.1856	15.2666	30.8775	33.0916
Per2	Per2	0.00481804	6.27354e-05	24	16	4.47686	2.80462	2.05975	1.84766	2.05397	1.17139	2.26807	4.65065	6.10109	8.57008	10.0542	9.1859	9.67241	12.1137	13.6894	13.7389	1.94131	4.53627	5.23593
Smarca2	Smarca2	0.00481804	6.27354e-05	24	10	4.3048	23.3081	20.9596	22.1058	22.78	24.11	22.2408	31.9043	29.6699	33.9178	30.6984	31.766	28.4151	26.067	24.6105	25.078	16.9563	21.7751	22.0543
Ap2a2	Ap2a2	0.00481804	6.27354e-05	24	0	4.30197	25.0785	22.2346	25.0309	21.6088	26.1923	21.8502	16.3959	15.8697	14.1897	16.3825	13.8767	14.313	17.2669	18.9775	19.7913	17.11	22.4394	21.9347
Grsf1	Grsf1	0.00481804	6.27354e-05	24	10	4.29808	33.4182	31.8849	27.3484	38.0338	35.5617	34.5632	38.6549	35.7491	39.8071	37.0759	35.9377	35.919	34.2851	31.5316	30.0105	13.9956	27.3398	32.8452
Osbpl9	Osbpl9	0.00481804	6.27354e-05	24	8	3.66451	33.1115	31.6643	27.2968	36.3955	37.5645	34.1751	38.2128	40.2557	39.4705	33.3207	33.5444	32.4198	31.4999	32.6506	33.2786	21.557	32.8363	29.5877
Gm14436	Gm14436	0.00481804	6.27354e-05	24	14	3.28873	2.91993	2.90469	2.33631	3.55257	3.04147	3.0808	2.95063	5.1256	6.34319	8.06756	8.76225	11.2426	8.5561	9.20509	7.69243	1.90945	4.38826	5.13424
Klf13	Klf13	0.00481804	6.27354e-05	24	12	3.05511	3.30854	3.27185	2.84249	5.36517	5.34473	5.79962	10.0036	11.7052	10.1202	12.0338	8.20908	9.38041	6.61144	6.32574	5.29345	3.65377	5.22778	6.73868
Tob2	Tob2	0.00481804	6.27354e-05	24	12	2.77844	5.37375	5.62568	4.90303	7.24351	6.72316	5.1558	6.22158	9.55499	12.4284	14.5636	13.9194	12.9564	7.19178	7.06867	8.0101	3.44156	6.044	6.49945
Vrk3	Vrk3	0.00481804	6.27354e-05	24	4	2.59338	12.3286	15.5261	17.0791	15.3801	21.066	17.0052	15.0494	13.8318	12.1718	12.6019	11.8585	10.9042	9.84594	9.31719	10.1668	14.0078	11.5654	14.849
Ist1	Ist1	0.00481804	6.27354e-05	24	8	2.51956	21.5338	19.9355	21.2909	21.2952	25.1236	22.7611	24.7272	24.3737	24.9559	23.9753	24.8419	21.7501	20.8774	19.7523	20.8105	10.9604	19.5134	20.6957
Tapt1	Tapt1	0.00481804	6.27354e-05	24	8	2.44758	13.6715	12.6327	10.012	15.8963	14.7501	14.1216	18.872	16.0658	15.2966	13.6892	13.3462	15.4995	12.1348	12.5279	10.5118	5.97872	10.5195	12.6644
Hist1h2bh	Hist1h2bh	0.00481804	6.27354e-05	24	0	2.35576	9.18914	6.85934	9.69294	5.53636	9.09759	7.06752	5.27498	4.18831	4.08957	5.22735	3.29771	3.61561	4.97761	4.86797	5.86342	8.60653	8.66148	6.07464
Pfkfb3	Pfkfb3	0.00481804	6.27354e-05	24	12	2.2904	1.00359	1.15891	0.455293	1.30507	1.97276	2.57718	2.36166	9.96527	5.34626	6.0515	6.06528	8.92277	2.9749	2.43858	1.66729	0.554973	0.773061	1.96441
Ppil2	Ppil2	0.00481804	6.27354e-05	24	4	2.03357	17.5099	19.8196	20.0074	19.3559	22.1242	20.8898	17.9336	18.476	19.1569	17.9785	16.0534	16.281	13.9267	13.9621	15.3386	19.2892	17.5811	18.1148
Mcoln1	Mcoln1	0.00481804	6.27354e-05	24	10	1.93012	8.88965	10.9834	10.774	10.5674	11.9681	11.5829	13.9021	13.3251	13.713	15.2104	12.5733	13.4817	10.6309	10.7339	11.3954	10.1009	8.49348	9.56213
Arih2	Arih2	0.00481804	6.27354e-05	24	8	1.83924	7.67259	8.51336	6.77285	9.63942	9.93703	10.2642	11.0324	11.1336	9.51367	10.1672	9.0879	9.22688	7.34513	7.00365	7.60584	6.17212	6.80353	8.50896
Ext2	Ext2	0.00481804	6.27354e-05	24	2	1.63666	12.0485	11.6745	12.261	10.7098	13.1861	11.289	10.4546	9.56386	9.21362	9.57365	8.78979	8.59765	8.2609	8.17772	9.75536	10.4923	10.5883	11.3791
R3hdm2	R3hdm2	0.00481804	6.27354e-05	24	8	1.57409	14.516	15.0643	13.7775	15.1782	16.8809	14.8876	17.7501	16.1415	15.3542	14.1977	14.6978	13.8466	12.4717	12.9055	12.3985	6.66877	13.8788	12.7358
Vta1	Vta1	0.00481804	6.27354e-05	24	6	1.48401	11.3062	12.1713	9.83584	11.6614	15.1267	12.4658	11.5441	10.4397	10.2395	10.3958	9.45882	9.4454	9.26155	7.04337	8.60942	9.02569	9.43212	10.5714
Smu1	Smu1	0.00481804	6.27354e-05	24	6	1.32243	15.8038	16.3613	14.117	17.441	18.9765	19.5191	15.2244	16.7345	15.2837	15.0892	14.5091	15.2135	14.6358	12.3553	13.4802	15.0058	14.3101	14.1229
Mfn1	Mfn1	0.00481804	6.27354e-05	24	8	1.31098	11.4166	10.9746	10.7965	11.5183	13.6882	11.986	11.8867	12.9492	12.3417	13.35	12.5471	11.3261	10.408	10.4877	10.7521	6.59989	9.98362	10.4293
Gm8898	Gm8898	0.00481804	6.27354e-05	24	14	1.30874	1.28677	1.01254	0.797259	1.41661	1.26691	1.15219	1.3753	2.38424	2.51093	2.98553	3.71904	4.88881	3.80628	3.73837	2.66471	0.555591	1.4469	2.14662
Nup50	Nup50	0.00481804	6.27354e-05	24	8	1.19513	6.64142	6.29208	5.82935	6.81204	9.70716	6.03941	8.12874	7.71074	8.53822	7.56193	7.45304	6.50497	5.92122	5.62469	6.05077	5.18311	5.12187	5.77305
Pitx3	Pitx3	0.00481804	6.27354e-05	24	22	1.13276	2.77857	1.53949	1.76836	1.06505	0.0223157	0.523227	0.0269599	0.0265978	0	0.168823	0.181754	0.300861	0.544424	1.75437	1.90397	1.56466	2.56531	2.05637
Zkscan17	Zkscan17	0.00481804	6.27354e-05	24	8	1.11357	3.35695	3.65434	4.23007	4.95926	5.33627	5.26859	7.43295	5.55699	4.48707	4.02352	3.90863	3.63841	2.99314	2.82824	2.64054	2.36793	3.43324	3.56047
Cog7	Cog7	0.00481804	6.27354e-05	24	10	1.06704	6.63028	6.29871	6.52949	6.93546	7.54002	8.14641	6.82009	8.03851	8.73202	9.05911	7.91408	8.06894	6.63316	6.63234	7.01152	5.1027	5.69742	6.44637
Phka2	Phka2	0.00481804	6.27354e-05	24	8	1.00598	4.89577	4.15366	4.89623	5.94992	5.57633	5.97428	6.73389	6.82404	6.00811	5.30426	5.00546	4.87757	4.20193	3.78103	4.22324	2.96912	4.85559	4.92967
Lonrf1	Lonrf1	0.00481804	6.27354e-05	24	14	1.00318	0.988128	0.73736	0.843362	1.0947	1.47746	0.983003	1.39291	2.41609	2.40684	2.87387	3.20844	2.69316	3.11174	2.44985	1.81003	0.525504	1.74356	1.8802
Bcl10	Bcl10	0.00481804	6.27354e-05	24	4	1.00116	5.29782	5.05998	5.09925	5.77458	13.1979	6.35603	5.23096	5.35497	4.44228	3.74224	4.37106	3.50506	3.71505	3.4194	4.23134	3.81417	4.79119	5.29402
P2ry1	P2ry1	0.00481804	6.27354e-05	24	12	0.876363	1.10523	1.02409	0.953766	1.78186	1.45581	1.31589	2.59114	2.19313	2.22542	2.56706	3.41323	3.7492	2.90633	1.99368	1.75272	0.537282	1.51024	1.79635
Trp53i11	Trp53i11	0.00481804	6.27354e-05	24	4	0.853718	2.71769	2.92994	3.27084	1.92085	4.5501	3.48714	2.61719	2.54567	2.31785	1.64437	1.36848	1.5389	1.25511	1.65437	1.37252	2.08323	1.45434	2.29812
Slc23a2	Slc23a2	0.00481804	6.27354e-05	24	10	0.647653	2.3594	2.1098	1.86949	2.92369	4.18288	2.64661	4.77512	4.44425	3.14754	2.45883	3.02572	3.11464	2.63821	2.45702	2.37056	0.567296	2.18431	2.58878
Chd7	Chd7	0.00481804	6.27354e-05	24	14	0.428266	0.973688	1.01229	0.944719	1.20652	1.30456	1.09841	1.40352	1.58424	1.29729	1.97677	1.82009	2.01382	1.61795	1.86871	1.60002	0.743533	1.12706	1.69111
Peli2	Peli2	0.00481804	6.27354e-05	24	12	0.334165	2.50807	2.37289	2.26057	2.68719	2.98065	2.45014	3.11364	3.13754	2.8764	3.5565	3.1278	2.94316	2.87098	2.87182	2.87457	1.78243	2.59156	2.85841
Zfp386	Zfp386	0.00481804	6.27354e-05	24	6	0.305979	1.87867	1.41765	1.37436	2.01707	2.94286	1.88042	1.66151	1.86332	1.63195	1.43303	1.3565	1.39914	1.28838	1.21633	1.29102	1.20379	1.3742	1.57653
Fam50b	Fam50b	0.00481804	6.27354e-05	24	22	0.161216	0.314515	0.181103	0.518966	0.0806323	0.165451	0.184639	0.114244	0.056353	0.0479617	0.0765865	0.0480934	0.0735259	0.325799	0.148627	0.209381	0.894426	0.355829	0.303307
Galnt18	Galnt18	0.00481804	6.27354e-05	24	4	0.119332	0.391011	0.402456	0.527591	0.464658	0.725378	0.521934	0.326359	0.347849	0.296459	0.294068	0.232869	0.202363	0.138258	0.238675	0.144773	0.419227	0.289229	0.428905
Thrsp	Thrsp	0.00602579	0.000103647	24	16	1010.64	625.71	596.196	936.822	343.312	19.7419	444.542	670.599	502.539	1951.06	1838.57	3227.44	3222.65	2703.92	1890.57	2272.87	1355.97	869.518	1383.89
Plin2	Plin2	0.00602579	0.000103647	24	4	109.324	266.459	401.325	390.798	427.503	434.027	392.318	386.619	223.453	267.917	215.046	202.107	208.912	231.715	222.551	186.575	231.092	259.986	329.853
Bnip3	Bnip3	0.00602579	0.000103647	24	12	48.1617	74.8715	73.2758	56.9601	77.376	51.7479	91.4212	137.888	119.457	123.87	139.596	161.434	175.93	138.011	137.862	108.105	46.0873	66.2645	80.7895
Ugt2b36	Ugt2b36	0.00602579	0.000103647	24	10	36.8141	274.896	233.431	233.28	320.46	273.571	262.994	289.302	319.583	310.956	285.343	249.669	274.557	260.54	247.502	241.257	205.721	222.375	188.253
Aqp9	Aqp9	0.00602579	0.000103647	24	8	34.8455	146.143	143.233	135.873	169.802	118.754	157.037	204.432	180.618	195.422	176.684	131.393	142.642	108.709	104.266	106.134	83.9861	113.969	101.861
Lonp2	Lonp2	0.00602579	0.000103647	24	6	26.7916	140.237	146.232	138.987	174.966	139.925	156.166	149.131	140.291	153.8	128.176	100.538	105.758	110.787	92.0304	94.1931	128.285	125.485	108.343
Apcs	Apcs	0.00602579	0.000103647	24	4	25.7792	93.1985	139.669	83.3565	108.604	172.402	119.679	106.365	90.9379	91.6838	59.7895	81.4705	83.9676	67.1058	67.4063	54.0605	62.9516	70.1841	89.2683
Chka	Chka	0.00602579	0.000103647	24	0	25.3677	57.6145	50.7111	62.7828	25.4727	84.9436	19.6888	5.43144	3.84461	4.39735	5.65353	7.39681	6.31853	17.8403	19.5573	21.7391	41.123	35.4418	50.3566
Dio1	Dio1	0.00602579	0.000103647	24	14	24.2007	67.8234	67.2245	54.66	85.0009	20.0806	78.5978	109.085	71.7438	86.6621	120.264	117.367	115.629	108.508	94.9055	104.966	69.2082	101.171	76.4448
Dbp	Dbp	0.00602579	0.000103647	24	10	15.5149	0.284818	0.293156	0.454547	5.8744	1.93902	29.4729	62.2199	59.44	50.2999	34.7662	20.0053	17.7236	3.35135	2.32955	3.17149	2.67655	0.901482	1.13038
Tspan4	Tspan4	0.00602579	0.000103647	24	16	13.3432	32.7971	25.4929	27.5332	22.1047	34.781	24.72	30.4924	39.7439	44.4352	47.6965	51.5443	50.6867	53.0655	49.7344	56.13	56.82	41.9395	35.9415
Gch1	Gch1	0.00602579	0.000103647	24	8	11.3288	31.1749	28.7047	32.6452	36.2396	42.3733	45.5775	57.0971	49.095	47.7757	48.6665	42.8856	40.8334	30.1296	28.3512	25.5608	34.8631	25.644	27.9157
Pnp	Pnp	0.00602579	0.000103647	24	0	10.9307	43.4774	34.4149	37.8024	37.2222	47.0974	34.8409	22.5182	22.1184	21.1588	18.7836	21.6406	20.4595	23.7796	26.6114	28.4092	34.5735	37.0792	41.4762
Acad11	Acad11	0.00602579	0.000103647	24	12	10.1816	86.6943	97.0406	76.2696	106.491	98.5575	104.732	109.011	113.516	110.583	128.091	109.525	116.375	113.082	111.154	102.911	49.0834	99.2731	103.346
Ak4	Ak4	0.00602579	0.000103647	24	14	8.7356	13.2026	12.0152	12.8409	14.3938	9.45507	13.0643	21.0699	20.3567	26.0123	32.0656	28.8194	25.626	28.1554	24.0888	22.1687	8.3688	14.7419	21.7891
Dazap2	Dazap2	0.00602579	0.000103647	24	6	8.41316	65.8836	62.9382	63.9317	65.3042	73.2099	66.4966	69.3943	62.6971	63.7512	58.5758	56.9686	54.2746	52.6115	46.8004	50.4749	38.3261	54.3247	62.7016
Dnajb2	Dnajb2	0.00602579	0.000103647	24	22	7.75413	30.3836	33.9528	43.1478	26.6953	24.1809	28.3458	17.1594	20.7413	21.6851	23.447	21.6843	23.3663	30.2519	34.3842	36.2295	46.6451	32.1828	28.1254
Acot12	Acot12	0.00602579	0.000103647	24	12	6.36085	26.7183	29.2036	23.4707	32.0652	27.9685	35.1606	40.5643	39.7674	35.7139	37.8741	38.9453	40.2571	34.8926	36.0817	29.7001	15.5957	27.5637	31.7864
Stard7	Stard7	0.00602579	0.000103647	24	10	6.25259	43.7678	40.1763	38.9433	46.9947	46.1479	45.9074	52.9165	48.0968	51.8366	52.6103	54.7331	50.2651	41.9429	41.9331	41.853	19.9712	41.3088	42.3804
Hs6st1	Hs6st1	0.00602579	0.000103647	24	12	5.55842	25.6886	29.4131	22.6432	31.3616	30.396	28.4689	32.3091	31.8545	36.5699	39.2224	38.9503	40.6742	27.7423	28.9822	29.5249	19.2137	22.6439	26.167
Avpr1a	Avpr1a	0.00602579	0.000103647	24	0	5.49292	23.0046	14.5155	10.8888	13.4426	9.61743	13.722	5.75393	5.82706	3.80654	4.27084	3.4405	3.725	7.70193	11.3411	12.3418	9.58454	15.9191	18.147
Pde9a	Pde9a	0.00602579	0.000103647	24	0	5.36107	12.9162	11.8057	16.6672	13.2217	8.85535	13.6175	6.7808	5.94839	4.05443	4.65237	4.81157	3.9194	10.0957	9.03109	10.1779	17.817	15.0213	14.8517
Blcap	Blcap	0.00602579	0.000103647	24	0	4.63508	23.3082	19.7658	21.9445	14.4082	19.8073	13.0326	10.7693	8.69507	8.85912	9.46204	10.8737	9.19551	13.9969	14.8385	14.6322	16.5525	15.7505	16.9774
Wdr61	Wdr61	0.00602579	0.000103647	24	8	4.41949	36.3112	38.3572	35.2241	39.2737	42.3727	43.9431	44.8066	43.8313	43.647	41.827	40.0009	39.082	36.9823	34.0065	35.3476	28.6611	37.4033	36.4405
Pmf1	Pmf1	0.00602579	0.000103647	24	0	4.30119	22.476	28.9401	38.8028	19.3179	24.1549	22.9717	21.3954	16.8889	18.9721	16.7034	18.8473	16.0228	22.5601	19.1384	19.2121	51.7683	19.321	28.2458
Slc35b2	Slc35b2	0.00602579	0.000103647	24	8	4.27948	14.0275	13.0301	16.2781	16.2995	21.0387	19.2201	23.2396	18.7118	22.1094	18.5923	17.1699	17.0103	12.5194	9.92007	12.0638	17.0062	11.9246	12.7105
Fam20a	Fam20a	0.00602579	0.000103647	24	2	4.13699	12.7294	14.6605	16.9758	15.1779	15.2283	15.0642	11.8574	9.91069	8.31267	8.73745	6.42525	5.90987	8.51175	8.78883	9.39001	15.0926	11.2986	11.6757
2021-03-05	2021-03-05	0.00602579	0.000103647	24	8	3.76435	24.1869	24.0478	21.6691	25.2083	34.2337	35.1425	28.3121	26.1702	25.2737	30.4498	25.967	24.4533	22.8408	24.1413	23.1856	15.0997	19.9128	20.8404
Pcbp2	Pcbp2	0.00602579	0.000103647	24	6	3.76329	38.967	43.1861	40.6416	44.6719	44.3878	49.0129	42.8684	46.024	43.735	40.1876	41.0862	41.6943	36.3354	37.5463	37.5968	23.0485	37.141	40.6598
Cutal	Cutal	0.00602579	0.000103647	24	0	3.73282	30.7026	26.9096	35.0662	25.4996	23.1658	25.3464	24.3672	19.8189	24.9979	18.697	19.6399	21.9421	25.6208	24.4734	28.6547	27.5552	30.6113	30.2769
Pdrg1	Pdrg1	0.00602579	0.000103647	24	2	3.55413	21.8974	24.7101	29.2053	19.2603	20.4927	19.6409	19.3635	18.9176	17.245	13.928	15.5478	14.234	16.1847	14.1435	16.0133	27.8784	17.0904	15.9308
Alg14	Alg14	0.00602579	0.000103647	24	4	3.50315	17.7283	19.4976	16.9133	20.5871	22.3504	19.0544	18.9426	16.8117	15.2152	15.6735	12.4392	13.6224	12.5255	12.6075	11.4483	12.1522	15.2643	17.1538
Slc2a9	Slc2a9	0.00602579	0.000103647	24	10	3.44269	9.318	8.6457	7.59512	11.2645	7.44296	12.2882	16.8715	16.1787	16.804	16.3947	13.8098	14.5186	12.0028	10.4952	11.2391	3.53032	10.2509	9.43114
Tmbim1	Tmbim1	0.00602579	0.000103647	24	6	3.29519	20.5543	22.9638	21.0595	22.4539	31.2477	22.6859	22.5883	22.7425	22.1447	20.0302	18.6435	17.9476	16.8542	15.8597	18.7188	10.7172	18.1449	17.7938
C77080	C77080	0.00602579	0.000103647	24	8	3.22038	9.67596	12.3569	12.8266	16.8949	14.9271	18.6581	19.101	19.3964	16.7327	13.7898	13.0329	13.0541	14.5883	14.1016	11.8812	6.59248	9.39006	11.5988
Ilk	Ilk	0.00602579	0.000103647	24	8	3.12767	24.4762	27.4542	26.2717	26.8357	30.4616	31.1836	31.9414	31.709	28.7614	28.8304	26.0261	24.9162	24.4852	20.5794	24.4016	23.6566	24.5015	23.849
Cgn	Cgn	0.00602579	0.000103647	24	22	2.99036	10.2027	9.96052	10.1733	7.75987	9.68939	7.05466	4.50464	5.43977	4.48295	5.41883	5.84505	5.6867	8.45284	9.7619	10.1133	5.06782	11.3977	11.1552
Dnajc7	Dnajc7	0.00602579	0.000103647	24	2	2.9801	23.3786	23.1182	25.2976	21.2759	24.2318	23.9662	21.0831	20.065	18.4972	17.9202	19.0288	17.9722	19.5828	19.0014	19.3714	22.4756	20.7936	24.4256
Srsf9	Srsf9	0.00602579	0.000103647	24	2	2.86449	19.2066	19.2004	24.0252	18.5611	29.7159	22.3835	16.6873	15.5298	15.3995	17.3481	14.8794	13.7074	14.5921	14.3974	15.1494	18.1194	15.9662	16.7617
Arf3	Arf3	0.00602579	0.000103647	24	8	2.86392	15.7785	13.3436	13.3278	17.1657	24.151	18.3448	19.3788	17.0045	16.1561	16.181	14.6658	14.2187	12.115	12.2562	12.3896	7.16992	12.1413	13.8029
Il6ra	Il6ra	0.00602579	0.000103647	24	14	2.54324	4.60986	2.65178	2.2711	3.98348	3.41806	3.43398	5.27694	7.06688	5.86778	12.5978	8.20545	8.74078	6.10178	7.64898	6.2567	0.662141	5.4046	6.6266
Fads3	Fads3	0.00602579	0.000103647	24	8	2.44623	1.81465	1.87169	1.25102	2.84956	6.25329	7.44747	8.13985	5.07813	5.38597	3.32837	4.30973	3.81923	1.49171	1.54974	1.61864	0.589673	1.02102	2.77782
Myo18a	Myo18a	0.00602579	0.000103647	24	8	2.37779	10.3965	10.9879	10.3787	12.211	14.1972	13.2603	15.3525	15.8055	12.7508	14.3663	12.6171	12.05	9.32037	10.9682	10.4544	6.33566	9.6573	10.5974
3010026O09Rik	3010026O09Rik	0.00602579	0.000103647	24	4	2.34759	3.46796	5.4466	7.0988	7.73819	7.43859	10.7453	6.25936	6.00555	3.53019	3.13983	2.49737	2.13983	2.06655	2.48843	2.9373	6.04761	3.70715	4.98448
Gda	Gda	0.00602579	0.000103647	24	16	2.1197	4.01414	2.57725	2.84069	3.24153	3.16653	2.10181	4.22506	3.45796	5.04834	6.79349	6.35682	7.77532	8.62058	7.2011	6.94735	2.15549	5.09952	4.70298
Tmem60	Tmem60	0.00602579	0.000103647	24	6	1.86648	10.061	10.0274	11.4536	11.9578	14.7866	13.372	14.2657	13.0251	12.1128	11.3064	12.079	10.6685	9.70755	8.00178	7.01227	9.06164	9.60668	10.0969
Pdhx	Pdhx	0.00602579	0.000103647	24	10	1.79731	10.0892	9.96709	9.23351	10.9282	12.3977	11.7639	10.4646	12.3955	14.8187	14.0093	13.1614	13.3218	11.7438	11.62	11.4209	6.84206	8.61571	9.22212
Lrfn3	Lrfn3	0.00602579	0.000103647	24	22	1.79524	4.7279	4.8706	5.97894	2.75304	5.63012	2.99521	0.929766	0.309695	0.635497	1.1004	1.44255	1.27155	2.56573	3.70468	2.84855	6.32588	3.77613	3.71772
Wdr8	Wdr8	0.00602579	0.000103647	24	0	1.77775	6.4154	5.96157	8.24441	5.37131	8.0364	6.25372	5.02027	3.86496	4.1613	4.27932	3.78491	3.34672	5.48423	5.08409	5.50564	9.12528	6.91456	6.9574
Mthfr	Mthfr	0.00602579	0.000103647	24	0	1.7742	4.84437	6.10265	5.29885	1.96822	3.85528	1.47531	0.927184	0.668391	0.696573	1.00065	0.664822	0.916869	2.26513	3.24704	3.20567	2.42904	3.67223	4.95311
Vps72	Vps72	0.00602579	0.000103647	24	2	1.73558	8.65423	9.87292	10.7202	8.6052	10.1028	9.62479	8.22937	7.18327	7.17031	6.72423	6.57265	6.05386	6.77851	7.4095	6.91788	13.1504	8.52954	6.88174
Anapc2	Anapc2	0.00602579	0.000103647	24	6	1.72265	12.5886	13.7085	14.3095	12.6569	18.6035	15.5429	13.6305	12.8898	13.2478	12.6712	12.1986	12.0372	10.4994	10.2207	10.6532	10.1299	11.1309	11.9334
D630039A03Rik	D630039A03Rik	0.00602579	0.000103647	24	6	1.71305	4.20424	4.3306	3.16359	6.34552	4.61385	5.66604	6.38773	6.66645	4.51503	2.6372	3.13965	3.01338	2.05589	2.09755	2.18519	2.09241	3.65398	3.74608
Cap1	Cap1	0.00602579	0.000103647	24	6	1.69416	20.4059	22.0169	19.2138	20.8529	35.5673	22.8299	21.9154	20.6386	20.2152	19.6647	19.0054	19.0332	18.9611	18.4561	17.7723	14.9969	20.1715	19.1398
Ubr2	Ubr2	0.00602579	0.000103647	24	14	1.65945	6.7639	7.66113	7.36343	7.5895	6.23927	8.10379	8.17335	9.98891	8.55102	11.5828	10.6204	10.3275	9.28422	9.65912	9.71024	3.65395	7.8342	8.94432
Fam3c	Fam3c	0.00602579	0.000103647	24	8	1.64535	7.0454	6.45711	5.45038	7.92397	13.4303	9.02754	10.2785	11.3774	8.46141	7.05641	7.7095	7.65628	6.44796	5.77596	6.57244	5.38262	6.45055	6.98724
Chmp6	Chmp6	0.00602579	0.000103647	24	6	1.60138	10.1831	11.6866	10.2862	10.4991	17.8566	13.2418	10.9894	9.37876	11.2194	10.1617	9.22208	9.42191	7.84801	6.98666	8.73621	10.2307	8.05994	8.8216
Gpd1l	Gpd1l	0.00602579	0.000103647	24	12	1.50916	6.64624	5.06145	5.55766	5.87287	8.01381	6.33206	8.36679	6.94331	8.58819	10.4261	8.46573	8.78052	7.16075	7.46063	6.68451	3.13537	5.47746	6.13496
Nadsyn1	Nadsyn1	0.00602579	0.000103647	24	10	1.50877	7.12294	8.13898	8.205	8.45364	9.7782	10.1805	10.2727	10.1128	10.3813	10.074	9.83404	9.14061	8.07368	7.21583	8.9748	5.86691	6.76213	8.59054
Rft1	Rft1	0.00602579	0.000103647	24	10	1.43998	6.04309	6.13745	5.54131	7.97769	7.95085	8.55094	8.22701	8.52916	8.83523	8.41475	7.72542	7.23106	6.62533	6.33708	7.06837	3.38225	6.18403	6.19057
Ift43	Ift43	0.00602579	0.000103647	24	4	1.40272	4.97539	5.03446	6.30979	4.81732	7.7906	6.6329	4.32453	4.68448	5.72122	3.37164	3.85991	4.01735	2.42385	3.10624	2.18771	5.57206	3.2304	3.73747
Ift46	Ift46	0.00602579	0.000103647	24	6	1.37445	6.14551	6.12975	7.25513	7.45832	8.17037	8.50093	8.36323	8.47736	6.57378	6.95415	5.71227	5.20891	4.55047	3.64781	5.31348	6.55717	5.49303	5.73713
Ovca2	Ovca2	0.00602579	0.000103647	24	0	1.24608	5.82714	5.65537	6.8168	4.51638	6.23241	4.45413	3.40362	3.34023	3.41777	3.53613	3.42599	3.02982	3.61182	3.72665	4.05201	5.69482	4.23879	4.35714
Erlec1	Erlec1	0.00602579	0.000103647	24	10	1.2331	6.18134	6.03977	5.30575	6.30351	8.82669	6.50903	7.04499	8.27949	7.92233	7.47229	7.64147	7.93832	6.7213	6.65962	6.17846	4.23931	4.71425	5.94354
Anapc7	Anapc7	0.00602579	0.000103647	24	4	1.19736	7.30148	8.26188	8.39939	7.91165	9.7666	9.13475	8.64295	7.49959	7.78087	6.27042	6.81945	6.19012	5.98026	5.89857	6.94774	7.903	6.28787	7.05031
Zfp277	Zfp277	0.00602579	0.000103647	24	6	1.1854	5.37267	4.91603	5.46009	6.54325	6.69794	7.18854	6.66542	6.73732	5.36052	4.77982	4.19254	4.54019	4.24842	4.1614	3.94967	4.7647	4.46211	5.56277
Bcas3	Bcas3	0.00602579	0.000103647	24	8	1.17902	4.76085	5.53347	5.46421	6.20235	5.28922	6.11471	6.48773	6.77755	7.18699	7.59571	6.51543	5.49411	4.6639	4.7337	5.30296	2.79369	4.24515	4.49492
Nub1	Nub1	0.00602579	0.000103647	24	6	1.13289	11.5862	11.2041	9.90885	10.9055	13.5294	12.0625	11.7705	10.7912	10.8819	11.1385	10.6234	10.4369	9.60195	7.91431	8.96957	9.06379	10.0761	9.59759
Thap4	Thap4	0.00602579	0.000103647	24	4	1.11442	5.64908	6.00983	6.64782	6.28919	7.28796	7.11568	6.19988	5.20834	4.73183	3.83321	4.19282	4.21392	4.05048	4.10773	4.16593	6.85228	5.54346	5.12999
Rnf26	Rnf26	0.00602579	0.000103647	24	4	1.10443	5.88332	5.85648	6.02123	6.16675	11.1224	6.08466	5.72344	6.00397	5.00239	6.01727	4.2827	4.26728	4.25276	3.50338	4.59033	4.6338	4.65001	4.03507
Med16	Med16	0.00602579	0.000103647	24	10	1.07275	4.20469	4.25821	5.03503	5.0835	5.47513	6.23183	6.17927	5.50821	6.33553	6.70117	5.95053	5.98517	4.84622	4.58482	4.46276	3.8841	4.70847	3.97776
Phkg2	Phkg2	0.00602579	0.000103647	24	8	1.06324	6.55497	6.59826	7.6346	7.73729	6.80522	8.0795	8.52508	8.69487	8.10958	7.82386	7.54014	6.24456	6.21648	5.73649	6.19465	5.40052	6.925	6.03649
9030624J02Rik	9030624J02Rik	0.00602579	0.000103647	24	4	1.05632	6.73762	6.85343	7.23098	7.20817	10.3803	7.93183	6.84738	7.10925	6.51375	5.86151	5.54249	5.76087	4.94823	5.10917	5.48895	5.0458	6.46202	7.4028
Fam222a	Fam222a	0.00602579	0.000103647	24	22	1.01874	2.90844	2.02105	3.32782	0.570065	1.34977	0.681679	0.633558	0.281982	0.480674	0.906978	0.802278	0.567098	0.888297	1.13581	1.7227	2.8681	2.55743	1.99282
Arl2bp	Arl2bp	0.00602579	0.000103647	24	6	1.01397	2.60056	3.03525	2.25002	4.1639	8.08996	4.56518	4.87345	2.72403	3.81591	2.5056	2.77797	2.34411	1.58178	1.82088	1.53176	2.00306	2.25863	3.23125
Slc25a32	Slc25a32	0.00602579	0.000103647	24	12	0.994602	2.67197	2.59916	1.58876	3.21493	3.76407	2.81835	3.47911	4.08929	4.05403	4.1736	4.5381	6.1016	3.67924	3.9424	2.39562	0.989041	1.928	3.18825
Uvrag	Uvrag	0.00602579	0.000103647	24	12	0.984045	5.26792	6.08794	5.61428	7.10529	7.32723	8.17034	7.64116	8.30241	8.48728	10.1191	8.09154	8.49694	7.77888	7.93538	7.8773	2.44037	7.13432	7.46829
Cryzl1	Cryzl1	0.00602579	0.000103647	24	6	0.981952	6.12852	5.68241	5.20769	7.19296	8.57259	6.83671	6.10747	6.62914	6.53137	5.07729	5.55447	6.67165	4.66577	4.98324	4.55349	3.74868	5.32574	5.60043
Mafk	Mafk	0.00602579	0.000103647	24	6	0.877732	3.33536	3.83549	3.81123	3.50897	6.90143	5.42703	6.35202	4.44295	3.87622	3.09212	3.09554	3.65474	3.2883	2.30927	2.6811	2.43638	3.06268	3.15474
Stk35	Stk35	0.00602579	0.000103647	24	12	0.859913	1.78239	1.53479	1.47095	1.67416	2.30612	1.69017	3.4644	3.30087	2.9925	3.44395	2.87069	2.80915	2.54756	2.64895	2.39252	0.656848	1.78729	1.94111
Lsm14b	Lsm14b	0.00602579	0.000103647	24	8	0.835235	9.14422	7.76936	8.59288	8.95056	10.2935	8.92033	10.2991	9.29848	8.65112	8.44083	8.13786	8.3083	7.86928	8.01746	7.28194	5.31313	6.66511	7.69209
Zc3hc1	Zc3hc1	0.00602579	0.000103647	24	2	0.829889	5.81257	5.66918	6.05231	5.78299	9.205	6.05047	5.02159	5.33048	5.02022	4.85244	4.75017	4.07323	4.42205	4.10092	4.94105	6.81906	5.56428	5.27336
Wipf3	Wipf3	0.00602579	0.000103647	24	10	0.820661	1.61324	1.35452	1.44652	1.71587	3.57755	1.851	3.41471	2.18038	3.31038	4.01329	2.12825	2.29059	2.11503	1.68528	1.54057	0.858703	0.976588	1.62378
Coro7	Coro7	0.00602579	0.000103647	24	10	0.818865	2.645	2.93225	3.41763	3.4625	4.60986	3.42023	4.44073	4.49388	3.86277	4.60957	3.58879	3.75494	3.06361	3.03702	2.87168	2.43074	3.0065	2.64414
Dennd1a	Dennd1a	0.00602579	0.000103647	24	6	0.751251	4.17574	4.49757	4.94453	5.47547	5.20366	4.54832	4.88695	4.58275	4.48014	3.84853	3.5158	4.01652	3.23029	3.59031	3.83135	3.26803	3.53096	3.88074
Zyg11b	Zyg11b	0.00602579	0.000103647	24	12	0.740397	4.14803	3.29078	2.53234	4.88994	4.63313	3.97815	5.25235	5.16033	4.84224	5.02523	5.53816	5.74137	4.94563	5.11356	4.37226	1.30933	4.17806	4.74982
Rab3ip	Rab3ip	0.00602579	0.000103647	24	8	0.709271	6.3927	7.51218	7.68902	7.72287	7.91257	8.1092	8.75635	8.88725	8.28614	7.62346	7.17648	6.74926	6.71981	7.18063	7.04872	7.13651	6.1847	6.50267
AI987944	AI987944	0.00602579	0.000103647	24	8	0.617481	4.20749	3.6991	3.63943	4.47341	4.95792	4.74894	5.08074	4.76741	4.9613	3.85029	3.98288	4.06176	3.70896	3.67638	3.42029	1.82236	3.14079	4.22264
Zfp687	Zfp687	0.00602579	0.000103647	24	6	0.589232	2.45126	2.92756	2.32259	3.29989	3.95782	3.21308	2.89272	2.97136	2.63861	2.76501	2.09426	2.08294	2.0692	1.78613	2.04709	1.06809	2.45803	2.589
Alg6	Alg6	0.00602579	0.000103647	24	10	0.584735	2.06323	1.55563	1.47826	2.3798	4.24507	2.10036	3.23113	2.62019	2.78975	2.17921	2.65845	2.38257	2.24606	2.09497	1.66664	1.04548	1.47916	2.06823
Gpr19	Gpr19	0.00602579	0.000103647	24	4	0.584685	2.0868	1.70054	2.61416	2.33613	2.67716	2.33056	2.39553	1.96471	1.68346	1.58401	1.04012	1.17961	1.26644	1.22362	1.14887	1.48814	1.53339	1.94571
Wwp2	Wwp2	0.00602579	0.000103647	24	4	0.583483	4.72407	4.8171	5.32405	5.31895	7.91176	5.58195	5.34178	4.52244	5.14162	4.67079	4.64822	4.3078	3.93253	3.64694	4.06601	5.01696	4.67055	4.37823
Tulp4	Tulp4	0.00602579	0.000103647	24	12	0.566428	2.37632	2.01972	1.61429	3.09765	3.21168	2.9527	3.3959	3.36429	3.1178	3.76916	3.18513	3.42219	2.9955	3.34776	2.70862	0.612923	2.24662	2.74475
Alg9	Alg9	0.00602579	0.000103647	24	6	0.554237	5.10274	5.51007	5.65809	6.12787	6.89035	6.07442	5.68313	5.35009	6.07497	5.27057	5.50974	5.58356	5.42344	4.1398	4.76208	4.29579	4.8882	5
Gab1	Gab1	0.00602579	0.000103647	24	12	0.532932	1.71805	1.54938	2.09991	1.96014	2.46761	2.2436	3.14498	2.88116	2.66979	3.15695	2.81784	2.68381	2.30794	2.3983	2.68893	1.08062	2.27418	2.01607
Pdss2	Pdss2	0.00602579	0.000103647	24	4	0.481533	4.47701	4.23011	4.07283	4.28771	5.636	4.7894	4.08934	3.99573	3.93982	3.65363	3.67809	3.25883	3.61741	2.7567	3.80174	1.68916	3.91787	4.10414
Bhlhb9	Bhlhb9	0.00602579	0.000103647	24	10	0.431868	0.47565	0.62915	0.34695	0.64251	0.980418	0.869469	1.25314	1.25954	1.27389	0.927747	1.3669	1.43577	0.699914	0.896394	0.557995	0.21916	0.224963	0.663137
Fundc2	Fundc2	0.00602579	0.000103647	24	6	0.427609	1.92277	1.55494	1.82958	1.99908	4.20502	2.38275	2.6802	1.91931	2.09399	2.14598	1.85191	1.81482	1.45115	1.08858	1.28714	1.19229	1.39161	1.50947
Syde2	Syde2	0.00602579	0.000103647	24	12	0.399529	0.643111	0.511493	0.623918	0.799652	0.311944	0.895106	1.24287	0.901554	1.16789	1.50585	1.20813	1.41626	1.13064	1.11932	1.23369	0.290374	0.728261	0.899777
Dnase1l1	Dnase1l1	0.00602579	0.000103647	24	4	0.396687	2.50109	2.32285	1.9756	2.32497	4.93742	2.62006	3.03626	2.18075	2.09851	1.76412	2.16655	1.91107	1.61357	1.56433	1.28047	2.00891	2.00968	2.17728
Scmh1	Scmh1	0.00602579	0.000103647	24	8	0.348802	2.24084	2.68342	2.42024	2.33465	3.29927	2.55112	2.91352	2.80025	2.68756	1.95789	2.25444	2.21791	1.96115	1.93368	2.05568	1.57279	1.82857	1.85908
Star	Star	0.00602579	0.000103647	24	8	0.113335	0.432997	0.498715	0.390629	0.543642	0.576191	0.488975	0.750785	0.581672	0.536722	0.517813	0.447022	0.515073	0.292674	0.281488	0.336656	0.190104	0.462339	0.421392
3930402G23Rik	3930402G23Rik	0.00602579	0.000103647	24	2	0.102618	0.248724	0.248568	0.259341	0.164108	0.668788	0.141325	0.116848	0.0807247	0.0393184	0.0948261	0.039734	0.0201323	0.0515906	0.0305297	0.0432276	0.148158	0.148147	0.225848
Rftn2	Rftn2	0.00602579	0.000103647	24	4	0.0412243	0.223451	0.179122	0.217686	0.173941	0.389402	0.247427	0.168224	0.148559	0.119208	0.119931	0.143244	0.167912	0.0626129	0.123463	0.11482	0.147492	0.126662	0.145486
Leap2	Leap2	0.00787828	0.000167488	24	22	97.9873	394.829	384.499	484.335	272.55	181.724	193.564	169.382	105.517	171.488	207.878	207.089	172.79	288.445	209.285	241.476	354.653	254.637	352.533
Hist1h2bc	Hist1h2bc	0.00787828	0.000167488	24	0	55.7045	227.315	188.139	284.582	186.502	259.622	181.624	152.96	124.841	129.781	150.045	114.758	107.441	148.537	144.036	174.983	354.474	226.117	167.5
Agxt	Agxt	0.00787828	0.000167488	24	6	51.8203	173.919	144.48	235.783	191.055	276.004	253.064	189.976	209.237	192.156	148.043	145.357	135.952	108.205	98.2907	129.825	182.142	141.495	88.5784
Mbl1	Mbl1	0.00787828	0.000167488	24	2	35.9719	240.378	259.663	257.337	261.759	195.285	245.645	202.37	226.639	201.376	188.766	165.22	175.388	189.506	195.808	195.127	323.981	226.798	204.302
Ugp2	Ugp2	0.00787828	0.000167488	24	10	33.6328	153.974	139.112	126.237	204.843	167.29	141.144	176.536	193.955	228.832	148.106	171.011	175.891	166.273	132.03	111.531	67.5289	96.5562	129.609
Fus	Fus	0.00787828	0.000167488	24	10	21.9845	41.9353	34.4426	26.3514	59.5134	84.7064	55.6696	77.9435	64.3497	70.7838	56.7632	63.5775	61.5575	40.4939	32.5211	32.0715	23.1758	31.4993	39.5419
Bdh1	Bdh1	0.00787828	0.000167488	24	8	21.1439	55.8678	66.2123	64.1709	72.1742	134.887	96.2037	100.482	87.1252	86.2504	90.7108	71.0605	79.7626	58.3096	60.4902	46.1675	52.1333	52.1415	62.5084
Slc9a3r1	Slc9a3r1	0.00787828	0.000167488	24	12	17.919	87.0547	66.0327	85.0917	87.9011	86.5509	97.9826	107.56	105.564	125.584	154.368	129.117	112.396	109.726	92.9575	110.476	95.3502	106.919	78.2321
Rxra	Rxra	0.00787828	0.000167488	24	10	17.0357	56.093	59.4984	57.6154	85.2943	75.0169	79.2594	79.6663	93.0319	84.8283	99.007	89.2839	82.0276	60.3125	65.9609	68.3834	51.2437	63.5128	62.1288
Pxmp4	Pxmp4	0.00787828	0.000167488	24	22	15.5378	72.3843	75.9433	63.0287	56.0319	44.6443	36.5601	30.2275	31.2513	30.0867	30.7568	31.4827	34.9637	42.7048	48.2107	49.7556	42.9055	61.7627	63.6796
Hnrnpk	Hnrnpk	0.00787828	0.000167488	24	6	11.8554	78.863	74.8301	60.5882	87.3206	106.456	82.8636	87.5144	86.3157	81.9597	67.0552	74.2495	73.6401	63.459	67.9323	60.0704	37.2722	58.8971	72.9966
Tubb2b	Tubb2b	0.00787828	0.000167488	24	0	11.5681	22.0403	24.282	22.9375	13.5822	39.2959	13.9879	2.35852	2.77548	3.35695	3.25682	4.01053	5.92999	11.5135	12.3443	9.78252	33.2823	19.1352	20.1313
Tmed2	Tmed2	0.00787828	0.000167488	24	10	11.4492	101.994	96.8969	90.286	107.143	150.097	104.611	112.258	108.221	113.242	109.473	110.114	114.25	100.536	100.595	93.0016	74.2328	89.3767	93.9224
Ugt2b38	Ugt2b38	0.00787828	0.000167488	24	10	11.1791	40.8483	31.2052	23.8696	57.0418	34.0718	42.6315	51.3964	64.5671	52.0477	55.9379	45.5158	43.3515	42.3008	45.1253	37.8969	15.0752	33.707	29.2602
Hspb1	Hspb1	0.00787828	0.000167488	24	22	10.9971	17.5153	20.4395	23.5641	8.88173	20.277	15.4475	7.56538	7.78266	4.10877	9.51142	7.35513	5.94608	10.9895	27.7421	27.0785	65.1585	32.199	21.4365
Rapgef4	Rapgef4	0.00787828	0.000167488	24	10	10.7853	11.922	16.843	7.59182	17.7889	29.1797	19.7164	19.4595	41.1021	30.3606	29.043	32.4468	31.4295	13.3788	19.1955	22.92	4.46363	12.4089	13.1282
Pxdc1	Pxdc1	0.00787828	0.000167488	24	0	10.0643	54.1322	45.7899	59.3245	27.7276	28.974	37.7613	31.1059	18.0543	22.1481	26.2632	17.4417	22.9198	32.9698	33.2145	44.0999	42.8472	41.8363	36.5427
Hist1h2bg	Hist1h2bg	0.00787828	0.000167488	24	0	9.85976	39.6886	32.5135	47.0869	31.0638	42.9934	32.3361	28.7091	21.894	19.5016	25.6363	17.008	17.12	23.2697	24.9392	29.3437	39.0841	40.2374	28.905
Tymp	Tymp	0.00787828	0.000167488	24	2	9.34057	26.9017	27.6131	34.0011	31.1127	12.7968	32.5634	24.5613	13.4729	15.1621	10.8351	8.46825	8.39407	9.15263	11.1785	12.435	11.1617	19.8544	22.8784
Ap2m1	Ap2m1	0.00787828	0.000167488	24	6	8.40693	52.683	55.0195	63.5609	58.3813	83.1923	63.9684	63.2786	61.234	65.4099	63.5607	54.1419	53.3677	46.8587	45.6135	47.6762	50.3686	49.9706	44.5735
Dnajb6	Dnajb6	0.00787828	0.000167488	24	14	8.15923	33.0889	32.2031	25.7463	29.8942	36.6631	29.7332	37.2852	35.2315	41.6952	46.4686	49.3006	53.5033	46.8097	41.401	38.0197	25.8317	32.0182	33.4423
Arl6ip1	Arl6ip1	0.00787828	0.000167488	24	8	7.35073	70.3507	61.7475	67.8566	72.5366	86.0648	64.5574	80.9932	75.9521	75.3053	73.8055	67.8867	62.2852	67.2403	61.1425	65.1998	52.4394	57.5567	59.8872
Emg1	Emg1	0.00787828	0.000167488	24	2	7.08556	54.234	51.7574	63.0782	49.6488	57.2478	52.4635	44.6352	48.0296	43.2847	44.5347	42.2805	37.6255	42.1726	40.8405	44.1442	59.8565	47.8201	45.9122
Mia2	Mia2	0.00787828	0.000167488	24	14	6.94209	20.3482	18.3877	12.3861	27.2583	20.1851	25.3678	28.1624	32.0306	25.4238	35.582	32.2605	34.3048	28.2053	32.9897	28.5761	0.422975	22.0247	28.9032
Osbpl1a	Osbpl1a	0.00787828	0.000167488	24	10	6.89606	29.9485	29.4084	24.1541	34.3775	32.4416	35.6834	42.9343	46.1104	40.5696	36.5586	41.4387	43.4581	35.5059	33.6834	29.8483	18.7564	28.3753	35.8659
Slc30a10	Slc30a10	0.00787828	0.000167488	24	22	5.26972	16.7352	15.0948	15.3725	12.4449	5.03429	7.64229	4.13117	3.44548	4.85781	5.14675	5.39123	5.25476	10.8928	10.9526	11.4414	9.52277	11.5439	18.2956
Btd	Btd	0.00787828	0.000167488	24	0	5.19667	38.4598	45.0656	41.34	41.12	35.318	39.9214	35.1112	34.1334	27.2673	26.9587	33.7708	31.624	34.8534	32.5766	32.064	36.3739	37.5898	42.6935
Abhd17c	Abhd17c	0.00787828	0.000167488	24	4	5.09555	23.8518	20.9421	24.4602	30.9196	35.1746	26.6701	25.1989	22.8478	21.3821	15.9443	17.5299	18.2722	17.9927	17.9534	15.7884	13.2976	18.9045	21.9568
Sdf2	Sdf2	0.00787828	0.000167488	24	4	4.84446	32.5042	30.5257	34.8154	30.2449	36.4479	33.6525	31.3198	28.3616	28.5262	25.6531	24.514	22.3812	22.043	21.2212	24.9308	37.017	26.5851	26.0221
Rmdn3	Rmdn3	0.00787828	0.000167488	24	14	4.64527	27.3297	26.6275	24.6496	25.4001	28.7677	26.09	31.058	27.8359	32.6585	36.7309	35.5367	36.4198	35.6143	31.2222	30.5315	23.5162	27.7302	29.9352
Aqp11	Aqp11	0.00787828	0.000167488	24	14	3.98617	13.2573	10.6458	11.1635	10.5731	12.093	13.2341	16.9959	19.2304	16.796	21.0013	19.0655	16.8008	17.5786	16.1687	18.3326	15.0024	13.3471	12.6829
Taf9	Taf9	0.00787828	0.000167488	24	8	3.88513	19.5693	20.5048	15.5041	21.9438	32.7575	22.6922	22.8866	21.6765	21.4694	20.7587	21.1466	19.5542	16.7828	15.2353	16.4494	10.989	15.5968	17.1432
Plin3	Plin3	0.00787828	0.000167488	24	4	3.69138	15.8533	20.9609	22.3096	18.0276	28.7452	25.5087	19.5955	20.2321	16.3962	15.0117	13.6506	15.345	13.504	15.3048	14.9406	13.7732	15.9363	17.7339
Slc25a16	Slc25a16	0.00787828	0.000167488	24	12	3.28904	17.2867	12.5637	10.5841	19.8814	16.6911	16.2362	21.1155	18.3646	19.2575	21.1539	20.9806	21.3425	20.017	20.6171	17.3759	4.57423	13.9053	18.3387
Pir	Pir	0.00787828	0.000167488	24	6	3.25347	9.54116	12.1421	12.5843	12.128	15.7074	12.451	13.0979	11.6892	12.9761	11.0892	10.8117	9.76697	7.5236	6.60552	7.32221	8.3609	6.98057	5.33779
Zdhhc6	Zdhhc6	0.00787828	0.000167488	24	8	2.8623	31.2965	30.3792	28.2543	33.1956	39.396	30.9002	32.1461	32.9254	33.3428	33.2138	32.2811	30.364	30.0155	28.2673	29.8961	20.7132	26.8975	26.3813
Smpd1	Smpd1	0.00787828	0.000167488	24	4	2.60152	19.8074	21.3811	22.293	23.5745	29.759	24.363	21.0046	21.5603	21.0421	21.0536	18.5951	17.6981	15.7814	17.4639	19.2587	17.7475	21.2869	18.6139
Naga	Naga	0.00787828	0.000167488	24	6	2.5494	13.8683	14.0489	16.8877	15.781	18.4816	17.8077	19.1958	16.0583	14.6776	15.8054	13.7668	12.4268	11.0526	9.94149	11.7651	15.5436	12.1603	12.9506
Trappc6b	Trappc6b	0.00787828	0.000167488	24	6	2.44242	17.6878	16.6813	14.4948	18.1863	22.1247	19.8955	19.3565	17.9549	14.9834	15.8163	15.7056	16.0463	12.9385	14.5302	13.9119	12.5464	13.6381	15.4257
4931408D14Rik	4931408D14Rik	0.00787828	0.000167488	24	10	2.30981	3.47623	2.99963	3.91356	2.94228	5.08988	5.57959	16.4459	12.5049	8.63314	8.29242	5.82634	6.71048	4.82793	4.40361	2.60867	2.39499	3.34122	4.66642
Prkra	Prkra	0.00787828	0.000167488	24	4	2.18818	10.5864	10.4408	11.2999	11.8263	9.03414	11.4137	11.1651	9.24526	11.2209	7.54173	8.66089	8.07055	7.25462	5.95123	6.94044	7.1161	8.64975	9.94954
Ppp2r2d	Ppp2r2d	0.00787828	0.000167488	24	6	2.17046	7.52357	11.3891	9.17588	11.0876	14.9663	12.3513	14.1479	12.1995	9.94059	9.79973	9.89325	10.4489	6.87276	7.42758	6.78806	8.74729	6.10638	8.03835
2021-09-04	2021-09-04	0.00787828	0.000167488	24	2	2.07195	7.69758	9.25654	10.2848	7.01116	15.6911	10.6459	7.63431	7.22646	7.2656	5.25087	5.43434	4.63872	5.29714	6.49712	5.91126	9.53157	8.13965	8.18105
Ppp2cb	Ppp2cb	0.00787828	0.000167488	24	6	2.0125	13.1992	14.4638	11.764	14.0374	21.0136	15.5236	14.0586	14.326	12.9757	11.8878	12.1111	11.2007	10.9965	10.5397	10.5323	10.2052	11.2345	12.5812
Casp7	Casp7	0.00787828	0.000167488	24	12	1.91774	10.7937	8.80517	8.06632	10.8287	10.7451	10.2407	13.1322	10.9615	14.4006	13.6343	12.926	13.6715	11.1758	10.7621	11.6462	4.26876	10.4445	10.6487
Cdpf1	Cdpf1	0.00787828	0.000167488	24	0	1.86269	6.15497	5.61757	7.84735	4.36725	10.0743	5.57882	3.40766	4.0774	3.15006	3.38203	3.25227	3.73943	4.27836	3.949	4.88924	10.8162	6.58324	6.04797
Foxred1	Foxred1	0.00787828	0.000167488	24	12	1.80503	14.5333	14.6898	12.0948	15.4781	16.0762	16.2998	14.9378	16.6924	17.1232	18.0326	18.5609	17.9777	17.086	16.1948	15.7133	11.6438	13.8643	13.8695
Ttc7	Ttc7	0.00787828	0.000167488	24	10	1.75794	11.8656	10.216	10.9416	12.6081	8.53466	11.84	18.487	17.4588	15.2443	16.3217	13.3961	12.7021	11.6461	11.752	11.1063	7.45082	11.6074	10.6919
Gsk3a	Gsk3a	0.00787828	0.000167488	24	6	1.75787	13.9804	15.3464	13.9698	14.8297	15.9626	16.4533	15.7921	14.3466	13.7752	14.7857	14.1039	13.5286	12.1412	10.5071	11.6904	10.7288	11.8606	12.0024
Spcs3	Spcs3	0.00787828	0.000167488	24	8	1.73574	21.8701	18.7077	16.6065	19.4526	28.6233	19.9674	20.7616	20.8451	19.6603	18.8194	19.2706	19.3014	18.3904	18.5192	16.2207	12.6789	16.3482	17.5507
2310030G06Rik	2310030G06Rik	0.00787828	0.000167488	24	4	1.71245	10.9982	13.2794	11.8442	12.1305	11.6219	14.2634	11.0419	12.7384	10.8395	9.28376	10.5235	9.47058	9.25102	9.43876	9.23659	9.83402	8.43625	10.0665
Hgsnat	Hgsnat	0.00787828	0.000167488	24	14	1.60209	13.8381	13.0064	13.4077	14.3459	15.3994	15.4317	15.668	17.4112	16.9837	17.9396	17.7301	16.0025	16.2687	15.623	18.2036	14.4581	15.6695	15.9379
Abcb8	Abcb8	0.00787828	0.000167488	24	10	1.58809	9.76505	11.0879	11.8037	12.0072	12.5858	13.2362	14.2582	12.068	14.4527	13.307	12.6803	13.3338	10.7394	11.1319	10.9254	11.0975	10.3374	10.2039
Ypel5	Ypel5	0.00787828	0.000167488	24	10	1.54496	10.9158	9.4404	12.3071	12.8659	11.4373	12.6559	18.4573	15.1172	17.1937	12.987	12.845	13.1758	13.1579	11.7865	10.9095	10.681	10.5596	11.455
Ift52	Ift52	0.00787828	0.000167488	24	6	1.53573	12.5238	11.7163	11.1704	11.3482	13.1769	11.848	12.9302	12.344	12.888	10.6843	10.6889	11.197	10.0986	9.78261	9.77645	7.90625	9.53325	10.1755
Scamp2	Scamp2	0.00787828	0.000167488	24	6	1.45173	9.53753	9.59001	10.496	10.09	16.4362	10.4771	10.361	8.69262	9.27458	8.33584	8.62138	7.95795	7.2706	7.6155	8.33491	7.19893	7.95669	7.99224
Ank	Ank	0.00787828	0.000167488	24	16	1.4166	7.64276	7.26284	6.65537	7.38004	6.83184	7.08477	7.77546	7.83106	8.23336	9.20494	8.8863	9.30382	10.9854	10.3916	10.7142	3.50458	7.97301	10.2163
Rhbdd2	Rhbdd2	0.00787828	0.000167488	24	12	1.33846	2.25747	2.11757	2.59554	2.24245	3.45378	2.78259	3.44204	3.61114	4.2183	6.15032	5.13407	5.72912	3.728	3.83683	4.29442	1.94396	2.41263	2.22813
Senp3	Senp3	0.00787828	0.000167488	24	6	1.28165	11.4218	11.9414	11.6822	13.0939	16.7585	12.2532	10.8079	12.532	12.2878	13.0839	10.9791	10.8625	9.63117	9.55624	10.0891	10.8517	9.60927	10.4053
P2ry2	P2ry2	0.00787828	0.000167488	24	10	1.28028	2.81608	2.78274	3.41897	3.78162	1.87958	3.99685	4.62667	5.31385	5.7899	5.45219	5.73823	5.08476	3.97176	3.24818	4.24614	1.75462	2.26585	2.71946
Slc9a8	Slc9a8	0.00787828	0.000167488	24	8	1.26723	6.9937	7.13891	7.65121	7.99764	11.0383	8.5829	8.68034	8.54007	8.58856	9.25617	7.69512	8.17811	5.88421	6.38598	6.96442	5.07196	7.50452	6.58652
Nhlrc2	Nhlrc2	0.00787828	0.000167488	24	12	1.14568	2.57803	2.27983	1.8351	2.39493	4.0586	2.70033	3.84486	3.68115	4.07402	4.40282	4.66368	4.912	3.71986	4.19826	3.70768	1.24371	2.47501	2.85702
Sort1	Sort1	0.00787828	0.000167488	24	6	1.06711	2.7581	2.24427	1.99158	4.04893	2.37289	4.96674	4.70378	4.48467	2.82792	2.43537	1.90598	1.93614	1.12491	1.40944	1.3188	1.15821	1.99651	2.15788
Usp21	Usp21	0.00787828	0.000167488	24	2	1.01103	6.54163	7.23051	6.31406	5.61598	6.56995	6.06026	5.34611	4.87229	4.23082	4.76802	4.06752	4.05989	4.60273	5.08918	5.16566	4.44858	5.88106	5.74258
Tbc1d16	Tbc1d16	0.00787828	0.000167488	24	10	0.979152	3.12081	3.31101	2.52139	4.40105	3.8254	4.50554	5.11996	4.54318	4.19689	6.97957	4.62797	4.26665	3.50159	3.65055	3.28772	1.07465	2.41392	3.71916
Hist1h2bl	Hist1h2bl	0.00787828	0.000167488	24	0	0.969224	4.34433	3.60229	4.81986	3.1932	4.80039	3.58083	2.60489	2.3412	2.01363	2.26508	1.59272	1.57522	2.38501	2.65323	3.44917	2.75148	4.13387	2.57997
Pip4k2c	Pip4k2c	0.00787828	0.000167488	24	6	0.957578	7.16014	6.96695	6.38379	7.07882	10.0638	7.68618	8.60392	7.17878	6.45505	7.31913	6.76066	6.23532	5.18322	5.73699	5.30474	3.67744	6.13796	6.07272
E430025E21Rik	E430025E21Rik	0.00787828	0.000167488	24	8	0.932893	6.15854	6.10432	5.22299	6.76809	10.889	6.33066	7.47785	7.69059	7.11958	6.13022	5.7601	5.61457	5.22431	5.37477	5.78855	2.5906	5.03257	5.64883
Arhgap21	Arhgap21	0.00787828	0.000167488	24	10	0.911454	2.82768	3.0825	2.39848	3.81722	4.68946	3.15819	4.7973	6.19313	4.78638	4.01394	4.47024	4.89795	3.78991	4.63209	3.89493	0.853952	3.03082	3.60896
Tbc1d9b	Tbc1d9b	0.00787828	0.000167488	24	8	0.89338	8.9427	9.47938	9.16889	9.98406	9.14731	10.2972	10.6565	10.5041	10.038	10.7748	9.52665	9.18526	7.81452	9.11973	8.87798	5.42293	8.52323	9.11613
Ralb	Ralb	0.00787828	0.000167488	24	4	0.887384	6.07835	6.25289	6.20512	5.5588	10.1457	6.55373	6.57516	5.20279	5.95738	5.35242	4.84199	4.52541	4.17416	4.57483	4.02373	5.37593	5.29878	5.97679
Tbc1d22a	Tbc1d22a	0.00787828	0.000167488	24	6	0.884004	4.72203	5.11583	5.21657	5.98569	7.06393	6.67488	5.93746	4.8549	4.82422	4.98121	4.11605	4.02844	3.64426	3.79766	4.11956	3.60473	4.67189	4.82316
Actr10	Actr10	0.00787828	0.000167488	24	8	0.833856	7.62121	7.35906	7.12539	7.99189	10.5154	8.67652	8.39282	8.11871	8.49699	7.85955	7.97924	7.90432	6.679	6.91394	6.57528	7.62627	6.26762	7.49727
Pdpr	Pdpr	0.00787828	0.000167488	24	14	0.807608	2.2355	1.42298	1.19637	2.98653	2.08657	1.68088	3.01844	3.22725	2.34689	3.46447	3.48992	3.20131	3.18059	3.30615	3.34198	0.100406	3.04496	2.88396
Pde6d	Pde6d	0.00787828	0.000167488	24	2	0.786069	5.56959	5.06845	4.87814	4.50252	10.7028	5.42599	4.84597	3.88809	3.94402	3.92815	3.48639	3.37664	3.57565	3.69416	4.45543	4.57728	4.80583	4.18764
Rev1	Rev1	0.00787828	0.000167488	24	12	0.780038	1.88427	1.52202	1.91302	1.9652	3.29388	2.31097	3.01616	3.74553	2.98379	3.64772	3.51067	3.44169	2.8547	3.06448	2.90799	0.95761	2.64706	2.48447
Fancl	Fancl	0.00787828	0.000167488	24	10	0.752107	3.38532	2.95229	2.93106	3.00554	3.78721	3.82357	4.00343	4.49304	4.43211	4.10072	4.03497	4.45849	3.27212	2.482	3.76118	2.23301	3.33357	2.86612
B4galt3	B4galt3	0.00787828	0.000167488	24	4	0.750361	4.99562	6.19568	6.23158	4.6441	7.15698	5.62725	4.20452	4.40617	4.48409	4.37355	4.03377	3.42298	3.93445	3.88331	3.84447	5.54017	4.10576	4.33044
Pik3cb	Pik3cb	0.00787828	0.000167488	24	12	0.736423	2.31747	2.04609	2.21064	2.74624	3.1601	2.29998	3.00998	2.82797	3.30412	3.98078	3.81306	3.74642	3.54292	3.05553	3.05126	1.11752	2.31923	2.49275
Utp14a	Utp14a	0.00787828	0.000167488	24	6	0.687301	3.99278	4.65916	4.13527	5.17693	5.89764	5.23911	4.94087	4.82109	4.4948	4.46254	3.97042	4.05049	3.74532	3.06503	4.1655	4.17924	3.653	2.93181
Ttc19	Ttc19	0.00787828	0.000167488	24	10	0.65244	3.69286	3.20039	3.58267	3.97592	5.28317	3.62468	4.13709	4.39123	4.68988	4.5566	4.2225	4.48685	3.80454	3.82254	3.35188	3.07945	3.21744	3.04075
Mpzl1	Mpzl1	0.00787828	0.000167488	24	2	0.616317	1.22764	1.19464	1.72033	1.16404	4.66529	1.6961	0.717909	0.638246	0.502351	0.383031	0.342579	0.359908	0.356036	0.664913	0.678895	1.42796	1.09954	1.49258
Loxl4	Loxl4	0.00787828	0.000167488	24	0	0.562548	3.66381	1.15347	1.96324	0.656015	1.67455	0.425532	0.251429	0.248105	0.157551	0.174572	0.0947637	0.181602	0.0931701	0.316144	0.276688	0.276401	0.858028	1.16415
Scyl3	Scyl3	0.00787828	0.000167488	24	6	0.553431	4.25927	4.48037	3.23027	5.28167	5.48185	4.96447	4.40283	5.21235	4.43839	4.22653	3.88184	4.10318	3.66254	3.8876	3.6652	2.04241	3.68797	3.95438
Sumf2	Sumf2	0.00787828	0.000167488	24	2	0.536277	4.21894	4.60626	5.14685	4.17072	5.78253	4.95773	3.79742	3.91988	3.68729	3.74545	3.7864	3.52799	3.57209	3.58029	3.87054	4.24778	3.98622	4.54395
Adar	Adar	0.00787828	0.000167488	24	4	0.530514	4.50483	4.25584	4.06997	4.20054	5.69087	4.0565	3.83113	3.96772	3.73315	3.49122	3.58113	3.04071	3.38101	2.95479	3.34745	3.00826	3.73095	4.18969
Armc10	Armc10	0.00787828	0.000167488	24	6	0.478641	3.78393	3.41704	3.47606	3.68132	6.37858	3.91472	4.04577	3.56765	3.43025	3.37444	3.16586	3.11055	2.39699	2.29092	3.22249	2.96193	2.76699	3.62582
Ash2l	Ash2l	0.00787828	0.000167488	24	6	0.478457	4.34257	4.85622	4.85771	4.95745	7.43106	5.84932	5.15909	5.14089	4.89693	4.98812	4.85547	4.21488	4.02283	3.98411	4.42784	3.4356	4.60851	4.57321
Agbl5	Agbl5	0.00787828	0.000167488	24	8	0.43946	1.62893	1.53921	1.27196	1.6973	1.7092	2.12865	2.25042	2.29189	1.90353	2.29018	1.81645	1.60096	0.968656	1.37031	1.44502	1.13063	1.3133	1.44026
Slc25a14	Slc25a14	0.00787828	0.000167488	24	4	0.43772	2.01933	2.12977	1.76675	1.31935	2.1542	1.67606	1.67479	1.29675	1.23761	1.16266	1.04359	1.0204	0.751303	0.748052	1.2556	1.079	1.17894	1.40566
Ctc1	Ctc1	0.00787828	0.000167488	24	4	0.432063	1.45443	1.67511	1.96403	1.92666	3.72806	1.85003	2.12254	1.94286	1.4993	1.353	1.25532	1.21082	1.02738	1.19566	1.05594	1.31467	1.5776	1.66572
Patz1	Patz1	0.00787828	0.000167488	24	10	0.364662	0.78473	1.12214	0.735605	1.13594	1.16177	1.22622	1.63785	1.66135	1.22509	1.5355	1.26936	1.05542	0.757079	0.750655	0.817369	0.537233	0.637513	0.955989
Lpin3	Lpin3	0.00787828	0.000167488	24	6	0.340797	1.00377	1.30706	1.32289	1.87198	2.41425	1.70902	1.70357	1.78374	1.63096	1.64512	1.20648	1.40134	1.01196	0.972175	1.0063	0.60396	1.30178	1.12775
A430046D13Rik	A430046D13Rik	0.00787828	0.000167488	24	18	0.307061	1.50342	1.42254	1.73898	1.16915	1.2492	0.938978	1.48303	1.11775	1.07763	1.45351	1.44925	1.552	1.55486	2.25558	2.18112	1.5941	1.94111	1.80883
Heyl	Heyl	0.00787828	0.000167488	24	0	0.293738	0.770988	0.739519	0.786652	0.490025	1.40495	0.614015	0.509916	0.216701	0.250353	0.224048	0.265614	0.225981	0.319497	0.277877	0.321766	0.327134	0.710533	0.629855
Exd1	Exd1	0.00787828	0.000167488	24	12	0.20928	0.396931	0.49104	0.49059	0.520248	0.530753	0.634551	0.587301	1.06613	0.794121	0.671839	1.04385	0.858534	0.694876	0.575601	0.640591	0.184485	0.416042	0.344625
Nim1k	Nim1k	0.00787828	0.000167488	24	8	0.182036	0.695402	0.561776	0.480809	0.765628	0.601033	0.792256	0.960334	0.77694	0.702211	0.597406	0.623705	0.576907	0.341082	0.219584	0.408544	0.27041	0.425852	0.563066
Tctn1	Tctn1	0.00787828	0.000167488	24	6	0.166452	0.638784	0.841824	0.865645	0.90669	1.78786	1.1004	1.01107	1.04508	0.905341	0.896656	0.617523	0.711957	0.599475	0.61599	0.676962	0.69661	0.811214	0.8519
Mab21l2	Mab21l2	0.00787828	0.000167488	24	22	0.1398	0.331595	0.394674	0.294165	0.196967	0.225755	0.126577	0.0742318	0	0.0936615	0.156126	0.105135	0.106564	0.196597	0.118505	0.366019	0.349545	0.313492	0.322811
S1pr3	S1pr3	0.00787828	0.000167488	24	4	0.112929	0.389864	0.427365	0.767153	0.549175	1.09984	0.60093	0.47989	0.487808	0.403902	0.401372	0.244196	0.358254	0.329448	0.256045	0.285558	0.422301	0.444808	0.387739
Kazn	Kazn	0.00787828	0.000167488	24	6	0.0616427	0.209931	0.257303	0.219786	0.314675	0.50699	0.292817	0.178677	0.249068	0.298139	0.25034	0.190143	0.218954	0.171579	0.15385	0.0965143	0.206702	0.13261	0.161592
Cyp2e1	Cyp2e1	0.0101977	0.000265156	24	12	1126.02	2780.02	2769.35	2280.67	3283.1	922.471	3471.86	4251.14	5021.22	4879.46	4889.54	4087.56	4474.33	3591.72	3595.65	3430.7	2746.83	3143.6	1964.81
Uox	Uox	0.0101977	0.000265156	24	12	276.282	864.178	934.779	934.062	1007.21	842.231	1183.69	1254.9	1261.73	1576.96	1442.95	1365.34	1385.19	1261.54	1143.02	1205.79	624.354	801.135	1198.75
Gsta3	Gsta3	0.0101977	0.000265156	24	20	240.346	1504.86	1423.9	1369.73	1145.9	582.354	1024.39	1052.27	935.904	1161.6	1070.65	1244.98	1298.6	1358.05	1426.52	1373.09	2001.98	1467.68	1393.36
Ahcy	Ahcy	0.0101977	0.000265156	24	18	185.795	800.479	650.505	757.586	682.576	377.295	588.787	648.796	656.969	756.871	889.714	972.615	906.937	963.558	1011.06	1079.97	798.997	972.516	706.276
Igfbp4	Igfbp4	0.0101977	0.000265156	24	12	105.957	513.611	470.14	571.316	493.164	538.2	624.109	673.375	665.501	708.15	819.788	769.563	705.154	588.369	552.782	624.85	655.803	523.529	396.807
Serpinf2	Serpinf2	0.0101977	0.000265156	24	4	80.8449	392.079	362.225	399.857	381.526	381.517	410.493	418.632	443.184	345.737	285.525	272.25	258.094	258.78	266.569	254.852	294.906	320.936	333.703
Tubb2a	Tubb2a	0.0101977	0.000265156	24	0	75.7071	161.659	180.879	140.738	102.342	271.842	90.2358	17.6106	18.9251	25.576	21.7507	30.3708	44.8923	86.3966	95.7453	73.1814	162.218	132.642	147.699
Agpat2	Agpat2	0.0101977	0.000265156	24	22	33.6215	233.918	232.495	288.73	229.854	171.812	193.035	152.175	105.661	189.685	195.083	203.764	210.123	226.177	211.464	239.892	293.921	218.69	243.312
Ubxn1	Ubxn1	0.0101977	0.000265156	24	4	31.2288	109.092	122.369	171.67	118.143	112.617	139.423	107.764	95.2359	83.395	78.2048	60.6317	52.854	60.1559	57.2147	59.7704	190.992	80.3302	90.4209
Lpin2	Lpin2	0.0101977	0.000265156	24	12	16.3759	15.5477	16.8028	24.6723	18.5737	20.859	37.7506	45.6244	50.6944	42.1904	44.4957	51.5568	69.6719	45.7159	28.8436	34.4477	14.0954	36.6147	27.5354
Morf4l1	Morf4l1	0.0101977	0.000265156	24	8	12.8855	91.7762	81.6158	70.677	89.6899	119.64	93.1655	101.922	103.832	100.244	96.8163	91.184	88.5157	80.3497	78.8697	78.9681	49.211	74.9426	86.694
Psmd4	Psmd4	0.0101977	0.000265156	24	4	12.0176	78.7296	83.4136	116.958	81.1152	87.5758	95.1158	77.0367	72.8228	70.3654	70.9488	66.5692	60.0413	61.0636	57.5268	59.1766	158.29	67.1072	65.6432
Pnrc1	Pnrc1	0.0101977	0.000265156	24	0	10.8714	31.8515	28.0321	36.4592	13.6428	37.1642	13.2732	10.9162	8.66041	5.9143	7.9198	9.01534	9.81106	13.4337	16.477	17.4803	33.163	23.093	20.6703
Pgm2	Pgm2	0.0101977	0.000265156	24	12	10.5942	95.3236	91.531	95.685	98.2625	78.5228	101.801	106.776	99.0307	111.853	113.811	114.076	114.434	107.523	99.201	102.888	72.5283	94.3259	91.8887
Nmrk1	Nmrk1	0.0101977	0.000265156	24	14	9.90761	10.1767	12.4352	9.1019	8.85219	13.115	9.91223	16.6593	23.0103	29.8092	24.4509	31.8016	30.1294	26.4117	22.8222	23.3505	9.56696	10.7032	16.9935
Ttc23	Ttc23	0.0101977	0.000265156	24	16	8.51618	20.8672	24.3312	29.5141	14.8651	13.67	14.3119	18.3783	20.762	29.4818	33.2113	37.3296	34.4497	41.5578	30.6585	32.7282	25.6318	26.5156	32.67
Rab43	Rab43	0.0101977	0.000265156	24	10	7.82244	26.2831	29.1162	25.6415	35.6219	23.727	31.4891	49.5986	42.9564	46.7524	47.3629	42.3472	38.2777	32.4564	34.4131	33.1026	17.4883	31.1027	28.5197
Sgk2	Sgk2	0.0101977	0.000265156	24	6	7.19326	15.5535	15.1727	26.422	26.751	26.2665	29.6401	27.228	20.849	19.8243	15.9732	12.8832	15.6579	12.4538	15.0997	13.2988	10.3101	14.9894	12.4991
Map2k3	Map2k3	0.0101977	0.000265156	24	12	7.17763	27.7574	27.1786	30.7755	28.8212	26.9454	27.778	37.5421	36.3127	45.4112	47.5593	42.5101	37.3293	34.6361	32.6902	36.4993	23.948	27.9068	24.5437
Fech	Fech	0.0101977	0.000265156	24	10	7.01153	38.4617	36.9052	33.7811	41.1945	49.0804	48.3211	48.4756	50.5761	46.6347	49.3418	44.8166	47.926	42.3142	46.8369	41.5783	21.7229	34.0765	38.2087
1810055G02Rik	1810055G02Rik	0.0101977	0.000265156	24	12	6.14101	10.8774	17.296	10.2394	13.0971	19.1411	17.8506	20.3803	17.9435	30.3041	27.8258	32.9851	35.0098	16.7532	15.4377	13.6674	9.71018	11.5674	13.6104
Mocs2	Mocs2	0.0101977	0.000265156	24	22	5.6688	62.612	56.8322	59.9396	58.1832	59.467	48.7878	50.1663	44.8203	50.7175	51.1691	52.6336	49.9233	56.0369	51.3974	53.5954	72.4071	62.4906	61.4926
Tnfrsf1a	Tnfrsf1a	0.0101977	0.000265156	24	6	5.50108	29.5628	30.5001	34.3488	34.3831	45.0317	38.1432	37.4565	33.8803	34.1211	27.6052	26.3714	24.4033	25.4204	26.5691	26.7227	25.3489	28.9458	29.3517
Efhd2	Efhd2	0.0101977	0.000265156	24	12	5.19794	11.249	10.3082	12.3581	11.5861	22.5612	14.7892	18.4475	20.6935	20.0305	29.6142	20.9196	19.7091	12.9288	12.7829	14.893	11.359	11.0552	10.6951
Immp1l	Immp1l	0.0101977	0.000265156	24	4	4.99055	29.0861	27.9896	25.202	28.1157	27.3865	26.1457	25.2921	24.9429	20.7663	18.4863	21.8397	17.4151	20.1479	19.5031	17.1763	19.8026	18.3067	21.9768
Rab2a	Rab2a	0.0101977	0.000265156	24	8	4.92747	45.0022	39.337	38.1793	44.475	69.5812	44.2599	46.8031	40.8003	47.8126	39.9691	42.6911	45.0439	39.3275	37.4375	32.557	38.0507	31.2248	37.099
Mpp6	Mpp6	0.0101977	0.000265156	24	0	4.23479	29.9749	33.9984	29.5771	29.4825	35.9796	28.7593	24.7967	26.9887	23.8672	25.5255	24.1329	24.7901	25.8778	27.3553	26.3312	33.3442	29.3095	34.9563
Galt	Galt	0.0101977	0.000265156	24	0	4.00767	27.4323	25.5606	37.9254	24.8642	21.4616	25.2852	23.9814	20.6446	22.5177	20.5388	18.5815	18.7508	21.0709	15.9225	21.8391	45.1547	26.1477	26.3123
Selo	Selo	0.0101977	0.000265156	24	10	3.75233	14.9893	14.3545	12.9711	17.5397	11.8224	21.0703	22.7606	22.3765	20.726	19.0175	19.6611	18.047	15.2806	14.4501	14.9872	9.08072	14.6653	13.721
Il11ra1	Il11ra1	0.0101977	0.000265156	24	22	3.70001	22.2942	20.0696	46.2973	18.3324	21.9034	23.5647	18.4433	14.3993	15.2394	17.6314	16.9631	15.1792	18.6247	18.5625	20.5758	48.9132	23.4064	28.6059
Rtcb	Rtcb	0.0101977	0.000265156	24	6	3.17583	32.9737	33.9831	36.6596	33.8737	50.2855	39.7236	35.3416	37.0762	37.7438	33.9492	35.6431	34.0009	31.2165	27.8174	31.8362	31.5775	30.4622	32.123
Nop16	Nop16	0.0101977	0.000265156	24	22	3.09875	19.604	20.7921	22.3244	16.3948	18.3701	17.0774	13.0418	13.7373	13.9025	17.4397	18.0102	14.6094	18.1456	18.4507	21.822	32.7347	19.323	18.0155
Timm44	Timm44	0.0101977	0.000265156	24	6	3.09798	23.1281	25.001	29.5039	25.034	33.9131	27.7413	27.7428	26.4357	27.35	26.7973	25.0016	23.3601	21.7696	21.2004	20.7786	23.1699	21.3149	22.3729
Scly	Scly	0.0101977	0.000265156	24	6	3.09105	38.0803	35.4599	39.0036	37.8552	41.8029	38.705	40.4618	38.2911	39.8804	37.9754	36.3615	35.0527	34.2688	31.0885	32.7469	33.7283	37.0527	31.5388
Snx10	Snx10	0.0101977	0.000265156	24	12	3.02014	6.84123	5.6245	4.09279	7.41507	12.695	5.6829	9.12892	11.6862	10.5845	9.69054	13.9592	16.8213	9.5793	9.60325	7.69208	3.15859	5.46011	6.99212
Qars	Qars	0.0101977	0.000265156	24	6	2.93704	19.7629	20.4553	20.421	19.4664	24.4225	23.3703	22.802	23.6059	22.2698	20.5167	18.7207	17.603	16.3017	16.3186	18.5139	15.9639	18.3865	17.3959
Nudt2	Nudt2	0.0101977	0.000265156	24	6	2.87071	17.446	17.6447	18.0998	18.7575	18.6482	20.7671	22.2983	18.9173	21.6241	14.6977	16.6276	19.1228	14.2972	12.6313	12.8882	15.8917	14.8348	17.3161
Pcsk6	Pcsk6	0.0101977	0.000265156	24	14	2.86463	20.5217	21.5919	19.9436	21.4314	19.1428	22.0752	22.9069	21.942	22.3302	28.4694	25.2666	27.7105	24.7766	25.2059	25.9052	10.3715	22.981	21.2154
Cbr4	Cbr4	0.0101977	0.000265156	24	10	2.84943	21.7135	21.5574	20.9942	22.8007	26.5693	24.1796	25.7646	23.9555	28.4975	22.6683	25.6846	26.2971	24.0922	21.6083	21.2754	16.9548	19.9258	21.1611
Ncl	Ncl	0.0101977	0.000265156	24	12	2.81266	18.6582	17.2818	15.7097	18.1512	29.6008	20.778	21.0369	22.2942	23.4977	23.147	25.6891	24.7557	21.3374	19.9298	19.1789	17.7958	16.7937	19.1067
Utp3	Utp3	0.0101977	0.000265156	24	4	2.79067	19.7986	20.8025	19.288	21.5537	20.3867	22.1844	19.0538	19.7988	16.6896	15.1078	16.4399	13.2997	15.1942	16.6674	15.2432	20.2423	16.04	18.2496
Arhgef26	Arhgef26	0.0101977	0.000265156	24	12	2.75726	2.18227	2.38079	1.83073	4.49602	2.87021	3.0819	3.11479	11.6576	5.09954	5.76639	9.8847	10.3987	6.09728	7.79185	4.78003	1.26498	2.98503	3.4194
Hist1h2be	Hist1h2be	0.0101977	0.000265156	24	0	2.66018	11.7543	9.41321	13.9234	7.38881	12.8205	8.04212	9.05844	5.9452	5.07796	5.98729	4.88309	4.93696	7.09771	6.64021	7.62833	10.3645	10.529	7.51901
Eif2a	Eif2a	0.0101977	0.000265156	24	8	2.6117	12.3064	13.5683	11.2677	13.4413	18.1816	16.0371	15.2461	15.6744	15.7988	13.7784	14.1698	14.9612	11.5652	11.5401	10.0819	6.1246	10.5789	12.4264
Btg1	Btg1	0.0101977	0.000265156	24	22	2.59966	9.65865	8.72817	13.8967	6.2138	11.697	7.09008	5.57639	3.85608	3.71214	3.87242	4.48885	5.05169	7.11059	8.13092	6.04148	7.73181	9.70967	12.1618
Cr1l	Cr1l	0.0101977	0.000265156	24	8	2.58935	24.8227	23.0555	18.7792	25.6054	28.5948	24.4618	25.739	25.7789	26.4749	22.7622	23.3589	22.7519	22.55	20.3803	21.0244	15.3059	21.9435	21.8249
Dcps	Dcps	0.0101977	0.000265156	24	4	2.56906	14.3455	14.902	18.8843	14.7303	16.186	18.9056	14.056	15.5511	13.3664	11.9934	11.9179	9.67432	10.8761	10.0288	10.791	19.3437	12.5041	13.1935
Dapk2	Dapk2	0.0101977	0.000265156	24	22	2.40312	10.6786	10.4758	9.98728	7.1151	8.69997	9.12182	9.68033	4.5194	3.96701	6.9313	5.75346	5.27943	10.0004	10.4473	7.36554	12.4124	9.01869	11.8233
Xrn2	Xrn2	0.0101977	0.000265156	24	8	2.35734	9.6476	9.18921	7.13131	11.4391	15.5536	11.6095	11.913	12.7184	12.4559	11.6314	11.0914	11.8443	8.57922	8.53998	8.57867	4.58078	8.57827	10.6112
2900026A02Rik	2900026A02Rik	0.0101977	0.000265156	24	10	2.32355	13.1002	10.8407	13.448	14.9837	13.8605	18.2122	23.5963	16.1738	18.2196	15.3387	13.3412	15.6107	15.0314	13.4929	14.2097	7.13292	10.2481	13.8586
Flot2	Flot2	0.0101977	0.000265156	24	10	2.09367	13.7481	13.6705	13.701	14.1957	18.2569	15.2655	17.0443	14.6885	17.4018	18.2397	16.6314	16.1138	14.6719	12.9425	14.149	9.02372	13.6708	12.8596
Mylk	Mylk	0.0101977	0.000265156	24	14	2.074	8.97532	7.19968	6.50722	9.85232	7.72557	7.23243	9.51609	10.1178	9.4403	12.4599	11.865	11.3998	11.1335	11.7747	12.3469	2.07178	10.4367	9.45673
Uqcc1	Uqcc1	0.0101977	0.000265156	24	12	2.03159	13.4052	12.865	11.7578	13.1773	16.1666	13.6454	14.1068	13.6625	17.7048	17.2059	17.1915	18.0852	15.4449	13.6821	16.6383	11.5992	12.9767	13.1966
Slc5a6	Slc5a6	0.0101977	0.000265156	24	10	1.96286	1.75723	2.00644	1.68822	1.49634	3.94332	3.10397	6.29567	5.39923	5.83051	5.85945	3.70483	4.57462	1.75166	1.75398	2.31537	0.769648	1.23786	1.80204
Rab8a	Rab8a	0.0101977	0.000265156	24	4	1.95409	35.5876	33.77	32.9986	32.9273	38.9435	35.2722	32.8339	30.9718	30.9218	30.9621	31.5775	29.9248	29.6014	26.8777	31.1964	30.2351	31.8831	32.0867
Itpr1	Itpr1	0.0101977	0.000265156	24	16	1.93773	4.67914	4.07189	3.59975	3.95764	4.81098	3.81037	4.28489	4.63997	4.854	7.41691	7.05503	7.40269	7.92924	8.03445	8.01003	1.38283	5.16543	6.47196
Riok2	Riok2	0.0101977	0.000265156	24	12	1.92646	6.59983	6.2011	4.47322	6.37858	6.66232	4.72491	6.99035	8.98218	9.81387	8.83462	9.46852	9.5194	7.44934	7.21131	6.71783	3.76404	5.94762	6.4079
Wipi2	Wipi2	0.0101977	0.000265156	24	8	1.91202	13.2456	14.9118	13.8595	15.8241	16.4258	17.6158	16.6692	15.733	15.3108	16.846	14.8478	14.4642	12.658	13.5765	14.4476	10.0682	12.0437	13.2297
Itch	Itch	0.0101977	0.000265156	24	12	1.87853	8.33795	6.5316	5.54547	8.98373	9.9004	7.49857	10.6753	12.0452	10.2773	10.5171	11.1355	11.2752	10.5788	10.8668	9.39099	2.69629	8.74925	9.49798
Sepsecs	Sepsecs	0.0101977	0.000265156	24	14	1.84104	7.65578	6.17592	4.65107	8.65856	8.49081	7.68805	10.1364	8.60673	8.09406	10.576	10.2594	11.9168	9.87162	10.9584	11.2302	0.857514	9.19155	8.9513
Shc1	Shc1	0.0101977	0.000265156	24	6	1.82943	18.8457	18.9958	16.5028	20.0227	24.863	21.9288	18.3847	18.4152	18.8877	17.969	16.3005	16.8091	16.6065	16.0851	15.77	9.74484	17.4128	16.5322
Gsap	Gsap	0.0101977	0.000265156	24	8	1.82721	7.6869	5.83156	5.76843	7.9158	8.693	9.19283	9.17357	8.91725	9.37753	7.93211	7.91561	6.65133	6.12259	5.03022	6.07025	4.04933	7.91998	5.48637
Cml3	Cml3	0.0101977	0.000265156	24	20	1.80956	5.21491	3.73004	2.93861	1.8324	0.341381	0.752014	1.54836	0.867722	1.62944	1.24344	3.02857	2.13808	3.79329	4.81522	3.17784	4.06077	3.91087	5.22011
Ddhd2	Ddhd2	0.0101977	0.000265156	24	14	1.79356	3.46607	4.51213	3.6955	4.31381	4.12946	4.13769	4.57522	4.49351	5.94745	9.42181	6.83249	7.76672	7.69879	6.91119	6.14469	2.75067	3.78542	5.78745
Pop4	Pop4	0.0101977	0.000265156	24	6	1.73708	10.4738	12.0627	12.5863	12.1012	14.9885	12.5485	12.6899	11.148	12.0025	13.6633	11.3026	10.3675	8.85371	7.33187	7.91306	9.09285	9.40953	10.2682
Flcn	Flcn	0.0101977	0.000265156	24	8	1.72632	5.00852	5.65098	7.98323	5.91341	8.14979	8.53466	10.2032	9.71205	8.09236	6.20031	5.18102	5.9267	5.53579	4.34367	4.44685	2.93933	5.14729	5.40746
Gdf15	Gdf15	0.0101977	0.000265156	24	0	1.71349	3.75824	3.27003	10.1377	2.10099	23.6332	3.69646	0.69374	1.08043	0.765748	1.04008	0.91808	0.562941	1.11803	1.1062	1.46586	3.42138	1.46641	1.44454
Dhx40	Dhx40	0.0101977	0.000265156	24	6	1.65139	8.725	8.74896	7.07751	9.38507	11.2526	10.7205	9.28148	9.35901	7.81777	8.09029	6.23084	6.75925	6.50686	7.80018	6.21196	3.79108	7.02359	7.7392
Tmub2	Tmub2	0.0101977	0.000265156	24	6	1.64779	10.479	10.7197	11.1824	11.6603	13.3211	11.2247	12.0916	11.6556	11.5966	9.73224	8.90544	8.97124	9.22263	7.94641	9.09113	8.14867	10.2463	11.1648
Tm9sf1	Tm9sf1	0.0101977	0.000265156	24	8	1.62677	19.3839	19.0931	18.097	18.2449	23.9831	20.3976	19.5431	19.4852	19.6929	20.1767	19.4075	18.271	16.8679	16.1504	17.9712	13.1713	17.7153	15.17
Dcun1d4	Dcun1d4	0.0101977	0.000265156	24	8	1.58665	6.80179	5.51113	3.87854	9.74606	6.83564	8.47829	9.38071	7.61854	7.04312	6.64291	5.78489	5.99734	4.80714	5.52714	4.79926	1.59767	4.93625	5.44326
Spg21	Spg21	0.0101977	0.000265156	24	6	1.55049	7.53986	7.49896	7.55101	7.23364	18.92	9.15032	9.57726	7.672	8.13967	7.04049	5.93989	5.59224	5.35828	5.27446	5.58838	6.07027	5.65289	7.86089
Ociad2	Ociad2	0.0101977	0.000265156	24	8	1.53895	17.6211	18.2636	18.6126	19.0081	20.3464	20.5103	19.6552	19.2429	19.838	20.0121	19.1669	18.8995	16.7409	17.3996	15.7413	17.5257	14.0014	18.2538
Atg2a	Atg2a	0.0101977	0.000265156	24	8	1.50967	5.58982	6.2269	6.91868	7.5358	6.67105	8.47273	9.23943	8.96778	7.16226	8.54965	6.8187	6.87662	5.03277	5.31121	5.76255	4.27627	5.61728	5.62631
Ppie	Ppie	0.0101977	0.000265156	24	4	1.44554	11.2333	12.4228	16.0422	11.1543	17.6042	12.346	10.411	11.0873	11.2689	9.90449	10.3017	8.92432	9.46819	7.72669	8.24365	19.1154	10.638	10.3361
Il4ra	Il4ra	0.0101977	0.000265156	24	0	1.32084	6.75609	6.28497	8.62815	6.28458	7.24381	6.74844	4.964	4.58463	3.83591	5.32084	4.48411	4.37892	5.65521	6.54	6.12031	6.83195	6.90427	7.29212
Slc43a1	Slc43a1	0.0101977	0.000265156	24	12	1.30634	2.26227	2.13899	2.40541	2.13646	2.69544	2.74416	2.9923	4.77415	4.5916	3.75654	5.64704	5.86133	3.5926	3.18889	4.27373	1.92882	2.82651	1.9512
Rgp1	Rgp1	0.0101977	0.000265156	24	8	1.25366	6.29793	6.571	5.56808	7.33825	7.44659	7.12512	8.1814	6.99511	7.17803	9.38853	6.82848	7.06764	5.15412	5.18758	6.02024	3.72309	5.67364	5.29051
Tmem5	Tmem5	0.0101977	0.000265156	24	6	1.24126	9.82043	10.6909	9.18267	10.0419	14.7953	12.5325	11.2423	9.97419	9.41844	9.09233	8.81509	9.4887	7.83497	8.46775	8.90167	8.10543	7.3595	9.63111
Marcksl1	Marcksl1	0.0101977	0.000265156	24	4	1.22077	5.27728	6.3861	7.50879	5.07146	11.4401	7.06151	5.26399	4.35041	4.06372	4.51823	4.01021	3.53756	3.30394	3.53669	3.9504	6.57499	4.23033	4.84484
Cyb5r1	Cyb5r1	0.0101977	0.000265156	24	6	1.17928	3.59915	3.79049	3.89592	4.14868	16.5923	6.15679	5.5656	5.38254	4.00839	4.33779	2.98619	2.97992	2.17577	2.34064	3.26996	3.36738	2.18137	3.98877
Snx17	Snx17	0.0101977	0.000265156	24	4	1.09685	9.46502	9.22425	8.84451	9.19939	11.3579	9.69876	7.77718	8.54284	9.16494	8.24895	8.06349	6.79823	6.39249	7.02833	7.48268	8.96433	6.44772	8.95324
Map2k6	Map2k6	0.0101977	0.000265156	24	12	1.09425	1.20016	0.604225	1.24609	0.7221	1.45702	1.46078	2.46084	3.35348	3.43417	5.75107	3.00829	2.78007	2.37545	1.55807	2.51668	1.06873	1.90015	1.73053
Wash1	Wash1	0.0101977	0.000265156	24	4	1.07283	5.28806	5.23828	7.07424	5.51075	7.4465	6.94212	6.60306	5.26466	5.19225	5.1764	4.29166	4.41956	3.79569	3.65995	4.38186	7.55109	4.88671	4.65365
Tlr5	Tlr5	0.0101977	0.000265156	24	12	1.02755	1.88207	2.02549	1.38674	3.32192	1.68152	2.92114	3.90947	2.76187	3.56626	4.40968	4.11397	4.37082	3.05407	2.02569	2.17111	0.331899	2.40031	1.60089
Lonrf3	Lonrf3	0.0101977	0.000265156	24	20	0.919606	2.25115	1.51682	1.89945	0.950631	1.48836	0.353687	0.498134	0.416062	0.742005	1.36816	1.17046	1.41085	2.31861	3.00529	2.47903	1.08043	2.35971	3.23552
Hdc	Hdc	0.0101977	0.000265156	24	8	0.895805	1.15778	1.47103	1.46608	2.40886	2.42464	3.79396	4.91571	4.22387	3.39756	2.3152	2.39832	2.0432	1.44559	1.36473	1.52648	0.933109	1.89801	1.62425
Efnb1	Efnb1	0.0101977	0.000265156	24	0	0.865089	5.28037	4.95594	6.23087	3.35219	4.6812	4.09004	3.65063	2.51444	2.34071	3.23341	2.89092	2.28823	3.4761	4.05695	3.93118	3.49553	4.01468	4.49074
Rpa2	Rpa2	0.0101977	0.000265156	24	4	0.842228	4.24769	4.26846	5.19456	3.98311	9.18479	4.3386	4.85847	3.58085	3.98333	3.59671	2.96998	3.23972	2.60118	2.79224	2.64754	4.54237	3.49016	3.88844
Aaas	Aaas	0.0101977	0.000265156	24	2	0.79056	5.04155	5.06084	5.22009	5.02461	11.5251	4.83852	5.64504	4.40259	3.8968	4.05928	3.41501	3.4531	3.65517	3.55802	3.53738	3.97952	4.14764	4.47847
Rsph3b	Rsph3b	0.0101977	0.000265156	24	4	0.77465	10.8749	10.7354	10.6566	9.70347	11.0174	11.135	10.613	9.76816	10.3027	10.05	9.341	10.124	8.59307	9.02862	8.84031	9.63988	8.85893	10.1818
Ddx52	Ddx52	0.0101977	0.000265156	24	6	0.761632	5.43489	4.7643	4.57338	5.769	7.66205	5.80562	5.40374	4.97361	4.64278	4.47183	4.71234	3.95671	4.20367	3.75529	3.75815	3.16487	4.41162	5.15222
Fbxw8	Fbxw8	0.0101977	0.000265156	24	6	0.760302	9.17853	9.05688	8.83467	10.2344	12.1492	9.87414	9.37011	9.30577	9.41481	9.05805	8.51496	8.46366	8.1033	8.10418	9.28614	7.57846	8.87151	7.78113
Rhbdd1	Rhbdd1	0.0101977	0.000265156	24	6	0.749031	4.78465	4.38856	3.6012	5.34574	7.86032	4.9225	5.20167	4.60129	5.3009	4.71299	4.15085	4.59586	3.67625	3.64093	3.72273	1.58541	3.69602	4.1283
Ankrd28	Ankrd28	0.0101977	0.000265156	24	14	0.727033	4.30505	2.85618	2.45498	4.3889	4.92914	3.61232	4.6405	4.75478	4.69048	5.29807	4.98092	6.26694	5.33863	5.21027	4.71185	0.9532	4.65025	4.62749
Gkap1	Gkap1	0.0101977	0.000265156	24	8	0.720485	6.45296	6.87784	5.49736	6.53338	9.03256	7.05458	6.83235	7.26145	7.6327	7.38876	6.51628	6.3428	6.19512	6.09894	6.05643	5.40875	5.9267	5.88025
Itgb1bp1	Itgb1bp1	0.0101977	0.000265156	24	2	0.713584	5.5195	5.93249	6.57363	5.10692	9.70295	5.3606	4.18972	4.68797	4.70088	4.67151	4.26008	4.43998	4.51358	3.95157	4.01514	5.04967	4.47283	4.93261
Zfp954	Zfp954	0.0101977	0.000265156	24	2	0.64684	2.99889	3.66186	3.26989	2.9483	3.69055	2.96548	2.37915	2.49869	1.91449	2.01711	2.40528	1.69613	1.81214	2.08412	2.88354	2.43184	2.91941	3.02089
Brpf3	Brpf3	0.0101977	0.000265156	24	12	0.615529	3.41933	2.98806	3.62435	4.02989	4.71057	3.87001	4.56654	5.49062	4.1386	5.13313	4.54734	4.98186	4.16404	4.38081	4.22355	1.859	3.81197	4.06151
Ubqln2	Ubqln2	0.0101977	0.000265156	24	8	0.530535	3.86411	3.20074	3.0178	4.01351	7.15799	4.03014	4.22973	3.66861	3.51741	3.50613	3.46531	3.46689	2.97959	3.46207	2.82964	1.30213	2.66143	3.36389
Palm	Palm	0.0101977	0.000265156	24	0	0.530502	1.63534	1.41709	2.19593	0.689114	1.54659	1.32227	0.796347	0.623747	0.495371	0.658944	0.657765	0.707652	0.96236	1.18378	1.1334	1.91262	1.20362	1.75827
Rasa3	Rasa3	0.0101977	0.000265156	24	8	0.52835	1.40396	1.6788	1.77894	2.10462	4.38614	1.95836	3.08152	2.80161	2.55379	2.15368	1.8572	1.92684	1.40758	1.4286	1.61333	0.60032	1.84657	1.61443
Stim2	Stim2	0.0101977	0.000265156	24	12	0.498949	3.63464	3.00978	2.13246	3.38838	4.06741	3.16739	4.09301	3.87301	4.10242	5.00679	4.25008	4.02976	3.54071	3.86434	3.77817	2.27886	3.52542	3.49759
Ldlrad4	Ldlrad4	0.0101977	0.000265156	24	8	0.494635	1.02393	1.17944	0.9865	1.71147	1.04368	1.72345	1.90808	2.92475	1.92348	1.53601	1.36755	1.08372	0.597069	0.977771	0.77519	0.565829	1.02745	1.21612
4930523C07Rik	4930523C07Rik	0.0101977	0.000265156	24	10	0.455228	0.903863	1.16927	1.17625	1.51098	1.38766	1.73531	2.38754	2.27708	2.37482	2.15477	1.47422	1.567	1.36951	1.22972	1.46332	0.73679	1.67196	1.3657
Diap2	Diap2	0.0101977	0.000265156	24	10	0.388004	1.30258	1.06599	0.796194	1.58313	1.74549	1.07104	1.69856	1.94699	1.69189	1.64858	1.63712	1.71829	1.43558	1.45641	1.14472	0.266991	0.875297	1.32388
Slc34a2	Slc34a2	0.0101977	0.000265156	24	22	0.357875	1.6095	1.31733	0.404669	0.462602	0.109051	0.0648295	0.015458	0.0610295	0.0325237	0.0698367	0.0856124	0.153282	0.280241	0.451443	0.702058	0.311102	0.565801	3.08562
Pacrgl	Pacrgl	0.0101977	0.000265156	24	4	0.339828	1.85252	1.93462	1.48488	2.26004	2.59186	1.99208	1.5026	1.8284	1.83009	1.65947	1.52117	1.29045	1.12218	1.34781	1.03469	1.26671	1.6831	1.83786
Mbip	Mbip	0.0101977	0.000265156	24	4	0.323777	1.57852	2.02082	1.68141	1.99847	3.16152	1.96762	1.47403	1.38281	1.46155	1.1257	1.30535	1.43222	1.08316	1.36374	1.22082	1.01614	1.39869	1.65678
Unc93a	Unc93a	0.0101977	0.000265156	24	6	0.270571	0.169955	0.242724	0.281433	0.646243	0.93618	0.577925	0.843402	0.755171	0.487165	0.403863	0.140083	0.203901	0.106353	0.176687	0.0859716	0.125556	0.140552	0.363596
Gm14405	Gm14405	0.0101977	0.000265156	24	14	0.235247	0.163779	0.086745	0.103917	0.178684	0.115741	0.0608594	0.13769	0.329344	0.31267	0.518648	0.461609	0.735436	0.522712	0.572156	0.455972	0.0025181	0.185958	0.271679
Gm14405	Gm14405	0.0101977	0.000265156	24	14	0.23483	0.162403	0.086745	0.102258	0.174181	0.122504	0.0628024	0.135377	0.339329	0.310062	0.518924	0.466887	0.724435	0.52222	0.574589	0.451538	0.0025181	0.184423	0.257754
Bhlhe41	Bhlhe41	0.0101977	0.000265156	24	10	0.233936	0.0541332	0.101282	0.0963351	0.221927	0.0350496	0.432118	2.00806	1.03141	1.33278	0.615913	0.350548	0.290485	0.354031	0.147307	0.137145	0.0312101	0.0505166	0.211841
Vezt	Vezt	0.0101977	0.000265156	24	6	0.217188	1.23032	1.181	1.39776	1.48218	1.60634	1.53097	1.54291	1.5279	1.58173	1.1626	1.26958	1.27308	1.10523	1.17503	0.983585	1.17294	1.13914	1.34817
Tceanc2	Tceanc2	0.0101977	0.000265156	24	4	0.179054	1.81626	2.30338	1.80283	1.94287	2.16727	2.1713	2.13986	1.84757	1.71627	1.776	1.73113	1.67604	1.63903	1.66371	1.65291	1.87067	1.8084	1.68637
Impg2	Impg2	0.0101977	0.000265156	24	10	0.14204	0.448864	0.223249	0.195054	0.429405	0.340052	0.407698	0.491448	0.552482	0.681923	0.506572	0.466124	0.624325	0.527799	0.305697	0.40561	0.062874	0.167115	0.312367
Themis	Themis	0.0101977	0.000265156	24	10	0.102272	0.133592	0.10695	0.104507	0.128895	0.135359	0.105275	0.495443	0.154756	0.638683	0.323246	0.240666	0.573402	0.20532	0.14767	0.0698103	0.0123323	0.0799659	0.0181716
Gm15348	Gm15348	0.0101977	0.000265156	24	0	0.0516473	0.11944	0.0663986	0.0989159	0.0666736	0.0369626	0.0165966	0.0623599	0.0087927	0.0149929	0.00804452	0	0.00767941	0.0393739	0.031056	0.0165036	0.122203	0.198235	0.120552
Fgg	Fgg	0.0130543	0.000411834	24	4	443.469	2045.9	2380.68	2020.42	2390.16	1853.42	2495.05	2011.23	2181.52	1654.5	1384.07	1469.01	1346.76	1406.42	1313.91	1463.49	1525.67	1991.75	2267.99
Adh1	Adh1	0.0130543	0.000411834	24	16	318.976	1539.31	1564.06	1787.1	1249.59	1401.86	1615.32	1686.4	1784.23	1920.39	2010.15	2137.5	2235.17	2264.77	1945.89	2117.84	2327.39	1714.68	1855.19
Asl	Asl	0.0130543	0.000411834	24	18	181.19	397.727	323.136	454.035	286.936	232.886	251.048	256.462	256.438	426.428	552.884	590.321	531.306	638.74	512.704	690.579	781.988	496.702	381.672
Acox1	Acox1	0.0130543	0.000411834	24	14	111.812	500.563	542.379	464.181	542.801	294.282	456.475	622.307	560.179	615.666	717.522	687.304	673.64	680.14	767.298	567.165	314.711	609.343	554.488
Crot	Crot	0.0130543	0.000411834	24	4	59.1078	171.622	172.664	122.586	215.434	408.317	193.888	135.103	171.333	118.779	97.7069	67.9784	74.9118	87.7419	96.3126	70.0646	58.5952	136.396	136.066
Gabarapl1	Gabarapl1	0.0130543	0.000411834	24	6	56.0835	149.909	171.785	182.141	202.945	159.461	193.998	226.39	203.999	160.98	126.122	97.6385	95.1751	82.7614	103.402	77.9632	113.884	114.684	108.345
Ak2	Ak2	0.0130543	0.000411834	24	12	43.4524	119.543	133.165	146.326	138.43	170.114	180.998	248.187	201.897	252.146	265.613	225.554	220.984	181.092	160.581	154.862	204.162	141.333	153.503
Hacl1	Hacl1	0.0130543	0.000411834	24	22	41.9392	147.24	166.448	111.496	130.549	71.7202	124.19	68.9419	60.1839	55.0346	49.9892	103.236	108.056	151.887	135.196	139.67	119.248	169.388	163.068
Abcb11	Abcb11	0.0130543	0.000411834	24	2	31.8281	117.315	120.877	110.028	139.88	116.759	118.354	93.7188	89.8697	70.1422	64.4066	60.0823	56.807	64.5794	72.9249	70.3211	42.9744	88.8085	108.782
Hoga1	Hoga1	0.0130543	0.000411834	24	10	18.0389	55.3638	62.4643	67.8141	72.9911	47.9631	82.2244	101.023	99.2854	108.814	103.357	96.0743	95.2483	77.4546	76.0732	74.9669	53.9603	64.8523	69.4869
Chp1	Chp1	0.0130543	0.000411834	24	12	17.1601	110.953	104.977	78.2001	118.516	100.891	124.59	126.337	137.997	112.471	137.342	140.289	138.059	130.501	137.728	126.84	53.7764	113.791	115.34
Ugt2b35	Ugt2b35	0.0130543	0.000411834	24	10	14.2837	38.7637	31.3772	24.7919	62.2211	77.5962	45.8357	50.3865	57.5432	52.4976	45.7788	45.8144	49.0034	41.1741	38.9195	34.9559	13.8388	38.0542	25.6142
1600002H07Rik	1600002H07Rik	0.0130543	0.000411834	24	18	13.0242	49.8829	43.3819	44.5767	32.0311	21.8342	29.7895	24.6698	30.2016	42.7263	81.317	55.6049	48.232	61.1453	50.2371	56.357	46.4913	47.6503	59.6028
Mrap	Mrap	0.0130543	0.000411834	24	22	12.9547	67.3634	73.8188	88.1557	62.8412	68.19	52.3935	41.2713	29.3227	47.654	48.3231	56.7823	67.5348	70.0476	59.0841	70.3445	114.005	64.6561	71.7038
Gstm4	Gstm4	0.0130543	0.000411834	24	6	11.6497	28.5628	41.6952	42.7402	34.361	40.1727	40.1532	36.94	23.4962	29.3134	21.0178	23.6975	21.536	17.3712	16.9311	17.6583	19.2428	16.9848	22.4928
Eif4b	Eif4b	0.0130543	0.000411834	24	6	11.3951	58.9183	60.5977	61.5279	68.064	57.2576	74.5468	80.18	71.9424	65.4346	55.8273	61.5386	52.3499	47.3534	46.4202	43.2229	30.1812	48.1682	57.5637
Ppara	Ppara	0.0130543	0.000411834	24	12	11.1054	24.153	26.5507	23.0702	28.1166	20.9556	30.1635	61.2085	41.24	47.4581	45.26	38.7756	41.1865	29.4095	38.6961	35.1556	10.5453	26.4221	28.499
Gstm3	Gstm3	0.0130543	0.000411834	24	6	10.4376	35.6795	31.1131	35.2014	25.596	241.23	33.9246	32.9095	36.0008	30.9215	26.2787	20.7148	24.0471	13.4421	15.7806	16.6565	25.4089	18.107	14.0234
Psma5	Psma5	0.0130543	0.000411834	24	4	9.88288	61.2622	70.5255	62.712	69.9487	60.4708	77.0621	69.1362	62.706	66.905	53.6148	52.9013	48.7355	49.5384	48.3007	44.8569	68.158	53.4042	56.3755
Psma6	Psma6	0.0130543	0.000411834	24	6	9.3476	105.061	111.432	110.648	117.275	116.798	115.516	108.255	108.376	116.25	103.292	106.952	103.175	95.3429	88.2824	89.8953	119.323	91.8415	100.616
Hacd3	Hacd3	0.0130543	0.000411834	24	12	8.43451	53.869	52.2882	51.6614	59.9518	72.2203	61.219	70.9134	61.3248	67.1661	76.2206	66.166	74.1788	65.7464	61.5815	56.6386	47.296	46.3652	54.2378
Psmc2	Psmc2	0.0130543	0.000411834	24	2	7.91528	49.0515	52.8406	49.0894	55.2982	55.1416	56.0708	41.8621	43.205	47.1167	38.4243	39.6166	38.638	39.4366	40.3152	42.1232	63.784	45.746	45.0715
St6gal1	St6gal1	0.0130543	0.000411834	24	6	7.60408	21.4772	24.6356	19.049	26.4254	26.2546	23.6778	28.2673	27.5448	21.1245	17.5135	16.4475	16.159	10.18	12.0425	9.56318	7.64851	12.7083	24.5187
Cd9	Cd9	0.0130543	0.000411834	24	4	7.27887	17.8556	18.4792	14.7926	14.7924	52.0015	23.9795	18.3829	11.9829	8.59545	8.18533	7.38287	7.50654	4.52946	7.61449	6.41136	7.40569	7.76855	23.6055
Kdelr1	Kdelr1	0.0130543	0.000411834	24	6	6.97554	64.2879	61.1083	66.1157	61.1627	85.5455	66.4326	67.5896	59.6889	63.8105	63.36	61.1456	56.5677	53.6703	47.9861	48.5822	60.0018	51.039	52.516
Actn4	Actn4	0.0130543	0.000411834	24	0	6.90179	44.588	49.1821	46.0695	41.2649	50.5057	43.4955	31.0901	35.8648	31.661	33.7349	32.253	32.303	36.1539	42.2881	42.6066	42.8174	41.5805	43.2334
Rhod	Rhod	0.0130543	0.000411834	24	2	6.23513	15.2833	18.4983	24.23	16.8071	29.7069	21.4081	16.4375	12.4932	8.73215	8.42328	8.09931	7.98929	11.0163	13.8219	11.3265	28.2937	16.2921	14.844
Gtf2a2	Gtf2a2	0.0130543	0.000411834	24	10	6.0138	21.6712	16.2865	18.1897	20.269	27.0215	22.3423	28.4675	28.2113	32.2064	26.2567	27.6792	28.0629	22.1913	17.7519	16.6077	23.3115	14.3359	19.7765
Ccrn4l	Ccrn4l	0.0130543	0.000411834	24	14	5.57639	3.47946	2.92031	1.44212	3.29449	7.24313	2.44935	3.03523	5.1733	20.2476	25.4691	22.1136	23.034	9.02272	9.78863	10.6916	4.36323	1.91232	4.40539
Pabpn1	Pabpn1	0.0130543	0.000411834	24	2	5.4211	46.1434	43.8015	62.779	43.3328	51.1269	43.2428	51.7026	40.3124	39.6816	37.3038	35.1213	32.2852	38.5848	36.4517	36.604	73.4259	38.9583	41.3644
Luc7l2	Luc7l2	0.0130543	0.000411834	24	10	5.21343	29.6951	23.8963	24.1867	32.7916	38.3392	27.2311	39.8694	37.0014	34.4864	32.8131	34.4658	34.5065	31.7102	32.4965	27.0816	10.4337	23.479	33.4865
Hyal2	Hyal2	0.0130543	0.000411834	24	6	5.09315	20.4981	24.0993	28.9306	28.0585	28.525	29.6334	32.1815	26.1316	24.415	23.8225	20.5692	18.4946	18.603	20.479	17.8847	20.7802	19.6602	21.2138
Fgfrl1	Fgfrl1	0.0130543	0.000411834	24	10	5.0745	8.33337	10.2862	9.52705	12.7259	8.51412	16.3231	22.2519	15.2266	19.9438	17.1807	14.2065	16.9929	10.5871	8.36934	7.21787	5.85169	6.81035	10.8963
Rnf10	Rnf10	0.0130543	0.000411834	24	4	5.05878	41.965	45.6983	43.7934	45.408	47.5064	48.2365	41.0084	38.4863	39.2995	40.2691	38.0028	34.4951	34.8387	35.1334	38.0364	33.4491	37.1912	36.2311
Tcf25	Tcf25	0.0130543	0.000411834	24	8	4.93504	39.7122	40.0922	45.5279	42.6266	53.0179	47.9232	48.7176	48.0605	45.946	47.2906	44.327	45.2348	38.98	39.6634	40.6689	40.944	39.254	38.6886
Wdr45	Wdr45	0.0130543	0.000411834	24	8	4.86192	18.7463	21.0513	25.2526	22.5799	24.5784	32.1284	32.4582	27.5303	24.0476	28.5881	21.6399	21.6693	18.0094	16.0545	18.7648	19.987	16.6263	17.1249
Cyp2a4	Cyp2a4	0.0130543	0.000411834	24	12	4.69655	4.33583	1.90159	2.17438	3.37834	111.942	6.75885	12.3438	10.0345	19.3756	12.7161	10.6819	13.5742	8.45983	7.92394	8.66862	5.85987	4.92752	1.76285
Xylb	Xylb	0.0130543	0.000411834	24	10	4.65432	31.0037	34.7131	39.9566	37.4978	38.9178	34.2297	39.3135	42.0648	44.7195	44.7099	37.7654	37.8783	34.5988	33.8312	35.4826	26.5063	31.3306	28.646
Irgm1	Irgm1	0.0130543	0.000411834	24	2	4.51021	35.5895	29.426	22.4917	29.351	35.2303	22.7524	20.6708	19.6259	21.656	17.7187	18.1609	16.9594	20.354	17.9863	18.2713	15.6032	24.2695	24.0971
Arsa	Arsa	0.0130543	0.000411834	24	8	4.49904	7.55859	10.2235	10.9337	11.7528	18.0263	17.0592	18.1302	16.5916	15.7045	15.2947	10.852	10.3428	7.95803	8.66217	8.2257	6.15837	7.15248	12.1681
Mir22hg	Mir22hg	0.0130543	0.000411834	24	8	4.31477	14.9292	10.0502	12.9568	19.1682	19.8088	15.976	20.7819	22.0486	21.7607	15.3472	15.1918	16.3865	13.3013	10.7989	10.8301	9.5441	16.6556	13.0662
Slc38a2	Slc38a2	0.0130543	0.000411834	24	12	4.0636	9.19651	9.60996	7.52922	16.6506	17.4039	13.6713	13.7495	25.4813	14.7734	19.7046	19.6627	27.5092	13.2231	13.9578	10.8421	5.44061	11.3525	10.3521
Sod2	Sod2	0.0130543	0.000411834	24	16	3.89503	41.8588	37.4847	40.7625	39.0065	40.49	36.5022	40.5542	36.1069	45.1963	45.8925	45.4503	46.259	49.4721	48.3984	45.9984	44.3196	39.1902	41.2384
Rac1	Rac1	0.0130543	0.000411834	24	8	3.63962	49.3784	43.6235	46.1926	46.3813	63.5715	49.8847	49.5772	47.8568	50.0987	46.7644	46.9391	44.0482	44.3201	42.2392	40.0626	41.4383	41.1786	43.1949
Ewsr1	Ewsr1	0.0130543	0.000411834	24	12	3.51071	34.6077	31.1982	33.3093	37.0235	59.3625	41.4995	42.2292	40.5327	41.1915	45.8217	45.1904	44.4042	38.7415	37.8239	38.6115	35.566	33.8395	39.0807
Thnsl2	Thnsl2	0.0130543	0.000411834	24	8	3.47076	27.6483	28.4293	32.0809	29.8605	29.5521	32.0334	36.7594	29.4158	36.8042	31.4608	28.8036	27.1819	26.1942	24.265	23.8952	27.4099	23.4414	20.2465
Rab32	Rab32	0.0130543	0.000411834	24	2	3.29759	16.3915	14.5636	14.5293	16.4643	20.93	15.8603	11.2616	10.8306	10.3314	9.96085	8.11856	8.42981	9.8658	10.7765	10.4482	8.61232	11.1182	13.7747
Lgalsl	Lgalsl	0.0130543	0.000411834	24	22	3.2207	12.6648	10.1616	7.75389	5.49967	7.16106	3.55591	2.75111	1.25595	1.69667	2.23336	2.991	3.63836	6.13102	7.5521	5.45335	4.4074	6.75099	12.3776
Cyth1	Cyth1	0.0130543	0.000411834	24	10	3.18926	11.1415	9.62177	12.2201	12.7255	11.2181	14.6046	16.6875	15.6205	18.3792	19.2546	16.0157	16.8399	15.0186	11.1488	12.3296	7.39324	9.19992	13.4915
Tgm2	Tgm2	0.0130543	0.000411834	24	4	3.17293	30.2467	31.5617	28.4255	32.2099	96.9551	33.212	26.0959	29.7314	26.5702	27.895	23.2263	24.3406	23.1383	26.0029	25.4797	23.8282	28.7248	31.0626
Tomm70a	Tomm70a	0.0130543	0.000411834	24	10	3.1672	25.598	23.5205	17.464	26.6047	30.3229	26.2319	28.6042	27.8929	27.2833	24.4286	27.8602	27.7353	25.8655	25.2683	22.8042	14.9268	20.4501	22.9949
Dnpep	Dnpep	0.0130543	0.000411834	24	4	3.13779	30.7928	33.2559	31.7888	29.1389	31.9343	37.0386	35.1242	30.4966	30.0814	28.4928	26.3956	28.8521	24.5682	25.2603	27.6008	30.3632	27.8578	26.8813
Smim14	Smim14	0.0130543	0.000411834	24	6	2.89603	23.8589	21.4631	21.6214	20.509	27.8208	23.7337	23.8096	23.0872	23.6238	23.0528	19.7633	19.6048	16.5788	18.0756	19.4267	19.9457	18.5102	17.6282
Zcchc24	Zcchc24	0.0130543	0.000411834	24	10	2.65328	20.0489	16.5507	18.0464	22.9962	18.4835	20.2782	27.9082	24.1719	25.8151	27.2683	22.4939	22.4179	22.2456	22.0628	19.6228	17.7234	19.7926	19.5015
Mettl23	Mettl23	0.0130543	0.000411834	24	2	2.59416	19.9845	18.8592	20.9928	15.305	17.8345	17.856	14.4002	14.0506	14.8295	14.5556	13.7356	14.0801	15.3222	14.1953	12.8428	20.3358	15.1149	15.0483
Emc3	Emc3	0.0130543	0.000411834	24	6	2.56991	28.0284	27.4929	29.0994	26.8543	37.4483	27.9007	28.0243	25.759	25.6664	25.621	25.6237	24.6893	23.2956	21.6642	24.3899	21.4811	24.5862	23.3797
AU022252	AU022252	0.0130543	0.000411834	24	0	2.35266	13.8338	12.2748	17.4717	13.1667	12.3291	13.5724	11.1021	9.52783	7.84768	10.9189	8.92255	8.85517	11.0017	10.8933	12.0799	18.5994	12.855	12.2126
Oaz2	Oaz2	0.0130543	0.000411834	24	6	2.22845	16.4679	17.4674	21.3456	18.7978	20.0283	18.1864	22.4898	18.226	19.2715	17.0512	16.9588	15.9799	14.3159	14.8301	13.8167	16.2402	15.1412	17.84
Nmt1	Nmt1	0.0130543	0.000411834	24	6	2.07564	27.1184	30.1492	27.4956	29.7444	32.6379	31.1147	28.0435	28.6159	29.038	28.0241	25.5036	26.7492	26.8841	25.1272	26.1657	18.8925	27.6755	26.1469
Mrpl44	Mrpl44	0.0130543	0.000411834	24	4	2.01886	16.7314	15.7818	18.6909	16.4629	21.377	17.6967	18.1816	14.0794	15.0529	13.6078	14.6103	13.8324	12.8986	12.9246	13.738	18.1423	15.8139	14.7797
Oser1	Oser1	0.0130543	0.000411834	24	2	2.01787	15.4272	19.5038	19.1643	12.9941	20.7209	14.2397	12.8806	11.9545	11.386	9.55188	11.6803	10.3901	12.9139	11.9105	12.1789	11.7534	12.4074	14.5199
Hspb11	Hspb11	0.0130543	0.000411834	24	6	1.97547	6.39723	8.05489	8.71771	9.27885	11.5774	11.7944	10.573	7.98499	8.64798	8.80171	6.81607	5.26115	4.31229	5.98374	6.208	7.87802	5.03809	6.553
Ipo5	Ipo5	0.0130543	0.000411834	24	12	1.91803	10.2566	10.2304	8.99151	11.0791	16.7153	12.0952	14.0769	13.1226	13.7758	13.8794	13.7911	14.1394	11.6803	11.3914	11.1494	7.48129	10.0867	11.0633
Nploc4	Nploc4	0.0130543	0.000411834	24	6	1.89031	16.7272	17.3158	16.243	17.9444	21.4189	18.7207	16.7555	16.8384	16.3238	19.3023	15.6064	14.6623	14.055	14.5321	14.0539	11.9388	15.3332	13.9866
Dctn6	Dctn6	0.0130543	0.000411834	24	6	1.86679	11.6558	13.5896	11.0173	11.2785	14.9709	14.5952	12.5552	12.6984	12.9526	11.815	11.3444	10.2754	9.67451	8.78703	9.17732	11.2664	8.46716	10.3716
Stradb	Stradb	0.0130543	0.000411834	24	8	1.82299	15.1043	15.401	12.8451	15.2367	18.9001	14.9155	17.8302	17.4799	16.6369	16.4887	14.9197	14.1357	14.5869	14.1623	14.3072	6.97048	12.1819	12.6586
Leprotl1	Leprotl1	0.0130543	0.000411834	24	0	1.79088	8.33999	7.19946	6.96325	6.64764	11.5024	6.01893	4.62741	3.84841	4.17638	4.54449	4.42775	3.87322	4.56598	4.99074	4.5049	7.55235	5.28694	6.26783
Dcaf6	Dcaf6	0.0130543	0.000411834	24	8	1.78686	6.88334	6.68	5.91368	8.90288	9.31884	10.0506	10.2484	9.03672	7.59519	8.28149	7.27608	7.2233	6.67767	6.07408	5.01956	3.85639	5.40815	8.46555
Zfand1	Zfand1	0.0130543	0.000411834	24	8	1.78448	10.0802	9.45814	10.4508	10.4961	13.5339	11.7304	13.7117	11.3822	12.3392	9.93637	11.2387	12.3081	9.78604	7.97247	9.02178	5.97099	8.45145	11.0754
Map2k5	Map2k5	0.0130543	0.000411834	24	6	1.75471	7.62516	7.96608	10.6352	9.93394	8.86277	9.19985	10.1604	10.1014	8.41674	7.52578	6.37556	6.70259	6.30695	6.59157	5.77832	7.37594	7.23444	7.14367
Tgfbr2	Tgfbr2	0.0130543	0.000411834	24	12	1.68389	3.56207	3.94886	3.25848	3.86485	6.81142	4.61591	6.42778	6.65712	6.52714	6.42565	7.77363	6.70656	5.65183	5.25637	5.56043	1.7969	4.08595	5.38733
Il13ra1	Il13ra1	0.0130543	0.000411834	24	8	1.67089	8.46905	7.49242	6.87867	10.1682	10.1165	9.2614	9.24167	9.75206	10.2587	6.82064	8.58524	8.66093	7.57401	7.1622	6.29111	2.83906	5.45366	8.28154
Abi3	Abi3	0.0130543	0.000411834	24	2	1.60351	3.75799	5.19609	5.82273	3.75583	4.54018	3.71802	2.40667	1.61131	1.9526	1.88006	1.72055	1.49028	1.12301	1.22317	1.25886	4.00413	1.77206	1.95869
Rfxank	Rfxank	0.0130543	0.000411834	24	22	1.52959	5.75151	6.36906	5.67846	4.38261	7.26315	3.64598	2.2606	2.10828	1.90201	2.10496	2.65951	2.42901	3.64652	4.03672	4.26812	5.885	4.75956	6.13562
Actn1	Actn1	0.0130543	0.000411834	24	10	1.52209	4.07976	4.70288	3.79247	5.27818	8.85225	6.43063	6.42473	8.67518	7.44031	7.05849	5.94503	5.99574	5.29537	5.04644	5.46856	2.18149	4.0635	5.31094
Cd151	Cd151	0.0130543	0.000411834	24	6	1.51102	19.8889	21.3081	18.6752	20.7206	33.9977	24.3393	22.9274	22.208	21.3589	20.1104	18.9192	19.7076	19.026	18.3832	19.5125	19.6577	19.8249	19.5539
Slc22a5	Slc22a5	0.0130543	0.000411834	24	10	1.44925	4.75675	4.96805	4.51477	7.0095	7.8248	5.78509	8.29285	6.25999	6.49418	10.6378	6.67753	7.0176	6.15541	5.62886	5.66798	2.64949	5.23817	4.61856
Clk3	Clk3	0.0130543	0.000411834	24	0	1.43323	11.6207	12.1774	14.5658	9.78267	10.8247	11.581	10.3072	10.9329	9.18081	9.11448	8.25909	8.86388	12.1151	11.2688	10.8728	17.5857	12.3882	12.0512
Asb8	Asb8	0.0130543	0.000411834	24	6	1.41663	10.8982	10.2332	8.86325	12.4479	14.6032	11.7415	11.3446	10.9784	10.4201	9.68321	10.0491	8.68686	8.59354	9.47167	8.92287	7.7557	8.41668	10.5967
Usp22	Usp22	0.0130543	0.000411834	24	10	1.39916	5.30734	5.59589	5.05652	5.85136	8.73076	5.63104	7.78419	7.14771	7.27002	7.8265	7.31889	6.82508	5.50306	5.12171	5.97613	1.81967	5.34474	4.84637
Top3b	Top3b	0.0130543	0.000411834	24	0	1.39871	8.24825	7.66195	8.95053	6.75298	9.3476	6.98354	5.7909	4.99672	4.70211	5.6776	5.1815	4.99891	6.30162	6.80993	6.81312	6.63664	7.28182	7.68583
Pth1r	Pth1r	0.0130543	0.000411834	24	4	1.3791	4.16633	4.64774	8.11944	5.17229	7.986	6.80624	4.56804	4.21955	3.93169	3.07293	3.36627	2.60093	2.37373	2.54311	2.45356	8.61838	3.71508	5.02291
2410002F23Rik	2410002F23Rik	0.0130543	0.000411834	24	8	1.32756	3.60521	4.01957	4.59534	4.76956	8.69097	5.30471	4.73443	6.29841	5.32156	5.02845	5.74956	4.78206	2.9046	3.0804	3.3301	2.4901	2.51348	4.64154
Naa35	Naa35	0.0130543	0.000411834	24	6	1.32187	9.74555	10.4829	8.92294	10.5459	10.6586	11.5684	11.2466	10.4024	10.7016	9.64906	8.36573	8.6135	8.71431	8.00361	8.80491	6.51162	9.0028	9.23046
Lias	Lias	0.0130543	0.000411834	24	8	1.28686	16.5516	15.4419	16.0551	16.2595	20.7518	18.1451	17.5937	17.0848	17.6292	16.8222	16.2682	16.6142	15.4791	14.0198	15.0023	16.0661	14.9269	14.7573
Mff	Mff	0.0130543	0.000411834	24	6	1.28616	12.0437	12.2101	12.1932	13.6244	18.2516	14.7056	15.4795	13.9383	12.7584	12.1658	11.561	13.297	10.7337	11.5118	11.9214	9.39249	11.8055	12.4458
Tspan9	Tspan9	0.0130543	0.000411834	24	4	1.28462	8.69813	7.81251	9.6627	10.2763	14.8772	10.2831	8.24207	9.03798	7.16503	6.7603	6.03776	6.94964	6.95224	6.63112	7.78235	7.73704	7.86566	8.85127
Fam76a	Fam76a	0.0130543	0.000411834	24	10	1.25762	3.82792	2.68073	3.83294	3.90122	5.58663	4.82813	7.52851	6.81958	5.65238	5.81177	4.87436	4.69607	3.80621	3.55415	3.50621	3.1717	3.39342	3.92006
Lman2l	Lman2l	0.0130543	0.000411834	24	2	1.24657	6.92887	6.61284	7.97565	6.94537	8.79419	6.73978	5.5957	5.08212	4.44676	4.84227	3.65148	4.47238	4.90724	6.36712	5.39183	5.60363	6.04309	5.18374
Flii	Flii	0.0130543	0.000411834	24	6	1.1808	11.231	10.889	11.168	12.3859	12.6777	12.7651	12.0715	12.4418	12.3383	12.4255	10.2834	10.5122	9.16799	10.4469	9.96224	7.41405	11.3327	10.9382
Dscr3	Dscr3	0.0130543	0.000411834	24	2	1.17709	8.50378	8.39751	9.20728	8.05105	12.0661	8.60111	7.66289	7.78472	6.49188	6.00032	5.34541	6.47641	6.56166	7.00086	7.39007	5.44655	7.43756	8.34361
Arfgap1	Arfgap1	0.0130543	0.000411834	24	4	1.1471	10.3071	11.2027	11.7046	10.649	16.7313	12.2469	9.06937	9.68909	10.0441	10.4996	9.21714	8.63733	8.68485	7.23198	8.70208	11.1719	8.71728	9.70333
Map3k11	Map3k11	0.0130543	0.000411834	24	2	1.14491	8.3088	9.70942	10.9153	9.51102	10.3577	9.36129	7.44429	8.08903	6.81773	7.49462	7.30702	6.65324	7.19269	7.81292	8.08328	8.43688	7.846	7.94659
2610507I01Rik	2610507I01Rik	0.0130543	0.000411834	24	2	1.13052	9.10084	8.78997	8.87877	8.53888	7.20544	7.38032	7.71468	7.26421	6.35538	5.72042	5.51958	5.73065	6.34869	6.57995	6.7026	5.33068	7.22909	8.17366
Rfc5	Rfc5	0.0130543	0.000411834	24	4	0.998944	5.0274	4.35241	5.14944	4.97232	7.12638	4.58523	5.48131	4.15261	4.55468	4.01692	3.5596	3.44158	3.01735	2.71173	3.24995	3.21692	3.93289	4.83828
Ripk2	Ripk2	0.0130543	0.000411834	24	10	0.997296	1.36938	1.99084	1.45636	2.83068	3.15601	3.29375	3.78987	3.52189	2.73726	2.43007	3.77031	2.51605	1.86354	2.1115	1.74613	1.1891	1.3029	2.27485
Map2k7	Map2k7	0.0130543	0.000411834	24	6	0.959791	8.6056	8.95033	8.32655	9.71446	11.3374	9.51338	10.449	10.6646	9.23665	9.54343	8.68079	8.45046	7.59298	7.88227	7.7211	6.68102	8.50605	8.53437
Bap1	Bap1	0.0130543	0.000411834	24	8	0.946151	7.7925	8.65641	8.73544	9.23738	10.3526	8.7005	9.45858	9.74335	9.23658	8.74629	8.27142	7.58885	6.94015	7.36244	8.11706	3.94173	7.32817	8.17584
Hs1bp3	Hs1bp3	0.0130543	0.000411834	24	6	0.939801	4.08148	4.06483	5.0543	4.32183	7.50129	5.02583	4.72856	4.83269	4.64729	4.30524	3.30632	3.08927	3.00847	2.86942	3.4104	3.325	3.48234	3.72522
Sumf1	Sumf1	0.0130543	0.000411834	24	8	0.896329	9.09731	9.44265	9.24847	9.9274	15.1608	10.0836	10.005	10.4218	10.055	11.0749	10.1007	9.55052	8.94467	9.14932	9.58118	4.8505	8.11206	8.47066
Ank3	Ank3	0.0130543	0.000411834	24	8	0.884527	1.38898	1.18325	1.23644	1.69742	3.54367	2.83386	3.95396	3.11418	2.69204	2.07548	1.62749	2.07144	1.23143	1.70464	1.24717	0.480873	1.21659	1.41415
Cyth2	Cyth2	0.0130543	0.000411834	24	4	0.860492	5.10789	5.76867	6.20161	5.97075	7.75212	7.73587	6.16069	5.55365	5.31636	4.96143	4.77972	4.89104	3.96527	4.09719	4.82982	7.47096	4.91504	4.63799
Hist1h2bp	Hist1h2bp	0.0130543	0.000411834	24	2	0.835638	3.63558	2.6744	3.65306	2.47129	3.86296	2.55	2.25613	1.56564	1.48395	1.84502	1.32429	1.38786	1.69952	1.45969	2.51704	2.46686	3.07046	2.11883
Arhgap18	Arhgap18	0.0130543	0.000411834	24	6	0.831155	2.88557	2.70584	2.86604	3.54951	7.54548	4.00403	3.46959	3.93145	2.93475	2.0018	2.16379	2.58685	2.29416	2.56036	1.9866	1.24483	2.21996	3.18811
Hist1h2bn	Hist1h2bn	0.0130543	0.000411834	24	0	0.808025	2.78167	2.66969	3.37015	2.55785	3.79416	2.48363	1.76236	1.63081	1.29134	1.5789	1.13234	1.25717	1.63895	1.92091	2.65333	2.31829	3.20138	1.86152
Gbas	Gbas	0.0130543	0.000411834	24	8	0.801209	5.37257	5.25114	4.58043	5.793	8.86734	5.69037	5.81682	6.2266	5.1117	5.37988	6.15742	5.61353	4.79418	4.47401	4.71402	2.59207	3.9128	4.81019
Col4a2	Col4a2	0.0130543	0.000411834	24	6	0.770944	2.7618	3.75851	3.10143	3.74284	11.0247	5.71653	4.74187	3.85208	3.3143	3.02497	3.51489	2.75726	2.30756	2.94625	2.38782	1.62199	3.08703	2.89499
Hps1	Hps1	0.0130543	0.000411834	24	6	0.760126	2.05414	2.24262	3.14114	2.24711	4.50356	3.19038	3.05413	2.28455	2.04915	2.44737	1.77168	1.6077	1.35893	0.88654	1.0758	1.70097	1.28631	2.08477
Cep44	Cep44	0.0130543	0.000411834	24	2	0.73298	4.41442	4.33864	5.71026	3.3103	4.66638	3.376	3.30816	3.52488	3.11169	2.58125	2.96707	2.52205	3.27694	3.32996	3.30205	3.30114	4.04778	4.6507
Sephs1	Sephs1	0.0130543	0.000411834	24	8	0.731594	4.23417	4.22827	3.64631	5.24553	7.06767	5.58577	4.83416	5.34444	4.73904	4.45855	4.27112	4.51578	3.89669	4.2109	3.57467	3.54617	3.6247	4.49992
Tubgcp2	Tubgcp2	0.0130543	0.000411834	24	6	0.675174	3.24397	3.61762	3.26388	3.08311	5.27573	3.83466	4.14951	3.85865	4.51515	3.31277	3.6675	3.41124	2.43631	2.24027	2.61156	2.79339	2.85733	2.83484
Slc44a3	Slc44a3	0.0130543	0.000411834	24	8	0.604117	3.01377	3.17065	2.14488	2.75692	3.69403	3.95815	3.25854	3.2677	3.74639	3.11358	3.19193	3.16828	2.55114	2.83691	2.40419	1.70036	1.97522	2.57746
Pgap1	Pgap1	0.0130543	0.000411834	24	10	0.59227	0.812933	0.648214	0.482301	1.98665	1.81553	1.49903	2.11855	2.55763	1.66781	1.48581	1.28364	1.39565	1.25561	1.37273	1.01441	0.24682	0.868258	1.22569
Mios	Mios	0.0130543	0.000411834	24	8	0.590349	3.00598	2.69316	2.37515	3.25334	4.41632	3.61595	3.53037	3.7185	3.62114	2.95818	3.268	3.03579	2.65505	2.62531	2.66833	1.60083	2.65247	3.21718
Dbndd2	Dbndd2	0.0130543	0.000411834	24	2	0.538228	1.87592	1.57369	2.2823	1.55466	4.40897	2.13565	1.79055	1.32445	1.218	1.13487	1.04098	0.974946	1.19859	1.07168	1.09534	2.17287	1.15338	1.80703
Haus5	Haus5	0.0130543	0.000411834	24	6	0.501501	2.18945	2.4371	2.5223	2.59009	4.98259	2.7547	2.98159	2.34155	2.6121	2.27564	1.74778	1.86756	1.3489	1.54838	1.64234	2.0725	2.09427	2.63944
Dnmt3b	Dnmt3b	0.0130543	0.000411834	24	22	0.500323	1.52676	1.34504	1.27913	0.944507	1.6435	0.556979	0.277027	0.271997	0.304709	0.384476	0.537868	0.468983	0.83766	1.02078	1.01694	0.660887	1.25761	1.65207
Csnk2a2	Csnk2a2	0.0130543	0.000411834	24	6	0.49967	2.30658	3.26127	2.44961	3.01015	3.37911	3.02191	2.9418	2.6992	2.31586	2.27509	1.98366	2.14934	2.04395	1.99256	2.07798	2.27489	1.97512	2.32653
Plcb1	Plcb1	0.0130543	0.000411834	24	14	0.483392	1.33082	1.28364	1.00044	1.56945	1.58336	1.4023	1.47114	1.84307	1.70599	1.69267	2.346	2.62595	2.28386	2.74873	1.88983	0.386701	1.66238	1.80472
Pald1	Pald1	0.0130543	0.000411834	24	4	0.480903	3.09739	2.80214	2.91777	3.33367	3.00882	3.60366	3.04484	2.75241	2.68946	2.58804	2.33777	2.11215	1.97301	2.26687	2.41729	2.12422	2.29132	3.03075
Synj2	Synj2	0.0130543	0.000411834	24	10	0.475839	0.591811	0.769305	0.425292	0.595782	1.4182	1.4284	1.81837	1.5498	1.51297	1.2419	0.985986	1.0614	0.633905	1.08593	0.75565	0.322647	0.540707	0.661787
Pvr	Pvr	0.0130543	0.000411834	24	6	0.474787	2.16744	1.85984	1.82366	2.55241	6.38356	3.26434	2.51914	2.89492	2.17727	2.27173	1.77994	2.16035	1.75737	1.5629	1.89387	1.04371	1.54985	1.85649
Nrde2	Nrde2	0.0130543	0.000411834	24	4	0.426937	2.79101	3.36865	3.09263	3.06104	3.57056	2.92977	2.86585	2.79746	2.53583	2.25978	2.31519	2.19086	2.11834	2.25548	2.799	2.45726	2.91846	2.44247
Ccne1	Ccne1	0.0130543	0.000411834	24	10	0.418704	0.112189	0.340047	0.15504	0.317288	2.44931	0.792902	0.890142	1.38784	0.673467	1.16813	0.452442	0.474762	0.298005	0.247703	0.131281	0.24067	0.0560696	0.0859924
Armc9	Armc9	0.0130543	0.000411834	24	2	0.413076	1.81748	1.61528	1.87958	1.51569	1.80875	1.9773	1.49648	1.14798	1.33893	1.20937	0.903792	1.16416	0.954366	0.952839	1.07361	1.2092	1.67892	1.67613
Tmtc2	Tmtc2	0.0130543	0.000411834	24	12	0.407332	0.838312	0.667706	0.581367	1.14455	1.55058	0.970264	1.59929	1.38543	1.16271	1.87664	1.5552	1.45688	1.2571	1.24376	0.892534	0.347088	0.481631	0.91364
Hs3st6	Hs3st6	0.0130543	0.000411834	24	2	0.383495	0.616647	0.927297	1.33756	0.945482	1.99821	1.04171	0.501931	0.64987	0.579295	0.447992	0.34281	0.37663	0.494963	0.598159	0.373144	1.86711	0.925553	0.878136
Kremen1	Kremen1	0.0130543	0.000411834	24	8	0.382806	2.44006	2.51207	2.08733	2.7575	2.67011	3.048	3.13197	3.07212	2.51565	2.81997	2.50394	2.59463	2.16036	2.08388	2.3976	0.999239	2.07511	2.63118
Dcaf15	Dcaf15	0.0130543	0.000411834	24	4	0.344057	1.96078	2.44008	2.53093	3.02167	4.67545	2.64012	1.97286	2.06317	1.90668	1.92192	1.67424	1.4829	1.49338	1.48629	1.808	2.20041	2.27939	2.24766
Ick	Ick	0.0130543	0.000411834	24	2	0.323664	2.55673	2.64214	2.28185	2.02754	3.12765	2.141	1.96265	1.86188	1.63203	1.68327	1.54056	1.48586	1.90803	1.76665	1.68059	1.14819	2.00209	1.91589
Tmem185b	Tmem185b	0.0130543	0.000411834	24	8	0.309706	2.96726	2.76472	2.70372	2.99554	5.79533	2.83411	2.83463	3.13421	3.06726	2.55589	2.80961	2.45204	2.2122	2.3765	2.57803	0.860287	2.06894	2.55755
Nek2	Nek2	0.0130543	0.000411834	24	4	0.304926	0.584486	0.931261	0.653025	1.00207	9.9166	1.06382	1.00892	0.518203	0.459078	0.715316	0.350362	0.221794	0.227391	0.233201	0.314451	0.281799	0.40849	0.756212
Xirp1	Xirp1	0.0130543	0.000411834	24	14	0.249242	0.248259	0.294972	0.154993	0.435994	0.0270225	0.258104	0.249537	0.530106	0.584529	0.711589	1.06452	0.870487	0.763441	0.392742	0.58903	0.224535	0.450004	0.382852
Slc45a4	Slc45a4	0.0130543	0.000411834	24	4	0.23529	2.05498	1.63793	1.87182	1.81502	3.54832	1.96264	1.84497	1.67284	1.75025	1.73703	1.28063	1.55191	1.34442	1.29514	1.48227	1.65352	1.7088	1.66453
Mthfd2	Mthfd2	0.0130543	0.000411834	24	4	0.163857	0.460079	0.726232	0.541716	0.469371	4.12154	1.19267	0.417127	0.362231	0.168337	0.36014	0.15558	0.200999	0.161765	0.217702	0.338563	0.403521	0.447189	0.274036
Syt9	Syt9	0.0130543	0.000411834	24	4	0.118092	0.261638	0.172105	0.155171	0.262565	0.889404	0.49925	0.229659	0.260255	0.157474	0.0537775	0.0941753	0.102662	0.0526397	0.0593102	0.0472833	0.083398	0.22993	0.32065
Adgrd1	Adgrd1	0.0130543	0.000411834	24	8	0.0761639	0.228857	0.197351	0.249774	0.178844	0.353517	0.305063	0.45054	0.292411	0.254559	0.133948	0.263173	0.149061	0.152914	0.177622	0.114508	0.0425232	0.0983794	0.0894978
Cacnb1	Cacnb1	0.0130543	0.000411834	24	2	0.060493	0.159517	0.190961	0.30387	0.116886	0.387769	0.194507	0.104344	0.1109	0.191682	0.104466	0.079293	0.0772537	0.108957	0.0993599	0.0894809	0.143087	0.215769	0.116016
Gm5936	Gm5936	0.0164647	0.000520084	24	12	0.0223126	0.00608509	0.00615745	0	0.0162598	0.0416166	0.0161579	0.0539326	0.0285659	0.0486978	0.0643811	0.052496	0.0580158	0.0200218	0.00504175	0.0365871	0.0056471	0	0.0223778
Fgb	Fgb	0.0165448	0.000628333	24	4	486.596	2281.2	2617.79	2156.75	2803.8	2173.45	3115.8	2500.97	2828.2	2106.83	1681.86	1690.03	1668.73	1586.56	1621.16	1759.12	1824.59	2199.2	2411.26
Prdx1	Prdx1	0.0165448	0.000628333	24	6	73.2131	721.615	737.941	756.908	758.922	944.545	726.759	714.331	658.012	751.506	688.005	687.059	644.883	649.311	602.599	588.777	672.263	583.14	598.917
Sqstm1	Sqstm1	0.0165448	0.000628333	24	2	32.4534	164.801	197.386	201.185	189.665	320.199	225.552	156.819	141.307	132.176	121.724	118.442	118.905	129.069	144.421	139.445	135.382	135.094	144.173
Nrn1	Nrn1	0.0165448	0.000628333	24	4	29.3577	174.187	151.332	119.478	145.569	180.46	156.745	166.083	144.333	128.233	112.751	108.206	125.293	107.195	109.464	99.5229	60.9962	112.818	144.165
Creg1	Creg1	0.0165448	0.000628333	24	4	27.2069	130.568	146.213	147.351	141.578	179.988	135.243	119.759	113.914	122.084	120	95.5172	99.2283	92.852	95.8016	94.9487	140.796	97.6326	81.2826
Lpin1	Lpin1	0.0165448	0.000628333	24	14	24.935	8.10943	9.61643	8.73725	8.08854	3.20659	13.9471	11.6667	60.0165	28.7763	54.5065	126.809	146.673	44.7922	29.7629	35.3932	5.35941	17.0939	30.7561
Akr1c19	Akr1c19	0.0165448	0.000628333	24	14	15.0238	45.5845	41.749	45.0999	40.7527	36.2359	42.3375	50.7314	61.3621	71.4482	73.3389	69.1507	66.3467	65.0799	57.7492	63.2244	55.9509	48.9493	39.9699
Abcc2	Abcc2	0.0165448	0.000628333	24	10	14.4913	44.736	36.7464	27.0211	50.5871	63.9009	47.5149	70.3341	66.8982	60.6221	75.8853	58.1967	63.5134	49.8119	49.6684	47.79	8.61042	53.6799	39.0667
Ndfip1	Ndfip1	0.0165448	0.000628333	24	10	13.7481	106.263	93.8836	100.367	114.377	110.291	131.748	115.772	125.154	122.102	130.456	111.302	110.29	108.306	101.975	122.199	55.2799	97.9863	85.4678
Vimp	Vimp	0.0165448	0.000628333	24	4	11.2436	61.1754	64.6772	61.8883	53.9623	89.8821	71.9547	47.4779	56.9159	49.8632	50.4907	44.2893	43.9224	37.9176	40.9712	44.7787	60.1902	49.8704	38.4895
Pbld1	Pbld1	0.0165448	0.000628333	24	8	9.60046	95.8243	91.6082	92.559	112.995	70.1827	99.2871	128.453	105.404	123.507	118.584	95.0428	95.063	92.1097	93.8127	91.2371	56.9441	90.605	84.9205
Pttg1ip	Pttg1ip	0.0165448	0.000628333	24	2	9.28629	104.513	100.268	100.796	103.196	102.969	94.4519	99.7169	84.8275	89.4381	81.677	78.3571	72.8254	80.3354	82.0871	87.1352	56.642	85.4845	90.2658
Psmd11	Psmd11	0.0165448	0.000628333	24	2	8.82519	51.2143	53.0708	47.8581	54.4442	58.1669	51.7174	40.6593	40.3203	39.2326	33.5931	35.1855	32.0347	38.2408	40.8885	38.4191	24.8527	47.0469	46.0738
Timm17a	Timm17a	0.0165448	0.000628333	24	8	6.9085	37.2726	36.4305	31.457	40.0415	52.2326	37.6724	41.142	40.256	45.5874	40.1769	42.4984	40.5181	31.2876	26.452	28.3882	36.9433	29.5215	27.686
Sat1	Sat1	0.0165448	0.000628333	24	6	6.84946	38.4801	39.9066	42.8033	46.0436	92.4127	48.4268	52.9071	42.6489	46.3035	33.5509	39.8695	35.5831	34.3928	30.9088	26.3488	43.4798	38.0637	39.9683
Cks2	Cks2	0.0165448	0.000628333	24	0	6.44959	39.764	38.932	43.4575	27.4143	60.6941	26.6296	28.0293	19.3456	25.6744	23.0998	21.7692	20.7869	30.6607	29.157	27.6095	29.908	32.3432	29.5789
Pnpla2	Pnpla2	0.0165448	0.000628333	24	8	6.39465	15.4286	18.0716	16.9029	18.172	22.4687	27.283	30.167	25.4839	22.9951	29.6221	24.5291	23.1119	14.2636	14.4625	15.3139	19.7075	13.4845	14.0955
Pabpc1	Pabpc1	0.0165448	0.000628333	24	8	6.03459	62.2664	63.3769	52.862	65.7616	80.2946	71.8525	69.973	65.0261	67.5338	57.4588	61.0971	63.2075	59.2174	60.1474	57.2311	38.124	53.8311	57.4551
Fbxo21	Fbxo21	0.0165448	0.000628333	24	6	5.73268	9.39533	10.2762	11.0332	18.1356	12.0733	24.4532	34.8819	28.3006	15.375	13.3209	7.54799	6.18907	5.71678	7.75297	6.20619	7.13857	8.64878	7.05918
Ddah1	Ddah1	0.0165448	0.000628333	24	6	5.58699	18.9429	18.6485	24.5809	27.6042	35.9542	28.1365	25.1717	27.5926	27.3939	27.394	21.9162	18.1181	16.4863	18.5747	19.703	11.6055	14.5761	18.8224
Baiap2	Baiap2	0.0165448	0.000628333	24	22	5.03435	20.4208	17.8666	19.227	8.73517	18.0793	9.82478	8.38566	4.58774	4.84451	17.3448	10.3787	8.19709	11.2514	11.6842	13.3846	26.4194	12.5	19.1603
Cdv3	Cdv3	0.0165448	0.000628333	24	10	4.74949	28.9681	28.9236	26.9759	30.4358	44.7295	29.3089	34.2221	33.9403	34.3337	37.1928	34.6205	34.2692	31.5225	28.7868	27.8342	20.4984	24.6015	26.8295
Mrpl4	Mrpl4	0.0165448	0.000628333	24	0	4.69781	29.2553	26.995	37.2373	22.5595	26.3859	27.2455	21.4442	16.5826	20.2203	26.1057	19.7008	18.1718	20.9986	21.8257	25.608	54.9689	27.3433	24.4681
Scpep1	Scpep1	0.0165448	0.000628333	24	6	4.63325	20.6975	26.1226	19.7359	23.2294	29.2981	29.3035	26.6874	24.1997	21.6678	17.2041	18.3184	21.0873	15.921	17.8849	16.8913	12.0797	17.8752	23.5314
St5	St5	0.0165448	0.000628333	24	0	4.56037	11.2722	12.9827	14.9764	8.76701	18.1017	7.28448	3.83374	3.73373	2.95692	2.1689	4.73123	5.17593	8.52706	8.737	9.2697	8.96074	12.9905	12.4384
Sun2	Sun2	0.0165448	0.000628333	24	8	4.52414	14.7045	16.7666	17.8868	24.722	24.2849	24.4405	27.0717	24.5868	17.1908	18.1841	16.7061	15.1928	14.2596	16.2591	13.3553	10.9977	15.7418	16.1351
Pvrl1	Pvrl1	0.0165448	0.000628333	24	22	4.47356	16.1657	16.2836	19.6602	12.3198	14.7492	13.6128	8.73561	6.22738	5.97371	9.81403	8.7232	9.37783	13.4067	14.6922	16.2883	11.5611	17.2679	16.1406
Mrpl36	Mrpl36	0.0165448	0.000628333	24	22	4.42797	36.8091	36.2284	43.1504	27.8376	36.794	29.8275	26.7068	22.9228	27.6298	28.453	30.7119	25.9789	28.0047	32.3882	31.236	50.6316	32.8183	32.4298
2810459M11Rik	2810459M11Rik	0.0165448	0.000628333	24	4	4.13608	23.5654	20.0835	24.2606	24.0017	27.4378	21.8457	22.7018	23.2153	17.7161	17.8019	14.1038	11.9391	15.0444	17.8914	17.2136	19.0367	19.6511	17.447
Arntl	Arntl	0.0165448	0.000628333	24	22	4.04564	10.0241	9.73945	8.65157	4.11497	10.1946	2.14575	0.25655	0.28184	0.153663	0.411858	1.03862	1.15077	4.9249	5.48871	6.30435	3.97258	9.57818	9.40012
Cdkn1a	Cdkn1a	0.0165448	0.000628333	24	22	3.97453	12.3499	12.0738	6.22843	2.54055	36.0474	2.00156	0.622113	0.361109	0.276855	1.26604	1.50082	2.03028	1.85348	2.68873	1.8379	9.72741	6.68134	19.9029
Cops5	Cops5	0.0165448	0.000628333	24	10	3.9465	28.4438	27.5404	25.9071	30.0813	36.1368	34.7523	32.7094	32.3064	35.8514	31.2045	31.7576	32.9692	31.517	27.1987	28.8858	20.9754	25.4744	28.0677
Itgb5	Itgb5	0.0165448	0.000628333	24	2	3.93837	21.9853	22.6144	26.7696	21.0538	35.427	24.3085	22.8556	18.462	17.1334	16.2321	16.6666	16.962	18.2677	18.5016	18.7859	23.054	19.7478	24.1319
Slc39a1	Slc39a1	0.0165448	0.000628333	24	6	3.79596	29.1793	29.6206	25.8646	31.0697	38.2024	33.8532	31.3143	32.0618	27.1144	28.5212	24.2523	25.4237	23.8499	23.5061	25.5834	19.7469	28.727	27.9181
Maz	Maz	0.0165448	0.000628333	24	0	3.66741	21.025	22.5382	25.2635	18.7222	34.4643	23.6881	18.4058	16.568	15.4789	17.0378	16.4132	14.8853	17.2975	18.0377	18.8886	25.0885	18.4131	18.905
Mocos	Mocos	0.0165448	0.000628333	24	2	3.55293	23.7237	22.8052	24.6112	25.8111	16.3797	22.7242	19.6078	15.554	17.7063	15.3132	15.074	14.4209	16.8881	17.6996	18.3813	17.2413	21.7853	19.1498
Etf1	Etf1	0.0165448	0.000628333	24	8	3.26641	22.4275	21.324	18.0208	27.5304	37.4768	24.3148	25.9434	25.2854	23.5676	22.8261	23.5198	23.4241	21.7931	22.6798	19.8847	13.7409	17.892	23.0483
1110004F10Rik	1110004F10Rik	0.0165448	0.000628333	24	8	3.2488	26.193	23.1288	19.2475	25.6385	32.7457	24.3938	26.2835	24.8352	25.96	21.697	23.9168	21.7026	22.6401	18.9988	18.7521	16.1646	18.9424	21.5482
Pold4	Pold4	0.0165448	0.000628333	24	6	3.16586	15.7076	16.9067	21.2598	14.9618	29.3442	21.7257	21.399	16.4386	17.8106	14.2562	14.5848	13.2513	11.9614	12.7556	13.5551	17.7046	14.5727	14.1349
Pnkp	Pnkp	0.0165448	0.000628333	24	2	3.09463	14.1021	12.5708	17.5703	13.4519	13.6671	15.6026	9.70452	10.0005	9.64414	10.5894	8.78323	8.95338	9.21581	8.54797	9.89031	18.757	11.2759	12.2542
C730036E19Rik	C730036E19Rik	0.0165448	0.000628333	24	16	3.0465	14.7045	13.515	13.5257	10.7041	4.03379	11.2659	18.0829	17.7459	19.1088	14.8205	21.3084	20.5724	22.7657	21.1295	20.3772	10.3124	18.9378	14.4557
Mapk3	Mapk3	0.0165448	0.000628333	24	6	2.92763	16.2064	15.4923	20.3775	17.0498	33.8878	23.5185	21.3584	17.9237	16.1723	18.1904	15.2	15.5325	11.8258	11.7106	12.2029	18.5158	15.023	14.4222
Scamp1	Scamp1	0.0165448	0.000628333	24	10	2.90303	10.0624	8.82405	9.9675	12.7192	15.5946	12.8913	20.229	16.8983	16.0739	14.5646	12.921	12.5961	11.9684	12.8774	9.78034	7.39723	9.34364	13.8433
Thrap3	Thrap3	0.0165448	0.000628333	24	8	2.87396	16.3418	16.2935	12.9482	18.4543	23.3255	17.804	19.0363	17.9589	16.7345	16.5941	15.9529	14.4711	12.918	13.1198	12.5297	7.05791	12.5047	16.7184
Afg3l2	Afg3l2	0.0165448	0.000628333	24	12	2.84017	20.6774	23.0284	20.3886	23.0207	30.7026	25.9568	25.6522	27.045	27.7904	27.7812	27.8567	29.086	24.3964	23.5602	24.2162	17.383	22.6083	21.3353
Pi4k2a	Pi4k2a	0.0165448	0.000628333	24	2	2.81365	17.285	18.063	19.9243	18.986	18.0154	19.9437	15.92	14.432	14.1509	13.7635	14.0861	13.6947	13.6096	13.7329	16.3609	15.1334	18.4633	16.3541
Dpagt1	Dpagt1	0.0165448	0.000628333	24	4	2.72576	16.3495	17.0762	18.3204	14.2566	21.7345	18.0465	16.1138	16.6432	15.6433	16.4914	12.9624	12.9446	11.4776	11.9842	12.7347	15.7052	13.4313	12.4636
Trpc4ap	Trpc4ap	0.0165448	0.000628333	24	6	2.6537	29.7285	29.6995	32.4478	29.5651	34.1858	33.9483	31.223	32.0258	30.7267	31.0503	28.5538	27.9794	27.3387	25.8122	28.151	28.6579	27.4558	25.4021
R3hdm4	R3hdm4	0.0165448	0.000628333	24	8	2.64373	19.5233	19.4205	21.7628	19.7799	24.0663	24.4746	23.881	22.6296	22.4937	22.5247	24.0588	20.6195	19.3757	17.7504	20.1422	18.8862	18.606	16.5866
Flot1	Flot1	0.0165448	0.000628333	24	6	2.64135	5.93146	7.60492	10.4221	8.89087	15.7586	12.8877	11.1946	10.7967	9.24819	10.4228	7.25947	7.77797	4.98086	4.57103	4.27902	8.57003	4.42539	6.68666
Hexim1	Hexim1	0.0165448	0.000628333	24	20	2.56948	15.2425	12.3737	14.5562	11.9315	11.0995	11.246	7.48306	7.79434	8.89762	13.6399	12.2298	10.8986	14.9705	14.7865	15.8636	14.986	12.4967	12.827
Ireb2	Ireb2	0.0165448	0.000628333	24	10	2.54761	9.85663	7.50843	7.12613	12.9643	13.3375	10.4376	15.5195	18.528	13.4595	11.0195	12.8779	15.262	12.9446	13.1136	10.2515	3.51029	9.3981	11.2965
Wbp5	Wbp5	0.0165448	0.000628333	24	6	2.53353	10.3123	10.5617	8.31769	12.3225	61.6204	13.6718	12.9714	12.05	10.7779	9.20131	8.4629	9.20112	7.31403	8.74912	6.2509	8.32184	6.59641	13.3945
Ormdl2	Ormdl2	0.0165448	0.000628333	24	2	2.52055	22.0155	22.9853	22.7278	20.3677	20.0538	18.8969	19.1626	19.3581	19.4207	16.1586	16.8556	14.9684	16.8442	14.9119	17.6885	18.9564	22.8342	17.5217
Kars	Kars	0.0165448	0.000628333	24	6	2.49078	25.9732	28.8953	26.9974	26.9139	35.4814	28.9996	27.033	31.1479	31.286	26.1269	25.4771	25.8413	23.7726	23.405	25.283	29.7657	24.1834	25.0199
Bnip3l	Bnip3l	0.0165448	0.000628333	24	10	2.4852	20.4394	17.5873	16.3729	22.3004	23.6884	20.4723	25.2097	22.6155	22.5951	22.5848	21.1649	23.1431	21.87	22.0436	18.8411	13.9737	16.6388	21.6951
Rnpep	Rnpep	0.0165448	0.000628333	24	2	2.3838	17.9722	19.0302	23.2566	17.0323	18.9921	16.3925	15.1786	13.6214	15.0472	17.4485	13.6611	12.9038	14.4952	11.95	15.3188	17.9595	16.3715	15.4727
Ccdc53	Ccdc53	0.0165448	0.000628333	24	6	2.38161	19.9502	20.0392	20.2594	20.618	28.2245	24.271	22.6279	20.5938	22.6902	20.1827	20.1863	16.4181	17.5209	16.2654	15.4259	26.5282	18.2333	19.5567
Sirt5	Sirt5	0.0165448	0.000628333	24	10	2.3698	11.016	12.8389	11.6702	14.4075	13.0162	14.4551	16.5737	12.6814	17.4545	14.1385	15.5766	15.212	12.5087	11.5314	10.8842	10.4797	11.0023	11.724
Nfix	Nfix	0.0165448	0.000628333	24	10	2.33458	10.4799	8.61062	10.0169	12.2985	9.67771	13.3773	15.2063	14.6533	13.3185	15.6508	12.0361	11.2518	10.8649	10.051	12.1637	8.647	9.91071	8.64916
Midn	Midn	0.0165448	0.000628333	24	6	2.26252	9.54141	8.53256	9.71105	9.90421	16.3246	8.97959	11.9605	9.63785	10.4049	10.1345	8.44516	6.13888	6.0636	5.27052	6.97492	5.55335	6.93286	7.61761
Parp10	Parp10	0.0165448	0.000628333	24	8	2.25228	6.43995	6.11924	7.35485	7.67233	10.467	7.71184	11.2872	8.8106	11.4128	11.8056	9.17759	8.74143	6.15506	5.01424	6.11843	5.84496	5.96359	7.31642
Polr2c	Polr2c	0.0165448	0.000628333	24	4	2.16587	14.1063	16.5796	16.9064	15.9106	19.5045	17.2264	15.334	14.7682	15.6328	15.2646	13.5515	12.271	10.9077	10.0381	12.6857	19.0906	12.4761	13.9468
Mrpl9	Mrpl9	0.0165448	0.000628333	24	4	2.14607	28.4583	28.6302	28.3982	29.3511	33.3701	34.641	33.946	29.9201	27.0851	27.9767	26.8361	25.2655	25.3632	26.3396	25.6259	28.7144	27.0213	27.2876
Ypel2	Ypel2	0.0165448	0.000628333	24	22	2.09663	6.60297	5.39772	6.58939	3.69891	7.13156	3.17891	2.15595	1.0616	1.38811	1.62661	1.76186	2.35567	4.68869	3.06381	4.31063	3.66136	7.36411	6.43378
Vps41	Vps41	0.0165448	0.000628333	24	6	2.08915	16.3169	16.9709	13.3462	18.9238	23.0789	18.085	18.387	17.7815	16.3622	15.5326	16.9925	16.8564	14.0164	14.0369	12.6543	5.79702	13.4638	15.6616
Sorbs1	Sorbs1	0.0165448	0.000628333	24	8	1.98109	8.31682	9.32045	6.57124	11.0807	10.8404	10.2145	15.4778	13.3555	10.9102	10.9189	8.62185	8.54223	9.081	9.91038	7.08792	1.81135	8.03871	8.17268
Yipf1	Yipf1	0.0165448	0.000628333	24	6	1.91972	32.174	31.0541	32.3289	30.7764	34.6632	31.7682	33.0527	30.6028	32.7114	31.5198	30.9357	30.1271	27.2935	28.0112	29.0533	30.1396	28.6999	28.5525
Hdac3	Hdac3	0.0165448	0.000628333	24	8	1.86627	16.7265	15.9419	17.3871	16.9112	20.6251	17.2805	19.5195	17.4518	19.5814	18.125	17.5815	15.7366	15.4008	12.943	14.6947	15.4857	15.2135	14.3772
Klhl21	Klhl21	0.0165448	0.000628333	24	8	1.8079	6.60265	8.41024	6.95686	6.92986	5.35197	8.35802	13.4705	12.1391	9.10358	9.4182	7.74462	8.05658	5.57765	6.75277	6.16055	2.93971	5.18787	5.26849
Sri	Sri	0.0165448	0.000628333	24	10	1.80489	11.7448	10.4773	9.10704	10.2311	16.7616	12.471	13.5465	14.0625	13.4583	12.4029	11.9304	12.9631	11.7261	11.631	10.0572	8.43309	8.41724	11.4371
Ppat	Ppat	0.0165448	0.000628333	24	10	1.78573	3.78772	2.76799	2.09987	3.08736	6.00821	3.75283	4.70528	6.00636	5.94991	6.39439	5.46598	5.4277	3.30419	3.4262	4.11359	1.22743	2.09281	2.98016
Plcg1	Plcg1	0.0165448	0.000628333	24	12	1.78547	5.66492	5.4431	4.30034	7.72456	4.16217	6.23488	8.55086	8.70462	8.06896	9.59478	7.6152	7.79884	6.62111	6.91828	7.74632	0.498389	5.80361	5.36585
Dcun1d5	Dcun1d5	0.0165448	0.000628333	24	4	1.75108	14.9443	17.2925	15.9665	15.7055	26.337	19.4759	15.6481	14.8995	16.0612	14.219	14.8161	13.719	13.2645	12.7837	12.9664	19.9932	11.3222	14.8876
Pitpnb	Pitpnb	0.0165448	0.000628333	24	4	1.74641	23.6427	22.73	23.9159	23.7483	23.3067	24.1312	22.5486	22.3093	20.6049	20.2912	20.7652	19.549	19.1475	20.1284	21.0031	28.5526	21.1729	21.4239
Sh3bp2	Sh3bp2	0.0165448	0.000628333	24	10	1.71403	3.77235	3.70139	3.73982	6.10309	8.14513	6.10818	7.41023	7.56247	6.75356	6.92554	6.09355	5.23826	5.23049	5.41107	3.97328	2.71437	4.338	4.6271
Wnt5b	Wnt5b	0.0165448	0.000628333	24	16	1.6796	2.74224	2.33129	2.85942	1.20467	1.55049	0.951375	2.3095	2.44462	3.67851	4.43302	5.14369	4.31649	4.96063	4.19814	6.04676	5.23473	3.97617	2.07418
Itpk1	Itpk1	0.0165448	0.000628333	24	0	1.54494	7.66544	6.94831	8.16874	7.6209	9.22445	6.57607	6.53252	5.01061	5.27985	5.60701	4.95958	4.61445	5.67598	4.88819	6.32185	7.63262	8.12024	6.71826
Klhdc2	Klhdc2	0.0165448	0.000628333	24	6	1.52714	10.7772	12.6556	9.88178	12.2462	19.4726	15.1701	12.1417	12.0696	11.095	11.6209	10.5581	10.6141	9.13462	10.4959	9.96972	6.12044	8.85399	10.6395
Vamp2	Vamp2	0.0165448	0.000628333	24	8	1.48497	9.8871	9.50137	9.97604	9.35444	11.5601	10.062	11.4061	11.1776	10.7911	10.5765	10.0903	9.76189	7.88829	7.02516	7.55337	9.12797	7.15911	7.90879
Ilvbl	Ilvbl	0.0165448	0.000628333	24	6	1.47176	8.90673	9.64977	10.0988	9.96197	15.1224	12.9574	12.0176	11.6724	10.7448	11.7138	8.79888	9.7927	8.8744	7.57409	8.14402	7.4414	9.15936	9.1428
Pfkfb2	Pfkfb2	0.0165448	0.000628333	24	14	1.46494	4.72612	3.6222	2.99897	4.25015	5.26872	3.52843	4.93951	5.14975	4.84495	8.23398	7.61872	7.82866	5.66799	6.11241	5.32845	1.27173	4.04067	5.79837
Tmem115	Tmem115	0.0165448	0.000628333	24	4	1.46324	10.9253	11.0272	12.4546	12.0678	13.1802	11.7651	9.62726	11.6774	10.0823	10.3213	9.23426	8.74686	8.58546	8.85597	9.91642	11.9225	9.52344	9.40817
Cars2	Cars2	0.0165448	0.000628333	24	2	1.44701	7.16237	8.09522	7.9795	6.25306	8.55844	7.79989	6.24621	5.43287	5.55337	4.50232	5.9789	4.86567	5.11599	5.52918	5.47402	10.6308	6.44984	5.59357
Nudt21	Nudt21	0.0165448	0.000628333	24	6	1.43424	10.0596	10.176	9.54142	10.3037	18.4481	12.0151	11.8462	10.7082	10.0873	8.34667	8.83796	8.05898	8.66611	8.32815	9.10445	8.36539	7.76558	9.99854
Tle1	Tle1	0.0165448	0.000628333	24	6	1.4312	8.83618	9.55053	7.43277	9.67738	11.0541	10.6914	10.8083	11.9611	8.68106	9.56501	8.92077	8.67261	6.95874	6.94425	6.37446	8.78428	7.39446	6.55596
Apbb3	Apbb3	0.0165448	0.000628333	24	12	1.36595	4.37025	4.66121	4.41919	3.72452	6.44576	4.85387	4.52491	6.92937	6.4955	8.07841	7.72784	8.34939	5.37648	5.39365	5.25528	3.50143	3.48739	4.72778
Gmpr2	Gmpr2	0.0165448	0.000628333	24	2	1.33737	10.28	9.62563	9.00939	9.57905	13.2863	10.0446	7.79864	8.11173	8.64355	7.6837	7.91393	7.40629	8.11575	7.64937	8.2455	11.8662	9.34033	8.59745
Dnajc10	Dnajc10	0.0165448	0.000628333	24	8	1.33186	5.44621	5.12098	3.64301	6.24148	15.9737	6.67954	6.45024	7.05901	5.93162	6.58382	4.90425	5.79521	4.52633	5.15714	4.52213	1.97955	4.26223	4.87087
Tom1l2	Tom1l2	0.0165448	0.000628333	24	10	1.27146	6.97946	7.1862	7.90118	7.94531	8.92528	9.2069	10.2387	8.79704	10.0635	10.0955	9.60553	9.7343	8.79935	7.4245	8.66109	2.82989	6.69401	9.25203
Fxr2	Fxr2	0.0165448	0.000628333	24	4	1.26079	11.2581	11.9628	12.1953	12.1248	13.6778	13.0907	11.7692	11.2521	10.4924	11.3648	10.0841	9.9382	9.62613	10.0765	10.5681	9.98617	9.65843	10.7166
Wdr36	Wdr36	0.0165448	0.000628333	24	14	1.24976	6.49454	6.12201	5.00135	7.02714	9.91649	6.80963	6.76878	7.43364	7.71981	9.05916	10.6641	9.74375	8.75958	7.81283	8.54004	4.61073	7.03672	7.1173
Nprl2	Nprl2	0.0165448	0.000628333	24	2	1.23715	11.0317	9.56104	11.6395	9.8427	10.2939	10.6613	8.33065	8.83991	9.7667	8.33818	8.68352	7.93235	8.84491	7.66816	8.54924	10.5664	9.71499	9.7211
Smarcd1	Smarcd1	0.0165448	0.000628333	24	0	1.23575	3.88971	4.39305	4.99674	2.37703	5.26323	2.33491	1.41093	1.1656	1.35415	1.99917	2.14278	1.81923	2.1421	2.13059	2.57292	3.59547	2.43798	3.58589
Wbscr27	Wbscr27	0.0165448	0.000628333	24	4	1.22016	2.68004	3.80523	4.55068	3.24999	5.65943	5.80536	5.37272	5.09131	3.87964	2.99004	2.6674	3.09231	2.04661	2.02894	2.18746	3.37258	3.23946	3.36575
Opa1	Opa1	0.0165448	0.000628333	24	14	1.21601	12.9538	12.1868	10.24	14.0765	14.3145	12.4952	13.5621	14.0652	13.8791	15.487	15.0396	15.1284	15.0177	14.3383	14.4015	6.54505	12.6925	14.1251
Add1	Add1	0.0165448	0.000628333	24	6	1.18917	8.4402	8.7833	8.661	8.88476	15.2594	9.34969	10.2619	9.74958	9.33797	8.32089	7.53519	7.65194	6.87267	7.67967	7.60832	4.32422	8.21412	9.11133
Tgds	Tgds	0.0165448	0.000628333	24	6	1.189	10.4126	10.5633	11.0399	11.1136	11.218	11.9254	13.0329	11.2557	11.9224	11.3514	10.1631	9.84392	9.20842	9.09917	9.08264	7.52627	9.63667	10.6855
Mtmr14	Mtmr14	0.0165448	0.000628333	24	4	1.13967	5.69986	7.04994	7.72344	6.17431	8.145	7.28323	7.11814	7.66696	6.17682	5.6715	5.28304	4.81636	4.60504	5.35932	4.88032	6.72607	5.96247	5.74235
Ccpg1os	Ccpg1os	0.0165448	0.000628333	24	6	1.12221	7.26115	7.71956	7.90407	8.64058	8.57162	9.09646	9.54553	7.10596	8.42726	7.95848	7.31639	6.52992	4.56227	6.07956	6.23297	6.62767	6.50264	8.35789
Mtor	Mtor	0.0165448	0.000628333	24	8	1.09455	4.1223	4.51534	3.4144	5.11623	6.08999	5.67023	5.64452	6.17416	5.10127	5.76237	4.68436	5.01276	4.06968	4.35836	3.93154	1.75206	3.47163	4.51994
Mmaa	Mmaa	0.0165448	0.000628333	24	20	1.08094	7.52858	6.31089	7.42116	5.53355	5.89248	6.29318	5.37163	5.08196	6.02499	6.55305	8.12812	6.36152	7.46114	7.40977	8.71291	13.6397	7.93796	6.84245
Abhd14a	Abhd14a	0.0165448	0.000628333	24	22	1.07286	8.36324	9.0999	11.8997	7.29433	7.64114	8.13567	8.54175	5.68419	6.61792	7.77916	7.35011	6.74342	8.46226	7.64137	8.55839	17.3062	8.79612	8.97652
Gfod2	Gfod2	0.0165448	0.000628333	24	22	1.07127	4.11239	5.12586	6.94735	4.3213	4.01678	3.3617	3.11164	1.64435	2.01563	2.35461	3.718	2.64802	3.35658	3.37195	4.39044	5.8363	4.01975	4.69814
Dclre1a	Dclre1a	0.0165448	0.000628333	24	12	0.99625	2.3335	2.07825	1.97557	2.15117	3.7257	2.32084	4.58432	3.37403	4.99949	4.6864	3.49347	4.17153	3.0018	2.89697	2.65356	1.52564	2.30934	2.73703
Gtf3c2	Gtf3c2	0.0165448	0.000628333	24	8	0.976472	10.0397	9.92446	9.11843	11.0228	12.296	10.2279	10.8019	11.3022	11.1627	10.8089	10.8362	10.404	9.54262	9.64588	9.07437	4.31038	9.42096	10.2581
Arhgef10l	Arhgef10l	0.0165448	0.000628333	24	4	0.971791	3.42755	3.72954	4.58758	4.48204	7.04498	5.72701	4.30138	5.45143	3.55802	2.8263	3.29621	2.6279	2.35522	2.79259	2.64012	4.06196	4.30382	3.95989
Reep4	Reep4	0.0165448	0.000628333	24	0	0.964444	3.47077	4.53536	5.85771	3.19504	11.221	3.84598	2.84611	2.576	2.46354	3.05256	2.11662	2.18882	2.42876	2.86324	3.26795	4.766	3.39084	3.41027
Copg2	Copg2	0.0165448	0.000628333	24	8	0.962252	7.9786	6.75949	6.93787	8.01456	9.43765	8.26274	8.38384	8.3942	8.22813	7.08659	7.82141	7.44378	6.59438	6.34644	6.45585	3.57184	7.098	7.51242
Dolk	Dolk	0.0165448	0.000628333	24	6	0.945232	7.35831	6.89171	6.79383	7.02617	8.78866	8.44635	7.63974	7.8745	7.40336	6.53774	5.88775	5.82238	5.56474	5.87177	7.06325	6.23693	6.30627	6.38029
Gm13889	Gm13889	0.0165448	0.000628333	24	0	0.914085	1.9306	2.13037	3.02388	1.32024	5.07797	1.83463	0.935113	0.51891	0.637889	0.704994	0.467288	0.451299	0.743425	0.760213	0.722761	2.35466	1.50075	0.705262
Dynlt1b	Dynlt1b	0.0165448	0.000628333	24	6	0.877562	7.05139	8.02172	7.27023	6.56025	16.8786	8.91333	7.45459	7.32932	7.50462	7.4712	6.35248	6.43522	5.53284	4.55361	5.37646	6.81227	6.64597	6.3113
Cd99l2	Cd99l2	0.0165448	0.000628333	24	8	0.833863	7.94383	8.23979	7.65692	8.31481	9.93785	9.56875	9.73858	8.53945	8.354	8.04932	8.59254	9.01345	7.21633	7.54232	7.75854	5.80152	7.42536	8.22474
Hist1h2bk	Hist1h2bk	0.0165448	0.000628333	24	0	0.81977	2.61735	2.30982	3.11677	2.2664	3.10039	2.49657	1.73619	1.53773	1.37323	1.59861	0.954474	1.11939	1.45802	1.73993	2.08936	3.04729	3.13769	1.71859
Xpo6	Xpo6	0.0165448	0.000628333	24	6	0.818066	6.87743	6.99747	7.8788	7.0656	7.37413	6.66719	8.03268	7.22329	7.07656	6.65337	5.95441	6.30472	5.94323	5.90868	5.70768	4.94268	6.60768	6.11156
Tfam	Tfam	0.0165448	0.000628333	24	6	0.811766	9.4375	9.13261	8.65797	9.73768	12.2838	10.91	10.6754	9.20633	9.87458	9.94196	9.6426	9.08261	8.78082	8.05832	7.64682	8.07835	8.00957	9.12004
Lmo7	Lmo7	0.0165448	0.000628333	24	12	0.759093	2.31299	1.92175	1.94016	2.17786	3.00991	2.46438	3.16953	2.67872	3.0868	3.66898	3.1598	3.45845	3.0899	3.49674	3.34089	0.668883	2.14865	2.28822
Ano10	Ano10	0.0165448	0.000628333	24	6	0.756229	4.3208	3.98665	4.51354	4.30888	11.0434	5.12104	5.33193	4.61083	4.03692	3.79206	3.49832	3.64409	3.27015	3.50605	3.46744	3.25667	2.85947	4.31366
Cog2	Cog2	0.0165448	0.000628333	24	4	0.738184	6.97073	6.5705	7.17687	6.73368	8.16563	6.73431	6.10692	6.46922	5.86122	6.01656	5.66232	5.35221	5.08011	5.6368	5.83311	4.69068	6.6695	6.01571
Zfp384	Zfp384	0.0165448	0.000628333	24	2	0.732662	7.39977	7.93603	8.82363	6.99563	9.74984	6.95523	6.41021	6.72988	5.98069	5.94109	5.67118	4.92392	5.87566	6.15305	6.62452	3.99577	5.99989	6.73769
Vps4a	Vps4a	0.0165448	0.000628333	24	4	0.731523	9.6352	9.6449	8.76232	9.04946	11.4894	9.06739	8.73562	9.31005	9.20516	8.51508	8.66055	8.03228	7.69951	8.51058	7.94992	7.51763	8.52613	8.84155
S100a8	S100a8	0.0165448	0.000628333	24	4	0.702586	1.09238	2.04377	0.942484	2.33581	3.11109	1.58972	1.80871	0.795936	0.835018	0.678579	0.317473	0.168196	0.674432	0.169377	0	3.01033	0.550426	0.964381
Gyg	Gyg	0.0165448	0.000628333	24	8	0.670245	2.94382	3.21849	3.20334	3.45169	8.89831	3.19664	4.39956	4.1577	4.30484	2.63241	2.72519	3.44484	2.63581	2.72829	2.49027	1.98527	2.17283	2.89283
Nudt13	Nudt13	0.0165448	0.000628333	24	2	0.629035	4.4732	3.88922	5.01559	3.75277	6.3566	4.24578	4.09954	3.37369	3.72878	3.05574	3.42505	2.78282	2.95785	3.44103	3.35619	4.03946	3.92946	4.28405
Nme7	Nme7	0.0165448	0.000628333	24	6	0.6044	2.10549	1.95818	1.55021	2.27972	3.41643	2.86507	2.93985	2.91017	2.2282	2.90086	1.79483	1.78067	1.50825	1.30711	1.29584	0.843112	1.72981	2.00276
Brd9	Brd9	0.0165448	0.000628333	24	6	0.588044	3.14207	3.14137	3.43536	3.56591	6.42855	4.14578	3.56893	3.92101	2.92049	3.25138	2.59264	2.8813	2.52695	2.63252	2.67865	2.54791	2.60374	3.1793
Fam174a	Fam174a	0.0165448	0.000628333	24	6	0.579396	3.31098	3.21187	3.28919	3.37298	5.30004	3.79553	4.23514	2.77545	3.31337	3.17708	2.9114	3.10979	3.01252	2.43244	2.92642	2.05752	2.29521	2.43292
Terf2	Terf2	0.0165448	0.000628333	24	6	0.560707	3.30712	3.72695	3.65149	3.96489	4.74668	3.71533	3.03443	3.34393	3.79599	3.09879	3.62887	2.77168	2.92968	2.54255	2.20079	2.2218	3.00303	3.43222
Ildr2	Ildr2	0.0165448	0.000628333	24	12	0.547221	1.19463	0.827634	0.862252	1.06399	1.72837	1.07049	1.1769	2.07692	2.02326	1.88108	1.91643	2.30253	1.48139	1.24164	1.79976	0.575895	1.22761	0.958637
Gm9992	Gm9992	0.0165448	0.000628333	24	6	0.513345	0.445362	0.639197	0.393782	1.14238	2.13359	1.72693	1.27294	1.83466	0.820757	1.00773	0.363239	0.395399	0.228865	0.353806	0.173373	0.0397493	0.449141	0.728514
1700040L02Rik	1700040L02Rik	0.0165448	0.000628333	24	10	0.488766	0.896008	0.812971	1.33755	1.45003	1.5032	1.73325	3.01807	1.91396	2.40418	1.59473	1.63144	2.74699	1.72804	1.65511	1.24023	0.902753	1.0527	1.27828
Sgsm2	Sgsm2	0.0165448	0.000628333	24	0	0.46662	2.23316	1.60502	2.21402	1.52126	3.04737	1.82434	1.47924	1.16142	0.945119	1.42239	1.2382	1.10761	1.49901	1.37783	1.3843	1.74557	2.13162	1.85899
Klf1	Klf1	0.0165448	0.000628333	24	10	0.464958	1.34159	0.877276	1.51636	1.84635	0.568528	1.84042	3.45632	2.19559	2.06834	2.75778	1.75888	1.85071	1.41513	1.33619	1.80538	1.29064	0.926332	1.1888
Cln6	Cln6	0.0165448	0.000628333	24	6	0.444264	0.684994	1.26507	1.28781	0.84528	4.41774	1.39033	1.96418	1.57289	0.812216	1.07181	0.696257	0.762046	0.510955	0.560258	0.609023	0.857428	0.533359	0.684418
Fgfr1	Fgfr1	0.0165448	0.000628333	24	10	0.443174	0.823575	0.633671	0.68331	1.03928	1.87055	0.991383	1.13406	2.82228	2.17305	1.41733	1.41495	0.877634	0.788207	0.864796	1.68681	0.545562	0.800568	0.714262
Sec22a	Sec22a	0.0165448	0.000628333	24	4	0.414202	3.42032	3.53951	3.26614	3.26739	4.97107	3.91234	3.72846	3.23203	3.39013	3.40486	2.81023	2.78135	3.11762	2.69898	2.55378	3.07757	2.95269	2.95374
Atr	Atr	0.0165448	0.000628333	24	12	0.394749	1.51351	1.42593	0.891973	1.74075	2.79253	1.5444	2.00686	2.08808	2.10725	2.02395	2.39532	2.6983	1.99008	2.02842	1.90366	0.65458	1.4486	1.90668
Usp3	Usp3	0.0165448	0.000628333	24	2	0.385522	4.028	4.18059	4.36554	4.05427	3.88494	3.69992	3.95562	3.87736	3.12237	3.20801	3.08006	2.77047	3.27366	3.50906	3.67673	3.19527	3.82992	3.80449
Kif13a	Kif13a	0.0165448	0.000628333	24	14	0.351361	1.90947	1.89642	1.78978	1.97819	2.43152	2.15988	2.10809	1.98136	2.17219	3.03195	2.78137	2.90257	2.52788	2.67485	2.88068	0.619608	2.5391	2.38378
Dock5	Dock5	0.0165448	0.000628333	24	12	0.302076	1.93562	1.73829	1.20032	1.93655	2.28626	1.90224	2.12174	2.4356	2.17042	2.6351	2.41363	2.34516	2.1992	2.19546	2.18398	0.645292	1.86974	2.04867
Ntn1	Ntn1	0.0165448	0.000628333	24	6	0.288082	1.4821	1.7788	1.66613	1.7968	3.4308	2.22646	1.9502	1.865	1.84633	1.55926	1.46113	1.80159	1.1442	1.61432	1.38939	0.653236	1.24255	1.76791
Traf3ip2	Traf3ip2	0.0165448	0.000628333	24	2	0.280039	1.13356	1.2087	1.05702	1.16165	1.28888	1.33775	0.892845	0.400535	0.604776	0.53326	0.749205	0.669283	0.808918	0.838209	0.9116	0.995382	0.918917	1.01975
Mob3a	Mob3a	0.0165448	0.000628333	24	2	0.271833	1.41725	1.46738	1.91657	1.30443	3.39193	1.76622	1.45608	1.39952	1.27801	1.01559	1.08653	1.24318	1.25176	0.926061	1.27573	1.39324	1.74398	1.62733
Tex10	Tex10	0.0165448	0.000628333	24	6	0.266841	1.83901	1.98995	1.70256	1.98082	2.9749	1.94161	1.75688	2.65672	1.84987	1.76149	1.66085	1.65565	1.5159	1.48588	1.54055	1.15508	1.33715	1.78739
Phtf2	Phtf2	0.0165448	0.000628333	24	12	0.265263	1.13124	0.781673	0.875612	1.14287	1.34935	1.13988	1.24229	1.20663	1.50729	1.60109	1.25075	1.59579	1.48493	1.56733	1.25022	0.558943	1.01072	1.18178
Akap7	Akap7	0.0165448	0.000628333	24	10	0.262365	1.53216	1.4384	1.33967	1.75947	1.85742	1.6023	2.09101	1.96992	1.79477	1.61978	1.61705	2.01111	1.73526	1.84921	1.37802	0.495329	1.13944	1.50038
AA986860	AA986860	0.0165448	0.000628333	24	14	0.207903	0.35089	0.364182	0.280437	0.309841	0.435463	0.371648	0.273887	0.473039	0.681623	2.51116	1.2905	1.66155	0.574456	0.695771	0.517249	0.322932	0.560823	0.38601
1700010I14Rik	1700010I14Rik	0.0165448	0.000628333	24	2	0.176269	0.749474	0.494814	0.546458	0.297603	0.572088	0.259588	0.167922	0.294578	0.125467	0.16763	0.142183	0.144427	0.0821631	0.0811086	0.137523	0.179915	0.234843	0.414545
Ntrk1	Ntrk1	0.0165448	0.000628333	24	12	0.125379	0.0511627	0.0414026	0.102875	0.145914	0.0107663	0.0965661	0.298577	0.179362	0.272973	0.479603	0.408025	0.380118	0.148949	0.113024	0.251952	0.328499	0.0821827	0.125446
St6galnac3	St6galnac3	0.0165448	0.000628333	24	4	0.123745	0.263253	0.302143	0.244888	0.288783	0.332389	0.248785	0.325425	0.205895	0.147462	0.0829085	0.0923942	0.0287755	0.110662	0.0581854	0.0541203	0.081835	0.212328	0.209706
Lrriq3	Lrriq3	0.0165448	0.000628333	24	10	0.113884	0.398727	0.242018	0.250547	0.248715	0.440504	0.411604	0.429953	0.386883	0.510563	0.341907	0.451264	0.511898	0.334876	0.341334	0.338992	0.0985152	0.180189	0.195524
Ano1	Ano1	0.0165448	0.000628333	24	6	0.0890551	0.500342	0.401831	0.364972	0.42358	0.705797	0.526324	0.508861	0.495318	0.434102	0.384808	0.386181	0.325225	0.172985	0.376787	0.316678	0.185321	0.466225	0.323406
Hhipl2	Hhipl2	0.0165448	0.000628333	24	6	0.0622579	0.142461	0.260781	0.198257	0.222435	0.688026	0.56033	0.329194	0.208036	0.221504	0.154234	0.204825	0.181534	0.0581048	0.160494	0.15819	0.140929	0.10418	0.203946
5033403F01Rik	5033403F01Rik	0.0165448	0.000628333	24	6	0.0612264	0.128172	0.143556	0.128745	0.102167	0.202276	0.125461	0.190072	0.160731	0.182419	0.0971523	0.0686391	0.0699242	0.0476772	0.0471164	0.0747046	0.051652	0.0846947	0
Bcl2l14	Bcl2l14	0.0165448	0.000628333	24	6	0.0602831	0.0242883	0.0982158	0.0976596	0.0866778	1.11165	0.357882	0.292826	0.0912546	0.168473	0.0832198	0.117665	0.0530617	0	0.0402306	0.0142248	0.0747011	0.0243302	0.0446726
Slc26a4	Slc26a4	0.0165448	0.000628333	24	2	0.0497432	0.236447	0.148145	0.263224	0.150373	0.106622	0.169463	0.13923	0.0845618	0.0991155	0.0966211	0.0455493	0.0553705	0.0662252	0.0373192	0.0792847	0.0732389	0.0679629	0.144913
Pou2af1	Pou2af1	0.0165448	0.000628333	24	6	0.0450164	0.0723082	0.0975208	0.0726957	0.122756	0.489087	0.341179	0.104841	0.155201	0.121249	0.0354246	0.0779229	0.033858	0.0578307	0.0456383	0.0484443	0.0510089	0.0622156	0.101311
Rhoh	Rhoh	0.0165448	0.000628333	24	2	0.0339816	0.147296	0.137229	0.143039	0.0902777	0.28859	0.114067	0.0901324	0.114384	0.0975427	0.0640323	0.065876	0.0610822	0.074051	0.056143	0.0477721	0.120346	0.0718162	0.0995809
Dsg1a	Dsg1a	0.0165448	0.000628333	24	12	0.0273627	0.0395828	0.0226099	0.0327957	0.0434782	0.0465234	0.0460547	0.0727715	0.0836956	0.0896413	0.0647491	0.0845518	0.0951416	0.0771281	0.0799222	0.0763942	0.00555504	0.0508125	0.0721707
Dlx4	Dlx4	0.0206622	0.000785535	24	4	0.0265922	0.060954	0.0615611	0.0918848	0.0726333	0.0961984	0.12559	0.0386984	0.0190928	0.0325261	0	0.0327537	0.0499176	0	0.0168198	0.0356408	0.018637	0.060842	0.0373811
Upp2	Upp2	0.020741	0.000942737	24	12	142.715	41.8377	27.3359	30.2274	40.5282	23.8951	66.5002	243.223	256.981	319.947	253.754	242.499	237.203	98.7554	82.121	86.9171	26.6973	40.6693	33.3711
Akr1c6	Akr1c6	0.020741	0.000942737	24	8	135.161	975.657	824.218	768.827	1046.63	716.685	991.303	1016.59	1135.77	1101.76	970.808	904.034	885.549	868.357	764.291	786.879	762.327	800.157	634.229
Gm4737	Gm4737	0.020741	0.000942737	24	18	45.4458	191.608	159.746	219.827	147.016	95.3089	132.219	151.79	146.298	177.48	205.032	238.015	198.092	226.459	213.203	236.127	289.256	227.616	156.765
Slc2a2	Slc2a2	0.020741	0.000942737	24	12	40.2425	95.2823	78.6614	64.8158	105.583	58.2963	93.6389	143.11	134.353	148.461	149.177	136.876	161.98	151.164	141.041	121.072	38.0011	91.5495	120.416
Aacs	Aacs	0.020741	0.000942737	24	14	33.7032	29.4643	41.4105	35.5445	43.0268	9.9808	72.245	44.8716	70.6769	75.6451	64.1838	118.913	125.492	96.7084	91.6764	113.859	27.9816	50.7189	69.0096
Sec14l2	Sec14l2	0.020741	0.000942737	24	0	31.3199	277.486	294.679	311.678	294.429	186.103	273.044	257.33	198.926	241.805	229.388	228.751	220.669	241.449	258.301	251.066	300.545	271.261	273.937
Tubb4b	Tubb4b	0.020741	0.000942737	24	2	30.8917	98.0387	115.845	108.816	100.511	182.488	100.643	46.9609	64.4383	76.4734	65.1385	50.5352	53.0833	62.5242	70.356	60.6034	134.01	79.7644	74.7703
Cyp3a25	Cyp3a25	0.020741	0.000942737	24	12	27.5892	118.406	105.795	94.4363	141.643	133.308	138.998	194.478	150.284	153.124	145.898	166.127	170.609	164.189	159.772	107.126	81.6902	111.267	132.335
Eif4ebp3	Eif4ebp3	0.020741	0.000942737	24	18	27.2588	26.3693	22.0214	32.5552	18.1186	13.4104	16.6235	15.9463	43.6564	22.1414	40.0247	66.6462	48.4434	56.5411	65.9313	85.6995	73.4776	67.927	21.6176
Prodh	Prodh	0.020741	0.000942737	24	16	26.6415	77.4438	73.0055	107.258	70.6782	25.8527	71.1856	97.0365	63.3395	117.954	125.93	135.178	140.209	124.251	108.355	146.332	103.659	78.8022	83.4134
Gclc	Gclc	0.020741	0.000942737	24	2	26.5265	82.6333	88.453	79.7201	91.7518	91.6461	75.4231	54.1319	55.7266	37.6742	33.5911	28.7797	31.0767	52.9525	67.9461	51.83	43.0859	83.7445	80.59
Cd81	Cd81	0.020741	0.000942737	24	6	22.7787	153.588	153.444	148.827	159.798	176.919	172.571	160.524	134.562	136.643	120.153	129.165	133.92	122.385	124.352	122.45	106.181	120.785	121.309
Atf4	Atf4	0.020741	0.000942737	24	2	19.7308	90.2429	91.1474	99.3493	81.1118	100.954	99.2414	52.3306	56.7308	60.6218	58.4252	59.6658	44.4388	73.7361	50.2958	73.152	72.8426	76.4448	68.8496
Dcaf11	Dcaf11	0.020741	0.000942737	24	6	16.6743	128.466	111.34	146.14	137.716	138.353	135.649	132.756	118.335	126.01	127.25	114.37	110.828	101.96	96.6778	105.86	97.1394	119.418	96.3684
Ahsa1	Ahsa1	0.020741	0.000942737	24	22	11.5226	65.6947	74.3584	75.8422	63.6121	86.3148	68.0787	56.172	59.1456	56.187	64.0311	61.2276	59.5468	73.3138	81.3392	83.4959	111.815	89.4376	68.5007
Urad	Urad	0.020741	0.000942737	24	16	10.6907	40.9481	38.7155	27.9393	31.7686	24.8799	30.5383	32.383	40.7949	39.3324	40.3186	58.8842	55.3879	54.287	51.4702	59.4447	32.7209	48.3544	38.6204
Gpr146	Gpr146	0.020741	0.000942737	24	10	9.12444	13.3631	13.2187	12.9324	30.3779	21.2766	36.8956	35.5824	43.7525	26.955	20.7078	21.8664	20.705	15.6736	15.4303	14.0511	9.70186	15.9167	14.7643
Hfe2	Hfe2	0.020741	0.000942737	24	0	7.97213	52.7926	50.3259	76.4157	49.2587	53.8259	46.8396	46.0248	31.2202	38.1169	31.7463	44.2354	39.5251	44.2151	44.1314	50.8831	63.171	55.0704	48.7217
Litaf	Litaf	0.020741	0.000942737	24	2	7.96817	41.599	42.0513	40.5575	35.0456	51.7877	32.9995	30.3303	21.9848	26.8663	21.7006	31.1236	26.6198	26.4771	28.3596	28.0808	31.4678	32.6651	44.098
Rhoa	Rhoa	0.020741	0.000942737	24	6	7.86147	71.5937	69.5701	60.5804	71.0205	99.1441	70.3812	70.8295	67.1169	66.4805	60.0482	60.3872	59.2545	61.1123	57.8024	55.4159	41.3079	55.8884	64.1626
Eif4g1	Eif4g1	0.020741	0.000942737	24	12	7.7914	71.0793	72.1098	59.035	75.804	84.8843	76.4511	71.9425	80.2215	82.7826	92.9758	86.4874	86.0206	77.2827	79.0091	82.9672	43.4196	71.9485	64.571
Tmem59	Tmem59	0.020741	0.000942737	24	8	7.17289	151.743	148.936	140.382	143.6	148.348	150.893	151.416	151.767	146.757	147.519	143.641	140.699	137.375	131.63	137.173	83.5526	130.139	137.264
Map1lc3b	Map1lc3b	0.020741	0.000942737	24	8	6.95058	59.5007	62.5833	59.807	57.9897	70.4711	72.817	73.9658	71.6093	62.9967	69.588	62.306	64.1212	53.1671	56.5985	55.9044	56.8779	52.1694	61.9269
Pter	Pter	0.020741	0.000942737	24	2	6.86523	27.2682	27.1335	19.8447	21.4378	38.2956	24.9923	17.5913	17.3643	13.7801	10.766	11.034	11.968	17.1791	16.3573	15.1396	10.9564	23.1516	26.3876
Surf4	Surf4	0.020741	0.000942737	24	4	6.14702	90.4494	91.0256	97.5691	85.3004	117.371	94.0558	84.3232	85.33	84.261	89.3367	80.8103	82.8179	77.1081	78.4114	82.3731	84.055	79.0177	72.0865
Slc35d1	Slc35d1	0.020741	0.000942737	24	10	5.20721	19.9136	17.3664	11.4765	27.3459	43.5813	25.4578	26.2247	25.8707	25.3341	26.2672	24.9601	24.6982	20.3389	21.0793	21.3254	2.09474	18.9456	16.3328
Wdtc1	Wdtc1	0.020741	0.000942737	24	6	5.0049	20.1563	21.4925	26.5175	27.6876	21.0799	28.8346	28.6518	25.4123	21.5382	23.9898	16.3412	15.1318	14.5235	16.1737	15.9928	20.5379	17.7321	18.158
Gfer	Gfer	0.020741	0.000942737	24	0	5.00328	20.2849	21.6088	27.3925	15.4826	20.2448	19.9452	13.6862	11.9616	11.3519	13.9963	12.8695	11.7507	12.7233	12.9084	15.9025	41.2935	16.3399	15.125
Atg101	Atg101	0.020741	0.000942737	24	0	4.90591	28.3937	27.2749	54.698	23.1879	29.1793	28.3001	27.6338	20.3072	21.0326	20.4829	20.6487	16.6694	23.2998	21.1533	24.4362	61.7188	26.6229	25.8648
Calu	Calu	0.020741	0.000942737	24	4	4.90074	35.452	34.8737	30.961	36.3698	66.0343	37.2341	34.4954	35.2006	32.0987	27.1761	28.2565	28.8749	26.3289	29.6271	29.1273	13.5257	28.4355	33.9175
Sec11a	Sec11a	0.020741	0.000942737	24	2	4.82756	42.2801	46.598	42.5031	40.5857	49.7907	44.5393	35.6676	39.81	36.2891	36.1072	31.8683	33.0078	35.3259	37.6956	38.5894	46.6372	38.2496	36.5307
Nit1	Nit1	0.020741	0.000942737	24	4	4.72319	67.0246	72.9857	67.775	67.2521	66.7629	65.2456	66.8633	65.4696	72.1212	62.31	62.558	60.4094	57.0687	57.7454	59.1037	65.0001	61.0255	60.345
Carhsp1	Carhsp1	0.020741	0.000942737	24	6	4.63636	31.4623	30.6	39.2137	36.3055	30.4404	34.3373	42.7686	32.4263	38.1586	32.9742	32.1897	29.5918	26.7653	24.8626	26.4134	27.172	26.8867	27.7805
Htatip2	Htatip2	0.020741	0.000942737	24	4	4.57194	22.203	25.4323	31.9436	24.207	58.9391	25.8778	22.9276	17.3718	21.5683	21.036	17.3389	17.0686	16.8866	17.8322	16.4619	38.3667	18.2034	17.6285
Naa60	Naa60	0.020741	0.000942737	24	16	4.54564	35.9239	33.4546	35.2371	33.6376	23.7815	31.1367	37.8198	36.5467	41.282	47.5114	45.89	41.6656	43.0849	39.543	47.827	27.844	38.6022	34.4263
Mtch2	Mtch2	0.020741	0.000942737	24	4	4.53446	64.484	65.9145	64.2607	60.1595	69.9936	65.735	59.4377	56.6559	60.0464	56.7434	59.2862	53.4047	56.55	53.4408	54.4631	60.6619	53.311	59.4745
Xdh	Xdh	0.020741	0.000942737	24	12	4.52068	25.4542	20.8735	20.973	26.595	34.9424	23.6369	27.2955	33.899	32.1799	36.7777	30.6576	30.8755	26.5924	28.9039	28.7579	15.5676	26.1641	23.4308
Bud31	Bud31	0.020741	0.000942737	24	4	4.47033	40.3304	45.3574	50.2642	42.0873	58.0723	41.9913	38.3681	40.004	40.4475	37.8687	39.6393	39.0354	34.6418	32.1547	33.1739	47.2118	38.1506	33.0051
Slc45a3	Slc45a3	0.020741	0.000942737	24	22	4.41058	13.9603	15.9562	16.7329	9.09102	11.2077	8.4128	3.99615	2.77386	4.55881	11.2867	11.4259	11.5399	12.3916	13.477	12.7097	8.3522	17.5242	19.9122
Dpp9	Dpp9	0.020741	0.000942737	24	2	4.24759	18.4765	19.2145	14.6528	15.5457	15.8027	15.4222	9.65258	9.97711	8.92109	8.29438	7.9239	8.10338	9.53485	12.2645	11.8871	7.74719	13.9309	15.4296
Rab7	Rab7	0.020741	0.000942737	24	8	3.99423	82.8237	78.078	72.1929	83.4403	113.555	77.3221	80.8435	86.5835	85.7709	79.6456	78.7856	83.3641	76.6329	77.8206	78.0628	52.9405	76.8414	75.4742
Dpm2	Dpm2	0.020741	0.000942737	24	4	3.8292	22.0092	22.2989	29.3038	20.8088	26.6561	23.8041	23.5682	21.2204	19.6577	19.4673	16.9044	15.9037	16.0829	15.8965	16.8712	28.7269	16.9677	17.2351
Anxa2	Anxa2	0.020741	0.000942737	24	2	3.73777	15.2833	14.9629	16.8911	9.79814	113.32	18.7277	11.8777	10.1967	9.99729	8.01104	6.42938	8.24499	6.53244	7.72314	10.2978	11.1959	10.5923	11.9381
Hnrnpdl	Hnrnpdl	0.020741	0.000942737	24	10	3.7272	10.8039	10.1079	8.26469	12.8451	21.4261	13.369	16.4119	15.0711	15.2452	14.1933	14.2992	15.9563	9.95638	9.76753	9.80989	6.90921	8.92224	11.5198
C330006A16Rik	C330006A16Rik	0.020741	0.000942737	24	0	3.64761	34.4168	29.9584	38.0799	28.4216	29.8114	28.5939	24.9677	20.2978	23.6445	24.1052	25.0815	22.6827	27.1935	24.8103	30.8269	29.7908	30.3768	26.0472
Snx2	Snx2	0.020741	0.000942737	24	8	3.40458	18.0076	19.7642	17.0901	21.3089	31.397	24.8285	23.3583	22.9479	21.9979	19.0965	19.1956	18.2589	17.1831	17.3939	14.9779	12.0208	15.0641	20.5192
Fitm2	Fitm2	0.020741	0.000942737	24	12	3.39189	10.2363	13.1288	8.35265	12.7024	11.6915	13.5585	14.3981	12.8504	12.3916	18.55	18.4197	18.6742	15.6404	14.0245	14.5469	5.46231	9.75005	10.2609
Copb2	Copb2	0.020741	0.000942737	24	6	3.37601	38.5619	40.3161	31.8839	42.0188	66.3222	46.9138	41.9226	44.7313	44.0802	39.0037	41.5972	41.7663	36.8386	36.8026	36.8703	23.4907	37.0998	40.9786
Auh	Auh	0.020741	0.000942737	24	10	3.22363	17.0647	18.3222	20.2786	21.4544	15.5401	24.7365	24.3592	23.785	24.5362	25.0355	23.6064	24.0057	21.8195	20.7694	20.3709	16.6003	17.8789	17.8328
Pik3ap1	Pik3ap1	0.020741	0.000942737	24	8	3.22089	6.06943	7.27214	4.00702	9.94042	13.8152	11.7784	11.3188	11.5505	8.67854	9.49466	7.58814	7.27251	5.22185	6.3689	4.8632	0.562191	6.25666	6.96952
Tbrg1	Tbrg1	0.020741	0.000942737	24	4	3.11417	25.435	26.4846	23.3981	24.2562	49.3487	32.9938	24.015	23.8999	23.0113	23.5564	22.4099	21.9641	19.7537	17.4036	20.7763	25.0039	18.2075	19.5091
Gnai2	Gnai2	0.020741	0.000942737	24	6	3.0972	26.0098	29.3667	30.4877	25.79	50.1215	35.2806	33.8136	30.865	30.7372	32.4525	28.0636	28.1662	23.6447	24.0866	23.8023	29.9819	25.0146	24.9362
Alkbh7	Alkbh7	0.020741	0.000942737	24	0	3.04819	14.2051	11.9545	16.7788	11.5491	12.6285	15.9919	10.0915	6.91388	8.72925	8.93076	8.31771	7.69488	10.4638	8.34321	10.7011	22.1598	11.2981	10.2587
Hdac5	Hdac5	0.020741	0.000942737	24	22	3.02319	13.1402	12.2013	15.6905	8.62199	7.92587	10.3385	10.6228	7.43184	7.57627	8.37028	7.40256	7.38621	10.713	12.024	11.1394	18.152	10.0285	12.6599
Pddc1	Pddc1	0.020741	0.000942737	24	2	2.95429	15.1954	14.7085	18.1187	12.8768	16.9967	17.2321	14.5295	9.11586	11.0174	12.3163	9.23777	9.46467	10.7552	10.3709	10.2101	14.3004	11.3242	12.9241
Rnf14	Rnf14	0.020741	0.000942737	24	10	2.76698	19.4785	17.1266	15.9602	20.5638	21.4404	20.8717	23.049	18.9644	23.4431	22.3219	19.8612	22.2542	18.9395	16.9586	18.3623	9.13526	18.6949	17.3792
Bco2	Bco2	0.020741	0.000942737	24	2	2.7381	16.1766	14.326	19.198	15.3529	8.73083	13.0373	14.8256	12.1999	11.5274	8.70962	9.15422	7.74593	11.7766	8.91584	11.0961	12.5562	14.4288	14.9503
Fgfr4	Fgfr4	0.020741	0.000942737	24	2	2.49235	15.3321	13.9133	15.1593	13.8654	15.315	14.3261	10.11	11.1672	9.11412	9.89704	10.7218	9.4341	9.57012	11.1715	11.5866	11.2318	12.5516	10.409
Itga5	Itga5	0.020741	0.000942737	24	22	2.41234	9.62847	10.1004	9.43813	7.08796	12.8517	4.93003	3.63895	3.48997	3.76944	4.48696	3.65998	3.81768	5.10797	6.77556	7.1022	7.87291	7.07155	9.6914
Ppp1cc	Ppp1cc	0.020741	0.000942737	24	8	2.41194	20.7325	21.6659	22.0056	22.3924	31.3908	24.1428	26.5352	24.3012	24.63	22.6493	24.6307	23.6927	21.3585	22.872	19.6608	15.9256	18.4124	22.5262
Rela	Rela	0.020741	0.000942737	24	4	2.3594	15.2453	16.746	18.3992	15.6725	21.3023	17.0807	14.5015	13.3495	12.1567	13.7168	13.3826	10.3753	10.1655	11.0586	12.5171	16.4494	12.8613	13.0002
Cipc	Cipc	0.020741	0.000942737	24	14	2.35097	9.48402	8.07372	6.17678	9.15158	7.7063	6.46675	9.01822	9.80174	10.9467	12.8088	12.2046	12.4407	10.8197	11.4137	10.3628	4.2051	7.77943	9.07706
Nr1h2	Nr1h2	0.020741	0.000942737	24	4	2.28823	11.644	14.642	14.4403	13.3872	18.9859	18.296	14.7301	12.2172	12.0247	12.1212	10.7563	9.77277	9.21076	8.98115	9.42408	15.4441	11.3428	12.5738
Fam89a	Fam89a	0.020741	0.000942737	24	0	2.15204	6.76206	7.30449	7.91987	3.35968	4.15992	3.00698	3.82719	0.732589	1.60672	1.73596	1.00996	1.4215	1.82949	2.27894	3.19306	9.13399	3.24694	2.86763
Iars2	Iars2	0.020741	0.000942737	24	10	2.12174	15.8882	16.0104	14.3393	17.4259	21.4379	19.2791	16.7995	19.493	18.7214	18.4809	18.9959	18.7484	17.2361	16.3113	17.2149	7.71133	15.588	15.7208
Zfp385a	Zfp385a	0.020741	0.000942737	24	0	2.04007	4.26669	5.53067	6.55143	5.11615	8.11515	6.89592	3.42117	3.34683	2.6643	3.1467	2.54965	2.33044	3.26665	3.36555	3.48818	8.29845	4.04117	5.84951
Xpot	Xpot	0.020741	0.000942737	24	14	1.9915	10.8296	10.7699	9.40878	11.6511	14.3423	11.3461	11.8811	11.6076	12.9415	14.7687	15.06	14.8356	14.585	14.4192	13.111	4.62423	9.92072	13.7798
Grem2	Grem2	0.020741	0.000942737	24	12	1.90859	1.10888	0.961144	0.709008	3.25563	0.921876	3.86471	3.7406	8.97721	4.61573	2.84521	6.94002	5.61884	3.62905	2.83659	2.17082	0.408336	1.55916	2.03012
Ssbp1	Ssbp1	0.020741	0.000942737	24	4	1.89589	19.9192	19.1899	18.6969	20.0952	21.7284	18.5343	17.7829	16.7174	19.0729	17.1393	16.6367	15.7773	16.9652	14.2385	15.1017	19.9546	17.668	15.3003
Rnf19b	Rnf19b	0.020741	0.000942737	24	8	1.87802	6.68858	7.90339	8.69526	8.37285	11.0747	13.0088	15.0831	12.8902	10.4934	8.91554	7.34288	7.18163	7.16014	7.00549	7.69388	6.50803	8.3123	6.65776
Clcn2	Clcn2	0.020741	0.000942737	24	10	1.87069	8.56866	7.93417	9.76481	10.2647	5.41244	9.72089	12.2675	11.2437	13.6236	13.2479	11.9974	11.7071	10.52	9.62194	11.6526	6.86327	8.27918	6.63261
Abca8b	Abca8b	0.020741	0.000942737	24	4	1.83355	7.23574	7.71113	5.26481	9.45313	17.3754	8.64189	6.81734	9.53945	6.26012	5.19659	4.96215	5.92161	4.67214	5.74627	4.64271	1.26573	6.27607	6.7987
Osgep	Osgep	0.020741	0.000942737	24	4	1.77625	11.7334	14.2239	15.6129	12.2132	13.6611	15.2734	12.3087	10.9523	10.7932	9.75283	11.6289	10.2696	9.34926	9.56412	9.52719	16.4092	10.7679	10.8068
Ncstn	Ncstn	0.020741	0.000942737	24	8	1.73411	14.1153	15.0666	12.4748	14.5496	20.4562	16.0292	16.4715	16.7046	14.5913	15.1363	14.1021	14.501	11.9838	12.3368	13.0903	7.2719	13.0896	14.2522
Proser2	Proser2	0.020741	0.000942737	24	22	1.71897	6.7662	5.4315	6.98513	2.64686	3.00051	2.58931	2.12322	2.27695	2.79968	2.8374	3.6956	3.70958	4.18161	5.01931	4.91553	10.2648	3.87977	4.61914
Spns1	Spns1	0.020741	0.000942737	24	4	1.7127	9.01315	10.4872	11.4635	9.8962	13.168	11.3718	10.7784	10.066	7.85992	9.4933	7.64773	6.54371	7.1566	6.66861	8.08873	9.68305	8.17261	8.26239
Snapc2	Snapc2	0.020741	0.000942737	24	4	1.65983	6.75731	8.1979	8.31013	7.48092	9.89756	8.83481	7.55148	6.64384	5.93963	4.99875	5.42017	4.77212	5.09429	4.5521	5.23589	9.58615	5.19251	6.75818
Lmbrd1	Lmbrd1	0.020741	0.000942737	24	10	1.62212	10.0702	8.6053	7.01145	11.5881	11.7805	11.2036	11.9865	11.5419	11.6336	10.9277	11.6487	12.4979	11.1523	11.5201	9.24788	4.94435	8.697	9.72878
Tapbpl	Tapbpl	0.020741	0.000942737	24	8	1.60061	8.48653	9.5327	8.01564	8.93933	10.6832	11.536	11.7963	10.6531	10.0276	11.1648	8.74764	9.41566	8.20026	7.37522	7.91505	5.79734	7.97069	8.80299
Pdcl3	Pdcl3	0.020741	0.000942737	24	0	1.58462	11.6501	11.0816	9.95657	9.83576	16.9772	10.2102	8.63961	8.19537	8.34768	8.20267	8.10021	8.82624	9.42091	8.97621	9.39068	9.28358	11.6619	12.1745
Ddx46	Ddx46	0.020741	0.000942737	24	10	1.56913	5.78699	4.96845	3.72495	6.39312	8.0742	6.79542	7.24556	7.27237	7.18754	7.55805	7.00972	7.74881	5.50447	5.49726	5.22049	2.2576	4.40694	5.64251
Slc39a11	Slc39a11	0.020741	0.000942737	24	8	1.55584	8.47392	8.71668	8.73995	9.4619	14.8797	10.8327	10.7194	11.058	10.8771	10.7278	9.5649	9.90321	8.47583	8.52751	9.98568	4.90396	8.83689	7.21037
Fmo2	Fmo2	0.020741	0.000942737	24	12	1.55482	1.53494	1.2975	0.631424	0.910744	2.07996	2.03209	2.97871	3.6773	2.92814	2.80385	5.83961	6.80343	3.3184	4.06871	3.10356	0.259678	1.34248	1.65328
Ube2q1	Ube2q1	0.020741	0.000942737	24	6	1.53142	10.3603	10.1494	10.12	9.01875	11.7189	10.8333	10.4818	9.12855	10.8112	10.3747	9.27124	8.59772	8.0757	7.17034	7.98364	6.83689	7.22611	8.42123
Fnta	Fnta	0.020741	0.000942737	24	4	1.51179	14.3458	14.9951	16.3046	15.8486	17.2082	17.1705	15.2528	14.0218	12.0226	13.2186	12.1897	12.3018	12.1871	12.824	13.2467	15.1576	13.5377	14.1225
Gtpbp2	Gtpbp2	0.020741	0.000942737	24	6	1.50609	6.31559	7.36118	7.84741	7.26539	20.3396	9.17264	9.88632	11.5549	7.40781	7.25513	6.97895	6.48762	5.60193	5.15983	6.13933	5.12568	7.35807	6.78866
Thpo	Thpo	0.020741	0.000942737	24	0	1.50421	7.23433	6.93132	6.96969	7.1571	9.10494	7.05455	5.5472	4.94469	5.21883	4.80404	5.13184	4.75836	5.66982	5.3294	5.27974	7.86818	7.94122	6.90956
Parp3	Parp3	0.020741	0.000942737	24	6	1.47487	8.89482	10.3724	8.28662	9.04184	15.7072	10.5764	10.2398	8.43397	9.65209	7.6098	7.72591	8.2597	7.49837	6.87532	7.91101	4.98503	7.01644	9.24294
Tpd52l1	Tpd52l1	0.020741	0.000942737	24	12	1.46628	4.79926	4.51855	4.39459	4.90032	5.39582	7.15123	6.97015	6.40389	8.43819	6.97395	7.60044	7.28808	6.7689	5.18731	6.73867	6.20362	4.04741	4.15841
Dhx32	Dhx32	0.020741	0.000942737	24	4	1.44402	10.8241	10.294	9.15388	10.2693	14.2886	11.3294	10.3078	8.21492	8.36129	8.33101	8.10881	8.30309	6.58897	7.86269	8.25185	6.52668	9.21875	8.2658
Phax	Phax	0.020741	0.000942737	24	4	1.43504	9.56164	11.8587	11.913	9.9876	11.917	10.6503	10.428	8.78202	9.49915	8.25569	8.986	8.61388	7.66054	7.1141	8.12303	12.1518	8.0272	9.35188
Eml3	Eml3	0.020741	0.000942737	24	2	1.38619	6.5973	7.90092	7.83248	6.85187	7.66316	8.47306	6.81352	6.09104	4.59128	6.13868	4.10529	4.3099	4.52841	4.63693	5.20405	5.78964	5.6367	6.77537
4833420G17Rik	4833420G17Rik	0.020741	0.000942737	24	8	1.38232	6.58722	7.77105	8.01193	7.49699	9.73314	8.8407	11.5775	10.8001	8.52206	8.18044	8.31161	6.77226	6.28461	6.36423	6.86217	5.34892	6.22554	8.67542
Vps11	Vps11	0.020741	0.000942737	24	6	1.35989	9.07945	10.2481	9.69618	9.83684	10.0944	10.6612	11.2247	11.3134	9.45264	9.39023	9.35583	8.02195	8.0871	8.24544	7.56168	6.08317	8.06886	8.68689
Maea	Maea	0.020741	0.000942737	24	2	1.33834	14.7009	14.5585	14.3671	14.492	23.1613	16.1692	14.1799	14.1047	12.4799	11.7526	12.3389	12.0498	13.1844	12.1108	12.8436	9.72138	14.2316	13.7155
Ubap1	Ubap1	0.020741	0.000942737	24	6	1.29068	11.7142	12.5887	14.4002	14.3746	15.0286	13.8641	12.947	14.43	12.842	13.0652	12.5493	11.6087	11.5312	11.5444	11.8535	11.0618	12.0414	11.5059
Ubr5	Ubr5	0.020741	0.000942737	24	12	1.24393	7.70021	6.65768	5.14093	8.88116	9.66943	7.85546	9.26502	10.4052	8.20047	10.677	10.3592	9.8723	9.10461	9.84414	9.55299	2.4431	9.02988	8.89637
Gas2l1	Gas2l1	0.020741	0.000942737	24	2	1.22877	5.09626	6.26866	6.10403	4.77395	10.4603	7.81314	4.35794	4.28491	3.35852	4.26828	3.76468	3.19442	3.29894	3.87093	5.10651	5.13898	4.38223	4.48383
Atat1	Atat1	0.020741	0.000942737	24	0	1.20297	6.23396	7.55097	7.09244	5.74865	3.86063	5.64162	5.18206	4.1139	3.00004	3.95135	3.445	2.69273	3.61207	4.59021	5.27126	4.18772	5.11694	5.65261
Mboat7	Mboat7	0.020741	0.000942737	24	6	1.18404	9.36019	10.4933	9.1186	9.48466	11.8776	12.0127	10.1996	9.00728	8.69677	9.52022	8.55387	8.05138	7.26475	8.30051	8.34546	7.31654	7.84574	8.41868
Med27	Med27	0.020741	0.000942737	24	2	1.17024	6.73821	6.2523	6.67254	5.16536	7.39132	5.84255	4.38824	3.26881	5.08324	5.03373	4.38465	4.18773	5.07776	3.89773	5.06642	6.8215	5.50929	5.11935
Kat5	Kat5	0.020741	0.000942737	24	2	1.15574	6.61374	7.8175	8.7278	7.72948	9.78726	6.94237	6.94442	6.58052	6.02341	5.95925	5.73437	5.34919	5.47472	4.68581	6.77826	7.40059	7.44225	6.98365
Ppp3ca	Ppp3ca	0.020741	0.000942737	24	8	1.15449	7.1196	6.26823	6.5501	8.51837	9.08357	7.46161	9.11065	8.54125	8.971	7.17459	7.54218	7.60594	7.6609	7.23905	5.87562	6.50527	5.02566	7.13902
Atg4d	Atg4d	0.020741	0.000942737	24	8	1.14915	6.80447	6.90102	9.07046	7.66909	7.95801	8.42883	9.14426	7.57832	9.13779	10.6956	8.47475	7.08722	6.73402	6.42187	7.05394	6.41961	6.08933	6.19475
Gm14325	Gm14325	0.020741	0.000942737	24	12	1.09957	4.05463	3.20158	3.46532	4.07848	4.25503	4.57993	4.75661	4.79467	5.28401	5.83852	5.76716	6.22682	6.02151	5.4323	4.35459	2.42751	3.46331	5.32812
Ube3b	Ube3b	0.020741	0.000942737	24	10	1.08276	9.75603	9.73324	10.772	10.8819	11.4777	10.9888	11.9729	11.9572	11.788	13.3746	12.3829	11.2645	10.5972	10.0189	12.2002	6.60243	10.389	9.99066
Gtf2h4	Gtf2h4	0.020741	0.000942737	24	4	1.07127	8.91965	8.34805	9.34821	8.31091	9.80567	9.55433	8.68172	8.00219	8.46992	8.15075	6.64216	7.0986	6.55838	6.77066	6.97472	10.6353	7.709	7.6081
Srd5a3	Srd5a3	0.020741	0.000942737	24	6	1.05267	5.15031	5.04703	3.8303	4.48683	11.4177	6.35932	6.72023	6.43372	4.15192	5.62046	4.14587	4.21322	3.25716	3.00731	3.90374	3.44469	4.14797	4.01837
Mterf4	Mterf4	0.020741	0.000942737	24	4	1.03173	6.24426	6.81629	7.47984	6.54876	6.94785	6.80149	7.32464	5.9006	6.39612	5.10997	5.35721	4.66619	4.55682	4.68302	5.3423	7.26195	5.84643	5.78791
Bid	Bid	0.020741	0.000942737	24	10	1.00111	6.25445	7.08877	7.78035	7.53696	7.37823	9.08266	9.66214	9.13247	9.02424	8.43199	8.38558	7.1483	6.89618	8.72266	7.91362	4.94524	6.96129	5.91851
Kin	Kin	0.020741	0.000942737	24	6	0.999163	6.44226	6.43736	6.51371	6.66328	9.38661	6.57194	8.08077	6.96244	7.44212	5.01206	5.47056	5.43384	5.25025	4.95464	5.73161	6.48395	5.92453	6.05961
Pdp2	Pdp2	0.020741	0.000942737	24	10	0.998548	4.61082	4.34508	3.28119	5.67143	4.92891	5.72348	6.79	6.76614	6.31071	6.61911	5.61314	6.39194	5.10959	5.05426	6.17549	1.67349	5.75724	4.52271
Taf1d	Taf1d	0.020741	0.000942737	24	8	0.989391	3.84163	4.55775	4.13741	4.57626	7.64924	3.87032	5.52404	6.74874	5.85934	4.83955	5.53662	4.46688	3.98193	3.59056	3.69719	3.83669	2.56032	4.06817
Scamp5	Scamp5	0.020741	0.000942737	24	6	0.988889	5.01913	4.96337	4.8295	4.91558	10.8923	6.8695	4.84027	4.97372	5.01799	5.34807	4.27511	4.27253	3.06944	3.03875	3.62986	2.33324	3.57264	4.55752
Zfp385b	Zfp385b	0.020741	0.000942737	24	10	0.976613	3.22631	2.05732	2.97835	3.06632	3.4152	4.03727	4.7851	5.06953	4.53807	5.09765	4.00129	4.14481	3.49265	2.35431	3.38247	1.1599	3.43714	3.10419
Fto	Fto	0.020741	0.000942737	24	8	0.974464	11.0287	10.8272	9.94149	10.8188	13.712	11.8805	11.7102	11.9923	12.0529	11.906	11.4216	11.738	10.7637	10.4528	9.93665	5.24503	10.4914	10.8135
Med28	Med28	0.020741	0.000942737	24	4	0.956284	5.42948	4.69952	5.78943	4.22231	8.2195	5.56528	4.80378	3.72943	3.93088	4.10725	3.60388	3.2464	2.97578	2.98219	3.45139	6.30234	3.65745	4.05312
Frat1	Frat1	0.020741	0.000942737	24	0	0.944398	2.50976	2.9756	3.52034	1.7316	4.09945	2.36383	1.21967	1.36841	0.691121	1.19167	1.29794	1.22734	1.23519	1.71027	2.34956	3.83698	2.05256	1.94783
Zmym5	Zmym5	0.020741	0.000942737	24	10	0.896046	4.71019	3.79758	4.46305	5.45789	6.08176	5.06897	6.57667	6.2838	5.67275	5.84285	5.43899	4.84019	4.56527	4.57021	4.81456	1.80651	3.6724	5.70755
Smo	Smo	0.020741	0.000942737	24	2	0.88225	3.17092	2.98166	2.34327	2.67928	3.32288	3.23798	2.07519	2.07234	1.57519	1.25713	1.41422	1.30506	1.25925	1.53935	1.58366	0.686622	2.18776	2.89484
Atxn2	Atxn2	0.020741	0.000942737	24	6	0.86767	7.77978	7.4848	8.80459	8.03948	10.4454	8.37662	10.602	7.99728	7.52063	7.46591	7.32827	6.51645	7.29384	7.35245	6.94607	4.87717	6.64521	7.42965
Fam110a	Fam110a	0.020741	0.000942737	24	0	0.84774	2.95099	2.50949	3.52453	1.48824	4.0162	1.90935	1.79097	0.710464	1.32579	1.57088	0.759975	0.783501	1.04844	1.63181	2.28475	2.44513	2.25702	2.04751
Gba2	Gba2	0.020741	0.000942737	24	8	0.826834	2.81835	2.65444	2.84147	3.50779	2.59761	3.21662	4.32171	3.75507	3.78417	4.96906	2.9559	3.00081	1.73031	2.27739	2.26631	1.68204	2.84647	2.28496
Ubr7	Ubr7	0.020741	0.000942737	24	8	0.817811	4.41428	4.92357	3.66018	5.1064	7.11389	4.94791	5.54744	5.32527	4.93151	5.45385	4.86666	4.4928	3.58665	4.28643	4.15114	1.8511	3.76027	4.58871
Limd1	Limd1	0.020741	0.000942737	24	12	0.785313	6.51734	6.20631	5.7552	7.17503	7.85822	6.29637	7.67481	7.43235	7.69096	8.3147	8.06027	7.22174	6.40545	7.23835	7.19752	4.05634	5.83606	7.02452
Bloc1s3	Bloc1s3	0.020741	0.000942737	24	2	0.776835	3.1567	3.27471	2.39827	3.29335	4.09997	3.49007	3.10679	2.38438	2.1761	2.08426	1.948	1.89663	2.09399	2.2173	1.85473	3.3628	3.1363	2.40827
Tom1l1	Tom1l1	0.020741	0.000942737	24	6	0.773964	7.84056	7.66185	5.51924	8.38882	9.43772	8.39799	7.36494	8.38973	8.35331	7.48397	7.08195	7.42936	6.86941	6.79368	7.09768	2.4076	6.54742	7.25876
Phykpl	Phykpl	0.020741	0.000942737	24	12	0.771305	5.56684	5.09004	4.84979	5.31511	6.92762	6.35064	5.92356	6.93776	7.04233	6.86453	6.98516	6.9679	6.43647	6.466	6.51245	4.41443	5.66275	6.41747
Ccnk	Ccnk	0.020741	0.000942737	24	6	0.749264	5.61433	6.4076	5.76571	6.15773	7.54516	5.56886	5.89927	6.33757	6.1945	5.45424	5.68319	5.42099	4.76857	4.64833	5.13488	2.89052	4.90144	4.55569
Flt4	Flt4	0.020741	0.000942737	24	8	0.732563	2.12304	2.51594	2.40239	2.7782	3.72009	3.22883	3.61287	3.54475	2.80848	3.2046	2.58724	2.42894	1.68533	2.07728	1.69157	1.71609	1.84328	2.98939
Cmtr1	Cmtr1	0.020741	0.000942737	24	2	0.722196	7.55457	7.48261	6.88884	7.58778	7.90356	6.91656	6.67441	6.68218	6.66149	6.53323	5.4677	5.64811	5.98722	5.73306	6.02203	3.56425	6.87149	7.01221
1110059G10Rik	1110059G10Rik	0.020741	0.000942737	24	10	0.638129	1.77637	2.0033	1.53108	2.69193	2.77527	2.65143	2.69144	3.30123	3.43794	2.47334	2.79685	2.88274	2.6455	2.19221	1.40845	1.90831	1.78088	2.06412
Cinp	Cinp	0.020741	0.000942737	24	2	0.614921	5.35499	5.69475	6.18273	5.36856	7.40722	5.15534	4.97827	4.82512	5.02546	4.71136	4.65579	4.64377	4.98856	4.68842	4.59009	5.62686	5.71008	5.75308
Glt8d1	Glt8d1	0.020741	0.000942737	24	4	0.612948	3.06987	3.46695	3.43037	2.78567	5.77343	3.13607	2.83856	2.9259	2.2779	2.3439	2.05906	2.5348	1.91347	2.30515	2.05762	2.11439	2.18647	2.94443
Snhg17	Snhg17	0.020741	0.000942737	24	8	0.611937	2.14409	2.26629	1.98125	2.2324	3.85763	2.08111	2.73402	3.1317	2.84497	2.27365	3.40585	2.70232	2.07369	1.76073	1.97083	1.39596	1.28696	2.09844
Cdc5l	Cdc5l	0.020741	0.000942737	24	6	0.607419	7.5791	8.49696	6.89283	7.48695	9.58045	7.60757	7.31193	7.66408	7.04482	6.93457	7.14015	6.80506	6.32141	6.39801	6.72393	5.60533	6.70128	7.07732
Vps13d	Vps13d	0.020741	0.000942737	24	12	0.605863	4.52683	4.47592	3.79836	5.40621	4.51123	4.57667	5.43796	4.88583	4.72613	5.90968	5.79912	5.58854	5.34393	5.33274	4.98405	1.65356	4.50182	5.30764
Crybg3	Crybg3	0.020741	0.000942737	24	20	0.598693	2.69482	2.61457	1.99573	2.01178	2.31958	1.61813	1.41129	1.58325	1.56525	1.84814	1.7924	2.34401	2.5202	2.74396	2.88868	1.61081	3.12936	3.12476
Trim24	Trim24	0.020741	0.000942737	24	12	0.562701	1.42842	1.30647	1.32143	1.53985	4.45207	1.79205	2.61081	2.53278	2.37345	2.65804	2.46808	2.70044	1.97975	1.6627	1.53166	0.98486	1.45609	1.90466
Ube4b	Ube4b	0.020741	0.000942737	24	8	0.553884	6.5335	7.16781	6.79122	7.11435	7.71707	7.35833	9.35326	7.84347	7.98995	7.23142	7.55553	7.08866	6.76706	7.84104	6.78459	4.62892	6.57502	7.02431
Iba57	Iba57	0.020741	0.000942737	24	0	0.546438	3.91077	3.66928	3.93613	3.84456	5.30381	4.07876	2.67481	3.24825	3.14245	3.01068	3.06452	2.90099	3.2805	3.47441	3.31902	4.40468	3.44672	3.48699
Lcmt2	Lcmt2	0.020741	0.000942737	24	2	0.542252	3.0905	3.37214	2.73291	2.9163	3.28631	2.45631	1.66882	2.1292	2.15344	2.07457	2.35869	1.77514	1.88381	2.02633	2.27331	2.50474	2.38854	2.74074
2021-09-11	2021-09-11	0.020741	0.000942737	24	0	0.52246	3.03687	2.5743	2.28577	2.29964	8.20533	2.20488	1.83543	1.79909	1.66832	1.44063	1.42926	1.63259	1.96232	1.88406	1.87392	0.959421	2.75243	2.39663
Hdac6	Hdac6	0.020741	0.000942737	24	6	0.522354	4.46481	4.45446	4.96458	4.73678	5.64561	5.05695	4.89698	4.39087	4.8777	4.85288	4.36253	4.20325	3.65215	3.21836	3.91324	3.06547	4.2731	4.54666
Aim1	Aim1	0.020741	0.000942737	24	12	0.490831	2.12653	2.14783	2.16935	2.63595	5.50075	2.27831	3.39686	3.23196	2.91335	3.23957	3.47805	3.27086	2.82067	2.87159	2.69492	1.35758	2.45949	3.14522
Ino80	Ino80	0.020741	0.000942737	24	8	0.48463	1.78451	1.83941	1.53629	2.33346	2.73114	2.58743	2.59244	3.11332	2.288	2.50911	2.1054	2.08967	1.92653	1.706	1.77344	1.10769	1.80863	2.08463
Serpinb1a	Serpinb1a	0.020741	0.000942737	24	2	0.478257	1.23351	1.6422	1.45595	1.8962	0.905463	1.01358	1.1472	0.628903	1.14803	0.556369	0.462668	0.422907	0.62557	0.965842	0.688028	1.38817	1.26117	1.70631
Cep19	Cep19	0.020741	0.000942737	24	2	0.478103	2.67112	3.10727	2.78352	2.33969	3.72982	3.41506	2.05219	2.3142	2.25249	2.2362	1.66453	1.4221	1.84273	1.91059	2.17745	1.54908	2.36656	2.42712
Pbxip1	Pbxip1	0.020741	0.000942737	24	6	0.461316	2.79318	2.16125	2.71253	2.35911	4.67615	3.20055	2.7667	3.01382	2.70263	2.1508	2.38259	2.18196	1.68645	1.86858	2.06013	2.1975	1.84896	2.53595
Ap3s2	Ap3s2	0.020741	0.000942737	24	6	0.460136	4.29008	4.34184	4.72673	4.48442	6.34045	4.61398	5.04951	4.18138	4.62299	4.64701	4.2895	4.01722	3.54649	3.77598	3.86543	3.49128	4.02318	4.01099
Tnip2	Tnip2	0.020741	0.000942737	24	4	0.451339	2.18887	2.25383	3.0267	2.73922	3.56455	3.62949	2.67252	2.4451	2.05326	1.86137	2.20415	2.08593	1.40341	1.75462	1.74572	2.2563	2.45292	2.92378
Raet1e	Raet1e	0.020741	0.000942737	24	6	0.440726	1.13705	1.40037	0.93742	1.51327	1.62939	1.35916	1.14964	1.07727	1.60902	0.562064	1.05092	0.810279	0.34315	0.262457	0.366234	0.333006	1.10845	1.28562
Tprn	Tprn	0.020741	0.000942737	24	2	0.418442	1.3374	1.70334	1.75842	1.52183	2.41089	1.50094	0.75925	0.88982	0.838279	0.909173	0.816817	0.725581	0.837999	1.22945	1.19582	1.15674	1.03387	1.28405
Tnfrsf19	Tnfrsf19	0.020741	0.000942737	24	10	0.397337	0.991633	0.951246	0.649406	0.859702	1.07959	1.79732	2.49347	2.02835	1.75964	1.37021	1.15092	1.3345	0.822595	1.0482	1.04437	0.737235	0.701503	1.29402
Ppargc1b	Ppargc1b	0.020741	0.000942737	24	12	0.389892	0.414406	0.512068	0.600385	0.491573	0.598619	0.854475	1.84353	1.45037	0.951771	1.37521	1.25123	1.12854	1.02342	0.72184	1.09717	0.497398	0.72193	0.817789
Plscr3	Plscr3	0.020741	0.000942737	24	6	0.374067	1.90497	1.90021	1.80445	1.9024	3.31852	2.26116	2.03919	2.16129	1.57086	1.73215	1.46477	1.62777	1.06435	1.35232	1.3299	1.08722	1.90409	1.74337
Cenpl	Cenpl	0.020741	0.000942737	24	6	0.368403	1.87747	1.7988	1.78031	1.99932	3.45322	2.02713	2.82779	2.7888	1.99027	1.52118	1.50814	1.68183	1.46929	1.53772	1.39049	1.2778	1.53045	2.09941
Zxdc	Zxdc	0.020741	0.000942737	24	10	0.346709	2.42277	2.2832	2.51038	2.94823	2.74613	2.95669	3.17703	2.93317	2.77866	2.98206	2.91319	2.83538	2.47076	2.53048	2.45791	1.66752	2.32113	2.5705
Clec7a	Clec7a	0.020741	0.000942737	24	6	0.337536	1.1062	0.919272	1.16811	1.17235	20.4332	1.41768	1.35339	1.39734	1.14578	0.634617	0.774904	0.876042	1.06352	0.767106	0.584269	0.621011	0.859936	1.17718
Ttll12	Ttll12	0.020741	0.000942737	24	2	0.302719	2.8001	2.78959	3.60872	2.23287	4.86983	2.55287	2.20599	2.50902	2.39299	2.04681	2.01077	2.01318	2.10258	2.3433	2.61049	2.44129	2.42501	2.56543
Syne3	Syne3	0.020741	0.000942737	24	12	0.26648	0.390153	0.356422	0.416334	0.473892	0.698774	0.635794	1.3831	1.25579	0.837802	0.967811	0.640646	0.583132	0.565069	0.819063	0.818464	0.197013	0.508394	0.454183
Pycard	Pycard	0.020741	0.000942737	24	2	0.211861	0.710741	0.649973	0.6889	0.332252	1.09501	0.403857	0.499361	0.33382	0.311515	0.289831	0.273186	0.138627	0.170408	0.238236	0.356689	0.655102	0.457404	0.513586
Ppp1r13l	Ppp1r13l	0.020741	0.000942737	24	0	0.208925	0.880513	1.1995	1.22783	0.729677	1.10126	1.01985	0.72691	0.571863	0.549532	0.65585	0.699026	0.517444	0.744538	0.725039	0.731216	0.92652	0.718792	0.865456
Pars2	Pars2	0.020741	0.000942737	24	4	0.206362	1.39876	1.14374	1.33953	1.42527	2.33806	1.42844	1.13137	1.11942	1.06772	1.62631	1.04182	0.740192	0.83953	0.816545	0.990492	0.977074	1.08764	1.19647
Micalcl	Micalcl	0.020741	0.000942737	24	0	0.199022	0.501431	0.525854	0.728123	0.543165	0.457241	0.210241	0.197943	0.153485	0.154578	0.165525	0.204046	0.146079	0.473994	0.418415	0.496238	0.302163	0.491701	0.65577
Apbb2	Apbb2	0.020741	0.000942737	24	8	0.196187	1.38369	1.28728	1.34722	1.59388	1.86677	1.6082	1.71919	1.6159	1.68797	1.46844	1.40168	1.33173	1.27099	1.31643	1.34343	1.08244	1.27404	1.65471
Ift81	Ift81	0.020741	0.000942737	24	2	0.195978	0.912636	0.789067	0.935453	0.736479	1.29587	0.888914	0.629349	0.598946	0.56727	0.415577	0.391813	0.600317	0.585607	0.636274	0.488637	0.427804	0.677127	0.79287
Gm16845	Gm16845	0.020741	0.000942737	24	8	0.195161	0.378366	0.320639	0.540476	0.405521	0.669022	0.559326	0.671252	0.747626	0.615096	0.497411	0.468615	0.108424	0.126431	0.232592	0.254998	0.289091	0.23675	0.214385
Zbtb10	Zbtb10	0.020741	0.000942737	24	8	0.190497	0.348968	0.327932	0.297545	0.6413	1.07358	0.597513	0.711725	0.648504	0.457397	0.415539	0.449456	0.566949	0.365469	0.35276	0.238572	0.0748571	0.336346	0.407182
Zfp296	Zfp296	0.020741	0.000942737	24	0	0.148082	0.504668	0.452572	0.863832	0.133893	0.511307	0.417576	0.332467	0.187445	0.219451	0.127676	0.0801965	0.285612	0.417508	0.309313	0.501835	0.522355	0.445999	0.458663
Serpina5	Serpina5	0.020741	0.000942737	24	18	0.147848	0.250251	0.168639	0.238971	0.133988	0.0394955	0.0737373	0.0794023	0.141042	0.14688	0.142882	0.377097	0.410018	0.336022	0.856611	0.879212	0.215357	0.42598	0.107402
Ppp4r1l-ps	Ppp4r1l-ps	0.020741	0.000942737	24	8	0.136465	0.476644	0.467506	0.502204	0.645691	0.668692	0.831476	0.884758	0.830687	0.635684	0.669635	0.527256	0.595503	0.470828	0.482916	0.566878	0.268587	0.458148	0.577139
Lmod2	Lmod2	0.020741	0.000942737	24	16	0.128148	0.11147	0.018771	0.126039	0.0165916	0	0	0.106131	0.0698192	0.20818	0.540598	0.419595	0.19782	0.171428	0.307649	0.34242	0.068334	0.195006	0.153793
Blm	Blm	0.020741	0.000942737	24	6	0.10242	0.275102	0.148634	0.171543	0.358661	0.946049	0.344621	0.334778	0.337323	0.275903	0.239569	0.184305	0.160196	0.141903	0.127708	0.174615	0.130258	0.155513	0.340962
Nat14	Nat14	0.020741	0.000942737	24	22	0.0991017	0.298621	0.236373	0.688343	0.209587	0.369633	0.227296	0.178507	0.17613	0.11249	0.200091	0.131976	0.210926	0.215877	0.193823	0.430861	0.64167	0.349738	0.3448
Gtse1	Gtse1	0.020741	0.000942737	24	6	0.097756	0.18613	0.118923	0.233525	0.174573	2.82552	0.411084	0.273401	0.121161	0.258172	0.475871	0.105597	0.126895	0.0987311	0.064921	0.0919149	0.0726296	0.0983865	0.0840593
Trip13	Trip13	0.020741	0.000942737	24	6	0.094143	0.189778	0.175882	0.202695	0.126967	1.98429	0.321613	0.22578	0.356498	0.215175	0.0812917	0.127712	0.116611	0.0663732	0.104786	0.069477	0.1022	0.0713129	0.29087
Apol7c	Apol7c	0.020741	0.000942737	24	4	0.0922796	0.495642	0.254556	0.562963	0.285734	1.03596	0.31687	0.482433	0.306243	0.355787	0.23594	0.282159	0.23061	0.226259	0.171773	0.228957	0.35193	0.266806	0.294367
Gp1ba	Gp1ba	0.020741	0.000942737	24	12	0.0667516	0.0868545	0.0781094	0.0582164	0.0687848	0.111694	0.113867	0.232598	0.253718	0.205953	0.220708	0.176865	0.189806	0.183733	0.127924	0.135825	0.131221	0.11634	0.118304
Mab21l3	Mab21l3	0.020741	0.000942737	24	0	0.0498104	0.101247	0.12692	0.23272	0.0514774	0.251107	0.0256229	0.0275104	0	0	0.00827958	0	0.00790441	0.0162104	0.0799143	0.00849286	0.0359248	0.0437141	0.0709081
Vstm5	Vstm5	0.020741	0.000942737	24	6	0.0396727	0.0963577	0.0741807	0.0553413	0.114727	0.0868993	0.162162	0.12232	0.120704	0.102832	0.0471273	0.0296117	0.0451001	0.0307937	0	0.0483303	0.0675299	0.0550535	0.0675255
Nmnat2	Nmnat2	0.020741	0.000942737	24	12	0.0337331	0.0335918	0.0680578	0.0337846	0.0530876	0.0589082	0.0529295	0.0425826	0.0840612	0.113494	0.102637	0.139135	0.116289	0.0816115	0.0804446	0.0394827	0.0278992	0.0339057	0.020582
Pcdhga7	Pcdhga7	0.020741	0.000942737	24	8	0.0292066	0.0325513	3.49e-56	0.0226553	0.03305	0.0517512	0.0413044	0.106681	0.105886	0.0995977	0.0372818	0.0322257	0.0508171	2.09e-08	0.068482	0.00228857	1.02e-10	0.00179884	0.0212551
Kif26b	Kif26b	0.020741	0.000942737	24	10	0.0180517	0.0300871	0.0316299	0.0100884	0.0356174	0.0140701	0.0355864	0.0465974	0.0710853	0.0570644	0.0843617	0.0397839	0.065801	0.0337603	0.0147846	0.0472072	0.0125489	0.027065	0.0122872
5830416P10Rik	5830416P10Rik	0.020741	0.000942737	24	4	0.0126411	0.0284683	0.0256413	0.0334059	0.0224847	0.0898624	0.0560891	0.0300687	0.0237437	0.0253107	0.00543869	0.0153874	0.00518749	0.0159651	0.00524486	0.00557928	0.023683	0.0287628	0.0232552
Tdo2	Tdo2	0.0258555	0.00139237	24	10	94.4461	584.436	409.128	422.665	650.449	441.12	553.604	580.52	700.927	637.516	693.696	556.232	573.391	489.373	526.523	534.938	294.12	520.381	409.991
Slc27a2	Slc27a2	0.0258555	0.00139237	24	10	68.3306	440.685	528.333	401.759	515.347	436.462	532.032	639.311	632.88	555.772	632.072	554.745	523.745	505.085	545.966	434.237	257.124	480.784	458.111
Slc7a2	Slc7a2	0.0258555	0.00139237	24	10	31.982	33.8511	16.9973	24.6961	48.2236	100.031	47.5551	73.0316	63.8313	80.5815	95.3628	68.4793	70.6408	33.4303	23.4019	28.3529	8.89782	30.0407	26.5217
Ly6e	Ly6e	0.0258555	0.00139237	24	4	31.5869	147.996	128.793	139.966	81.2232	341.051	124.679	113.485	112.058	102.006	72.9352	79.1993	75.0772	67.5546	61.632	79.2136	188.168	85.7273	101.704
Tuba4a	Tuba4a	0.0258555	0.00139237	24	0	23.3405	118.042	102.985	117.072	105.08	82.8869	106.596	60.0614	87.3578	86.2792	79.7459	61.6294	60.3602	75.4223	74.8032	73.5969	185.648	110.154	94.6378
Decr2	Decr2	0.0258555	0.00139237	24	12	21.4552	87.4208	99.7695	69.0423	88.468	75.3477	107.434	134.319	111.282	117.01	120.274	114.862	121.173	113.578	118.372	92.8517	61.0038	84.5197	92.8371
Etfdh	Etfdh	0.0258555	0.00139237	24	4	12.3468	113.659	124.542	89.2702	131.291	127.259	120.861	115.862	107.391	109.674	104.349	98.2738	100.431	101.671	101.684	88.9698	48.7542	105.25	107.081
Lman1	Lman1	0.0258555	0.00139237	24	12	11.0581	65.0984	55.8099	46.2877	63.4053	69.563	56.7409	60.466	65.4449	70.0671	79.8879	74.2734	81.6105	74.8211	74.0389	67.7751	31.4135	57.4473	56.653
Snrpd3	Snrpd3	0.0258555	0.00139237	24	0	10.6847	84.9279	88.0959	97.5252	77.6373	91.533	85.9691	70.8356	74.914	69.2704	74.6938	77.3298	65.4215	76.9658	65.9729	79.9112	115.44	83.4163	86.1662
Mgll	Mgll	0.0258555	0.00139237	24	14	10.4814	45.1258	56.5223	43.8514	52.5657	34.4328	59.794	59.1428	44.875	56.4424	76.7861	73.1803	70.8843	69.675	75.2849	62.7444	54.4061	56.0613	59.975
2310036O22Rik	2310036O22Rik	0.0258555	0.00139237	24	0	10.3758	42.9732	53.385	79.3409	37.2276	50.0712	64.1393	33.2063	33.8219	28.2996	36.9199	33.6735	27.5182	34.6035	35.3918	38.6074	129.292	37.5897	36.739
Atp6v1e1	Atp6v1e1	0.0258555	0.00139237	24	8	9.62033	70.7747	74.543	70.9943	68.3311	113.777	80.3381	75.633	73.822	80.2405	76.5096	73.1004	73.8778	60.9714	58.2172	59.4952	61.0342	58.4679	58.0693
Pid1	Pid1	0.0258555	0.00139237	24	0	9.38762	53.5189	39.3859	36.0143	41.6886	38.7521	34.4609	25.8038	23.0371	21.5674	19.9804	21.4451	23.2089	31.0802	33.2158	29.7154	15.9594	42.3084	36.8031
Vdac2	Vdac2	0.0258555	0.00139237	24	10	9.33317	48.0697	48.9387	46.3096	49.8569	67.5294	54.2865	59.0103	55.9108	63.3119	63.962	66.3473	62.7618	55.0214	46.6317	53.6499	38.8122	43.887	48.3057
Psmc3	Psmc3	0.0258555	0.00139237	24	6	8.80751	66.1775	72.2977	81.7345	75.67	84.3489	85.8011	76.6644	71.2058	75.2587	72.7752	69.2788	64.9069	59.1187	56.2305	56.1798	100.955	62.7536	61.1163
Gstm7	Gstm7	0.0258555	0.00139237	24	2	8.66446	61.0273	55.2689	73.9122	53.7824	47.3381	55.9921	51.0631	42.7236	52.0238	35.2251	43.6892	41.0195	41.5131	34.0071	41.0269	60.7714	45.7872	36.4642
Adrm1	Adrm1	0.0258555	0.00139237	24	4	8.64792	59.1739	69.5455	69.4933	62.3441	52.8422	76.5578	53.2552	50.5314	54.7792	53.3714	47.9532	45.5068	42.7007	42.5492	40.7334	94.4222	47.8894	49.0066
Mcm10	Mcm10	0.0258555	0.00139237	24	10	8.43102	8.42181	9.18867	11.3686	17.5516	9.7148	23.3401	25.7908	40.8039	26.5684	22.4356	27.1529	22.4235	13.7939	12.3864	12.6086	14.7227	14.9455	8.33351
Ndufs2	Ndufs2	0.0258555	0.00139237	24	4	7.43381	146.16	153.132	161.979	140.925	159.237	154.701	149.458	141.065	143.852	141.241	143.405	135.647	137.527	132.888	137.079	143.619	143.206	138.16
Ugdh	Ugdh	0.0258555	0.00139237	24	6	6.74686	49.8339	45.3137	40.509	56.2955	100.147	46.7233	45.0197	43.3767	51.7335	44.2156	39.2357	47.8615	38.6709	40.4172	35.294	21.3184	42.305	30.6294
Cdc42	Cdc42	0.0258555	0.00139237	24	8	6.55064	61.0915	61.0778	53.0187	64.8801	111.651	63.342	65.5869	65.1677	63.4872	55.4936	58.4388	60.625	57.1421	54.078	48.9005	39.1718	47.2674	62.2498
Slc39a14	Slc39a14	0.0258555	0.00139237	24	12	6.13705	26.4842	26.9114	21.7889	31.3307	37.4445	32.972	33.2068	44.3871	33.8341	40.0098	46.1321	43.4061	32.2282	34.1494	34.5024	13.44	30.0711	36.0212
Bmp1	Bmp1	0.0258555	0.00139237	24	22	5.84622	36.4476	37.2552	43.7378	34.0268	25.2825	29.6737	28.6842	27.4713	26.169	29.4505	29.1657	28.4543	30.8543	35.0957	41.4508	29.4546	37.7019	39.9071
Rtp3	Rtp3	0.0258555	0.00139237	24	22	5.76441	30.5964	28.7197	33.3005	19.4234	18.7789	17.0057	15.7623	15.9223	16.3246	18.0661	17.1008	16.0377	24.0744	23.9422	29.2117	19.8037	22.7709	21.882
Mreg	Mreg	0.0258555	0.00139237	24	0	5.59465	25.7263	17.0732	17.06	18.9402	16.2836	10.7307	9.14797	5.38208	5.69077	6.58289	6.97565	6.8985	12.8847	16.4807	15.2912	10.9745	19.757	16.1234
Lrrc28	Lrrc28	0.0258555	0.00139237	24	16	5.54482	10.8942	10.9761	11.5515	8.07164	7.77471	7.85552	8.90104	9.99396	12.1686	20.4125	17.4718	17.6057	21.7087	17.8258	17.3291	10.8535	10.684	18.0583
Josd2	Josd2	0.0258555	0.00139237	24	0	5.4764	24.8908	25.6626	40.6045	16.3017	25.8592	18.8231	18.715	15.0466	14.9153	15.9133	14.5017	15.7303	15.566	18.2103	23.1064	60.7972	23.1668	18.4237
Spcs2	Spcs2	0.0258555	0.00139237	24	0	5.19964	32.8774	31.2562	29.1551	24.4929	37.6544	28.8475	19.4026	22.6751	20.8002	21.3768	19.3995	21.4941	24.9148	23.028	23.6984	30.1215	26.5269	20.4772
Abca6	Abca6	0.0258555	0.00139237	24	12	4.91658	21.2505	17.3959	15.002	29.8955	22.0006	25.2105	31.9967	30.7766	27.0172	31.8481	31.9816	30.8027	27.9358	30.2109	28.2362	6.37183	27.5693	30.3187
Lrp5	Lrp5	0.0258555	0.00139237	24	0	4.81565	17.6238	19.1935	15.7852	17.0915	14.1762	16.4434	9.84446	8.39145	7.18722	8.25062	7.61809	9.28336	10.4064	12.8191	11.5842	6.63374	15.5353	16.8127
Ube2b	Ube2b	0.0258555	0.00139237	24	6	4.62519	34.9483	31.3645	35.0817	33.6466	42.2618	35.8785	43.0937	34.6312	34.7354	27.7673	31.981	32.3049	29.3375	30.6424	25.7579	25.5252	25.5449	30.8702
Colec11	Colec11	0.0258555	0.00139237	24	2	4.30777	22.2571	27.4473	27.066	21.8371	49.8555	29.3461	23.217	21.2635	22.5856	16.3043	18.526	18.4791	16.3946	20.7968	20.2121	24.5963	20.476	28.2213
Masp1	Masp1	0.0258555	0.00139237	24	12	4.27913	16.5132	14.2404	10.7192	21.183	15.0205	17.4539	21.5294	25.2819	22.4261	24.7337	21.4627	23.1108	20.1967	21.0721	23.036	1.31219	21.5002	18.6139
Znrd1	Znrd1	0.0258555	0.00139237	24	0	4.26831	20.1906	18.393	19.4037	17.3719	24.6975	18.3891	11.2922	12.9963	12.6618	14.1192	12.1741	11.8043	12.5452	14.1502	16.1563	34.0871	13.6209	17.6272
Cda	Cda	0.0258555	0.00139237	24	0	4.21346	10.4019	15.4688	17.0407	14.0894	14.8607	13.3157	8.90197	6.89211	4.20638	6.55061	9.83186	7.8727	10.1374	9.50698	12.5341	30.0991	11.0165	14.055
Acot4	Acot4	0.0258555	0.00139237	24	12	4.15781	6.21444	7.16574	5.09971	7.41742	9.82608	5.55996	13.4453	6.23728	11.4422	15.2795	12.0047	15.1372	13.748	11.7013	8.57841	5.41524	5.80194	7.86696
Arhgef19	Arhgef19	0.0258555	0.00139237	24	22	4.14902	21.6731	18.2344	24.867	18.0949	23.036	16.728	11.0281	8.38215	7.90032	15.7325	13.2916	12.6205	15.0018	18.4881	18.967	21.8302	22.4755	16.5274
Arfgap2	Arfgap2	0.0258555	0.00139237	24	2	4.03397	47.6461	43.667	50.2437	43.3493	56.2084	45.7016	40.6031	42.6978	38.2355	45.3165	36.7965	35.6999	37.9755	37.1064	39.1419	39.1162	42.8519	38.8336
Aimp1	Aimp1	0.0258555	0.00139237	24	6	3.74547	20.6063	22.306	20.7158	20.8044	29.9644	28.8429	24.5094	24.3135	21.5895	19.8137	18.54	16.3042	18.2768	16.2656	16.2926	29.5186	14.8011	18.2616
Soat2	Soat2	0.0258555	0.00139237	24	6	3.49459	9.70481	12.2882	16.2155	14.3407	17.8591	18.621	16.9143	18.8317	13.2689	14.1821	9.77175	11.1015	7.81917	7.94167	8.27281	14.323	8.22113	12.917
Il15ra	Il15ra	0.0258555	0.00139237	24	10	3.47769	8.57248	12.3805	11.1496	12.3187	9.69423	14.7452	22.5087	25.4937	18.781	15.5957	15.2378	14.5823	9.12423	11.4674	11.5269	6.91606	11.1701	13.1702
Zbtb7b	Zbtb7b	0.0258555	0.00139237	24	4	3.21826	21.0093	21.3135	18.1483	21.7693	24.2715	21.2252	19.408	15.9877	16.7622	17.3433	15.0322	12.679	14.7868	16.5921	16.3935	12.3915	15.951	17.4554
Tnks1bp1	Tnks1bp1	0.0258555	0.00139237	24	14	3.20504	7.99892	8.51486	7.42843	7.35068	8.37979	8.7575	12.3715	12.0428	12.9124	15.4674	12.5969	11.0203	13.3858	12.8453	13.2467	6.49458	8.93879	11.166
Cdk4	Cdk4	0.0258555	0.00139237	24	4	3.15058	25.9993	29.8639	28.4826	24.9852	44.3729	31.7131	28.1109	28.0888	25.306	25.7077	25.4083	22.0785	21.7267	21.1838	21.7009	28.2934	23.0964	25.6397
Irf9	Irf9	0.0258555	0.00139237	24	4	3.14599	16.6943	15.289	14.7872	12.9717	16.0134	13.7963	13.8685	11.918	12.1685	10.376	9.01865	8.78178	10.3381	8.72104	9.11751	8.46258	11.747	13.6207
Pcyt1a	Pcyt1a	0.0258555	0.00139237	24	14	3.08306	15.0815	15.1848	13.8349	14.856	17.5291	13.722	17.6723	16.2799	18.5141	18.6222	20.2886	20.7927	20.0182	20.5966	19.0138	7.06605	14.569	17.4097
Ppp2r4	Ppp2r4	0.0258555	0.00139237	24	2	3.07061	21.7647	20.3413	24.8789	19.9141	25.2907	20.0712	18.5212	14.6743	16.5216	17.9581	15.9988	15.3327	17.0602	16.9768	17.0084	25.0309	19.0316	18.0867
Mapk14	Mapk14	0.0258555	0.00139237	24	16	3.06842	22.3732	21.7916	23.6991	22.2528	22.1717	19.7497	19.6495	23.3352	22.5118	26.7946	27.7556	26.5392	27.5291	32.9513	31.317	17.6233	24.2154	22.9336
Rab9	Rab9	0.0258555	0.00139237	24	4	3.01638	29.3773	30.586	30.2541	33.2848	33.5558	32.9763	29.871	29.1705	28.884	26.6301	26.1586	26.8502	28.2487	26.7646	24.9743	22.8518	25.0209	30.51
Usp4	Usp4	0.0258555	0.00139237	24	8	3.01404	20.9275	19.381	19.5602	23.9026	30.7538	24.2301	23.7929	25.7609	23.8227	23.7215	23.509	20.5562	19.8554	18.9108	21.0939	17.1921	21.7377	19.3521
Pcsk4	Pcsk4	0.0258555	0.00139237	24	12	2.96925	1.78583	1.76706	3.09142	2.41137	1.83451	4.42462	12.0527	9.20875	8.65991	11.0756	6.5242	6.18807	3.58478	3.27962	3.13409	5.28088	2.31179	2.00804
Spsb3	Spsb3	0.0258555	0.00139237	24	0	2.96675	11.6266	13.2368	13.0108	12.3288	20.1966	11.4664	7.96692	7.82273	7.68536	8.04921	8.39406	7.05159	8.81518	9.82467	11.3288	16.0541	10.5851	10.8555
Clptm1l	Clptm1l	0.0258555	0.00139237	24	6	2.86633	34.3343	32.2261	32.2441	33.7515	49.8467	32.718	34.9357	31.5909	34.7189	33.4375	32.2468	31.8958	29.4982	25.8502	30.2098	25.5758	30.2807	27.1269
Ldb1	Ldb1	0.0258555	0.00139237	24	8	2.82841	9.45795	9.96864	11.3964	10.9353	12.8438	14.5944	15.2505	15.6358	13.9109	14.2894	13.2821	10.6957	8.04645	9.28014	9.13394	11.6317	8.27946	9.97062
Tmed10	Tmed10	0.0258555	0.00139237	24	8	2.78869	36.4569	35.1642	33.7066	35.3653	49.4096	36.943	34.2335	38.5679	38.2184	38.1391	38.4057	37.4143	33.0396	33.9077	34.7822	24.6914	33.4856	32.9992
Nox4	Nox4	0.0258555	0.00139237	24	10	2.73936	8.7295	6.91788	5.38802	13.5228	4.46876	9.43451	12.1641	17.0226	13.0073	11.6472	9.63566	9.74101	8.61108	8.56667	7.42414	4.30203	7.99462	8.18584
2610507B11Rik	2610507B11Rik	0.0258555	0.00139237	24	16	2.73127	22.3495	21.2584	16.9551	23.6816	22.7743	22.0604	23.3811	22.9339	23.5741	26.1742	28.6197	26.8979	27.4367	27.5307	29.31	9.92541	24.1394	24.6435
Kcnk5	Kcnk5	0.0258555	0.00139237	24	12	2.7263	8.65049	5.64119	6.21887	7.65775	8.23694	6.06884	9.73246	11.5768	22.5341	28.7722	14.4766	11.629	6.80971	7.65688	9.27241	6.71087	6.11109	7.72123
Arap1	Arap1	0.0258555	0.00139237	24	2	2.71494	12.8302	11.4426	19.1731	12.7061	14.7539	13.8852	12.1743	11.8908	10.9865	10.9144	8.74988	7.77399	10.8382	8.17498	10.2865	17.6718	14.954	12.6683
Itm2c	Itm2c	0.0258555	0.00139237	24	6	2.67661	16.2237	14.5908	15.0594	13.566	39.872	20.0676	17.4098	16.7239	15.86	13.4222	11.519	12.0481	11.3444	12.9386	12.0285	13.5368	12.1126	15.3806
S100a16	S100a16	0.0258555	0.00139237	24	4	2.64592	23.4546	20.8836	30.474	20.8361	27.2211	24.2172	23.5086	21.1128	20.2857	19.7127	20.1951	18.7805	17.8003	16.5092	18.1844	45.6006	19.0645	20.4002
Gaa	Gaa	0.0258555	0.00139237	24	6	2.57995	19.4002	25.2935	24.8332	23.2176	25.4397	28.0039	23.1332	21.1141	18.7498	22.909	20.9797	20.548	17.2225	18.2939	18.4503	20.3862	18.886	20.6325
Alpl	Alpl	0.0258555	0.00139237	24	16	2.55501	4.77017	4.61923	4.07205	3.74189	10.681	3.75374	5.13064	4.99415	8.04524	13.9232	8.12843	9.92865	9.29929	8.15666	9.96848	5.82937	7.56113	5.36389
Leo1	Leo1	0.0258555	0.00139237	24	22	2.47235	10.3482	11.3242	8.30919	8.32462	12.0674	7.76857	3.14255	3.62576	4.20685	5.30392	6.10011	6.01502	8.76753	9.2774	10.5185	9.18125	9.42624	10.6345
Hyal1	Hyal1	0.0258555	0.00139237	24	16	2.46469	10.4023	8.60976	6.19631	12.2875	6.73427	10.0927	13.4701	12.4211	10.7559	15.5121	13.1634	13.9959	14.0875	15.4934	14.3078	1.7879	12.8686	13.5783
Vac14	Vac14	0.0258555	0.00139237	24	16	2.43772	6.17018	7.80355	7.53664	5.85429	6.94483	6.17597	6.22125	6.1185	8.36511	10.0917	10.2945	10.9841	11.3374	9.95431	10.3916	10.6589	7.98057	7.51046
Maf1	Maf1	0.0258555	0.00139237	24	4	2.33176	9.20454	10.4612	12.7732	8.69158	10.7394	12.6999	14.1642	12.3875	9.45617	7.80789	7.65306	7.16432	6.44982	6.2235	7.64194	8.61332	9.99041	7.73349
Copa	Copa	0.0258555	0.00139237	24	6	2.27787	40.3068	40.1873	33.5825	40.9468	63.0293	45.653	42.5758	45.9065	41.4656	40.0825	39.4699	40.4212	35.9479	38.6878	38.4654	14.623	40.4031	38.5202
Abhd15	Abhd15	0.0258555	0.00139237	24	12	2.22719	8.71897	7.84878	7.63634	8.88998	5.67389	7.10141	10.1365	9.3754	11.1077	13.3289	11.7067	12.0397	8.48246	11.0439	10.1977	4.06579	9.34628	7.91977
Abcb6	Abcb6	0.0258555	0.00139237	24	10	2.15802	22.9605	22.835	28.4923	25.3585	25.0309	24.71	27.0641	25.1367	26.1171	28.9679	26.0034	25.1488	22.8431	22.9326	22.4203	22.1967	22.0012	19.3135
Stk25	Stk25	0.0258555	0.00139237	24	6	2.14939	12.1209	12.3072	15.3113	13.6388	17.4542	16.2855	15.7349	14.8321	14.0038	13.4435	12.2716	10.4356	10.9402	10.2072	11.7888	10.775	12.4412	12.3479
Orai3	Orai3	0.0258555	0.00139237	24	0	2.13041	10.8111	11.4455	11.7337	9.83727	13.3356	11.5902	10.6973	7.84408	7.83787	6.58343	7.3103	7.30272	8.72084	8.60751	10.3919	12.4709	10.2212	10.368
Nsmce2	Nsmce2	0.0258555	0.00139237	24	8	2.1025	7.3009	9.53922	7.80996	8.84545	10.6767	8.99372	9.18884	11.4033	10.4021	9.63737	8.81674	6.81105	7.03852	5.45784	4.92176	5.61247	5.59746	7.52845
Trib1	Trib1	0.0258555	0.00139237	24	12	2.05149	5.97443	6.82718	7.55666	10.3296	12.0258	7.82924	8.87568	11.012	9.12566	11.4436	13.4392	11.891	8.80714	11.441	8.72403	5.50927	5.54591	8.43975
Tmem230	Tmem230	0.0258555	0.00139237	24	6	2.01624	13.539	11.7452	11.5622	12.6274	15.3319	10.5493	14.8454	13.3866	11.8835	10.3186	10.4766	11.5403	10.2842	11.1252	8.61318	5.89295	9.10053	10.272
Dnase1l3	Dnase1l3	0.0258555	0.00139237	24	2	1.97445	11.1743	14.2157	15.1295	11.8558	12.3194	13.4197	11.0462	12.8557	11.3898	10.7776	8.02827	8.84006	8.01554	9.61196	8.96975	13.2473	10.1638	12.0798
Nt5c3	Nt5c3	0.0258555	0.00139237	24	8	1.93797	9.39992	8.57959	9.52898	10.6457	23.5228	12.0427	13.6745	14.3955	12.0821	10.5099	10.689	10.5982	9.80946	9.6479	8.34357	9.32436	7.7692	10.7265
Trappc3	Trappc3	0.0258555	0.00139237	24	6	1.93556	25.5192	25.5898	27.2764	27.5111	33.5297	27.4357	28.3682	27.7808	28.5621	28.6835	25.1334	26.0718	25.3275	22.3912	21.182	25.8466	23.6496	24.6984
G630090E17Rik	G630090E17Rik	0.0258555	0.00139237	24	2	1.93333	9.3449	7.4168	9.47273	8.57441	8.99018	9.08156	5.6059	5.43273	5.87342	6.60378	4.64014	4.71738	5.58844	6.64792	7.35692	5.47749	8.16687	8.33673
Sh3bgrl2	Sh3bgrl2	0.0258555	0.00139237	24	8	1.89433	6.0581	6.63784	4.99649	8.73331	10.7889	9.07545	10.09	9.44281	7.64202	8.62063	5.91959	7.53045	6.41813	7.14157	6.05069	2.13858	5.60544	6.39646
Rnd1	Rnd1	0.0258555	0.00139237	24	0	1.8612	6.16168	5.54778	8.38557	3.03117	7.51416	4.69277	3.00044	1.35007	2.00007	3.37159	2.05716	2.06063	2.13846	2.15075	3.88827	3.67641	4.73603	3.61998
Tbc1d20	Tbc1d20	0.0258555	0.00139237	24	10	1.84862	5.76113	6.23138	5.29105	8.55093	9.36107	9.14239	9.33154	9.13708	7.98065	8.678	7.33953	6.74088	6.15745	7.29977	7.30547	0.556454	5.27532	6.50864
Prkaa2	Prkaa2	0.0258555	0.00139237	24	12	1.84456	6.0536	5.30766	3.95886	7.99473	8.31659	6.41002	8.15078	10.1185	7.76021	8.65703	10.3922	10.3543	9.69369	9.65083	7.88273	1.91749	6.81499	8.16098
Hectd3	Hectd3	0.0258555	0.00139237	24	8	1.79249	10.7826	10.7183	11.8065	12.2989	9.79476	12.5191	15.2756	13.6791	14.3174	14.279	12.5342	12.0065	9.98313	9.47154	10.6475	7.28856	10.867	10.5419
Abhd12	Abhd12	0.0258555	0.00139237	24	6	1.7846	14.4911	13.609	16.5812	14.9656	19.4543	16.1017	14.9468	14.1908	15.7771	13.1334	14.7757	13.1931	12.4052	11.4446	12.7022	15.546	12.2854	11.5003
Athl1	Athl1	0.0258555	0.00139237	24	8	1.76607	11.6676	11.9172	14.5917	12.7279	17.5878	14.2687	14.097	14.1218	14.6418	13.6189	13.7682	11.8675	11.2706	10.3393	12.0323	9.0333	10.8946	11.6977
Rab4b	Rab4b	0.0258555	0.00139237	24	4	1.76374	12.1711	11.4134	14.9628	11.5973	14.2005	16.619	13.2334	11.3242	11.2722	11.4763	10.363	10.0394	7.99872	7.19405	9.103	15.6472	11.6925	10.8564
Anxa4	Anxa4	0.0258555	0.00139237	24	8	1.72873	20.949	20.5752	20.2327	21.9189	38.7126	23.3938	23.128	23.2329	23.0556	21.7435	22.989	22.268	21.1277	21.5008	20.1103	12.0708	18.0692	22.1092
Nicn1	Nicn1	0.0258555	0.00139237	24	2	1.72268	8.7924	7.27269	7.82543	7.49814	10.2562	8.48982	5.24392	5.35269	5.51125	4.56948	4.84883	5.02023	4.31905	5.51686	5.63863	4.78985	6.28002	7.09288
Tsnax	Tsnax	0.0258555	0.00139237	24	8	1.71926	12.6379	12.2791	12.0982	13.2321	17.2945	15.5486	14.3345	13.5026	14.4161	14.2365	14.6841	13.1106	12.4083	10.7488	11.6286	7.69875	11.4301	13.1522
Raet1d	Raet1d	0.0258555	0.00139237	24	6	1.71191	3.43809	4.94276	3.84914	5.13309	7.61199	3.6976	5.04469	2.74486	6.54091	1.73167	3.54592	4.30662	2.66638	1.48773	1.38704	0.879549	2.28453	2.49368
Tpcn1	Tpcn1	0.0258555	0.00139237	24	12	1.70917	8.90991	9.98514	8.92834	10.2117	8.69956	10.3178	10.198	11.7877	11.1602	11.9362	13.8602	13.0825	11.4064	10.2329	11.4068	7.81577	10.4665	8.05202
Pea15a	Pea15a	0.0258555	0.00139237	24	2	1.68122	7.96026	8.76432	9.73062	6.19304	18.243	9.88257	6.50147	5.90505	5.58265	5.23028	4.40973	5.14058	5.25575	6.6562	6.01916	5.53909	6.27311	7.86284
Ppp5c	Ppp5c	0.0258555	0.00139237	24	4	1.60252	17.5189	19.1405	18.9572	19.114	22.93	19.6821	17.8295	18.1545	16.8008	18.6624	16.8684	15.5285	15.3466	15.0878	17.0144	11.0139	17.1866	17.7254
Kcmf1	Kcmf1	0.0258555	0.00139237	24	6	1.50585	12.2606	12.3087	12.5451	13.3781	16.0625	14.6169	15.2351	13.2305	11.0917	11.6961	12.3957	10.6551	10.7278	11.5562	9.54524	10.4297	11.084	12.4873
Tdp2	Tdp2	0.0258555	0.00139237	24	6	1.48422	8.47808	7.85703	7.99201	8.57727	13.4532	10.0851	11.9759	9.80474	9.68342	8.31527	7.98609	7.57961	7.6388	7.09621	6.84146	5.60577	6.28774	9.70075
Fgfr2	Fgfr2	0.0258555	0.00139237	24	6	1.44326	3.73894	3.22379	4.3237	5.16713	8.35666	5.38029	6.31165	6.57397	4.91671	3.35817	2.92501	2.6222	2.85432	3.064	3.0574	2.50019	3.91213	3.67977
Cisd2	Cisd2	0.0258555	0.00139237	24	8	1.43387	10.8336	8.39283	8.32109	11.5425	12.408	10.6292	12.0152	10.9663	11.365	10.1556	10.3233	10.1613	9.10619	9.9802	9.15194	6.97375	7.84162	10.2233
Dusp12	Dusp12	0.0258555	0.00139237	24	0	1.33954	11.8563	11.8731	12.8501	11.1724	14.4673	11.3016	11.2283	10.0098	9.56559	9.31798	9.82646	7.98951	10.3094	10.0941	10.5955	9.85755	12.1537	11.9643
Erf	Erf	0.0258555	0.00139237	24	8	1.33605	5.03028	4.62633	4.93272	6.5352	8.43437	6.9306	9.42795	7.03185	6.63057	5.91861	5.42196	4.85491	5.18418	4.1526	4.74111	3.40583	5.20029	4.97544
Tfe3	Tfe3	0.0258555	0.00139237	24	4	1.31019	7.09527	8.85137	7.79099	8.06087	10.6459	8.75329	6.27694	6.44028	5.36153	6.24468	5.35739	4.86256	5.50234	5.73833	5.62332	4.49844	6.40578	6.34807
Trip4	Trip4	0.0258555	0.00139237	24	10	1.30361	8.35906	6.5049	6.15954	10.7681	9.40016	9.63812	9.56702	10.4723	10.059	10.1771	8.76667	8.97265	8.92452	8.9048	8.08672	5.64649	8.21742	8.29221
Mapk6	Mapk6	0.0258555	0.00139237	24	10	1.30091	7.27619	5.16183	4.53697	8.61945	10.8421	7.76004	8.45622	9.14278	8.01396	7.24612	7.93042	8.45541	7.30301	6.84472	6.99962	1.89543	6.62587	6.98184
Sh3d19	Sh3d19	0.0258555	0.00139237	24	6	1.23157	9.9293	9.52099	7.69574	11.813	13.0411	10.0097	12.4061	11.7117	9.97629	9.41005	8.75744	8.26799	8.45274	9.25647	8.4252	4.05618	8.621	9.31681
Tcaim	Tcaim	0.0258555	0.00139237	24	12	1.21634	5.61845	4.31749	4.10548	6.69074	7.35564	5.90298	5.50487	7.46235	7.23063	6.85011	7.46709	7.48034	7.13994	7.17395	6.60346	3.42127	5.29763	5.3518
Tsc22d4	Tsc22d4	0.0258555	0.00139237	24	4	1.21006	4.27893	5.88153	4.96124	5.32264	10.9097	8.41298	6.82643	5.33802	3.78259	3.69498	3.87904	3.50767	3.1111	3.88764	3.40377	4.67232	3.88526	5.45192
Nudcd3	Nudcd3	0.0258555	0.00139237	24	10	1.20634	6.013	5.68278	6.30636	6.41966	8.72052	7.31673	7.32116	8.2019	7.65335	9.04945	7.71902	8.11557	6.29276	6.42444	6.57974	3.86364	5.10793	7.13209
Fam114a2	Fam114a2	0.0258555	0.00139237	24	6	1.19169	13.2456	14.6065	14.004	13.8507	15.7321	14.8237	15.156	14.0019	13.3345	13.8066	12.5204	12.735	12.5931	12.3574	12.4575	10.2601	12.1796	13.4374
Col4a1	Col4a1	0.0258555	0.00139237	24	4	1.18852	4.21701	5.09976	4.48758	5.04667	20.5207	7.24047	5.21063	4.91769	3.4725	3.41375	3.34976	2.922	2.68609	4.17186	3.33851	1.64936	3.7409	4.14442
Klhl2	Klhl2	0.0258555	0.00139237	24	10	1.18484	8.33301	6.12353	5.43209	8.94535	7.04542	8.13645	8.73856	10.137	9.24897	7.55687	8.95915	8.44274	7.25872	8.41501	8.60248	3.16215	7.51834	5.58927
Caln1	Caln1	0.0258555	0.00139237	24	18	1.18458	1.7728	2.53978	2.12992	2.02945	1.69557	2.5564	1.35334	1.43403	1.53002	2.81534	3.52415	3.4172	4.77415	3.40217	3.69254	4.74795	3.23886	3.41433
Otud5	Otud5	0.0258555	0.00139237	24	4	1.15722	6.72317	7.4891	8.90077	7.89381	8.73705	8.21246	7.98203	8.09022	7.05133	6.45367	6.10206	5.99356	5.67861	5.59283	6.78567	7.3946	5.73928	7.13479
Xrcc5	Xrcc5	0.0258555	0.00139237	24	10	1.13779	6.94057	7.75144	6.8943	8.88933	9.64951	9.30059	8.41059	9.48241	9.46526	8.08795	8.98859	9.72534	7.75959	8.17025	8.16158	5.14819	7.26876	7.89844
Strn4	Strn4	0.0258555	0.00139237	24	6	1.08644	7.09496	7.47366	7.26889	8.26834	10.9053	8.83856	8.08065	8.08052	6.29428	7.50757	6.73188	5.93331	5.82195	5.93155	6.60791	4.45302	6.16928	7.56676
Rcc2	Rcc2	0.0258555	0.00139237	24	6	1.06994	7.62521	8.16567	8.9953	8.90684	18.1647	10.3648	9.27136	8.47836	8.61486	10.1026	7.60922	8.06703	6.43509	7.15732	8.06985	6.2394	7.03438	6.93591
Stx12	Stx12	0.0258555	0.00139237	24	6	1.05492	8.04397	7.46345	5.87882	8.42501	13.9357	8.50308	8.93148	8.14046	7.64655	6.98474	6.74591	8.13079	6.75256	7.12196	5.51149	3.53012	5.69992	7.4396
Ccdc90b	Ccdc90b	0.0258555	0.00139237	24	4	1.05267	5.4162	4.95077	4.51237	5.72193	7.49447	6.11203	5.72896	4.02793	4.73846	3.78933	3.72815	3.75954	3.70837	4.10607	3.95788	2.6916	4.56416	3.85977
Vkorc1l1	Vkorc1l1	0.0258555	0.00139237	24	12	1.03839	9.3934	9.57017	7.75718	9.67868	12.2487	9.94143	10.9973	10.2202	10.8233	11.0813	11.6857	12.3587	10.8619	10.8416	9.56815	4.74092	8.30993	9.78253
Prpf18	Prpf18	0.0258555	0.00139237	24	8	1.01956	6.85251	6.11553	5.78033	7.67323	9.33489	7.84175	8.72788	8.86034	7.55368	7.17727	6.41642	6.79502	6.81464	6.66921	6.50065	3.6703	5.78874	6.554
Rnf138	Rnf138	0.0258555	0.00139237	24	8	1.01348	3.4753	2.91658	2.46217	5.09462	5.78548	3.73694	5.23966	3.68582	3.57873	2.81281	3.41912	4.34986	2.98965	3.18854	2.10595	2.22615	1.83297	2.80835
Dst	Dst	0.0258555	0.00139237	24	14	0.992566	3.17577	2.6406	2.27516	2.90533	4.76666	2.83138	3.17611	4.02116	3.40539	4.9931	4.76868	4.97916	4.12775	5.07635	4.65142	1.27612	3.5894	3.67241
Ubxn8	Ubxn8	0.0258555	0.00139237	24	10	0.969069	6.57035	7.46849	6.55924	8.01401	9.77644	7.07155	8.32242	7.87526	9.10917	7.94082	8.61198	8.24876	7.33817	7.07291	6.99686	4.99143	6.94975	6.83185
Thoc6	Thoc6	0.0258555	0.00139237	24	2	0.937171	3.40342	4.08563	3.41893	3.21959	6.52216	4.18985	2.52307	2.89567	2.61647	3.36469	1.65004	2.05595	2.1484	2.07806	2.74094	4.68765	3.17662	3.05772
Vps16	Vps16	0.0258555	0.00139237	24	6	0.936881	7.29193	6.71748	8.20308	7.90561	10.5676	9.36381	8.22121	8.90415	7.26242	7.29818	7.50994	6.38593	6.04837	6.46507	6.38396	7.11418	6.12516	7.82675
Mkks	Mkks	0.0258555	0.00139237	24	0	0.929895	9.54735	10.1229	9.45839	8.03321	10.1125	8.04665	6.99488	7.12948	7.79811	7.66925	7.70193	7.5691	7.60384	7.60366	8.42465	9.3977	7.90001	8.46861
Mb21d2	Mb21d2	0.0258555	0.00139237	24	4	0.92462	5.7991	6.28569	6.14556	8.67071	7.62264	6.80565	5.40356	6.09491	5.34889	5.19403	6.10093	4.97015	4.3376	4.83795	5.47642	4.58744	4.21812	5.31564
Cdk20	Cdk20	0.0258555	0.00139237	24	0	0.920745	4.56643	4.04508	5.6411	2.35001	4.70876	3.34025	2.08041	2.39499	2.42862	3.16611	2.0381	2.02099	3.47714	3.38254	4.34677	4.24946	3.81633	3.77732
Nln	Nln	0.0258555	0.00139237	24	12	0.916234	6.18071	5.36209	4.46406	6.10082	8.45707	6.57227	7.72486	7.13254	6.98509	7.73731	6.83488	7.77067	6.89762	7.60915	6.74265	2.46816	6.20261	5.93858
Cdc16	Cdc16	0.0258555	0.00139237	24	6	0.906758	10.1807	9.58818	8.17003	9.63928	16.6075	9.60939	8.99644	9.04445	9.7687	8.86915	8.26913	8.37684	8.14955	7.52142	8.28975	8.38057	8.46894	8.12964
Mustn1	Mustn1	0.0258555	0.00139237	24	2	0.894481	1.67405	2.10864	3.07742	2.25345	8.88755	3.50332	1.93293	1.84208	1.29225	0.847377	1.01814	0.983006	1.14809	1.78824	0.988463	3.02645	1.82882	2.9407
Pnp2	Pnp2	0.0258555	0.00139237	24	22	0.887773	4.41387	4.06102	4.51888	3.91738	5.5881	4.91858	2.53316	2.97707	1.9294	2.3727	2.813	2.60148	2.7094	3.1849	3.76301	6.98845	5.68237	4.95066
Zfp358	Zfp358	0.0258555	0.00139237	24	4	0.883693	4.17203	4.27553	5.81557	4.64142	5.49779	7.49336	5.52177	4.6778	3.89761	3.94957	3.59007	3.67499	3.02948	2.9448	3.0258	8.08751	3.91196	4.00924
Crbn	Crbn	0.0258555	0.00139237	24	8	0.879054	6.77005	5.93927	4.20763	6.78919	7.44094	6.69039	8.12798	7.05402	7.08261	5.58511	6.10922	6.36146	6.10846	5.93844	5.12309	2.34008	4.88651	6.65495
Dph1	Dph1	0.0258555	0.00139237	24	6	0.873857	9.17166	9.23495	8.01674	9.49472	10.5516	10.3538	8.84495	9.30249	8.71815	10.2999	9.01958	9.02151	7.60542	6.78092	7.97434	7.42363	8.03687	7.4513
Cmpk2	Cmpk2	0.0258555	0.00139237	24	2	0.865719	3.06063	2.12025	2.44732	2.20286	7.51123	1.60487	1.81687	0.794705	2.15399	0.661366	0.860712	0.978548	1.34981	1.16918	0.84081	1.22104	2.19541	2.43445
Rusc2	Rusc2	0.0258555	0.00139237	24	18	0.827265	3.39543	3.39143	3.54437	2.184	2.32536	2.07938	2.51643	1.87847	2.62138	4.46857	3.39477	3.89626	3.70262	4.51026	4.37778	2.2394	3.55969	3.73634
Tmem218	Tmem218	0.0258555	0.00139237	24	4	0.810168	2.82744	2.68541	3.56094	3.00704	4.05197	2.44592	3.02019	1.93606	2.42361	2.54092	1.3602	1.45613	1.29068	0.617272	1.05435	2.90622	1.65464	2.9309
Dsg1c	Dsg1c	0.0258555	0.00139237	24	12	0.805557	1.85793	1.86506	1.17026	1.44889	2.40042	1.77462	2.63146	3.71851	2.99923	2.76554	3.463	3.41891	2.42418	3.00429	2.09564	0.0868066	2.34035	2.41982
Traf2	Traf2	0.0258555	0.00139237	24	0	0.804235	4.73719	4.95159	4.69532	4.15442	7.21293	3.87887	3.18189	3.55796	3.34013	3.31701	3.51096	2.9823	3.49047	3.41412	3.48246	5.04445	3.49602	4.29596
Zfyve9	Zfyve9	0.0258555	0.00139237	24	12	0.800756	4.39646	5.39086	3.95792	5.3667	5.42767	5.12552	4.87075	5.46206	6.57542	6.0646	6.63894	6.98213	5.73049	5.95757	5.82255	1.94565	5.515	4.6907
Ttc5	Ttc5	0.0258555	0.00139237	24	4	0.800586	4.53125	4.59677	4.84197	4.50634	8.59638	5.54178	5.40104	4.55803	3.79143	3.628	3.10881	3.83554	3.1925	3.36504	3.86241	3.75066	3.83306	4.47124
Tada3	Tada3	0.0258555	0.00139237	24	0	0.777195	5.04457	5.54756	5.80469	3.85856	6.01424	4.499	4.3774	4.37554	3.13783	4.1535	3.89832	3.47131	4.67257	4.79399	4.73068	8.52934	4.73906	5.03393
Rin3	Rin3	0.0258555	0.00139237	24	0	0.766985	4.7717	5.21806	6.45854	4.3156	5.76796	4.34748	3.7752	3.42905	3.22684	4.08672	3.2628	2.98452	4.3999	5.20549	4.65208	4.84485	4.54128	4.4719
Tmem87b	Tmem87b	0.0258555	0.00139237	24	12	0.766539	4.49786	3.9542	2.93327	4.95471	5.83803	4.39088	5.54899	4.97045	5.03825	5.73701	6.11382	6.61006	4.9578	4.79004	4.75314	1.82736	3.29219	5.505
Sh2b3	Sh2b3	0.0258555	0.00139237	24	10	0.747369	2.89278	2.85009	3.04915	3.15213	4.57809	3.65285	4.41213	4.2628	4.24655	4.52177	4.10609	3.8359	3.24058	3.10248	3.80767	1.95902	3.35215	3.12007
Gm19522	Gm19522	0.0258555	0.00139237	24	18	0.7328	2.06709	1.20282	0.80172	0.947765	0.298086	0.457935	0.931874	0.814554	1.31002	0.97149	1.94473	1.79985	2.42013	3.51161	2.16502	0.85467	2.21151	1.96821
Mtg2	Mtg2	0.0258555	0.00139237	24	4	0.709179	10.6562	9.68372	9.29221	9.35386	11.8228	9.91224	8.78337	8.42848	9.14123	8.99677	8.39101	7.98036	7.77582	7.81983	8.68079	11.0281	8.79177	8.37128
Cc2d1a	Cc2d1a	0.0258555	0.00139237	24	0	0.661145	3.66961	3.44368	4.19678	3.51388	4.49907	3.42158	2.48658	2.77943	2.27703	2.86601	2.77029	2.50442	2.81481	2.8365	2.89355	3.98508	3.39289	3.41676
Cln3	Cln3	0.0258555	0.00139237	24	4	0.645949	4.19085	5.21157	4.86907	4.1593	6.64545	5.78166	5.12578	4.1613	4.38138	3.89909	3.72694	4.33341	3.25206	3.50489	3.18188	5.05133	3.96508	4.55089
Sirt4	Sirt4	0.0258555	0.00139237	24	2	0.61881	4.79233	5.28614	5.94023	5.03531	4.44326	4.64238	4.03232	4.44206	4.99218	4.16052	3.76247	3.90367	3.9172	3.55361	3.98736	5.04523	4.89425	4.02953
Hist2h3b	Hist2h3b	0.0258555	0.00139237	24	22	0.615174	1.06286	0.618269	1.65852	0.192872	1.04975	0.250497	0.160558	0.237417	0.167028	0.31016	0.387666	0.10142	0.61444	0.784237	2.64358	1.98285	1.78323	0.655103
Arf2	Arf2	0.0258555	0.00139237	24	6	0.608741	4.47521	4.24407	3.73138	5.47301	7.95828	4.88929	4.7066	4.4518	4.86825	4.44908	3.79778	3.59091	3.85911	3.59739	3.68905	2.84423	4.1643	4.52405
Tcf3	Tcf3	0.0258555	0.00139237	24	6	0.599994	3.56399	4.07133	4.36001	4.07179	5.07441	5.43479	4.70039	3.7263	3.33517	4.16957	3.65128	3.19116	3.03611	3.22281	3.10152	3.22796	3.24097	3.74619
Gm9855	Gm9855	0.0258555	0.00139237	24	6	0.58762	5.50416	4.99309	4.94906	5.71907	8.53854	4.1489	5.35621	5.66967	5.15221	5.32483	5.4655	4.89499	4.03771	3.52479	3.84142	3.8798	4.56579	4.93208
Nlrx1	Nlrx1	0.0258555	0.00139237	24	6	0.558572	2.93473	3.07078	4.06973	3.37727	4.03164	3.81354	3.12077	3.06223	3.30713	3.67213	2.57948	2.98798	2.51719	2.23597	2.76387	2.21912	2.74684	2.39206
Ifnar1	Ifnar1	0.0258555	0.00139237	24	6	0.558473	4.82839	5.05136	4.37033	5.45894	7.52016	5.3376	5.15022	6.23869	4.66914	4.78971	4.46639	4.31032	4.31187	4.72972	4.29322	3.65754	4.73669	3.98776
Tmem180	Tmem180	0.0258555	0.00139237	24	0	0.55667	2.16847	2.58962	2.77219	1.66796	3.08757	2.36199	1.66005	1.74154	1.82356	1.3597	1.38321	1.45475	1.46408	1.7049	2.3886	2.10374	2.43294	2.52879
Vps13a	Vps13a	0.0258555	0.00139237	24	16	0.550553	0.942519	0.838737	0.575528	1.1358	1.3123	0.811825	0.935827	1.33771	1.15983	1.82637	1.95764	1.9681	1.99044	2.40444	1.8531	0.379332	1.34604	1.54664
Tbc1d24	Tbc1d24	0.0258555	0.00139237	24	12	0.521159	1.82438	1.77733	1.30199	2.37907	4.06146	2.3246	2.65286	2.65448	2.98821	3.35339	3.14416	3.3747	2.56141	2.64772	2.33605	0.859303	2.11307	3.27064
Rassf1	Rassf1	0.0258555	0.00139237	24	4	0.520452	3.74715	4.41472	3.87687	2.9998	8.84891	4.35074	3.66148	3.41294	2.93096	3.23522	3.38177	2.45158	2.4917	2.79522	2.35651	3.51065	3.33826	3.71804
Prkd2	Prkd2	0.0258555	0.00139237	24	2	0.517623	1.91906	2.15215	2.1769	2.12829	3.48043	2.46487	1.87821	1.72356	1.58052	1.57174	1.48472	1.32047	1.34121	1.7052	1.39157	2.51649	1.85509	2.4319
Gtpbp1	Gtpbp1	0.0258555	0.00139237	24	6	0.515849	5.48685	5.22137	5.76964	6.43849	7.00454	6.30859	6.2254	6.76256	5.81389	6.50674	5.28217	5.67286	5.10121	4.778	5.66599	4.20624	5.12733	5.67244
Bckdk	Bckdk	0.0258555	0.00139237	24	4	0.515021	5.45093	5.18758	5.7759	5.01325	7.29949	5.59889	4.91205	4.11263	4.01467	4.60774	4.40353	4.59263	4.67678	3.13252	3.8541	4.84807	4.77805	4.62336
Nsun4	Nsun4	0.0258555	0.00139237	24	10	0.512794	4.43838	3.86234	4.31274	5.02205	5.90501	5.16358	4.93961	5.16912	5.33971	5.16507	4.83854	4.53832	4.52562	4.3694	4.8329	2.58691	4.55212	4.30686
Pml	Pml	0.0258555	0.00139237	24	2	0.507837	3.76652	2.99737	3.545	3.11185	5.10034	3.40392	2.96052	3.0183	2.85955	2.75094	2.39366	2.07217	2.8451	2.43229	2.53425	2.21799	3.66866	3.3859
Fam160a1	Fam160a1	0.0258555	0.00139237	24	0	0.4861	1.6072	0.929182	1.56989	1.8572	1.33826	1.24335	0.872137	0.672746	0.444116	0.569622	0.555901	0.41712	0.764907	1.1885	0.645476	0.705582	1.29517	1.44527
Vps39	Vps39	0.0258555	0.00139237	24	8	0.482402	3.92123	3.66452	3.78868	4.42369	5.80562	4.07322	4.57749	4.77361	4.32073	4.42533	3.9303	4.06504	3.48329	3.38282	3.96402	2.27583	3.99159	3.79426
Rgl2	Rgl2	0.0258555	0.00139237	24	4	0.470212	4.07322	4.49996	6.69769	4.11857	6.82161	5.04885	4.97458	3.97444	4.36524	4.23219	3.98058	3.70275	3.40712	3.54689	3.90269	4.40377	3.9704	4.25164
Mgme1	Mgme1	0.0258555	0.00139237	24	0	0.462398	3.09599	3.65582	3.03669	2.34954	3.49291	2.21465	1.8295	2.13669	1.75979	1.99744	1.75957	1.82214	2.35234	2.86269	2.78699	2.09468	2.98461	2.41372
Nr3c2	Nr3c2	0.0258555	0.00139237	24	10	0.448391	1.05992	0.951416	0.752437	1.89251	1.37108	1.81946	2.27648	3.53423	1.89589	1.0998	1.60952	1.3699	1.41894	1.06115	1.34794	0.0698206	1.24511	1.34477
Rnf144a	Rnf144a	0.0258555	0.00139237	24	0	0.409613	1.15963	1.21975	0.95789	0.73711	2.78268	0.635789	0.556956	0.358926	0.395169	0.288443	0.320487	0.253559	0.33759	0.561822	0.41809	0.307767	0.832839	1.90121
Tenm3	Tenm3	0.0258555	0.00139237	24	10	0.404133	1.27228	1.60214	0.88043	2.02993	1.55318	1.62739	2.06308	1.76762	1.61299	1.68361	1.77982	2.20194	1.36239	1.42671	1.13144	0.359519	1.08039	1.47352
Tox	Tox	0.0258555	0.00139237	24	10	0.392633	0.432131	0.583015	0.554663	0.644246	1.03511	0.716121	1.50444	0.506436	0.873152	1.35657	1.81435	1.97922	0.751779	0.457067	0.582457	0.170628	0.369663	0.450827
Slc41a1	Slc41a1	0.0258555	0.00139237	24	8	0.389519	0.949108	0.805838	0.660017	1.22769	1.34674	1.55113	1.84246	1.63537	1.08785	1.09378	1.33037	1.00795	0.723725	0.725345	0.905272	0.392014	0.733686	1.1431
Fpr1	Fpr1	0.0258555	0.00139237	24	22	0.370887	1.49395	1.31826	1.29895	0.640189	3.04976	0.942552	0.822072	0.671178	0.547444	0.91226	0.739958	0.778444	0.920408	0.909718	0.831352	1.48006	1.76622	1.61467
Vps26b	Vps26b	0.0258555	0.00139237	24	6	0.369598	4.60176	4.22763	3.90587	4.73421	5.52228	4.62638	4.66422	4.34649	4.44319	4.42852	4.36825	3.99313	3.91085	4.02141	3.96944	2.20894	3.89543	4.15993
Azin2	Azin2	0.0258555	0.00139237	24	10	0.359976	0.0521793	0.0175783	0.0655591	0.264716	0.511288	1.0299	1.29148	0.674775	0.75173	0.643116	0.421092	0.398934	0.160535	0.10082	0.0916353	0.128165	0.130537	0.159966
Arpin	Arpin	0.0258555	0.00139237	24	6	0.356431	2.67197	2.53427	2.64854	2.84039	4.07382	3.12022	3.32827	2.69573	3.10219	2.61342	3.03595	2.51323	2.25628	2.41771	2.24563	1.53639	1.98213	2.95784
Gas8	Gas8	0.0258555	0.00139237	24	4	0.340636	1.63959	1.8916	1.3113	1.37674	2.49959	1.87026	1.31745	1.67734	1.07137	1.3727	1.22165	0.931518	0.972222	0.978524	1.0557	1.28545	1.03362	1.02617
Foxs1	Foxs1	0.0258555	0.00139237	24	2	0.314588	0.428451	0.575641	0.520919	0.32376	0.949	0.873695	0.229354	0.0848493	0.0481427	0.025624	0.096545	0.0738024	0.075466	0.124321	0.288972	0.761648	0.312494	0.470518
C1qtnf2	C1qtnf2	0.0258555	0.00139237	24	2	0.287464	0.97098	0.768788	1.00004	0.596538	1.91215	1.25581	0.854977	0.593505	0.637882	0.480395	0.133068	0.271534	0.333043	0.740957	0.347625	0.867141	0.73735	0.702991
Gskip	Gskip	0.0258555	0.00139237	24	6	0.28227	2.16972	2.23986	2.21945	2.02812	4.49139	2.45454	2.94373	2.56274	2.44607	2.39505	2.15629	2.26261	1.74332	1.67779	2.0084	1.79655	2.19924	2.04688
Fbxw7	Fbxw7	0.0258555	0.00139237	24	2	0.27597	1.84589	2.0825	2.37812	1.71782	3.83982	1.8195	1.80549	1.81263	1.45561	1.59634	1.32776	1.52643	1.63188	1.46889	1.36095	2.33755	1.61743	1.65636
Rgs2	Rgs2	0.0258555	0.00139237	24	2	0.274252	0.9885	0.877543	1.29036	0.751538	5.20037	0.982552	0.692853	1.09626	0.786441	0.54561	0.49571	0.530638	0.553688	0.546045	0.518936	0.622842	0.906978	1.38174
Bbs7	Bbs7	0.0258555	0.00139237	24	6	0.273882	0.957762	0.948217	0.512184	1.1502	2.91597	1.41831	1.29262	1.14812	0.989387	1.09492	0.702783	0.768134	0.57045	0.900343	0.465929	0.478109	0.736531	1.06175
BC052040	BC052040	0.0258555	0.00139237	24	4	0.265857	1.04029	1.10931	1.4132	1.01088	3.54134	1.15081	1.43125	1.10129	1.02029	0.743542	0.85562	0.90897	0.706778	0.644311	0.84114	0.657371	1.09518	0.902562
Ankrd39	Ankrd39	0.0258555	0.00139237	24	22	0.263199	1.63546	1.40515	1.94094	1.13239	2.27793	1.50358	1.02849	1.05389	0.997394	1.42076	1.47279	1.03742	1.56711	1.61598	1.49336	1.67529	1.64737	1.71944
Slc22a4	Slc22a4	0.0258555	0.00139237	24	10	0.25537	1.13073	0.754102	0.705919	0.792786	0.588593	1.27688	1.6766	1.267	1.7401	1.48191	1.23028	1.19617	1.21218	1.20923	1.04576	0.483438	0.882547	0.62755
Asb2	Asb2	0.0258555	0.00139237	24	0	0.248012	0.666724	0.700961	0.778759	0.629012	1.40301	0.428017	0.49752	0.33143	0.282482	0.325118	0.211384	0.203549	0.450183	0.530695	0.597934	1.24798	0.827252	0.480789
Cyp2g1	Cyp2g1	0.0258555	0.00139237	24	10	0.246418	0.0895486	0.200998	0.119994	0.284502	0.109921	0.175742	0.909591	0.860149	1.62466	0.748993	0.401062	0.537809	0.400506	0.131794	0.174564	0.292226	0.0894163	0.146442
Myo19	Myo19	0.0258555	0.00139237	24	12	0.242919	1.28276	1.29248	0.942964	1.3822	1.79503	1.49229	1.46123	1.81707	1.92445	1.84943	1.6877	1.90751	1.58396	1.6263	1.56053	0.591133	1.45751	1.58801
Gdap10	Gdap10	0.0258555	0.00139237	24	12	0.24149	0.188152	0.0761492	0.0756698	0.201134	0.306851	0.222023	0.417668	0.671307	0.401536	0.602501	0.720177	0.863492	0.642732	0.405304	0.342093	0	0.453776	0.518959
Sh3tc1	Sh3tc1	0.0258555	0.00139237	24	4	0.200063	1.10739	1.33791	1.39359	1.05531	2.03175	1.51912	0.994633	1.22543	1.00339	1.00743	0.769649	0.991605	0.817428	0.965652	0.86338	0.894366	1.10093	1.36383
Lpcat2	Lpcat2	0.0258555	0.00139237	24	2	0.198928	0.562907	0.645497	0.565966	0.534876	2.40858	0.55354	0.41652	0.563757	0.470509	0.289698	0.364163	0.246035	0.283709	0.352373	0.264123	0.510533	0.716528	0.851054
Sebox	Sebox	0.0258555	0.00139237	24	22	0.18982	0.693498	0.589999	0.417899	0.221333	0.291852	0.271349	0.382101	0.260964	0.197412	0.183824	0.321553	0.201737	0.412527	0.535224	0.269223	0.44569	0.868948	0.624237
Syt11	Syt11	0.0258555	0.00139237	24	0	0.188583	0.931861	0.656812	1.13795	0.608279	1.04701	0.557966	0.526501	0.475956	0.514384	0.379072	0.337867	0.457792	0.747802	0.821518	0.956083	1.06923	0.944221	0.647847
Lefty1	Lefty1	0.0258555	0.00139237	24	10	0.180013	0.212037	0.0951048	0.124278	0.253005	0.408999	0.311769	0.740708	0.376493	0.603491	0.664169	0.398244	0.327899	0.296107	0.116979	0.288922	0.408712	0.0703525	0.0975489
Pmepa1	Pmepa1	0.0258555	0.00139237	24	4	0.175008	0.82705	0.611378	0.725013	0.523257	1.62871	0.620762	0.538371	0.482448	0.602181	0.422589	0.41059	0.262688	0.269442	0.389119	0.354682	0.821505	0.349709	0.520437
Bcl6b	Bcl6b	0.0258555	0.00139237	24	6	0.163818	0.369093	0.366043	0.393878	0.60776	0.792556	0.507011	1.05069	0.895602	0.482228	0.663928	0.373985	0.354004	0.177267	0.216404	0.336089	0.261774	0.273091	0.489305
Tmem181a	Tmem181a	0.0258555	0.00139237	24	8	0.155532	0.449489	0.523485	0.445317	0.604576	1.23447	0.776157	0.785126	0.839851	0.66975	0.644297	0.584873	0.558442	0.492584	0.529395	0.483951	0.326067	0.436054	0.664192
Tspan18	Tspan18	0.0258555	0.00139237	24	4	0.153501	0.505659	0.47975	0.446666	0.348507	0.733361	0.54078	0.415871	0.470324	0.284343	0.391233	0.221347	0.186725	0.183823	0.271847	0.168553	0.127389	0.316812	0.460601
Slc37a1	Slc37a1	0.0258555	0.00139237	24	6	0.138502	0.32124	0.436965	0.368428	0.77563	1.91596	0.526847	0.690665	1.01728	0.520315	0.379702	0.63517	0.581914	0.299789	0.305517	0.324443	0.353463	0.341785	0.451201
Kif3a	Kif3a	0.0258555	0.00139237	24	0	0.110869	0.732755	0.684924	0.797765	0.584156	1.89113	0.621095	0.514007	0.65726	0.545768	0.554708	0.348761	0.448442	0.640973	0.672461	0.6666	0.701786	0.689227	0.852673
Afap1l2	Afap1l2	0.0258555	0.00139237	24	2	0.0985686	0.267621	0.352552	0.310521	0.301891	0.628639	0.246749	0.157235	0.155198	0.111428	0.119605	0.155079	0.107025	0.139022	0.144269	0.107352	0.0486985	0.184278	0.255986
4632428C04Rik	4632428C04Rik	0.0258555	0.00139237	24	4	0.0792766	0.351498	0.266603	0.34232	0.261164	0.681879	0.453384	0.348429	0.261331	0.25787	0.188286	0.224825	0.132002	0.159856	0.194103	0.154489	0.243779	0.352575	0.269344
Lama5	Lama5	0.0258555	0.00139237	24	8	0.0770548	0.182565	0.217813	0.285219	0.238848	0.361592	0.269406	0.296596	0.343817	0.291001	0.345116	0.265076	0.270135	0.159121	0.209009	0.164389	0.105055	0.16107	0.23417
Itgae	Itgae	0.0258555	0.00139237	24	0	0.0647727	0.180124	0.126108	0.174433	0.0712078	0.21081	0.157674	0.0677549	0.0333938	0.00714558	0.0306083	0.021612	0.0365785	0.0897373	0.0885215	0.109714	0.140996	0.0807026	0.155342
Slfn4	Slfn4	0.0258555	0.00139237	24	6	0.0361671	0.0593432	0.0712252	0.0265223	0.0860171	0.611567	0.10126	0.0501582	0.0825133	0.0703528	0.0226513	0.0213593	0.0216199	0.0665219	0.0291456	0.00774258	0.00819521	0.0132893	0.0484836
Trim16	Trim16	0.0258555	0.00139237	24	6	0.0290419	0.0393688	0.0797381	0.0461904	0.077813	0.0828465	0.0697603	0.0582331	0.0738984	0.042005	0.0375723	0.0212576	0.0286888	0.00735528	0.0725125	0.0231247	0.0163182	0.0132308	0.0160826
Slc12a3	Slc12a3	0.0317164	0.00170927	24	16	0.0111548	0.0235505	0	0.00789379	0	0.00825976	0	0	0.00982537	0.0167522	0.0269539	0.0169429	0.0171589	0.0351856	0.0173476	0.0276476	0.00973737	0.0158057	0.0192435
Rpl10	Rpl10	0.0324434	0.00202616	24	4	71.6511	1020.73	1083.33	1190.6	1084.85	1161.75	1170.71	1020.54	1136.22	1082.54	1015.7	1018.57	976.704	906.496	962.86	945.049	1248.29	1001.21	1118.53
Hba-a1	Hba-a1	0.0324434	0.00202616	24	0	71.2693	295.928	246.739	1158.82	125.001	284.103	288.572	240.715	217.581	139.991	177.935	168.391	125.043	226.102	187.782	216.727	870.071	294.809	244.232
Ugt2b5	Ugt2b5	0.0324434	0.00202616	24	10	60.3169	391.195	347.087	328.244	514.271	368.729	424.931	439.059	461.285	454.535	467.728	387.494	395.987	384.495	351.558	343.679	337.767	357.102	258.316
Tkfc	Tkfc	0.0324434	0.00202616	24	18	56.6555	185.083	239.686	233.969	189.913	108.103	158.91	168.555	153.15	231.157	301.779	254.774	259.442	291.262	276.094	297.473	185.562	210.603	289.513
Rpl22l1	Rpl22l1	0.0324434	0.00202616	24	6	29.6292	173.433	142.591	153.062	127.536	246.114	137.147	178.917	169.956	169.206	120.772	129.672	115.854	124.873	106.615	98.159	114.922	127.304	128.259
Gstm2	Gstm2	0.0324434	0.00202616	24	4	24.2024	105.374	101.366	124.063	82.2002	127.631	82.8406	94.6249	71.6932	87.1211	67.9795	69.8882	66.5552	52.8937	49.3358	52.9884	87.5362	64.5288	48.5252
Papss2	Papss2	0.0324434	0.00202616	24	14	17.8701	48.5257	39.3858	32.7659	41.1036	33.4046	40.0733	63.1338	47.2057	62.1788	54.8621	73.7978	76.7764	67.2367	65.569	55.2427	17.464	36.1631	49.5084
Slc25a22	Slc25a22	0.0324434	0.00202616	24	6	16.6456	64.2344	68.338	59.7321	86.1223	109.28	93.6824	77.5304	50.9143	65.5019	95.7211	62.522	66.1318	45.9301	40.6939	38.0375	41.426	29.4261	52.2877
Lasp1	Lasp1	0.0324434	0.00202616	24	0	10.6136	47.8916	37.64	38.9082	43.0379	64.3247	36.3449	29.145	24.937	22.7512	22.9457	18.2121	15.3037	27.5088	30.0556	33.7912	21.335	43.675	36.1105
Agpat6	Agpat6	0.0324434	0.00202616	24	12	10.0754	38.1837	36.0027	42.9918	41.1485	41.0758	45.7587	39.7485	42.8628	51.6649	68.7271	71.6969	68.7519	52.8375	44.46	60.3422	38.5887	39.7681	31.1437
Tmem254b	Tmem254b	0.0324434	0.00202616	24	0	7.9739	55.4619	56.5016	64.6709	50.168	35.3459	52.8558	48.27	38.4014	46.1856	45.8247	35.2235	29.9628	41.1561	42.6351	55.4754	55.9627	58.3589	49.6782
Tmem254b	Tmem254b	0.0324434	0.00202616	24	0	7.9739	55.4619	56.5016	64.6709	50.168	35.3459	52.8558	48.27	38.4014	46.1856	45.8247	35.2235	29.9628	41.1561	42.6351	55.4754	55.9627	58.3589	49.6782
Tmem254b	Tmem254b	0.0324434	0.00202616	24	0	7.9739	55.4619	56.5016	64.6709	50.168	35.3459	52.8558	48.27	38.4014	46.1856	45.8247	35.2235	29.9628	41.1561	42.6351	55.4754	55.9627	58.3589	49.6782
Aco1	Aco1	0.0324434	0.00202616	24	16	6.89875	65.0908	57.2199	55.6415	60.5674	50.9591	53.507	58.5102	60.8524	67.7849	66.8395	68.2025	67.0919	69.2119	71.0495	75.5248	38.3229	72.0639	64.0414
Spcs1	Spcs1	0.0324434	0.00202616	24	8	6.832	73.9331	68.3943	65.2129	72.694	106.068	74.8748	77.9022	75.5997	82.8284	70.8942	69.9053	67.3924	62.5307	60.3995	63.5218	95.6492	61.8269	60.1853
Lpgat1	Lpgat1	0.0324434	0.00202616	24	14	6.6864	22.9404	19.1193	15.1192	24.8352	26.6506	19.7325	29.8402	21.7259	25.2842	28.21	35.2101	36.3725	31.5352	36.1066	28.5907	11.8379	20.7655	25.9098
Cirbp	Cirbp	0.0324434	0.00202616	24	8	6.59893	11.4397	8.65607	12.1334	20.5019	20.4931	22.2723	26.977	23.3309	18.6098	18.9603	17.6798	16.4213	10.0779	7.15785	8.00207	13.8822	13.87	14.3928
Arf1	Arf1	0.0324434	0.00202616	24	8	6.54498	117.594	118.802	103.479	113.391	179.398	130.44	118.549	121.499	124.215	120.117	117.379	118.24	113.579	112.262	116.077	80.0818	110.965	108.412
Vwa8	Vwa8	0.0324434	0.00202616	24	14	6.45051	30.0193	32.4009	27.7168	35.3226	29.5973	28.0434	39.1531	36.5716	37.5829	42.8865	40.666	41.1718	38.2783	42.967	32.0494	16.6149	36.9874	30.7779
Lamtor1	Lamtor1	0.0324434	0.00202616	24	2	6.42916	43.8133	44.0558	51.3096	38.8759	53.4644	46.1951	40.0265	36.2443	35.885	35.2109	35.9731	35.3195	34.1016	32.9627	37.1952	57.7676	43.0687	41.9595
Hax1	Hax1	0.0324434	0.00202616	24	4	6.21384	49.8286	56.6165	62.2066	53.9388	67.5533	58.0122	49.4649	54.028	50.9276	52.5919	47.1559	43.0786	39.9924	44.6758	46.5872	66.6265	45.2403	49.0779
Lgals3bp	Lgals3bp	0.0324434	0.00202616	24	6	5.62447	34.4391	36.6488	31.7089	31.0467	84.1903	37.386	36.7588	34.8063	31.4805	29.3848	25.8986	26.8813	27.2865	23.6347	26.2798	25.5186	28.3278	33.588
Nudt1	Nudt1	0.0324434	0.00202616	24	2	5.27169	23.2329	26.7734	37.2152	23.9288	29.3743	25.2433	22.609	18.1075	19.5804	17.6531	18.7559	17.4774	18.9512	14.7934	16.4425	38.5006	18.105	22.7023
Iqgap2	Iqgap2	0.0324434	0.00202616	24	16	4.87628	48.3438	45.2525	36.1614	52.5342	45.0131	43.1825	47.5681	50.558	49.3124	50.8656	52.7835	54.3314	55.3231	59.579	57.2061	9.44283	53.9176	53.3147
Ik	Ik	0.0324434	0.00202616	24	6	4.55695	34.6257	37.7149	28.2601	34.6181	38.8823	40.3235	31.083	33.4017	32.3458	35.3566	30.9951	28.4926	27.3427	26.6243	27.7277	20.1518	29.4852	26.8359
Cd82	Cd82	0.0324434	0.00202616	24	6	4.55037	43.4639	40.7811	47.3007	43.2945	43.4816	46.7068	53.6619	46.198	47.1361	40.2716	40.6325	38.4704	35.2558	31.3048	38.2769	41.1728	39.5016	40.8019
Dexi	Dexi	0.0324434	0.00202616	24	22	4.30694	23.0851	17.1107	26.1008	15.7443	12.7297	14.4113	11.5071	8.11277	10.583	16.2193	11.2737	9.05348	13.1283	15.1276	15.0128	33.5694	19.4125	14.2037
Gprc5c	Gprc5c	0.0324434	0.00202616	24	8	4.27213	14.1624	14.5912	12.1075	22.067	26.6257	21.2725	20.604	22.5592	18.5392	15.3657	15.4718	14.4287	12.4975	14.7209	15.3083	7.93861	13.1236	14.4458
Plxnb2	Plxnb2	0.0324434	0.00202616	24	4	4.06756	27.2181	26.2402	30.7562	33.4845	31.6978	29.7979	30.675	29.0924	25.7262	27.2289	22.9859	20.0996	20.9097	24.7362	24.6891	20.2235	27.8178	24.8519
Yif1a	Yif1a	0.0324434	0.00202616	24	6	4.05667	40.3435	38.5974	41.2268	36.1814	47.7115	44.0325	43.9737	43.8684	47.5602	43.2224	36.821	41.1313	34.948	32.6989	35.4898	39.3895	37.6367	30.6314
Ifi47	Ifi47	0.0324434	0.00202616	24	2	3.94804	15.1533	11.3686	9.26174	14.1847	26.7145	13.2092	11.5078	13.6184	9.1448	6.58588	6.15918	5.87315	7.93653	6.32282	7.97868	13.2489	13.8894	12.76
Anpep	Anpep	0.0324434	0.00202616	24	8	3.92819	32.33	34.3795	32.0632	32.054	37.6185	36.2899	41.7425	37.33	37.2712	43.6361	36.5223	36.4721	31.5073	30.6001	31.4451	24.4145	30.9186	36.0858
Mmp14	Mmp14	0.0324434	0.00202616	24	2	3.92741	13.343	15.4666	14.3472	12.1368	27.4561	16.0048	11.0954	7.98923	7.1462	9.56712	7.76685	7.36163	8.09241	8.79334	8.54565	12.7004	10.1111	13.8711
Marveld1	Marveld1	0.0324434	0.00202616	24	14	3.92115	10.8827	8.96459	10.0748	7.37394	10.0081	8.72085	12.9115	11.4295	17.0209	20.556	16.6606	13.4281	14.2212	14.1646	18.0158	7.48597	12.1398	10.3625
Glt1d1	Glt1d1	0.0324434	0.00202616	24	14	3.87658	8.24304	5.3604	6.97812	7.87559	5.67284	7.22204	11.6331	7.44577	13.2263	17.5863	16.4327	15.1619	12.7801	12.6234	10.8194	2.26698	12.508	12.6472
Bok	Bok	0.0324434	0.00202616	24	2	3.63509	7.71194	7.21187	14.0505	7.57044	13.2249	8.58674	7.6914	4.99967	3.39205	3.0395	2.755	2.8494	2.48553	4.77773	3.70662	11.8935	7.67385	8.69344
Pex14	Pex14	0.0324434	0.00202616	24	6	3.4801	27.2754	31.7707	30.7954	35.5265	30.7805	35.2429	37.1576	32.2204	31.4472	34.2993	27.6127	29.5549	27.8479	24.1292	25.8431	29.3036	25.9498	24.3988
Dcaf8	Dcaf8	0.0324434	0.00202616	24	8	3.18615	33.8267	33.8627	31.7859	38.2045	30.5979	35.8216	38.7734	38.2007	37.0639	35.1345	32.7528	30.8577	30.4462	29.7445	30.0468	24.5651	31.1319	31.0401
Psmd1	Psmd1	0.0324434	0.00202616	24	6	3.14564	30.9109	34.0828	27.1932	35.8735	34.8517	35.3964	29.0569	30.2222	31.8102	27.0969	30.8391	28.2287	27.1629	27.8576	24.6083	19.2361	30.6818	28.6593
Rbbp7	Rbbp7	0.0324434	0.00202616	24	6	3.10993	24.0541	26.3173	19.6485	26.1464	35.0687	29.2366	23.9785	27.412	26.1485	23.7734	24.0528	24.1951	21.7432	21.219	21.7483	15.4677	19.6818	23.2265
Larp1b	Larp1b	0.0324434	0.00202616	24	6	3.08574	42.3409	35.8129	33.5088	41.3114	44.9635	41.7782	36.587	36.9664	37.3447	35.794	35.3367	35.4189	34.2729	32.4998	33.0531	25.3813	40.1558	35.6005
Ptgr2	Ptgr2	0.0324434	0.00202616	24	12	3.0349	25.0885	21.7579	21.3242	25.0199	22.8996	21.7475	27.478	23.9349	28.2367	26.8344	29.4914	28.3521	26.6984	25.918	24.239	15.5651	21.626	24.9578
Capn2	Capn2	0.0324434	0.00202616	24	2	2.96718	13.9872	14.7519	13.9909	14.7639	19.4169	14.1459	12.2289	12.3347	9.94968	9.65412	8.17906	7.73215	9.25148	10.4198	11.3281	7.57858	12.5504	14.5667
Zfp637	Zfp637	0.0324434	0.00202616	24	0	2.95701	14.0628	15.7236	16.4379	12.0414	15.9811	13.768	11.1897	9.55131	8.78575	11.5608	9.38194	10.2925	9.76049	10.5568	12.472	17.9642	11.586	13.3935
St6galnac6	St6galnac6	0.0324434	0.00202616	24	0	2.88401	26.5213	21.8127	27.6524	23.2076	22.7695	19.607	21.8094	15.6566	17.6813	18.3132	19.129	17.1706	19.439	19.5163	22.6952	18.9422	23.847	23.1734
Gas2	Gas2	0.0324434	0.00202616	24	4	2.86491	19.7275	20.2646	19.6001	20.6832	49.6366	18.7222	18.1993	16.3716	16.6416	16.1121	15.9646	15.6345	15.7603	15.091	12.1443	6.84029	14.8247	22.7137
Rhog	Rhog	0.0324434	0.00202616	24	4	2.81305	10.7359	13.5638	17.3459	11.8073	24.4772	14.0121	12.9916	12.0467	10.6293	10.6925	8.48081	7.51549	7.15717	7.88195	9.31336	19.1748	8.91129	10.7454
2010320M18Rik	2010320M18Rik	0.0324434	0.00202616	24	4	2.8077	10.9732	10.8886	18.5086	12.1455	12.8652	13.8253	12.7167	11.988	9.50177	9.22239	7.09057	7.14956	6.31358	7.70034	7.39059	26.4797	9.85461	8.26705
Sf3b1	Sf3b1	0.0324434	0.00202616	24	10	2.69181	15.7163	14.4037	11.7824	16.7761	25.3324	17.5555	17.3709	19.9119	17.3517	19.7298	19.1303	18.1795	16.3258	15.1088	15.3235	5.59534	13.7871	16.592
Ddx1	Ddx1	0.0324434	0.00202616	24	6	2.61721	27.2552	27.8994	24.1812	27.2585	48.4036	31.013	25.3748	27.1479	27.6343	26.4424	26.9713	25.3832	23.8316	24.482	23.2531	19.5883	23.0184	22.5898
Gm11437	Gm11437	0.0324434	0.00202616	24	20	2.60258	6.72075	6.43185	5.10479	3.92231	1.87699	2.83861	2.89054	1.717	3.20899	3.1352	3.78897	5.38441	7.35669	6.8158	9.38615	2.05636	6.95201	10.5005
Fam96a	Fam96a	0.0324434	0.00202616	24	0	2.54587	38.5246	36.7133	36.0538	36.4155	55.2636	34.6831	35.3089	29.0865	33.6131	32.2086	31.586	32.6024	33.755	33.3188	34.63	38.5506	33.7621	36.5145
Sars	Sars	0.0324434	0.00202616	24	4	2.51928	13.5098	16.7463	18.1401	15.0515	26.9816	18.0748	14.5639	14.6938	13.7705	14.5503	12.5665	11.5001	11.7654	9.88617	11.7358	17.3525	11.4887	12.099
Phc2	Phc2	0.0324434	0.00202616	24	0	2.31942	11.0429	12.0845	14.1242	9.84458	17.4333	11.5419	8.74247	8.18434	7.32906	8.30359	8.0089	8.36793	7.80766	8.79331	9.29754	14.0657	8.9113	10.3993
Rtn3	Rtn3	0.0324434	0.00202616	24	6	2.31577	32.7377	31.7542	28.8542	30.4646	52.178	36.2906	33.087	31.2778	29.2359	30.6034	29.5845	28.6558	28.2109	28.4792	27.578	22.5486	28.3592	30.963
Arl4a	Arl4a	0.0324434	0.00202616	24	0	2.29195	8.46735	9.70319	10.6052	8.0011	12.7824	7.53164	5.26274	4.51416	4.30331	5.24795	6.5117	6.79958	5.94631	6.44973	6.77429	10.0009	7.54462	9.62747
Slc20a2	Slc20a2	0.0324434	0.00202616	24	8	2.21664	17.5142	18.2152	16.6738	21.35	22.6972	20.7275	22.3274	19.4499	20.1028	20.2866	19.2502	20.0947	18.0017	16.484	17.6928	11.0062	17.6558	18.2389
Cnot8	Cnot8	0.0324434	0.00202616	24	2	2.12684	25.5861	22.8083	26.0806	18.2842	24.4103	20.9868	21.9468	19.6426	20.7683	19.9488	17.6054	15.3261	17.9167	17.979	21.4467	22.1736	20.6461	20.496
Tpm3	Tpm3	0.0324434	0.00202616	24	4	2.09997	31.2162	28.6651	30.8469	25.9618	54.4015	31.424	28.6573	28.3118	28.0755	26.9597	25.7235	26.0634	25.8736	26.2195	25.1967	29.3622	25.9123	28.3969
Snrk	Snrk	0.0324434	0.00202616	24	16	2.08581	9.86772	9.61256	10.5068	8.31662	8.52161	12.1697	11.9728	11.5478	12.4354	13.8316	13.0545	15.6809	15.3857	12.9484	16.923	5.66267	9.96913	12.8175
Tmem126b	Tmem126b	0.0324434	0.00202616	24	8	2.08349	16.0303	16.6188	11.2946	17.3274	17.728	15.2356	19.8903	15.6311	18.8739	16.8799	17.0847	16.2184	16.1872	15.5266	13.5024	10.0186	12.6869	13.6982
Sigirr	Sigirr	0.0324434	0.00202616	24	0	2.05853	11.6321	9.65097	14.7039	11.3939	15.9856	10.9172	8.4827	7.97453	8.62793	9.21072	7.95645	7.70327	9.30444	8.40945	8.73781	16.1722	10.3109	10.1172
Eif2ak1	Eif2ak1	0.0324434	0.00202616	24	8	1.99008	15.3169	17.5161	15.7825	17.6754	17.2981	18.6638	17.7584	18.5969	19.2261	18.994	16.3288	15.1358	14.392	13.2522	14.913	11.0074	15.3966	15.9853
Ywhaq	Ywhaq	0.0324434	0.00202616	24	6	1.92849	29.1205	27.7337	21.759	27.8431	39.0704	30.3155	27.1819	27.3171	27.5074	27.285	26.1295	26.5241	24.1334	25.8616	25.1158	20.6535	22.5809	25.6306
Ifngr2	Ifngr2	0.0324434	0.00202616	24	6	1.88312	6.44111	7.84685	5.8796	8.15141	20.2204	9.32452	10.6117	9.71438	6.52305	6.78264	6.03931	4.91012	5.73529	5.34095	5.66323	4.06749	5.12952	6.48015
Scfd1	Scfd1	0.0324434	0.00202616	24	8	1.85835	14.3603	14.5401	11.3569	14.8738	22.263	16.0937	13.4049	15.8864	15.8863	14.3693	14.3273	15.3511	13.8147	12.917	12.0384	8.52866	13.1966	10.9757
Crebl2	Crebl2	0.0324434	0.00202616	24	14	1.85002	10.4758	8.93403	6.73362	11.7163	8.88607	11.6406	11.5912	12.9855	11.5024	14.4027	12.4386	13.1719	12.6314	13.2236	13.4961	1.26579	12.3524	11.8424
Tbc1d15	Tbc1d15	0.0324434	0.00202616	24	8	1.78107	8.86695	8.55798	7.23996	10.6533	15.0858	9.90524	11.294	14.1928	10.3287	8.39157	9.45002	10.4997	8.37371	9.92615	7.07104	2.65422	7.62562	9.20534
Ube2e3	Ube2e3	0.0324434	0.00202616	24	6	1.76621	14.3476	13.5079	12.1212	16.5742	17.8294	13.5099	14.078	15.6816	14.3232	12.6159	12.6631	12.0945	12.5834	12.6959	10.4656	8.72997	11.2214	12.1834
Bod1	Bod1	0.0324434	0.00202616	24	4	1.71975	15.3895	15.9137	19.0473	15.7384	17.1092	17.544	16.4712	15.2346	14.8307	14.739	13.3063	12.5548	12.7261	13.2165	14.2882	22.3212	14.5432	13.7628
Inf2	Inf2	0.0324434	0.00202616	24	10	1.6864	7.66458	6.51317	7.70127	8.68665	10.1241	9.72076	10.8449	10.1334	11.7501	13.035	9.64263	9.39389	8.06441	7.29263	8.42751	9.57097	8.48085	6.22556
Rchy1	Rchy1	0.0324434	0.00202616	24	4	1.67818	15.3477	13.9439	14.769	15.4959	19.8153	13.7355	14.0456	13.0351	13.0559	13.5083	12.7873	11.5706	11.713	10.431	11.6212	11.6617	11.0584	15.0273
Pagr1a	Pagr1a	0.0324434	0.00202616	24	0	1.6622	11.5714	11.1827	15.4916	9.03107	13.1926	10.7413	9.23735	8.39059	8.10971	9.76568	8.6042	7.54912	9.28483	8.97008	9.9886	20.8402	10.3765	9.37399
Polb	Polb	0.0324434	0.00202616	24	2	1.63596	14.3017	15.4875	17.5836	14.6365	14.6087	14.9401	11.1187	10.0159	14.1955	12.6496	11.547	12.3934	12.8867	12.0667	13.0532	14.04	14.1736	12.6265
Ppp1r11	Ppp1r11	0.0324434	0.00202616	24	2	1.61871	14.4988	14.8278	16.3523	13.6773	19.7113	14.4602	12.5033	12.1272	13.0084	12.4392	12.5306	12.2096	12.0864	10.4202	12.5011	22.5413	12.879	12.9389
Nae1	Nae1	0.0324434	0.00202616	24	6	1.60499	10.8413	10.4422	7.20672	12.0959	13.5553	11.6247	10.9582	10.8322	9.25943	9.40318	9.70313	9.28899	9.0988	8.55927	7.9009	4.43121	6.86587	10.2649
Rnf25	Rnf25	0.0324434	0.00202616	24	4	1.60305	10.5568	12.5233	13.9877	10.9555	14.4713	11.0364	9.05747	10.3453	10.7281	10.7727	9.35512	8.07825	7.3959	7.5221	8.54641	14.3934	9.36434	9.84561
D930048N14Rik	D930048N14Rik	0.0324434	0.00202616	24	22	1.55014	4.83884	3.09828	6.6215	2.47338	3.25433	2.41714	2.65288	1.43161	2.07162	2.77812	1.39707	1.44758	3.32274	3.70035	4.9129	4.82898	4.21379	4.69474
Mbd2	Mbd2	0.0324434	0.00202616	24	6	1.53074	17.6293	16.3918	16.3948	16.1048	22.4187	19.2972	17.9982	16.1675	17.0112	14.9225	16.442	14.8746	14.8464	14.8545	15.0929	10.6857	15.9753	15.2769
Cir1	Cir1	0.0324434	0.00202616	24	6	1.49385	7.11377	7.75755	7.90157	9.29517	9.87568	10.075	9.85526	12.1474	9.79102	7.47268	8.28747	7.16757	7.18255	6.85596	7.15135	5.96826	7.64594	7.87616
Herpud2	Herpud2	0.0324434	0.00202616	24	6	1.47528	8.31666	7.11709	6.2303	8.75121	8.90193	8.82841	9.32087	7.80588	7.32875	5.40789	6.26699	6.8758	6.37061	6.70747	5.603	4.22172	5.95589	6.17359
Prep	Prep	0.0324434	0.00202616	24	12	1.44243	9.583	10.8749	7.85206	11.3151	13.7736	11.5813	10.9519	12.7616	12.9139	14.138	13.6212	12.4085	11.3181	12.1805	12.7622	4.44333	11.2718	9.9541
Dirc2	Dirc2	0.0324434	0.00202616	24	0	1.43515	8.45419	8.66378	7.77601	6.79223	5.12904	7.56707	6.22156	6.08527	4.75612	5.65545	5.53746	5.01303	5.42865	5.58445	5.64467	7.52066	7.27122	8.27565
Jade1	Jade1	0.0324434	0.00202616	24	8	1.40223	4.72655	3.30769	2.70659	5.61607	6.47542	5.81009	8.97782	6.87476	5.50367	5.29074	4.10115	4.51773	4.54125	4.66362	3.7938	1.52509	2.59876	5.07992
Dusp23	Dusp23	0.0324434	0.00202616	24	4	1.37203	7.91358	9.04041	11.8419	7.79137	8.04559	10.6957	7.53007	6.63221	7.33091	6.66939	5.84365	6.15219	5.37783	6.10525	6.04904	10.4765	7.24132	5.35872
Llgl2	Llgl2	0.0324434	0.00202616	24	0	1.35737	8.18273	6.72993	8.7913	7.40151	7.6157	8.01593	6.8097	5.42962	5.13305	6.60583	5.29523	5.44875	6.26312	6.64903	6.30661	7.38184	9.19492	7.72204
Tomm34	Tomm34	0.0324434	0.00202616	24	2	1.34502	6.96827	7.01263	8.15565	5.40139	8.31989	6.50306	5.44893	4.78241	4.58596	5.60475	4.74824	4.46964	3.96456	4.60091	5.02539	6.29448	5.37563	6.6218
Ppil3	Ppil3	0.0324434	0.00202616	24	6	1.32493	11.0349	10.1686	9.36739	10.0849	13.694	11.8012	8.58008	9.40976	10.0785	9.09317	9.3285	8.76313	9.45347	7.24317	7.60364	7.93318	6.52261	8.40144
Umad1	Umad1	0.0324434	0.00202616	24	10	1.32036	6.73655	4.9271	4.96728	8.16542	8.19747	6.9348	8.37275	7.57095	7.71757	7.32035	6.58931	8.37902	6.66275	7.10593	5.92153	1.94367	5.45948	5.95997
Gpr155	Gpr155	0.0324434	0.00202616	24	16	1.30557	6.49401	3.51194	4.15362	6.30728	4.10907	4.15857	6.1801	6.39328	6.74666	8.21389	7.07267	7.25254	8.6482	7.20509	7.57718	3.23759	7.00417	6.36753
5031439G07Rik	5031439G07Rik	0.0324434	0.00202616	24	10	1.28815	4.2673	5.33231	4.62912	6.39592	7.02716	6.46914	8.28135	5.75194	6.07933	7.09256	6.45084	6.03819	5.11125	4.97685	4.73488	3.55655	4.11309	4.98986
Csnk1g3	Csnk1g3	0.0324434	0.00202616	24	14	1.28123	5.55933	5.10701	3.97129	5.87145	6.02561	5.00031	5.86924	5.14302	6.85534	7.83754	7.70901	8.09052	7.59271	7.076	5.89588	2.96927	4.60229	6.50842
Chid1	Chid1	0.0324434	0.00202616	24	2	1.25723	10.0163	9.11837	10.85	8.62474	12.628	9.15779	9.39941	8.25784	8.4512	7.61964	6.74123	7.72761	8.09553	7.34038	8.12623	9.99761	10.3795	7.34214
Phf1	Phf1	0.0324434	0.00202616	24	2	1.18795	7.22268	8.06103	9.8416	6.73341	6.17481	8.59473	9.03318	6.42298	5.70447	5.83439	5.4241	4.20734	5.27177	5.94031	5.45467	8.10299	6.48004	6.90394
Btf3l4	Btf3l4	0.0324434	0.00202616	24	10	1.17057	9.84196	8.31667	7.89514	9.08256	11.3761	9.9995	11.2625	10.5504	10.6086	10.0655	10.672	9.43061	10.5582	9.40951	8.41061	7.36734	7.05011	9.10156
Foxo4	Foxo4	0.0324434	0.00202616	24	4	1.15748	8.75766	9.55731	9.56608	9.63463	9.32698	9.47576	8.89782	8.92574	7.82802	7.69005	7.41017	6.55416	7.52025	7.86066	7.4443	5.44808	8.03559	8.80105
Ddx28	Ddx28	0.0324434	0.00202616	24	4	1.14505	6.74487	8.16972	9.78967	7.66588	12.3142	8.69008	6.65228	6.74914	6.07993	6.8518	5.41024	5.20566	5.39657	5.6532	6.00788	8.23854	6.22029	6.08215
Kansl3	Kansl3	0.0324434	0.00202616	24	10	1.14394	8.92841	8.31102	10.2938	9.18745	11.0999	9.53321	12.3004	12.1342	10.7695	11.554	9.84733	9.45263	8.88138	9.13761	9.80693	6.52614	8.81121	9.51929
Gm14440	Gm14440	0.0324434	0.00202616	24	14	1.13686	2.00469	1.2836	0.988268	2.26619	2.4025	1.33908	1.96014	2.42241	2.76346	2.95241	3.361	5.06345	4.75011	5.0199	2.70253	0.814749	1.71159	3.28694
Gm14440	Gm14440	0.0324434	0.00202616	24	14	1.13443	1.9987	1.27534	0.992219	2.25479	2.40061	1.34161	1.95591	2.41692	2.77453	2.94894	3.36769	5.06115	4.75569	5.01517	2.70756	0.816412	1.70082	3.29634
Nostrin	Nostrin	0.0324434	0.00202616	24	6	1.13051	9.21945	7.42803	8.44669	9.00913	12.206	10.5829	9.01417	8.66367	9.57696	8.04248	7.51316	7.44938	8.65798	6.44476	6.45052	7.96613	7.02355	8.16069
C730027H18Rik	C730027H18Rik	0.0324434	0.00202616	24	2	1.12577	4.57472	5.01876	8.30588	5.49603	5.73425	5.9164	5.68673	5.45122	4.18438	3.49292	3.39308	3.23811	3.69646	4.02096	4.27967	5.97798	5.87175	4.34996
Tifa	Tifa	0.0324434	0.00202616	24	6	1.12177	3.06816	2.23833	2.99481	2.38362	5.696	3.63088	4.77912	4.46209	3.05772	2.11354	1.35085	1.48174	1.3902	2.21185	1.45495	1.46466	2.25925	2.30091
Dedd	Dedd	0.0324434	0.00202616	24	4	1.11285	10.237	10.7155	10.6614	9.99492	11.1556	9.16443	9.5247	10.1204	9.29422	8.30782	8.77253	7.64346	8.6178	8.3919	8.79354	7.83445	9.01681	9.24616
Hmces	Hmces	0.0324434	0.00202616	24	2	1.1022	5.43851	5.94897	6.97949	4.27576	10.7477	6.65709	4.78326	4.92653	4.3483	4.09232	4.14323	3.02364	3.09285	4.56138	4.77451	6.08279	4.38967	5.32901
Wbp11	Wbp11	0.0324434	0.00202616	24	8	1.09674	9.55202	9.88262	8.33878	10.0712	12.6164	9.58041	9.44079	10.1775	10.3268	10.314	10.4957	9.94011	8.649	9.0014	8.62647	5.40699	8.61385	7.9014
Cttn	Cttn	0.0324434	0.00202616	24	6	1.08506	12.4624	13.2796	12.2948	14.7918	21.5528	16.3277	13.3191	13.993	13.8027	13.9502	12.3946	12.9918	12.2616	10.9012	12.4733	6.3998	11.8747	13.8294
Gorasp1	Gorasp1	0.0324434	0.00202616	24	10	1.08146	8.79085	9.39966	9.50229	9.43788	8.4554	9.01818	10.4247	9.60365	11.243	12.9097	10.3436	9.85881	9.35429	8.61817	8.52403	5.58545	7.70666	7.08311
Fzd4	Fzd4	0.0324434	0.00202616	24	14	1.07917	2.11025	1.88997	1.59685	2.32964	2.14709	2.27038	5.49267	3.67808	3.44797	3.87561	3.47399	3.10586	3.53619	3.85582	3.73008	0.363451	2.80739	3.24352
Osbpl2	Osbpl2	0.0324434	0.00202616	24	10	1.07774	8.39962	7.72219	8.05951	8.86728	10.2099	8.54204	10.351	9.89148	10.3339	10.0878	8.78682	9.08374	7.61376	8.04998	9.26712	5.20395	8.07291	8.19288
Nelfa	Nelfa	0.0324434	0.00202616	24	0	1.07541	6.222	6.63099	5.20977	3.79834	5.7035	4.3085	2.60576	3.2927	2.41812	2.78764	3.40911	3.56902	4.28651	4.18853	5.11674	3.66294	4.88876	4.89703
Mta1	Mta1	0.0324434	0.00202616	24	4	1.0606	6.11117	7.15778	7.8114	7.15765	8.88235	7.90427	8.28081	7.41337	6.35918	5.82939	5.50603	6.26348	5.17841	6.15424	5.90129	6.25625	6.16917	6.42293
Adprhl2	Adprhl2	0.0324434	0.00202616	24	4	1.03543	7.78967	8.71498	9.17869	8.80225	11.01	9.57706	8.51421	6.33342	6.96716	7.25066	7.01356	7.33179	6.04189	6.53726	6.46091	11.0553	7.42373	7.35374
Bin3	Bin3	0.0324434	0.00202616	24	4	1.03218	6.46304	6.41097	7.66658	6.81715	10.5664	7.33974	7.48787	5.64282	5.84323	6.03752	5.9678	4.68651	4.63475	4.1831	4.48714	7.31659	5.84649	6.77545
Wdr73	Wdr73	0.0324434	0.00202616	24	8	1.02819	6.05947	7.55299	7.03978	6.93648	7.99926	8.29761	9.15442	6.84904	8.53155	7.72471	7.07747	7.55581	6.2136	5.74312	5.89823	6.43523	5.71073	6.40836
Alkbh2	Alkbh2	0.0324434	0.00202616	24	6	1.02063	2.93578	3.6211	3.47748	3.80794	8.27759	4.91619	4.03578	3.90689	3.69868	4.75469	3.03655	2.33608	1.79751	1.81101	1.84032	7.93781	2.36455	1.83888
Thtpa	Thtpa	0.0324434	0.00202616	24	6	1.01482	9.7764	9.20041	8.38957	10.6453	9.8781	11.2754	10.0566	9.45088	9.44586	8.33866	8.25022	8.06768	8.02118	7.76828	8.88891	6.52729	9.97477	8.89195
Morc3	Morc3	0.0324434	0.00202616	24	14	1.00516	2.14327	1.93236	1.8983	2.10071	5.23419	2.53953	2.62451	3.4514	3.14429	3.88497	4.20942	4.98531	3.91839	3.755	3.31981	0.644157	2.17435	3.28316
Fnip1	Fnip1	0.0324434	0.00202616	24	10	0.997919	3.17727	2.27817	2.45779	3.91288	5.63446	3.3115	5.77085	5.58716	4.04147	3.99817	3.31608	4.00758	3.30638	3.59589	2.79975	1.03111	3.3374	3.35828
Zbtb22	Zbtb22	0.0324434	0.00202616	24	6	0.992431	4.47617	4.16175	4.47981	6.63349	7.89218	7.26812	6.14223	5.50262	4.8089	4.38624	3.76312	3.99237	3.25055	3.22888	3.85609	4.96374	5.25855	4.8156
Elmo3	Elmo3	0.0324434	0.00202616	24	6	0.985113	6.5385	7.1575	8.06403	7.13576	7.8023	9.71811	8.34667	8.49351	7.86698	8.02648	7.02581	7.00582	4.83576	5.13572	5.40532	6.90825	6.04634	7.29455
Foxo3	Foxo3	0.0324434	0.00202616	24	12	0.968128	2.42952	1.62674	1.51307	2.18541	3.04273	3.02774	4.036	4.02865	3.67578	5.39203	3.40211	3.60582	3.05646	3.3149	4.15857	0.964791	3.62712	2.67812
Zmynd8	Zmynd8	0.0324434	0.00202616	24	0	0.937723	6.21274	6.45797	7.97584	5.56637	8.88389	5.70454	6.33451	4.8827	4.45203	5.07219	4.17785	3.91909	4.8866	5.51267	6.01969	5.90286	5.87282	6.2486
Asap2	Asap2	0.0324434	0.00202616	24	0	0.926238	2.53435	2.24756	1.98394	2.32572	1.95263	1.35069	0.791708	0.663676	0.631841	0.639238	0.642732	0.643382	1.09416	1.39088	1.36083	0.414399	2.40878	2.47922
Slc25a48	Slc25a48	0.0324434	0.00202616	24	10	0.923425	2.70307	2.01114	2.67711	3.84616	3.99365	2.97491	4.31149	2.95607	4.2561	5.1277	3.72096	5.06332	2.93284	3.27797	3.55728	0.55854	3.1241	2.6345
Adck1	Adck1	0.0324434	0.00202616	24	4	0.866665	7.89276	7.51456	8.17675	8.35574	9.20661	9.0105	9.1379	7.13184	6.97766	6.59984	7.13009	7.20131	6.61213	6.58143	7.02537	4.55202	7.92661	7.44197
Eml2	Eml2	0.0324434	0.00202616	24	6	0.860669	4.84445	5.03448	4.84579	4.72608	9.3531	6.20332	5.22409	5.82782	4.90226	4.93379	4.26526	3.91026	3.48534	3.51812	4.76651	3.62728	3.94536	4.91589
Snx1	Snx1	0.0324434	0.00202616	24	2	0.830971	8.69849	8.79546	8.45392	8.0643	14.2856	8.87811	7.65389	8.38854	7.18888	7.03319	5.96759	6.87182	6.90715	7.50993	7.70294	5.57399	7.85332	8.2287
Sap30bp	Sap30bp	0.0324434	0.00202616	24	6	0.82629	7.38833	7.60315	8.13358	6.82367	10.0907	7.55462	6.23533	6.80597	7.52301	6.94704	7.15082	6.47563	5.65635	5.23694	5.67524	6.80155	6.0765	6.05608
Lin52	Lin52	0.0324434	0.00202616	24	10	0.824586	3.53682	3.3877	2.387	2.88578	3.94721	3.02205	3.9438	4.57213	4.16523	4.28367	3.14041	3.42164	2.51576	2.37105	2.63295	1.13335	2.6557	2.26142
Dync1li1	Dync1li1	0.0324434	0.00202616	24	8	0.816305	5.73644	5.95943	4.25696	6.63718	9.0816	6.33235	5.8695	6.68184	6.63671	5.41555	6.575	5.89917	5.89228	5.74144	5.41266	1.64493	4.69229	5.35823
Smim13	Smim13	0.0324434	0.00202616	24	6	0.794512	4.04085	3.61056	3.84236	5.50645	5.91081	5.3629	4.72839	4.9358	3.61186	3.50312	3.77066	3.74402	3.21288	3.83533	3.21494	3.09056	2.48695	3.8506
Fbxo7	Fbxo7	0.0324434	0.00202616	24	8	0.78812	8.56948	8.56786	9.12683	7.87374	10.9858	8.97249	9.69175	10.2414	9.1923	8.80789	8.06513	8.73508	7.70209	6.95744	8.1429	6.9654	8.3845	6.85134
Man2c1	Man2c1	0.0324434	0.00202616	24	10	0.77711	7.89929	8.87893	8.37221	8.69699	9.46371	9.68744	9.59908	9.82669	9.23624	9.64818	8.85368	9.06417	8.00283	8.0606	9.16861	7.59799	7.66678	8.69522
Cyp21a1	Cyp21a1	0.0324434	0.00202616	24	0	0.774614	5.87025	5.48982	12.044	4.39411	1.59487	3.33489	4.8292	3.25154	3.18961	2.70833	3.12913	2.01453	3.75824	3.63083	4.09083	4.57289	3.82955	4.24424
Map3k5	Map3k5	0.0324434	0.00202616	24	12	0.767621	4.00497	4.07871	3.98616	5.5711	5.418	5.2735	5.5536	5.58069	5.0322	7.09706	5.76789	5.73663	5.78601	6.16516	5.12537	1.69521	4.25836	5.16951
Nsmaf	Nsmaf	0.0324434	0.00202616	24	6	0.765938	4.82726	4.77085	4.47009	5.04723	6.79539	5.31032	5.37578	4.65434	4.60969	4.22249	3.71972	4.11966	3.54871	4.18125	3.75317	2.37188	3.65612	5.19599
Igf2r	Igf2r	0.0324434	0.00202616	24	10	0.751195	4.41295	4.11011	3.76827	5.50619	8.19904	5.15224	5.62975	5.31247	5.01668	6.02163	5.01148	5.15148	4.75151	4.51681	4.60084	1.0911	4.56664	4.35945
Fxyd5	Fxyd5	0.0324434	0.00202616	24	4	0.747334	3.30521	3.74899	4.39267	2.52687	12.3264	4.32093	3.05398	3.66631	2.91994	2.05207	2.36665	2.65171	2.33298	1.82921	2.01817	4.20769	2.7521	3.95792
Tspyl2	Tspyl2	0.0324434	0.00202616	24	2	0.701471	3.40539	5.46896	2.57988	2.11887	3.53286	3.3654	2.35954	2.44809	1.58785	2.21441	1.26495	1.6781	1.32472	2.11799	1.82373	2.32338	2.41521	2.1633
Rffl	Rffl	0.0324434	0.00202616	24	6	0.696338	6.14799	5.322	5.1103	7.59556	6.26919	6.55998	6.88756	6.17787	5.27108	5.39449	5.54272	5.46891	5.16322	5.18109	4.6524	3.71259	4.90292	5.3791
Sppl2b	Sppl2b	0.0324434	0.00202616	24	0	0.686551	4.94182	4.78182	6.80566	3.66669	4.72869	4.38751	4.13639	3.19039	3.61614	4.11656	3.46737	3.58342	3.41738	3.85484	4.54382	5.21053	4.15037	4.96047
Vipas39	Vipas39	0.0324434	0.00202616	24	8	0.682174	4.9609	5.73624	4.93506	5.10751	6.87251	5.50085	5.72947	6.08696	5.6321	5.53807	5.87723	4.88741	4.3636	4.76627	5.51005	2.86751	3.91253	4.50189
Rbm45	Rbm45	0.0324434	0.00202616	24	2	0.678851	6.20261	6.41741	5.75198	5.01772	8.25307	6.15862	5.01629	4.85894	4.88323	4.82216	4.66958	4.55257	4.79194	4.18512	5.40395	4.64309	5.77546	5.25556
Fkbp15	Fkbp15	0.0324434	0.00202616	24	6	0.677734	6.33153	5.96928	5.89737	6.42451	7.94145	7.38486	7.77451	7.27946	6.53703	7.2001	5.71604	5.87205	5.46032	5.49231	5.86752	4.24415	5.97001	6.4264
Tipin	Tipin	0.0324434	0.00202616	24	6	0.674403	3.13701	3.57653	3.07514	3.99681	9.06308	4.17629	3.45157	4.06082	3.85387	3.39103	3.16701	3.99154	2.49782	2.46986	2.28853	2.0333	2.40868	3.88173
Cnpy4	Cnpy4	0.0324434	0.00202616	24	0	0.673689	2.76593	3.21921	3.04653	2.14187	5.14619	3.03531	1.92482	1.89929	1.6344	1.79952	1.99806	1.99629	2.16614	2.53536	2.41173	2.5018	2.58811	3.85265
Maff	Maff	0.0324434	0.00202616	24	8	0.665808	0.594516	0.874102	0.672323	0.786292	2.1332	1.71287	3.46356	2.5086	1.9644	1.42423	0.958649	1.19143	0.605114	0.619099	0.506161	0.774085	0.893294	0.625465
Pdgfrb	Pdgfrb	0.0324434	0.00202616	24	4	0.656011	1.90501	1.94126	1.98651	1.35621	5.13652	2.06599	1.90386	1.66463	1.23165	0.871475	1.11771	0.93775	0.88897	1.49608	0.953824	0.804332	0.97387	1.57903
Tmem62	Tmem62	0.0324434	0.00202616	24	6	0.629276	4.68228	4.03465	3.6504	4.61579	7.46682	4.20906	4.03674	4.1786	4.01061	3.45182	3.03741	3.73742	3.14472	3.2834	3.7658	2.78359	3.80575	3.25099
Slc35b3	Slc35b3	0.0324434	0.00202616	24	8	0.578237	3.55555	3.43395	3.40829	4.1503	5.82469	5.08125	4.71607	4.18972	4.17342	3.52177	4.02921	3.88056	3.73587	3.15394	3.76352	2.68879	3.11392	4.00721
Phf14	Phf14	0.0324434	0.00202616	24	12	0.560481	4.5671	4.50886	4.16074	5.43717	5.71589	5.16169	6.35322	5.7488	6.01312	6.22531	6.39751	6.1662	5.3015	5.10494	4.89036	4.07506	5.48184	5.60978
Acyp2	Acyp2	0.0324434	0.00202616	24	8	0.551437	1.81797	2.03945	1.25203	2.83919	4.18223	2.23851	2.68792	2.50599	1.94241	2.22284	1.90987	2.09835	1.75605	2.43086	1.49576	1.41753	0.866151	1.32889
Slc25a12	Slc25a12	0.0324434	0.00202616	24	12	0.531193	4.32126	4.34573	3.41834	4.55767	5.57278	4.45596	5.07248	5.08088	5.10735	5.20918	6.27176	6.21791	4.11895	4.42798	4.94416	2.7021	4.15583	4.61708
Slu7	Slu7	0.0324434	0.00202616	24	2	0.50969	5.95122	6.11755	5.18295	6.00325	7.98703	5.79034	5.29279	5.65207	4.88954	4.7492	4.33991	4.74302	4.76596	5.26121	5.16972	3.08482	5.35517	5.6867
Toe1	Toe1	0.0324434	0.00202616	24	6	0.505758	3.8785	3.90537	3.24171	4.22864	5.26919	4.50519	3.74867	4.38105	4.37143	4.30225	3.51328	3.64134	3.12059	2.85463	3.34491	2.72135	3.56562	4.18895
Cnot11	Cnot11	0.0324434	0.00202616	24	4	0.494501	4.78303	4.78319	5.01572	4.68408	5.74044	5.14304	4.78615	4.62104	3.94803	4.08386	4.35505	3.91814	3.93422	4.03372	4.20818	4.4441	3.84722	4.2537
Poll	Poll	0.0324434	0.00202616	24	4	0.484071	3.30459	3.26409	5.28289	3.58847	5.11886	3.76109	3.94578	3.39104	3.28149	3.25108	2.64447	2.89552	2.62001	2.44564	2.62176	5.11658	3.58892	3.09509
Cabin1	Cabin1	0.0324434	0.00202616	24	8	0.460595	1.89456	2.28273	2.1194	2.28598	3.49118	2.28404	3.03977	2.39049	2.42123	2.8773	2.40867	2.60508	1.75729	1.72785	1.94836	1.15837	1.961	2.00406
Slc11a1	Slc11a1	0.0324434	0.00202616	24	0	0.455561	1.71218	2.21402	2.17781	1.2605	7.63486	1.63416	1.58149	1.41484	1.40451	1.29068	1.0285	1.1833	1.47311	1.29913	1.41925	3.05501	2.07802	1.71374
Tigd2	Tigd2	0.0324434	0.00202616	24	6	0.45404	2.75072	2.37693	2.46917	3.32772	4.492	3.21609	3.26868	3.7148	2.62955	2.38256	2.66754	2.40857	2.2844	2.35832	2.17907	1.77314	2.5658	2.77612
Bri3bp	Bri3bp	0.0324434	0.00202616	24	4	0.450257	3.85349	3.91962	3.41691	4.37783	5.37053	4.20111	3.93895	3.58169	3.09748	3.53268	3.34568	2.94493	3.06505	3.36204	3.0543	3.08998	3.38379	3.98303
2310015A10Rik	2310015A10Rik	0.0324434	0.00202616	24	22	0.442739	1.33802	1.18856	2.52915	0.86991	0.925784	0.695342	0.956899	0.488537	0.494367	0.495214	0.641439	0.836698	1.19691	1.06462	1.3098	0.538748	1.96624	1.73527
Ints9	Ints9	0.0324434	0.00202616	24	4	0.442083	3.31015	3.85593	3.75607	3.39622	4.59328	3.9076	3.46381	3.19633	2.78736	2.90785	3.19828	2.61623	2.54947	2.44878	2.312	3.48347	3.88095	3.40656
Utrn	Utrn	0.0324434	0.00202616	24	12	0.441652	1.89297	1.70381	1.40647	2.44215	2.79681	1.93213	2.46307	3.00597	2.33709	2.68206	2.73484	2.64398	2.00322	2.62757	2.16649	0.425506	1.85879	2.26575
Ptpn23	Ptpn23	0.0324434	0.00202616	24	2	0.414966	2.8222	3.39354	4.10651	2.87536	5.71628	3.38077	2.45621	2.78339	2.25826	2.27532	2.53736	2.12905	2.27911	2.59456	2.77663	2.58867	2.68044	2.50711
Zfp513	Zfp513	0.0324434	0.00202616	24	4	0.374922	4.58735	4.2834	4.57248	4.99034	7.45031	5.24821	4.25273	4.22738	4.55669	4.18323	4.4465	3.78943	3.66701	4.27231	4.1178	3.04597	4.41992	4.39916
Dpy19l3	Dpy19l3	0.0324434	0.00202616	24	10	0.372316	0.863934	0.627459	0.813932	1.54163	1.05828	1.01426	0.870055	1.56445	1.67143	1.90072	1.06378	1.07869	1.01285	0.730664	1.27468	0.520455	0.900523	0.517374
Ankrd23	Ankrd23	0.0324434	0.00202616	24	0	0.368174	1.15129	1.17264	2.24366	1.12018	1.29995	0.760751	0.481242	0.70353	0.479472	0.608776	0.377474	0.490651	0.628111	1.13147	1.01861	0.619573	0.89815	1.36028
Srgap3	Srgap3	0.0324434	0.00202616	24	0	0.365041	1.43214	1.3032	0.96696	0.934294	0.160309	0.521064	0.34396	0.225198	0.189136	0.104885	0.308779	0.418048	0.808294	0.673849	0.782575	0.433745	1.30161	0.919672
Obfc1	Obfc1	0.0324434	0.00202616	24	0	0.359076	1.77816	1.58341	2.02337	1.7331	2.56667	1.52291	1.04485	1.27037	1.27035	1.00578	1.09007	1.23565	1.10099	1.33018	1.39242	1.20543	1.84939	1.60411
Hmgb2	Hmgb2	0.0324434	0.00202616	24	6	0.333033	1.70463	1.599	2.00933	1.9204	9.40072	2.75095	3.2188	1.8643	1.77713	1.74749	1.33063	1.58424	1.4811	1.27696	1.42468	1.6586	1.47604	2.32991
Ccdc94	Ccdc94	0.0324434	0.00202616	24	4	0.322929	3.28611	3.23571	2.87098	2.82751	4.30982	3.224	2.77566	2.71005	2.66689	2.65994	2.57778	2.6519	2.23464	2.05986	2.64835	4.75172	2.45081	2.48628
Abcb1a	Abcb1a	0.0324434	0.00202616	24	12	0.309553	0.280037	0.290565	0.135738	0.313833	1.0943	0.298101	0.813617	0.361967	0.738838	0.784965	0.897988	1.09	0.688661	0.799028	0.645585	0.216693	0.448098	0.50955
Ctdspl	Ctdspl	0.0324434	0.00202616	24	2	0.274428	1.09312	1.12216	1.57215	1.45103	2.04155	1.46626	1.03232	1.1899	0.845552	0.951947	0.696914	0.68714	0.809013	1.07532	1.08575	1.14422	1.12558	1.31272
Slc22a2	Slc22a2	0.0324434	0.00202616	24	8	0.265229	1.20592	1.45159	1.48388	1.57064	1.41102	1.57305	1.93529	1.68232	1.60243	1.78447	1.19558	1.83159	1.12953	1.48311	1.15741	0.22322	1.04869	1.35443
Zfp346	Zfp346	0.0324434	0.00202616	24	6	0.262464	1.58678	1.72727	1.57413	1.81455	2.22611	1.44353	1.65855	1.63698	1.51003	1.53849	1.40438	1.18748	1.11352	1.20056	1.37666	0.630338	1.22425	1.44543
Ccdc149	Ccdc149	0.0324434	0.00202616	24	4	0.254985	0.959428	1.01072	0.784362	0.731278	1.7071	1.33547	0.642961	0.781026	0.532662	0.678507	0.412473	0.554122	0.410808	0.534361	0.412088	0.280615	0.785303	0.650117
Oas1b	Oas1b	0.0324434	0.00202616	24	2	0.250569	1.19311	1.13892	1.25977	0.665771	1.6844	0.782385	0.920421	0.643295	0.999302	0.499424	0.681704	0.494675	0.692273	0.750116	0.52982	0.997653	0.87436	1.07435
Zfp1	Zfp1	0.0324434	0.00202616	24	6	0.250245	2.49077	3.41016	2.64671	3.20757	3.29782	3.22294	2.94783	3.09919	2.82549	2.78993	3.021	2.99658	2.55806	2.31723	2.34791	2.40495	2.93533	2.62927
Nek8	Nek8	0.0324434	0.00202616	24	6	0.247148	1.1352	1.1138	1.48095	1.4932	2.21116	2.38022	2.73713	1.59731	1.74188	1.30901	1.4263	1.42496	0.788082	1.14003	1.14453	1.39236	1.20678	1.39159
Oas1g	Oas1g	0.0324434	0.00202616	24	2	0.239856	0.861564	0.910047	1.23332	0.571979	5.06209	0.793618	0.760097	0.687251	0.71889	0.459843	0.514002	0.562302	0.570839	0.47694	0.445987	1.30491	0.66108	0.865711
Mmp2	Mmp2	0.0324434	0.00202616	24	4	0.223579	0.771447	0.624606	0.620552	0.875174	5.86225	1.53793	0.989296	0.708146	0.475599	0.500152	0.471561	0.355952	0.364904	0.587142	0.32189	0.700759	0.431097	0.78801
9530027J09Rik	9530027J09Rik	0.0324434	0.00202616	24	8	0.220745	1.06777	0.920719	0.838236	1.11421	1.57983	1.19757	0.84759	1.12904	0.908124	1.15977	1.12869	1.07464	0.857655	0.82851	0.779837	0.447675	0.731526	0.695849
Ikbip	Ikbip	0.0324434	0.00202616	24	4	0.217676	1.30997	1.3785	1.30557	1.19127	4.86256	1.81297	1.09409	1.19358	0.987951	0.867243	1.04171	1.06525	0.953078	1.06835	0.826096	1.1226	0.746434	1.25041
Nxn	Nxn	0.0324434	0.00202616	24	4	0.212112	0.675808	0.703267	0.825066	0.607845	1.18849	0.854347	0.91852	0.628508	0.62841	0.419514	0.405911	0.464156	0.237868	0.618549	0.373668	0.847309	0.465547	0.449738
Lcp2	Lcp2	0.0324434	0.00202616	24	2	0.204465	0.749051	0.760899	0.924056	0.751419	3.46942	0.765931	0.744236	0.734541	0.667403	0.406581	0.600043	0.438866	0.674961	0.716736	0.353584	0.728155	0.964118	1.04113
Sema4c	Sema4c	0.0324434	0.00202616	24	4	0.197055	0.711945	0.894681	0.795234	0.777832	1.73883	0.949243	0.742014	0.921502	0.609256	0.533224	0.55574	0.477656	0.482421	0.617345	0.405762	0.534313	0.639379	1.14221
Prim1	Prim1	0.0324434	0.00202616	24	4	0.197053	1.08157	1.05355	0.824344	1.20219	5.90552	1.75413	0.900294	0.935025	1.11459	0.827974	0.360049	0.976957	0.812247	0.802338	0.718356	0.906394	0.667468	1.05245
Erc2	Erc2	0.0324434	0.00202616	24	2	0.195311	1.22218	1.47975	1.20047	1.33086	1.47153	1.37725	1.22144	1.17488	1.17703	0.945229	0.953561	1.0897	0.901778	1.12897	0.993806	1.69099	1.11964	1.30652
H2-Bl	H2-Bl	0.0324434	0.00202616	24	12	0.190345	0.261774	0.286064	0.473116	0.292911	0.275409	0.527899	0.715988	0.527237	0.838393	1.45077	1.22802	0.699363	0.474007	0.295702	0.334822	0.533195	0.258049	0.262482
Sgtb	Sgtb	0.0324434	0.00202616	24	10	0.183346	0.496987	0.197177	0.333116	0.451496	0.533168	0.528891	0.655179	0.622205	0.748681	0.713139	0.483228	0.543034	0.283743	0.301404	0.320007	0.0481746	0.46986	0.334494
Aldh18a1	Aldh18a1	0.0324434	0.00202616	24	4	0.175425	0.299821	0.512471	0.403769	0.329719	3.283	0.78456	0.472921	0.465962	0.187239	0.225656	0.14973	0.215831	0.15568	0.201674	0.111574	0.13615	0.324069	0.37643
Cyp4f16	Cyp4f16	0.0324434	0.00202616	24	4	0.164163	0.623997	0.726069	1.19592	0.59394	5.09695	0.872744	0.805146	0.85446	0.779098	0.622299	0.611195	0.49074	0.544617	0.342211	0.506673	0.654655	0.653989	0.652932
Gm16907	Gm16907	0.0324434	0.00202616	24	14	0.147831	0.152258	0.128375	0.153084	0.203466	0.260327	0.280719	0.265568	0.393141	0.304627	0.250297	0.564285	0.530304	0.383681	0.515094	0.390668	0	0.305969	0.268308
B130034C11Rik	B130034C11Rik	0.0324434	0.00202616	24	16	0.141853	0.248359	0.250405	0.374224	0.123685	0.0653256	0.145901	0.420871	0.259516	0.309284	0.329549	0.42133	0.474263	0.462016	0.342399	0.675762	0.52611	0.574834	0.253982
Fmo3	Fmo3	0.0324434	0.00202616	24	14	0.13904	0.135933	0.0732573	0.0546502	0.178014	0.100115	0.0160146	0.120787	0.119192	0.29013	0.217197	0.760352	1.66272	0.684233	0.195095	0.397754	0.133415	0.190316	0.0333401
Nr4a1	Nr4a1	0.0324434	0.00202616	24	4	0.138527	0.29018	0.536239	0.60506	0.434348	8.93336	0.773214	0.354537	0.269144	0.366992	0.208814	0.324219	0.387478	0.15642	0.261145	0.226764	0.278402	0.172533	0.342589
Mboat1	Mboat1	0.0324434	0.00202616	24	0	0.137007	0.445554	0.392583	0.237707	0.172775	0.507068	0.289741	0.126869	0.0682972	0.0388101	0.0624041	0.147087	0.099362	0.162962	0.140633	0.0960111	0.157528	0.274223	0.33439
Pms2	Pms2	0.0324434	0.00202616	24	6	0.117897	0.473174	0.454613	0.395154	0.599666	0.843835	0.615464	0.528874	0.562132	0.616124	0.413016	0.493267	0.43824	0.260598	0.354446	0.395401	0.198893	0.355173	0.747079
Gm14057	Gm14057	0.0324434	0.00202616	24	22	0.108713	0.355182	0.49577	0.675784	0.483017	0.387053	0.553142	0.273698	0.333643	0.243665	0.260711	0.341303	0.263252	0.397409	0.378174	0.490189	1.88634	0.482563	0.591088
4930459C07Rik	4930459C07Rik	0.0324434	0.00202616	24	2	0.10613	0.375015	0.201385	0.351476	0.329487	0.105213	0.0879772	0.381585	0.0313681	0.160138	0.0567505	0.0267233	0	0.0278687	0.0275572	0.0290883	0.0600412	0.246782	0.0306929
Serpine1	Serpine1	0.0324434	0.00202616	24	8	0.102178	0.0863039	0.0931668	0.0694225	0.0512327	1.04428	0.264864	0.339326	0.237669	0.294683	0.157982	0.14895	0.141469	0.048342	0.0762789	0.0708939	0.0534457	0.0347218	0.0952099
Lrrn4	Lrrn4	0.0324434	0.00202616	24	8	0.0784818	0.19287	0.190261	0.0298382	0.123218	0.202934	0.289085	0.310413	0.194964	0.182045	0.101903	0.176156	0.210799	0.108073	0.147544	0.0609742	0	0.0149432	0.0181836
AW554918	AW554918	0.0324434	0.00202616	24	4	0.0700559	0.497122	0.405522	0.400953	0.472258	0.829015	0.4269	0.54686	0.387237	0.39028	0.34406	0.365038	0.374309	0.320873	0.36808	0.297805	0.128764	0.398048	0.476961
Dnajc27	Dnajc27	0.0324434	0.00202616	24	8	0.0653382	0.171529	0.13033	0.145561	0.241399	0.411723	0.177383	0.21743	0.274972	0.120099	0.147419	0.173778	0.146501	0.0540988	0.0710975	0.0945162	0.0534475	0.0649424	0.17078
Fcrl1	Fcrl1	0.0324434	0.00202616	24	6	0.0623927	0.119396	0.160796	0.138845	0.164484	0.601046	0.227811	0.140275	0.207705	0.0737016	0.0510656	0.064168	0.130376	0.108152	0.0762474	0.0349108	0.0182619	0.119218	0.0846943
Ddias	Ddias	0.0324434	0.00202616	24	2	0.0452407	0.179481	0.161519	0.188004	0.0976044	1.86485	0.238441	0.161211	0.131033	0.151607	0.0599247	0.0726471	0.0572145	0.134092	0.132215	0.0878112	0.111394	0.165699	0.174149
Tpx2	Tpx2	0.0324434	0.00202616	24	2	0.037251	0.103944	0.107388	0.141489	0.086908	5.26072	0.216235	0.0682626	0.0291471	0.071735	0.0560189	0.0264003	0.0467994	0.0682992	0.0540587	0.0548309	0.0380276	0.0941142	0.0899084
Car9	Car9	0.0324434	0.00202616	24	6	0.0247608	0.0559959	0.0565755	0.0844191	0.0333397	0.206206	0.148409	0.071086	0.0876834	0.0896379	0.0319478	0.0602205	0.122304	0.0313141	0.0309087	0	0.0514841	0.0559728	0.0515047
Atp6v0a4	Atp6v0a4	0.0324434	0.00202616	24	6	0.0235775	0.0742143	0.0655119	0.0634102	0.0767953	0.0675797	0.0580625	0.0599769	0.0920321	0.0420531	0.0655212	0.0595432	0.0430738	0.0191604	0.0087095	0.00925367	0.0391074	0.0317403	0.00995699
Nfasc	Nfasc	0.0324434	0.00202616	24	0	0.0148293	0.0366416	0.0459998	0.0429368	0.049078	0.0297316	0.0269493	0.0132647	0.0323065	0.0195459	0.0234081	0.0141632	0.00286105	0.0281775	0.0202581	0.0243282	0.0655917	0.0530173	0.0276797
Sprr2a2	Sprr2a2	0.0324434	0.00202616	24	0	0.0126284	0.0598625	0.16081	0.0778319	0.00860831	0.00763469	0.0107117	0.00460038	0.00454051	0.0103228	0.00830711	0.0117494	0.00264359	0.00609913	0.00801807	0.0298238	0.0495592	0.0219294	0.0200095
Cyp8b1	Cyp8b1	0.0411746	0.00290735	24	22	95.0458	399.859	438.023	398.741	324.065	134.521	266.72	353.511	180.687	288.819	231.779	224.864	255.523	327.194	367.784	348.817	443.44	366.393	389.938
Tmsb4x	Tmsb4x	0.0411746	0.00290735	24	2	43.2346	162.752	170.123	207.643	117.245	581.866	170.323	140.178	141.029	124.609	115.154	103.37	113.578	119.752	113.831	90.9301	271.457	146.163	210.533
Tsc22d3	Tsc22d3	0.0411746	0.00290735	24	18	26.4606	65.6666	37.8015	46.5062	24.3708	17.4613	17.7679	18.8445	21.1011	36.8648	79.9432	58.9768	69.5471	54.8822	63.4272	65.5351	80.5064	70.808	61.6837
Ttc39c	Ttc39c	0.0411746	0.00290735	24	12	25.4672	137.055	129.103	133.443	137.798	59.7048	135.902	161.877	178.006	187.326	188.678	199.694	173.071	153.23	131.216	160.13	141.817	160.69	126.122
Pcbd1	Pcbd1	0.0411746	0.00290735	24	2	22.3686	389.299	423.874	444.851	368.577	382.305	384.682	379.729	319.626	369.108	330.878	360.395	358.415	362.99	343.165	347.105	391.15	351.37	360.69
Eci2	Eci2	0.0411746	0.00290735	24	12	22.2015	80.6234	96.783	83.7469	104.564	84.6739	128.184	143.233	150.791	130.176	181.19	123.504	126.032	115.52	108.596	96.9253	126.24	93.6893	92.1063
AI182371	AI182371	0.0411746	0.00290735	24	2	20.0741	266.052	241.171	263.33	272.159	199.033	222.664	215.053	247.451	238.967	184.673	206.597	185.921	207.491	213.987	214.405	239.861	242.376	234.32
Lamp1	Lamp1	0.0411746	0.00290735	24	8	14.3734	251.959	245.113	268.114	260.19	343.566	242.717	247.819	263.686	268.364	252.305	248.695	251.334	244.188	230.812	243.022	148.924	223.236	221.361
Klf15	Klf15	0.0411746	0.00290735	24	10	11.4903	38.6013	32.5043	34.8035	32.837	30.5288	41.5773	49.5339	55.3907	58.8283	66.4923	54.851	58.7892	34.1776	39.1254	39.8224	31.2295	34.6991	25.9038
Clec4g	Clec4g	0.0411746	0.00290735	24	2	9.58391	38.5728	46.349	51.0302	37.2064	47.5846	46.5971	37.7178	38.3658	33.1907	34.0865	24.4673	28.0037	29.6551	34.3273	32.7953	52.5703	43.4326	53.7027
Acy3	Acy3	0.0411746	0.00290735	24	10	9.3336	45.2441	39.9337	56.5176	54.4532	47.5687	56.219	65.9385	58.7856	73.1551	72.9936	57.0028	48.4302	48.2171	38.5964	47.5053	55.7165	43.0193	35.7172
Rrbp1	Rrbp1	0.0411746	0.00290735	24	6	8.92199	71.0107	80.7929	63.506	83.5463	114.109	88.6177	76.5388	98.1849	69.5591	76.0001	67.1104	70.7397	63.9475	70.897	63.2823	65.8472	63.6402	67.9778
Gde1	Gde1	0.0411746	0.00290735	24	16	8.67443	31.7067	33.8183	34.1292	28.5864	28.0455	33.3881	30.4922	30.3429	38.1944	57.8184	52.3486	52.7774	44.3947	42.7597	45.9207	40.7745	34.2194	30.8692
Slc39a7	Slc39a7	0.0411746	0.00290735	24	4	8.34789	44.5668	48.3055	56.6482	46.0798	71.3337	59.6287	37.8792	45.5297	39.5778	48.0452	36.4998	37.9582	31.8033	30.4176	32.9845	64.6899	36.1654	32.015
Sec61a1	Sec61a1	0.0411746	0.00290735	24	6	7.95205	61.1253	65.428	59.4949	59.9621	91.6792	73.5022	58.4213	70.5756	66.0093	61.1014	52.1216	59.6459	50.6907	55.5341	59.3204	48.4184	53.3042	48.2818
Ivns1abp	Ivns1abp	0.0411746	0.00290735	24	14	7.10197	25.6668	24.9446	19.2643	21.0635	36.3552	23.8978	31.86	32.5191	27.5511	35.1749	37.1449	39.0509	34.3334	40.1665	33.7132	13.0319	24.9401	31.7308
BC029214	BC029214	0.0411746	0.00290735	24	0	6.91664	26.0394	12.9497	30.4038	12.9082	19.1312	13.585	11.5595	8.33253	10.114	13.7681	7.41049	6.90404	8.36747	7.48525	10.0951	48.028	20.2093	17.1921
Pfkfb1	Pfkfb1	0.0411746	0.00290735	24	18	6.88142	28.4235	31.4084	29.7898	17.1246	13.1185	15.9424	18.2827	16.9528	21.2638	26.1732	33.0699	38.1553	38.837	37.1501	36.3239	25.2706	25.7966	25.8384
Tmem208	Tmem208	0.0411746	0.00290735	24	4	6.47286	54.6037	55.7542	66.7133	55.1294	71.7787	53.8416	54.9788	53.2255	52.8254	50.1935	46.532	44.6758	42.6653	43.4306	48.1658	71.949	46.6002	44.3472
Tmie	Tmie	0.0411746	0.00290735	24	20	6.39963	15.3913	15.5323	15.726	13.0041	2.99252	7.88235	4.98281	3.23262	5.01943	7.3256	8.09595	7.17052	16.018	14.3771	17.6422	7.10856	15.8234	19.8494
Mlycd	Mlycd	0.0411746	0.00290735	24	6	5.93857	41.227	45.397	51.8381	47.1862	46.9692	56.8425	52.1469	42.3079	43.5129	46.92	41.0379	37.1618	32.8286	34.3256	35.5367	55.1386	36.6531	38.2971
St3gal1	St3gal1	0.0411746	0.00290735	24	0	5.86255	25.2758	25.6369	20.2014	23.2202	23.7857	13.0971	8.74397	12.8166	12.7292	11.984	14.9201	14.2836	14.8627	17.9445	18.7054	15.9587	23.2558	22.5745
Coro1b	Coro1b	0.0411746	0.00290735	24	6	5.72643	27.4215	28.5809	38.2073	32.2781	44.8957	36.954	41.2586	35.8794	34.3267	34.6639	27.1668	29.2491	24.1319	23.5914	24.2248	35.9757	27.5732	27.0056
Paics	Paics	0.0411746	0.00290735	24	6	5.69193	73.5028	64.2249	67.8448	78.464	96.1328	79.9126	77.0325	79.9206	75.2803	76.3294	71.299	66.7146	62.8346	65.6311	70.2086	35.3433	70.4144	74.3647
Tk1	Tk1	0.0411746	0.00290735	24	16	5.19356	16.9891	12.8741	19.4167	12.513	13.0474	13.7787	23.0393	18.3424	21.4954	29.0136	21.6331	19.5767	25.02	21.268	27.7652	32.7034	23.2369	18.9039
Ido2	Ido2	0.0411746	0.00290735	24	18	5.16167	35.8592	27.7504	31.8266	31.0037	13.5511	20.0753	29.6509	25.3634	28.4731	32.7073	34.7586	29.8985	39.4931	37.1501	41.237	18.7914	38.3034	35.5101
Hmgn2	Hmgn2	0.0411746	0.00290735	24	12	5.07752	20.8755	16.0982	18.1406	16.6914	42.7436	18.4011	28.1522	21.7333	30.3997	23.9771	32.3451	31.2703	24.0489	21.0433	21.3845	20.3611	16.2052	19.5993
Stx4a	Stx4a	0.0411746	0.00290735	24	4	5.07745	24.4869	23.8836	32.686	22.5682	32.8965	29.3942	27.3112	19.1452	20.1452	17.2084	16.3953	16.4212	16.7943	15.7401	15.5791	33.3226	20.5843	24.4338
Mrpl22	Mrpl22	0.0411746	0.00290735	24	2	4.76979	35.3366	38.4001	36.9688	32.1532	36.8668	35.4624	31.3596	29.2094	32.5849	29.8372	28.8724	27.1788	29.8557	24.4818	26.6172	45.7832	34.0263	28.3102
Mapkapk2	Mapkapk2	0.0411746	0.00290735	24	2	4.74419	31.5438	32.1262	32.0969	31.142	44.944	30.7051	29.1071	20.4389	21.9256	23.9958	23.9121	21.4116	24.5212	25.3982	23.6428	21.9883	26.2438	26.4942
Slc20a1	Slc20a1	0.0411746	0.00290735	24	10	4.67348	10.0184	15.4413	6.9862	9.37952	28.2249	12.5466	17.21	18.6985	19.0843	19.1135	16.9621	15.8602	12.2202	13.0899	13.0208	5.81261	7.78842	11.7026
Mfn2	Mfn2	0.0411746	0.00290735	24	12	4.63579	23.6159	21.4772	21.7311	23.9905	20.1468	20.5503	27.4079	22.4723	28.1397	31.3891	31.5183	31.8779	27.5514	24.9752	27.2873	11.3623	24.1988	20.9954
Hcn3	Hcn3	0.0411746	0.00290735	24	16	4.45628	3.60597	7.11818	8.44201	4.90176	0.334284	4.47321	5.80181	9.76236	11.0088	11.5172	14.7161	13.8107	14.4088	13.8923	11.9907	5.47681	5.78846	15.9756
Dtnbp1	Dtnbp1	0.0411746	0.00290735	24	6	4.38378	18.847	20.8335	27.8161	22.3068	28.6868	26.3414	26.1424	24.4314	23.5881	21.1596	19.2062	19.7238	15.6865	14.6339	15.4613	40.3766	17.4711	18.5892
Ppp4c	Ppp4c	0.0411746	0.00290735	24	4	4.27425	25.4292	27.4844	40.3774	27.1111	39.4566	32.5874	26.0023	24.5154	21.4558	24.2021	22.4898	18.6	18.7001	19.3845	20.2522	49.894	22.4242	23.6111
Klhdc3	Klhdc3	0.0411746	0.00290735	24	6	4.13898	17.6429	21.1804	26.2708	21.67	28.6723	30.099	26.0911	24.2509	19.4816	21.5686	19.144	17.6682	14.4713	15.5676	15.8166	28.2575	16.429	18.259
Suds3	Suds3	0.0411746	0.00290735	24	4	3.99494	32.7508	33.4257	40.5065	32.088	40.1563	37.214	36.9118	30.9539	31.8183	33.1532	30.1155	27.9131	26.4583	26.1686	27.6707	38.249	26.8187	30.8336
6430706D22Rik	6430706D22Rik	0.0411746	0.00290735	24	8	3.95761	22.314	22.0133	25.1093	22.3638	27.0692	23.538	41.2252	31.9095	31.4165	27.1725	18.883	19.6396	16.7857	17.5933	24.6765	10.078	19.5114	21.679
Tm9sf3	Tm9sf3	0.0411746	0.00290735	24	8	3.90535	24.3611	20.4036	16.6081	26.8842	34.8531	24.6832	26.5523	26.6612	24.713	22.9212	23.7114	25.9266	22.7531	25.0336	18.8019	14.6062	16.7447	21.5233
Ccnd1	Ccnd1	0.0411746	0.00290735	24	8	3.86914	4.43246	5.82073	3.39231	4.69692	81.6975	11.9856	9.43496	9.75134	7.26309	11.5267	6.57104	9.94792	4.34075	5.73332	3.93072	4.27698	3.14183	3.86952
Ube2i	Ube2i	0.0411746	0.00290735	24	6	3.76018	25.8208	25.701	26.8435	24.0592	30.5737	27.9535	28.5174	24.1866	24.1295	23.1997	22.1441	20.5409	20.7033	20.773	20.8238	17.979	20.2711	22.5113
Ctdnep1	Ctdnep1	0.0411746	0.00290735	24	4	3.74265	21.0307	24.4997	27.7578	22.0578	26.4085	23.1298	21.5454	19.082	20.0312	19.1409	17.132	16.3707	16.5003	15.5993	16.6562	28.0012	16.2045	18.8931
Fam102a	Fam102a	0.0411746	0.00290735	24	12	3.72376	6.18127	6.71897	4.39706	5.19056	6.82112	6.41996	12.7444	6.06693	12.5017	15.9372	10.3579	11.543	9.54679	10.544	10.0911	2.60478	5.80395	5.38007
Ngef	Ngef	0.0411746	0.00290735	24	12	3.45616	7.12673	5.49073	8.73748	7.31885	5.00093	8.05633	12.9178	15.2785	16.4154	13.8907	13.2818	11.545	10.955	9.52222	9.88868	7.90103	10.31	9.821
Snrpc	Snrpc	0.0411746	0.00290735	24	4	3.31237	29.4183	31.5942	38.661	29.9893	45.6555	31.3277	30.9698	26.3375	28.9195	25.5021	27.4012	26.1805	24.4708	22.4268	26.2854	52.0734	27.2937	25.3391
Srp72	Srp72	0.0411746	0.00290735	24	10	3.23388	23.6736	20.6875	18.5362	23.4565	31.2788	25.1386	22.7936	27.0036	25.9364	25.6104	23.1096	25.3064	23.7999	23.0242	20.7767	8.67112	19.4411	19.2701
Irf2	Irf2	0.0411746	0.00290735	24	12	3.22596	14.8319	14.8745	13.7482	16.0766	13.938	16.4574	19.6062	21.1995	21.1064	18.3101	22.2338	18.8366	21.2211	16.7836	17.248	7.71508	16.7625	17.6063
Pdzk1	Pdzk1	0.0411746	0.00290735	24	8	3.17024	29.5716	30.3668	28.5322	33.3071	33.0156	35.2015	35.0951	31.9913	33.0206	33.6449	29.0043	32.0116	25.9571	29.0233	28.1945	25.3795	28.2843	31.3822
Epb4.1l4b	Epb4.1l4b	0.0411746	0.00290735	24	10	3.16734	27.3763	25.8624	23.3653	29.5567	17.4515	28.5797	32.3106	35.835	31.4624	33.6869	28.7007	25.4211	25.2005	25.0774	26.2317	16.1297	24.3407	25.179
Wdr45b	Wdr45b	0.0411746	0.00290735	24	10	3.07471	9.40274	11.075	9.6016	14.8081	14.7977	15.3976	12.5112	22.5048	14.9227	11.4476	17.8785	15.0021	11.2792	10.4598	11.8345	5.64398	11.2709	11.5427
Hlf	Hlf	0.0411746	0.00290735	24	12	2.90901	7.28066	5.259	5.55012	7.03316	3.1749	4.78968	11.9262	8.51677	10.5863	12.8192	10.0836	9.18248	9.88642	9.17665	8.0068	4.63377	6.39429	7.82741
Cks1b	Cks1b	0.0411746	0.00290735	24	4	2.87494	10.0057	12.8372	9.17814	9.04564	18.4198	10.1007	6.14651	7.78195	7.20965	9.75106	6.92714	5.33876	4.91223	3.78568	4.45142	8.59895	3.90797	4.18052
Creb3	Creb3	0.0411746	0.00290735	24	6	2.87382	24.0484	26.0034	24.0744	24.2221	33.2792	29.6349	26.1033	23.6638	24.1552	26.9608	23.2832	21.9392	17.3771	18.3909	20.975	27.9518	21.054	18.6867
Nono	Nono	0.0411746	0.00290735	24	6	2.77744	35.1121	33.4561	30.3003	33.2893	47.5908	39.26	39.9649	34.2951	34.7281	34.3965	32.4142	32.4907	29.6963	30.8002	30.4097	20.0759	30.6075	32.6416
1810037I17Rik	1810037I17Rik	0.0411746	0.00290735	24	4	2.77327	21.5542	24.893	25.6655	22.5278	29.4721	26.4394	26.3612	22.8103	24.1768	22.1333	21.3596	20.971	20.5237	16.0023	17.3753	30.5343	21.73	20.9745
Eif4a3	Eif4a3	0.0411746	0.00290735	24	4	2.77136	26.5682	27.4781	25.3034	24.9754	31.0241	27.0078	21.129	19.9312	22.8213	23.9025	23.6607	21.6758	18.5202	17.8188	20.5956	23.9431	18.7249	21.0561
Tcp11l2	Tcp11l2	0.0411746	0.00290735	24	6	2.69011	4.76251	4.92115	7.75208	8.55937	8.5818	9.72327	9.24796	11.3838	6.45948	3.20418	4.44682	4.77741	3.17633	3.63759	4.04264	3.12723	6.98593	6.73954
Pla2g12a	Pla2g12a	0.0411746	0.00290735	24	8	2.64384	3.22713	3.73088	3.83685	5.73223	11.2934	7.82268	9.41637	6.96609	5.98366	8.0233	4.23802	5.49453	2.72202	3.34764	3.48648	8.70865	2.35989	2.63509
Cetn3	Cetn3	0.0411746	0.00290735	24	8	2.63206	17.0907	15.8403	14.1948	16.7407	24.5458	19.0811	18.7668	18.9029	22.5678	15.7183	18.7383	19.0008	15.4906	13.9518	13.8188	12.7273	15.7348	16.5643
Mia3	Mia3	0.0411746	0.00290735	24	10	2.62874	18.2083	20.2874	16.8457	21.7992	20.642	22.9697	24.0619	26.6926	19.42	28.2053	20.7656	23.4141	20.3443	22.1945	19.4478	6.70993	18.671	20.2655
Supt5	Supt5	0.0411746	0.00290735	24	2	2.59515	19.0227	22.1441	19.8079	18.7565	25.2488	17.4054	13.4793	15.8104	14.6454	18.4179	14.8799	13.4386	13.8372	14.9646	15.7392	14.9567	15.8733	16.0945
Stat5b	Stat5b	0.0411746	0.00290735	24	0	2.59495	12.5574	11.626	12.2406	11.534	11.7844	9.85982	9.38891	7.72094	6.44084	8.00981	6.91108	6.24746	8.38796	8.88759	8.57424	5.76562	11.7603	12.9629
Mat2b	Mat2b	0.0411746	0.00290735	24	8	2.58165	14.1326	12.2313	11.2026	14.2417	19.3891	16.2281	21.2954	18.3505	17.1344	14.8143	15.7485	13.5938	14.5793	13.5216	12.1152	6.86892	12.672	14.7533
Rnf114	Rnf114	0.0411746	0.00290735	24	6	2.56015	19.1492	18.4232	21.1168	19.246	23.2684	23.3622	23.1513	20.2474	17.8531	18.5348	16.9686	16.5546	16.7173	16.3617	17.0724	14.0217	18.5241	18.7824
Angptl6	Angptl6	0.0411746	0.00290735	24	0	2.51503	11.307	13.6442	22.3732	10.4749	13.678	15.4601	10.7791	10.0876	10.98	9.10207	8.94727	8.50611	8.56236	10.4862	11.1613	27.923	12.0629	13.5596
Cxxc5	Cxxc5	0.0411746	0.00290735	24	2	2.4946	15.9729	13.2862	20.8379	16.1269	16.1961	15.1484	17.4621	11.4834	12.4745	12.4611	9.56763	9.88743	11.6794	12.3603	11.4494	15.759	12.0462	12.9842
Minpp1	Minpp1	0.0411746	0.00290735	24	8	2.43591	12.391	14.0022	11.2088	13.2474	18.3183	16.5001	15.9374	12.7954	13.5885	15.0205	14.1821	15.5025	12.5973	11.6455	11.0008	7.47099	9.97773	11.5756
Sod3	Sod3	0.0411746	0.00290735	24	2	2.32698	10.8358	13.0919	16.1427	9.82057	28.7618	14.1806	10.5907	10.284	11.009	8.18485	8.01557	7.94797	7.85751	8.26996	11.6391	12.3027	10.7197	12.3238
Slc25a37	Slc25a37	0.0411746	0.00290735	24	12	2.26611	8.9161	6.57376	7.10342	7.61413	7.32239	7.25061	10.8189	9.39297	11.5357	12.3394	10.4788	11.0801	10.1367	10.8509	8.48638	3.98809	8.58072	8.53586
Usp5	Usp5	0.0411746	0.00290735	24	8	2.14557	17.8894	19.2441	20.0437	19.9239	24.6124	23.5619	20.0641	20.2426	21.2343	22.2117	20.7926	20.2476	17.3413	17.2903	18.3013	15.7706	18.7102	17.7583
Abhd4	Abhd4	0.0411746	0.00290735	24	6	2.10958	13.7569	16.7884	15.2707	14.8366	22.844	16.1619	17.5937	13.18	15.3323	13.0717	12.8455	12.6067	12.2105	11.3756	13.1785	8.01564	12.8972	14.0482
Rbm39	Rbm39	0.0411746	0.00290735	24	6	2.06192	29.1164	26.087	27.8026	29.1385	45.1745	27.5364	27.7836	29.1214	27.3317	25.8244	27.2321	26.885	24.8847	25.7135	23.8573	15.6244	21.2797	28.6514
Copb1	Copb1	0.0411746	0.00290735	24	6	2.06086	25.4297	26.2327	17.8559	28.1217	39.4779	31.0399	26.5469	27.4026	26.967	25.8983	25.0508	26.9223	23.8686	25.8558	22.1023	8.72402	20.4468	26.3469
Rhoc	Rhoc	0.0411746	0.00290735	24	6	2.00031	5.83962	7.8313	7.3566	7.33314	48.3541	13.3761	9.88639	10.1315	6.8979	7.99784	5.87351	6.56232	3.1722	4.50427	4.99305	9.67378	5.1299	6.70518
N6amt2	N6amt2	0.0411746	0.00290735	24	2	1.97097	11.4742	12.492	12.5723	9.52593	15.7653	11.188	9.47829	7.4969	10.1615	7.58838	7.22556	8.40063	9.46758	9.16117	9.98955	18.2888	10.136	9.08711
Nsmce1	Nsmce1	0.0411746	0.00290735	24	6	1.93054	11.025	10.8894	11.8031	9.96579	16.4423	13.3572	15.5634	11.4854	11.0511	10.627	9.53641	9.49273	7.31189	7.3644	6.70567	16.1366	10.311	9.1831
Hmgb3	Hmgb3	0.0411746	0.00290735	24	8	1.85899	7.39133	7.1821	6.40292	10.2906	14.3395	9.38632	12.295	7.88933	8.96509	9.05475	7.58917	7.48742	5.85354	5.73854	5.92963	5.464	7.41111	8.74415
Rbms1	Rbms1	0.0411746	0.00290735	24	8	1.84617	3.91834	3.61779	3.14709	6.67009	8.82609	6.89245	7.47996	7.47646	5.34886	4.85948	4.59944	4.86908	3.9968	4.71926	3.30617	0.634403	3.39435	4.97626
Rxrb	Rxrb	0.0411746	0.00290735	24	6	1.75645	12.3438	14.1625	15.5383	12.6677	13.7996	13.1956	14.8936	12.4458	11.4704	12.0862	10.987	10.872	9.18094	10.6296	11.4566	12.0418	9.60526	10.6305
Pex3	Pex3	0.0411746	0.00290735	24	10	1.72854	9.64111	8.84046	7.45939	10.7822	11.1084	11.5454	11.8745	11.1185	11.6523	11.1803	10.1118	12.6218	9.42998	8.60488	8.80442	5.6107	9.11307	9.64853
Zfp524	Zfp524	0.0411746	0.00290735	24	4	1.6786	11.0537	10.2093	19.666	11.0489	12.0416	13.0822	14.3514	11.6267	10.3075	10.1171	9.37683	8.72553	8.88225	8.32471	8.6798	28.137	9.91059	10.1376
Plscr1	Plscr1	0.0411746	0.00290735	24	6	1.59357	6.03478	7.26351	6.0024	6.08185	19.3547	7.82799	8.23735	7.65346	5.25193	4.79603	5.47374	4.54639	4.2609	5.25252	3.92603	2.17691	5.04104	6.14345
Polr1c	Polr1c	0.0411746	0.00290735	24	4	1.58328	17.1448	17.2753	18.0851	15.4672	20.3287	19.8622	16.8673	16.4694	13.5325	16.2082	14.466	14.102	12.5222	12.4276	14.4506	18.3791	15.846	15.7826
Gle1	Gle1	0.0411746	0.00290735	24	6	1.53248	9.54257	10.9687	10.7399	9.73803	11.4232	10.2965	10.9559	11.1796	10.0392	10.0473	8.26294	8.26958	7.81203	7.69457	8.37028	5.67384	9.11235	9.17269
Ubtf	Ubtf	0.0411746	0.00290735	24	6	1.51078	10.1634	9.73234	10.9603	11.1382	15.2626	11.4154	12.4775	10.9162	8.81617	12.3338	9.38732	8.36009	7.97053	7.94051	8.82373	10.5067	7.99418	8.83725
Atg9a	Atg9a	0.0411746	0.00290735	24	10	1.49871	15.1452	14.7131	15.3107	16.5557	13.6407	16.9668	18.3784	18.0412	17.4302	17.4295	16.273	16.0423	14.8192	14.1309	16.1793	9.91789	15.3781	14.1863
Hgs	Hgs	0.0411746	0.00290735	24	4	1.49115	14.3133	17.0864	16.2037	14.3762	16.2474	15.0388	13.0928	12.8877	13.6381	15.4669	12.5703	10.719	12.0778	12.5282	12.5667	13.268	12.9325	11.7266
Ring1	Ring1	0.0411746	0.00290735	24	4	1.48997	8.12671	7.33599	10.2844	8.49273	10.5259	9.68553	8.37512	6.93756	6.13954	6.79617	7.09803	5.50702	5.53553	5.81868	6.15346	9.24954	5.71434	6.49597
Hnrnpd	Hnrnpd	0.0411746	0.00290735	24	10	1.43326	4.50703	3.60904	2.5962	4.62313	7.2496	5.16045	5.61073	5.02498	5.70513	5.7081	5.65997	5.61611	4.14713	3.23162	3.71451	2.14343	3.15441	4.35614
Cyp4b1	Cyp4b1	0.0411746	0.00290735	24	0	1.40943	7.17535	7.74235	9.38919	6.1538	8.50192	7.5343	6.0339	7.71066	5.18211	5.20198	4.10924	5.04449	5.49559	7.60819	5.9043	7.67847	6.9622	9.3857
Cobll1	Cobll1	0.0411746	0.00290735	24	10	1.40351	5.15861	3.93256	3.56942	6.69954	6.35552	4.88635	8.31361	7.36316	6.63016	6.52822	5.57455	6.22356	4.88362	4.98861	4.28198	1.45484	5.13886	5.3783
2310011J03Rik	2310011J03Rik	0.0411746	0.00290735	24	4	1.37096	10.8672	10.2381	13.0693	10.41	12.9165	11.9471	11.8833	10.108	10.203	10.4862	9.95395	8.78642	8.50027	7.02647	8.47117	13.7023	8.79573	9.16516
Gbp6	Gbp6	0.0411746	0.00290735	24	2	1.3532	6.60299	4.1573	3.8084	4.08038	9.02284	2.61011	3.85439	3.35961	3.94668	1.95204	1.71939	2.04131	2.26679	1.58127	1.19735	4.37769	3.95502	3.78312
Arl8a	Arl8a	0.0411746	0.00290735	24	4	1.33374	5.6681	7.14182	7.4176	6.71949	10.8004	8.60937	7.76365	7.04105	5.80321	5.29561	5.25562	4.839	5.24818	4.85502	5.52656	4.72454	6.5365	6.08382
Ly96	Ly96	0.0411746	0.00290735	24	4	1.31853	5.81747	6.09844	3.82068	4.14147	8.67395	6.24081	2.85873	6.23196	4.40926	3.23674	2.54457	3.44891	2.94494	3.77817	2.77365	4.29742	3.52977	3.83292
Gm14326	Gm14326	0.0411746	0.00290735	24	12	1.26318	4.53832	3.96063	4.35419	4.50347	5.01851	5.8454	5.20995	6.00745	7.081	6.64182	6.95	7.17988	6.5453	6.76131	5.31228	4.28268	4.54991	6.98603
Hp1bp3	Hp1bp3	0.0411746	0.00290735	24	6	1.2047	18.6667	16.707	14.2356	17.7515	19.8657	17.979	19.0203	17.4195	16.5054	16.6095	16.7068	16.4114	15.1448	16.3945	15.336	8.21264	15.02	16.391
Magix	Magix	0.0411746	0.00290735	24	2	1.13194	5.70957	5.13465	7.01347	5.57837	3.6415	6.02972	4.66136	3.62745	3.92176	3.97756	3.54782	3.11401	3.80137	3.79022	4.18001	5.99684	4.9176	4.63179
Slc35a4	Slc35a4	0.0411746	0.00290735	24	8	1.076	5.25777	5.75644	4.62885	5.77035	6.92058	5.65984	4.76622	6.69329	6.3371	6.50966	6.16318	5.56495	4.15522	4.26213	4.72134	3.29629	4.24866	4.80556
Fam21	Fam21	0.0411746	0.00290735	24	6	1.06009	11.9704	11.8316	10.3207	12.9293	13.7644	13.1769	11.9227	13.1142	12.4374	10.8217	10.9393	11.2956	10.3194	10.3749	11.615	7.11699	11.7021	11.9744
Xrcc1	Xrcc1	0.0411746	0.00290735	24	2	1.04341	5.67647	6.27943	8.58404	5.27477	5.68182	5.46171	6.35964	4.30975	4.86487	4.64627	4.19023	3.62139	3.99082	4.4929	4.20621	7.62628	5.96017	5.37446
Pbx2	Pbx2	0.0411746	0.00290735	24	4	0.999708	6.04888	6.16145	7.09067	6.43826	7.80509	7.00508	7.91077	6.11672	5.42374	5.64154	5.57154	4.62161	4.74765	5.28352	5.13739	4.97578	5.0326	6.10449
Rab20	Rab20	0.0411746	0.00290735	24	10	0.999128	4.35954	2.90326	3.81007	4.98999	4.74569	5.71161	6.41127	5.23447	7.52768	5.96681	4.38094	4.57431	3.98082	3.84124	4.07424	4.18297	3.50072	4.55383
Mcur1	Mcur1	0.0411746	0.00290735	24	12	0.955916	8.46569	6.99554	7.15468	7.3971	9.29984	7.66266	8.85588	7.41419	8.73398	9.72546	9.89511	9.76402	8.79954	8.60321	8.07294	4.68692	7.50191	7.50401
Stard3	Stard3	0.0411746	0.00290735	24	4	0.953031	6.10829	7.26378	8.08128	7.76696	9.29695	8.98187	7.98504	7.71628	6.69962	7.33084	5.95466	5.91599	5.37353	6.54246	6.29569	6.81241	6.68709	6.72223
Snapin	Snapin	0.0411746	0.00290735	24	8	0.944044	8.17103	7.95002	7.23074	7.81633	10.5462	8.35514	10.9206	7.87974	9.27189	7.84761	8.27618	7.37054	7.01797	5.62762	6.65327	4.34529	7.51857	7.4851
Agl	Agl	0.0411746	0.00290735	24	12	0.940113	5.44029	5.30575	3.6105	5.66671	7.80021	6.13322	6.77045	6.59819	6.4621	6.76981	7.39745	7.5193	6.58112	7.22133	5.89843	2.08336	4.68482	6.38495
Chpf2	Chpf2	0.0411746	0.00290735	24	6	0.938465	5.29249	5.15189	5.41252	6.5313	9.11171	8.3622	6.28182	7.07231	5.13893	6.29721	4.6192	5.20411	3.71244	4.32353	4.00375	6.18242	5.74418	4.17763
Ghdc	Ghdc	0.0411746	0.00290735	24	6	0.938317	6.75679	6.5938	6.82954	6.62498	8.04391	7.87514	7.59086	6.34688	6.93008	6.47254	5.02347	5.61724	5.26434	5.42981	6.44755	5.12242	6.36464	6.16795
Pik3r2	Pik3r2	0.0411746	0.00290735	24	4	0.930956	5.33732	5.4384	7.22744	6.39395	6.60225	7.46607	6.32043	5.4145	5.51949	6.45573	4.49858	4.16123	3.67646	4.09793	4.36305	6.21813	4.78325	5.46349
Pygo2	Pygo2	0.0411746	0.00290735	24	0	0.916623	6.88044	6.70265	6.98617	5.61139	6.77953	5.68987	5.08609	4.25101	4.83805	5.45096	4.50276	3.5646	5.2437	4.64835	5.35183	5.03556	5.14343	5.68992
Rbl2	Rbl2	0.0411746	0.00290735	24	10	0.883693	5.5088	5.0288	3.97128	5.93031	5.62656	5.34417	6.6434	7.33605	6.6578	6.74321	6.67535	5.38711	5.12587	5.87471	5.13776	0.734739	4.89923	6.04699
Acox3	Acox3	0.0411746	0.00290735	24	10	0.875115	6.24221	6.46774	6.02443	7.97637	6.66305	7.45057	7.84863	9.79038	8.14787	7.64456	7.94759	7.40191	6.79501	6.5347	7.9327	3.43627	6.83453	6.80347
Tusc3	Tusc3	0.0411746	0.00290735	24	8	0.863413	6.96382	6.39827	5.7947	7.44295	11.2036	7.71728	7.61933	6.08736	7.86855	6.63602	6.42238	7.03158	6.6408	6.32992	5.92052	2.39837	5.28326	6.2219
Zfp414	Zfp414	0.0411746	0.00290735	24	4	0.856087	3.94717	4.87751	4.82601	3.93495	4.46387	4.36104	3.96101	4.14004	4.26534	3.25318	2.47031	2.83056	1.93834	2.25698	2.01856	8.38224	3.95143	3.83307
Ptpn6	Ptpn6	0.0411746	0.00290735	24	0	0.852962	7.1872	7.31434	8.22579	7.7552	13.3022	7.45578	6.87109	6.24951	6.93164	6.55856	6.15591	6.04741	7.07782	6.44884	7.55073	7.8248	8.60916	7.78689
Stard13	Stard13	0.0411746	0.00290735	24	22	0.845558	4.70883	4.67229	4.31112	3.5249	3.58904	3.67304	3.51303	2.31572	2.41103	2.52181	2.9914	2.77212	4.02748	3.54218	4.66488	1.12051	5.13656	4.64663
Med30	Med30	0.0411746	0.00290735	24	4	0.829627	4.46965	5.71781	5.83622	4.55842	8.99901	5.66547	5.15791	4.94067	4.15619	4.25769	3.59738	4.40515	3.37926	3.98464	3.20523	5.37048	3.74579	5.30481
Psmf1	Psmf1	0.0411746	0.00290735	24	6	0.828312	7.7533	6.65639	7.54687	7.22433	9.45587	7.71871	8.25222	7.59132	8.23196	8.27322	6.89833	7.53513	6.2753	6.10224	6.35257	5.27624	6.58189	6.84942
Pld4	Pld4	0.0411746	0.00290735	24	2	0.826898	2.85208	2.89106	3.88237	2.35737	10.1095	3.01727	2.61877	2.3934	2.40837	1.92753	1.68267	2.19243	1.92021	1.43676	2.30078	4.78769	2.60225	3.63355
Zfp639	Zfp639	0.0411746	0.00290735	24	6	0.796909	6.10064	7.59148	5.97894	6.82218	9.49615	6.81326	6.99001	7.44109	6.24654	5.68133	6.03244	6.12236	5.54851	5.69518	5.16871	5.98496	4.99429	6.41451
Ankrd27	Ankrd27	0.0411746	0.00290735	24	8	0.79541	5.43192	5.64421	4.99584	5.87113	10.4196	6.72757	7.19395	6.66962	6.37872	6.54833	5.66474	5.67132	4.49916	5.6337	5.65126	2.74901	5.20609	6.47132
Rab40c	Rab40c	0.0411746	0.00290735	24	2	0.786918	5.85139	5.77958	6.64226	4.50436	6.00895	4.29089	5.45169	3.59579	4.00905	4.4788	3.58241	3.34969	3.78304	3.70827	4.18866	4.75376	3.79099	4.11641
Zcchc11	Zcchc11	0.0411746	0.00290735	24	10	0.779571	1.19119	1.3089	0.90381	2.00629	4.43666	1.87637	2.8529	2.92353	2.32625	1.61159	2.3267	2.48623	1.51663	1.96847	1.17815	0.345024	1.44193	1.72626
Taf6	Taf6	0.0411746	0.00290735	24	2	0.778355	6.60462	6.54931	7.09294	5.76447	7.67401	7.34295	5.90919	5.84636	4.77893	5.40034	4.56608	5.29422	5.50386	5.54878	6.72141	5.98007	6.21334	6.53976
Arhgap24	Arhgap24	0.0411746	0.00290735	24	0	0.776707	3.01055	2.93862	2.19997	2.87227	2.49315	2.96543	2.30776	1.64095	1.54627	1.32753	1.29267	1.42591	1.43984	2.31084	2.43972	1.45864	2.83541	3.60264
Fam160b1	Fam160b1	0.0411746	0.00290735	24	10	0.756456	6.31419	5.96007	4.97348	6.09408	7.21456	6.69758	10.2343	8.12719	7.09238	6.72392	6.04327	6.00426	5.66115	6.42462	6.35393	3.14797	5.16831	6.04225
Lysmd1	Lysmd1	0.0411746	0.00290735	24	6	0.749279	4.50448	4.72392	5.22156	4.87934	5.71074	4.53805	5.16516	4.69346	4.91357	5.32512	4.32496	3.9368	3.36161	3.36567	3.68883	2.86533	3.97101	3.91366
Nagpa	Nagpa	0.0411746	0.00290735	24	2	0.731856	5.44069	6.42418	6.20542	5.14649	7.71564	6.09714	4.97061	4.70757	4.61996	5.86116	4.37279	4.20414	4.59834	4.88886	5.07879	5.39831	4.91156	5.91238
Slc25a21	Slc25a21	0.0411746	0.00290735	24	10	0.716214	4.48259	3.62478	3.81329	5.73616	3.724	4.06767	5.28395	4.3933	5.77883	4.82311	4.71086	5.23003	4.37205	4.1223	4.82794	1.31976	3.62508	3.26988
Traf7	Traf7	0.0411746	0.00290735	24	2	0.715493	5.35356	5.85924	5.8662	4.70864	7.59946	5.73095	4.90747	4.81233	4.55255	4.39457	3.97995	3.60308	3.97191	4.02044	4.84738	3.4141	4.89151	5.14382
Cnn2	Cnn2	0.0411746	0.00290735	24	4	0.709667	3.217	3.74279	3.27995	2.43826	6.63803	4.39375	2.93491	2.85685	3.38333	2.84888	1.77864	2.33601	2.16474	2.37858	2.08151	3.05369	1.8074	3.10309
Rxrg	Rxrg	0.0411746	0.00290735	24	0	0.685717	3.6989	3.56794	4.55184	2.92135	3.90113	2.86256	3.45205	2.24974	2.18457	2.42803	2.30596	2.58258	3.41227	2.62904	3.03867	4.17372	3.17624	3.62229
Ssh3	Ssh3	0.0411746	0.00290735	24	6	0.677642	3.10997	4.35159	3.35015	3.69445	4.92865	4.10251	3.93286	3.83303	3.4628	3.18075	2.85293	2.88104	2.36882	2.65657	2.99055	1.50427	3.02726	3.97824
Mtnr1a	Mtnr1a	0.0411746	0.00290735	24	2	0.675818	1.69939	2.46543	1.63056	2.46256	3.49556	1.41422	1.06749	0.406927	0.591029	0.760681	0.757634	0.458469	0.895551	0.842562	0.579395	0.62594	1.4421	1.54626
Pyurf	Pyurf	0.0411746	0.00290735	24	22	0.640978	5.06737	5.17401	5.54452	4.36637	3.52693	5.1575	4.54811	4.09487	3.67515	3.79994	4.32047	3.73073	4.41493	4.39212	4.7705	7.84658	4.70351	5.24904
Nras	Nras	0.0411746	0.00290735	24	8	0.636488	4.43879	3.90496	3.85419	5.35548	9.01283	4.62239	5.26039	5.20637	5.14113	4.26733	4.49582	4.58599	4.04275	4.34213	4.0177	3.6084	3.61596	4.64052
Mcrs1	Mcrs1	0.0411746	0.00290735	24	4	0.635541	5.00541	4.44892	6.73183	5.22315	7.68508	5.78433	5.52411	4.62407	4.77276	4.43988	4.5554	3.96754	3.71066	3.78842	4.34622	7.39669	4.41479	5.31493
Gtf2h1	Gtf2h1	0.0411746	0.00290735	24	10	0.630435	7.9106	7.89034	7.40844	8.11338	9.81054	8.56467	8.42238	8.40946	8.59402	9.23964	8.71446	8.90941	8.05315	8.74905	7.9984	7.12114	7.13494	7.72271
Nthl1	Nthl1	0.0411746	0.00290735	24	22	0.627458	4.9871	4.8705	6.39545	4.18795	4.8222	5.67241	3.70564	4.23405	3.29321	4.53932	4.05871	3.89667	4.81447	4.25548	5.12141	10.6547	5.2697	4.42537
Fastkd2	Fastkd2	0.0411746	0.00290735	24	8	0.624693	3.90222	4.10834	3.42725	4.80455	7.71759	4.75995	3.82965	4.66132	4.80294	3.85414	4.38519	4.40619	3.67379	3.98948	3.83927	2.52944	3.53619	3.52274
G630025P09Rik	G630025P09Rik	0.0411746	0.00290735	24	0	0.623484	3.11461	3.36254	4.06131	3.07266	2.92087	3.5662	2.99272	1.97836	2.63723	2.59168	2.06628	2.04646	2.36216	2.28069	2.96223	4.7419	3.2136	2.79489
Cyb561d2	Cyb561d2	0.0411746	0.00290735	24	6	0.622728	4.59126	4.18435	4.23726	3.85282	5.19212	5.09234	4.67999	4.61793	4.63333	4.16649	4.21167	3.64895	3.08999	2.5337	3.8161	5.87836	3.42783	3.23718
Cenpa	Cenpa	0.0411746	0.00290735	24	6	0.612998	2.0473	2.44006	2.4921	2.48161	14.3414	3.04752	2.98369	2.97913	2.02745	2.3989	1.57698	1.56493	1.77644	1.63133	1.38945	2.18061	1.35557	2.43903
Tgfb1	Tgfb1	0.0411746	0.00290735	24	4	0.604138	1.97205	2.34277	3.31236	2.28521	6.38851	3.13417	2.63479	2.08004	2.14604	2.54762	1.54965	1.47373	1.11767	1.13167	1.45827	3.15531	1.61001	2.10008
Upk3b	Upk3b	0.0411746	0.00290735	24	8	0.575475	1.87535	1.58829	0.700121	0.701614	1.73356	2.03596	2.56753	1.66113	1.47241	1.14672	1.64284	1.18503	0.79419	0.79862	0.658566	0.509649	0.696756	0.427104
Dgkd	Dgkd	0.0411746	0.00290735	24	8	0.572848	2.78601	3.03411	2.69177	3.15947	5.04908	3.73032	4.21041	3.78765	3.28649	4.26714	3.05984	3.10859	2.7308	3.23043	2.88904	1.21817	2.74492	2.97752
Nid2	Nid2	0.0411746	0.00290735	24	0	0.547463	1.95141	2.0503	2.00942	1.46208	2.25967	1.56206	1.11243	1.09156	0.963888	1.05311	0.859234	0.784509	1.09422	1.58065	1.48088	0.308969	1.82468	2.61894
Fam172a	Fam172a	0.0411746	0.00290735	24	8	0.535054	2.32505	2.27411	1.60272	2.71876	3.48037	2.29371	2.73598	3.03079	2.58355	2.15201	2.827	2.71758	2.33804	2.07297	1.87655	0.619471	1.40842	2.26628
E130311K13Rik	E130311K13Rik	0.0411746	0.00290735	24	6	0.532501	3.39138	3.91399	3.79831	3.80522	7.2338	3.79177	4.00259	3.20579	4.39117	3.20716	3.16092	3.35775	2.98058	2.65793	3.22358	2.61282	3.09595	3.45608
Pcp4l1	Pcp4l1	0.0411746	0.00290735	24	18	0.518889	1.69731	1.62768	2.08633	1.0344	0.569933	0.806982	1.51394	1.42586	1.42614	2.38531	0.968748	1.55705	1.79515	2.17152	2.3615	3.90995	2.62291	1.57285
Rac2	Rac2	0.0411746	0.00290735	24	2	0.496	1.18501	1.70336	2.18446	1.1724	6.47812	1.77888	1.21978	1.33822	1.09951	1.06104	0.810496	0.994698	1.07743	0.796909	0.786009	2.19108	1.36469	1.58411
Entpd2	Entpd2	0.0411746	0.00290735	24	4	0.484898	1.65924	2.06316	2.09521	1.70579	5.68493	2.75613	2.68257	2.06084	1.80101	1.66662	1.60124	1.61066	0.951621	1.34637	1.34408	1.73791	1.19051	2.41755
Sap130	Sap130	0.0411746	0.00290735	24	6	0.480196	3.97765	3.98126	4.17916	4.1289	5.14796	3.77589	4.044	5.1444	4.12872	3.6534	3.49998	3.22279	3.17697	3.469	3.81482	2.04724	3.58838	3.44962
Wdsub1	Wdsub1	0.0411746	0.00290735	24	6	0.470792	1.66158	1.85424	1.68317	2.07017	2.8682	2.53928	2.42206	3.02421	2.42426	1.51162	1.85779	1.53127	1.49588	1.43328	1.80864	1.19583	1.92267	1.57592
Ermard	Ermard	0.0411746	0.00290735	24	8	0.453878	4.12556	3.64772	3.69742	4.06992	4.16963	4.10929	4.48145	3.98179	5.00086	4.48698	3.63658	3.62847	3.82004	2.9949	3.42804	1.94959	3.53555	3.22886
Fbxl21	Fbxl21	0.0411746	0.00290735	24	4	0.448334	2.7621	1.69135	1.90681	2.093	2.71533	2.08693	2.67409	1.32812	1.66738	1.92612	1.32025	1.493	1.2638	0.939422	1.45289	1.60767	1.45028	1.40286
Cbwd1	Cbwd1	0.0411746	0.00290735	24	6	0.446877	3.13716	3.26588	2.55239	3.3522	4.32296	2.94431	2.84987	3.08374	2.56431	2.84682	2.7351	2.56031	2.06916	2.3525	2.36995	1.45398	2.03257	2.82988
Kdm1a	Kdm1a	0.0411746	0.00290735	24	4	0.408015	4.49051	4.98533	5.10677	4.99248	7.38307	4.96341	4.16272	3.81234	4.05292	3.32598	4.10644	4.07517	4.06913	3.67065	4.00037	4.4899	3.9508	4.45439
Cpeb1	Cpeb1	0.0411746	0.00290735	24	8	0.404255	0.849003	0.65792	0.676185	0.737377	1.65393	0.515998	2.16335	1.55621	1.60463	1.3364	0.779885	1.05597	0.517969	0.640815	0.728878	0.489517	0.737154	0.484267
Iffo1	Iffo1	0.0411746	0.00290735	24	6	0.40187	1.97404	1.56068	2.0588	2.23058	2.70952	2.34777	2.57156	2.54237	1.99054	2.44124	2.0463	1.47443	0.973529	1.24435	1.59934	1.71716	1.62143	1.99151
Tfdp2	Tfdp2	0.0411746	0.00290735	24	10	0.387982	1.45031	1.45095	1.48274	2.18603	2.17707	2.34235	2.23509	2.511	2.03143	1.77784	1.80659	1.66848	1.54853	1.75357	1.70844	0.78482	1.54801	1.74748
Zfp101	Zfp101	0.0411746	0.00290735	24	0	0.382124	1.86105	1.58695	1.62875	1.36313	2.07988	1.46771	1.12535	1.21928	0.78199	1.01444	0.634123	0.916655	1.3067	1.16104	1.15358	0.357593	1.58872	1.67857
Rfc4	Rfc4	0.0411746	0.00290735	24	6	0.348582	1.90714	1.96198	2.16386	2.37363	6.30611	2.70212	2.39409	1.58482	2.00949	1.82741	1.774	1.86391	1.96038	1.33776	1.26811	1.39843	1.71183	2.37169
Fer	Fer	0.0411746	0.00290735	24	6	0.334992	1.7305	1.71361	1.71082	2.48059	3.12144	2.65448	2.21299	2.43521	2.52461	1.52585	1.85523	2.31493	1.56575	1.66886	1.69129	1.51735	2.04523	2.18073
Emcn	Emcn	0.0411746	0.00290735	24	2	0.332835	1.87688	2.09878	2.16337	1.77402	3.36737	2.04934	2.40694	1.72627	1.62972	1.50618	1.4211	1.12116	1.30141	1.65624	1.42906	1.74889	1.45176	2.55768
Parp4	Parp4	0.0411746	0.00290735	24	6	0.3328	1.64393	1.91101	1.39497	2.10815	2.91842	2.25264	2.108	2.2221	2.14039	2.1264	1.67264	1.66974	1.33735	1.45137	1.45734	0.637858	1.7335	1.87577
C330013E15Rik	C330013E15Rik	0.0411746	0.00290735	24	22	0.325326	1.9432	1.47738	2.7519	1.47151	1.48312	1.86774	1.26286	0.957899	0.813821	1.28911	1.09169	1.45209	1.09991	1.08991	1.76122	1.92046	1.77879	2.01388
Adra2b	Adra2b	0.0411746	0.00290735	24	0	0.31362	1.49276	1.41974	1.32499	0.831228	3.25741	1.67146	1.11087	0.836539	0.803281	0.81765	0.66588	0.688158	0.974933	1.17631	1.1971	0.847526	1.21721	1.37604
Slc44a2	Slc44a2	0.0411746	0.00290735	24	6	0.302833	1.68571	1.85285	1.97269	1.61086	4.03436	2.31653	2.11889	2.04441	1.81475	1.69062	1.52156	1.79369	1.22044	1.47492	1.47149	0.972003	1.63787	1.92915
Ints12	Ints12	0.0411746	0.00290735	24	4	0.301737	2.30925	1.9829	1.93493	2.10832	3.30406	2.15781	1.71962	2.00375	1.78269	1.56107	1.54729	1.59631	1.62661	1.71048	1.6012	1.19144	1.56581	1.76915
Slc41a3	Slc41a3	0.0411746	0.00290735	24	12	0.298526	0.393369	0.401716	0.289995	0.298841	4.41227	0.859885	0.816867	0.971628	0.763227	2.14005	1.32195	1.043	0.654473	0.422392	0.712174	0.352108	0.358317	0.482329
Fbxl19	Fbxl19	0.0411746	0.00290735	24	0	0.297737	1.2643	1.58398	1.52258	1.06001	2.4136	1.24264	0.912018	0.748539	0.727005	0.632613	0.604662	0.827429	0.933234	1.19624	1.0578	0.620119	1.02161	1.2341
Chic2	Chic2	0.0411746	0.00290735	24	4	0.28128	2.00751	2.11825	2.20649	2.37341	3.6882	2.83423	2.73168	2.7089	1.98679	1.83105	2.0288	2.06833	1.87506	1.99906	1.60972	2.14414	2.04634	2.04034
Exo5	Exo5	0.0411746	0.00290735	24	4	0.280379	1.45573	1.69152	1.33914	1.54764	2.99752	1.70927	1.52044	0.930125	1.20321	1.2582	0.872552	0.79992	1.07655	0.834874	0.820682	1.36595	1.66071	1.5381
Gm3336	Gm3336	0.0411746	0.00290735	24	18	0.240477	0.875349	0.569507	0.745731	0.683852	0.279073	0.901786	0.776179	0.532614	0.368141	0.631752	0.708227	0.809872	1.2413	1.0231	1.44938	1.01636	0.888688	1.23764
Hspbap1	Hspbap1	0.0411746	0.00290735	24	0	0.223569	0.818301	0.734396	0.916905	0.572802	1.35797	0.584135	0.424666	0.508492	0.48634	0.40904	0.403542	0.468305	0.517305	0.358143	0.92958	0.698017	0.831594	0.773936
Il1rn	Il1rn	0.0411746	0.00290735	24	6	0.220582	0.268246	0.694423	0.467862	0.510421	6.71358	0.43444	0.955717	0.695532	0.373031	0.288338	0.312194	0.278426	0.198471	0.236989	0.176058	0.232219	0.155584	0.554466
Lrfn4	Lrfn4	0.0411746	0.00290735	24	18	0.189851	0.367502	0.592608	0.423587	0.308674	0.490418	0.264472	0.522979	0.325397	0.353881	0.502409	0.493009	0.607282	0.622512	0.960531	0.841338	0.26627	0.86515	0.813075
Ebi3	Ebi3	0.0411746	0.00290735	24	0	0.188125	0.233806	0.24406	0.626036	0.186848	1.12059	0.395991	0.198285	0.228193	0.110935	0.176823	0.138765	0.141646	0.202648	0.229044	0.211471	0.591613	0.563519	0.574124
Tmem194	Tmem194	0.0411746	0.00290735	24	6	0.165624	0.6149	0.467482	0.644561	0.635527	1.76401	0.838693	1.04673	0.817781	0.59926	0.593774	0.469216	0.520345	0.415313	0.469059	0.450019	0.166242	0.529913	0.790307
Tmem67	Tmem67	0.0411746	0.00290735	24	2	0.159228	0.788011	0.812722	0.728089	0.770511	1.57651	0.760172	0.681496	0.588715	0.43804	0.341788	0.417574	0.481334	0.562829	0.656616	0.534649	0.212324	0.541282	0.732491
Casp4	Casp4	0.0411746	0.00290735	24	4	0.157622	0.521421	0.808957	0.564099	0.59903	1.89899	0.801323	0.764571	0.502887	0.577963	0.342244	0.386912	0.437703	0.313441	0.39817	0.32751	0.802068	0.437967	0.836704
Tgfb1i1	Tgfb1i1	0.0411746	0.00290735	24	4	0.15507	0.529872	0.495594	0.526897	0.471066	1.01978	0.633612	0.33904	0.598921	0.426184	0.460064	0.311721	0.245812	0.170926	0.166429	0.317374	0.541988	0.215094	0.31057
1700037C18Rik	1700037C18Rik	0.0411746	0.00290735	24	4	0.150511	0.56497	0.340971	0.652258	0.474676	1.99121	0.496408	0.431393	0.283673	0.331752	0.352115	0.180841	0.246368	0.157288	0.155612	0.328112	0.505741	0.166687	0.312213
Sell	Sell	0.0411746	0.00290735	24	6	0.146894	0.207933	0.233608	0.255478	0.30446	1.74195	0.490374	0.498397	0.622044	0.295858	0.263946	0.174165	0.214529	0.219805	0.0510289	0.121819	0.0995941	0.0488268	0.33183
Cyp2s1	Cyp2s1	0.0411746	0.00290735	24	6	0.136325	0.433875	0.299406	0.202888	0.203818	0.403426	0.440426	0.652832	0.290558	0.215338	0.18457	0.206626	0.154343	0.0790906	0.167179	0.177474	0.162008	0.020263	0.0865891
Gmeb1	Gmeb1	0.0411746	0.00290735	24	22	0.131405	0.929501	0.958518	1.07566	0.880519	1.79171	0.947816	0.557829	0.822758	0.720721	0.769015	0.833285	0.687617	0.85211	1.06415	0.777333	1.0926	1.01912	1.06906
Erbb4	Erbb4	0.0411746	0.00290735	24	12	0.106531	0.077614	0.0967567	0.060044	0.268961	0.0502551	0.0564353	0.272475	0.171822	0.248429	0.458242	0.32248	0.24148	0.167345	0.178159	0.161366	0.00743249	0.168658	0.109746
Klf4	Klf4	0.0411746	0.00290735	24	8	0.0972724	0.342497	0.300414	0.198019	0.304964	0.639651	0.353749	0.336651	0.36441	0.401998	0.421246	0.341747	0.327499	0.134294	0.132438	0.281353	0.106063	0.292834	0.251892
Zfp316	Zfp316	0.0411746	0.00290735	24	4	0.0927979	0.514969	0.579186	0.619437	0.637425	0.894242	0.770875	0.666266	0.463971	0.468722	0.72692	0.483037	0.437095	0.420213	0.457865	0.385582	0.50442	0.488201	0.577989
Ccdc148	Ccdc148	0.0411746	0.00290735	24	2	0.0813859	0.134083	0.25724	0.312253	0.226023	0.512341	0.225043	0.161065	0.203128	0.158122	0.0807999	0.13714	0.1157	0.158191	0.0935798	0.09117	0.22794	0.199105	0.276767
Brdt	Brdt	0.0411746	0.00290735	24	6	0.0802538	0.273558	0.217363	0.275134	0.28606	0.310411	0.361343	0.407955	0.456358	0.337648	0.227423	0.202876	0.164192	0.162405	0.148219	0.258518	0.26073	0.151634	0.249769
Amz1	Amz1	0.0411746	0.00290735	24	4	0.0584403	0.245622	0.225297	0.276582	0.186759	2.11918	0.278201	0.17449	0.147605	0.241127	0.157274	0.222406	0.107351	0.121028	0.162791	0.115222	0.145689	0.138155	0.204755
Ccnjl	Ccnjl	0.0411746	0.00290735	24	2	0.0568187	0.126477	0.170609	0.117379	0.0693473	0.245677	0.0688739	0.0370252	0.0121802	0.0103814	0.0667485	0.0209759	0.0212608	0.0326865	0.0322408	0	0.0480977	0.09773	0.095414
Cd300lb	Cd300lb	0.0411746	0.00290735	24	4	0.055667	0.127349	0.245458	0.246943	0.259262	1.94291	0.257645	0.161532	0.216357	0.116475	0.104046	0.235427	0.17892	0.040756	0.0703433	0.160079	0.112562	0.201173	0.178409
Orai2	Orai2	0.0411746	0.00290735	24	6	0.0426967	0.159532	0.107703	0.167119	0.204966	0.601487	0.204155	0.126417	0.174684	0.134753	0.129409	0.0861369	0.181645	0.0894138	0.0661128	0.101511	0.0991717	0.0804133	0.162927
Phf24	Phf24	0.0411746	0.00290735	24	10	0.0317847	0.00761161	0	0	0	0.0640702	0.0539283	0.106174	0.0666854	0.0730938	0.0348505	0.0903663	0.08319	0.0341189	0.0588737	0.0446848	0	0	0.0466459
Rasgrf2	Rasgrf2	0.0411746	0.00290735	24	10	0.0250795	0.04705	0.0346778	0.0430228	0.111454	0.0810094	0.0708014	0.0542084	0.0802617	0.109521	0.0735601	0.0878757	0.0561203	0.0671732	0.0614699	0.0503085	0.0160268	0.034591	0.052408
Cyp4f37	Cyp4f37	0.0411746	0.00290735	24	4	0.0128754	0.0100015	0.0562094	0.0603323	0.0356503	0.138556	0.0235986	0.0190321	0.00834793	0.0195659	0.00762323	0.00539006	0.0218557	0	0.0128888	0.00390942	0.00411827	0.0167393	0.0163482
Kcnk2	Kcnk2	0.0411746	0.00290735	24	2	0.0128695	0.0414171	0.0447151	0.0416459	0.0393306	0.0765908	0.0195566	0.0192248	0.0725806	0.0265149	0	0.00847059	0.0176436	0.0254841	0.00915076	0.0291662	0.0182674	0.0333374	0.036622
F13a1	F13a1	0.0411746	0.00290735	24	6	0.0116106	0.0265413	0.0179104	0.00665453	0.0157297	0.265394	0.0470345	0.0420667	0.033213	0.0354002	0.0227935	0.014324	0.0290104	0.007419	0	0.00777333	0.0247447	0.013342	0.0162544
Vash2	Vash2	0.0411746	0.00290735	24	22	0.00930434	0.0262369	0.00885481	0.0197888	0.00777688	0.048312	0.015496	0.00831453	0	0	0	0.00708196	0.00716813	0.00735135	0.0217478	0.00770395	0.0244685	0.0793594	0.0241152
Shh	Shh	0.0496811	0.003512	24	18	0.0443965	0.128675	0.0801069	0.0696602	0.0235197	0	0.0116777	0.100453	0	0.0633713	0.15844	0.0533461	0.0432597	0.121927	0.153068	0.266974	0.085606	0.119291	0.109208
Asb5	Asb5	0.0496811	0.003512	24	10	0.0289937	0.0180022	0.024221	0	0.0429688	0.0378811	0.0423458	0.0457386	0.0676931	0.0384282	0.0410033	0.0579517	0.0982513	0.0804393	0.0198624	0	0	0	0
Hsd17b2	Hsd17b2	0.0511916	0.00411664	24	4	29.8574	125.575	134.856	109.204	133.926	91.7932	154.323	135.451	161.595	114.931	85.1233	82.8613	75.4602	69.2327	74.7306	100.036	112.444	102.239	87.6189
Fn1	Fn1	0.0511916	0.00411664	24	12	18.5672	164.761	170.745	142.153	207.259	161.69	167.896	189.596	216.78	200.31	201.588	198.144	194.154	183.293	179.275	189.153	72.7515	184.48	174.827
Slc29a1	Slc29a1	0.0511916	0.00411664	24	22	17.7211	121.362	103.797	143.027	87.8325	74.907	103.931	97.1296	76.4769	91.7209	121.102	92.0017	102.045	105.672	102.526	113.588	165.655	117.664	122.191
1810011O10Rik	1810011O10Rik	0.0511916	0.00411664	24	14	17.0896	18.0825	20.9668	10.6705	21.8945	14.7401	12.0333	9.25697	11.2143	28.398	57.1773	75.7533	80.5779	51.7318	50.6416	37.7819	22.0701	30.5104	51.585
Tmem150a	Tmem150a	0.0511916	0.00411664	24	22	13.1878	89.9088	78.9176	107.42	65.3903	102.806	71.2584	64.0543	60.0801	69.9212	76.5355	73.4123	64.7624	84.5438	74.9077	88.7803	119.813	92.7742	71.5477
Cox7b	Cox7b	0.0511916	0.00411664	24	22	12.6247	190.875	192.024	190.671	165.57	174.465	184.654	166.788	157.172	190.608	158.431	174.516	173.209	191.771	173.874	180.474	288.747	195.284	183.014
Ccbl2	Ccbl2	0.0511916	0.00411664	24	0	11.506	63.4697	63.1388	74.4319	59.7307	62.7325	72.3169	46.0028	63.5541	48.056	50.9307	35.3787	35.0591	69.6772	58.5251	53.7017	68.1338	85.9491	69.3925
Echs1	Echs1	0.0511916	0.00411664	24	10	11.4968	190.051	182.899	171.893	177.426	162.878	189.828	206.31	188.035	218.389	176.457	197.857	194.962	184.449	175.965	175.43	159.628	171.509	157.591
Mydgf	Mydgf	0.0511916	0.00411664	24	2	11.1222	80.8055	90.823	100.986	77.1389	108.285	87.512	79.7483	72.61	71.4149	74.9635	69.5498	71.7356	71.128	69.3866	75.7745	138.841	86.6849	77.8839
Gm13363	Gm13363	0.0511916	0.00411664	24	14	10.8546	23.7934	15.8945	10.3528	22.5256	38.0507	15.24	24.8105	27.0352	33.0001	31.6038	40.1665	51.2513	39.2777	34.9342	29.9434	6.50224	16.3418	27.6593
Npm1	Npm1	0.0511916	0.00411664	24	8	10.8421	86.9608	89.4817	74.7822	88.8626	135.005	102.34	97.5801	101.336	93.8302	87.1071	94.5755	96.6463	85.0328	84.3219	78.4971	57.0293	73.232	95.9613
Ltbr	Ltbr	0.0511916	0.00411664	24	8	10.5755	36.7304	39.4151	46.5408	48.0727	57.559	53.3384	54.9457	47.5189	54.0141	55.4557	42.878	44.3308	33.0724	31.5489	32.1925	51.703	29.0892	33.4945
Psmb2	Psmb2	0.0511916	0.00411664	24	6	9.58787	92.5067	95.1179	105.917	93.7062	102.379	108.735	96.4995	93.7381	94.3895	91.176	92.1967	84.8217	80.4547	74.4591	78.9474	146.381	87.0507	79.6304
Clec4f	Clec4f	0.0511916	0.00411664	24	2	9.1035	22.7777	28.4317	40.0133	22.1591	80.6198	31.4924	21.4327	26.7387	23.7481	21.1705	17.4037	18.2344	21.462	18.6181	17.4094	39.886	31.5148	37.0948
5033403H07Rik	5033403H07Rik	0.0511916	0.00411664	24	0	7.69283	42.0695	42.8266	46.8535	37.2962	21.0968	35.9779	32.8275	28.9923	36.1865	29.4469	23.7856	28.3837	32.312	20.1233	32.7691	59.7223	37.3059	43.6484
Akr1c12	Akr1c12	0.0511916	0.00411664	24	10	7.53882	64.4608	69.1553	72.5013	73.8782	55.9128	72.9822	83.137	82.4921	86.4007	81.5216	82.7854	79.6355	74.6507	63.3505	66.8528	68.974	64.7969	68.3334
Inhbe	Inhbe	0.0511916	0.00411664	24	8	7.14496	29.8258	25.4687	21.037	31.8358	37.7644	16.2291	28.2542	29.6305	41.8784	30.5917	23.6306	16.1778	16.7284	15.7376	24.9831	10.6844	8.02998	15.8122
H1f0	H1f0	0.0511916	0.00411664	24	6	6.82811	47.2612	45.1427	57.4166	54.2261	50.3188	58.97	63.0709	50.002	44.5863	53.9749	47.0502	42.6939	38.0563	38.2105	40.3456	35.407	38.8987	48.4965
Pim3	Pim3	0.0511916	0.00411664	24	10	6.70747	7.14736	7.98655	9.30313	8.30035	9.85283	11.9668	24.8413	19.1841	19.2086	28.3973	19.082	18.6051	7.13682	7.94246	11.0527	9.7228	11.4171	6.4235
Plin5	Plin5	0.0511916	0.00411664	24	22	6.6946	35.2421	39.0512	33.6315	24.1639	33.4613	24.927	14.5138	13.4341	13.2025	35.6562	31.5142	30.6868	31.1248	33.8163	31.7033	50.1616	31.124	40.1729
Ccdc12	Ccdc12	0.0511916	0.00411664	24	4	6.46974	30.4241	34.3625	51.6061	37.9628	44.9235	43.2232	36.4041	29.8316	31.2867	31.135	25.6946	22.5768	24.6781	20.9667	22.9576	67.1266	32.0625	33.9064
Ptbp1	Ptbp1	0.0511916	0.00411664	24	4	6.37549	25.9263	30.1596	24.5855	30.0597	31.0744	27.0371	27.543	31.7823	24.4504	17.3733	18.6584	16.0361	18.2093	21.1433	19.3202	11.7225	22.0984	23.2702
Pnpla7	Pnpla7	0.0511916	0.00411664	24	4	6.34034	33.9244	46.0681	49.4628	42.6389	33.7225	51.6179	44.7823	37.2103	36.7184	33.3375	32.2605	29.0793	28.5198	29.0196	29.7202	46.763	30.8665	36.9432
Agtr1a	Agtr1a	0.0511916	0.00411664	24	6	6.05368	21.7205	21.5061	17.0931	23.1281	24.1044	25.4144	23.5904	23.2189	15.9739	14.5669	14.2821	13.8208	12.5037	13.3364	13.8351	7.09552	17.6812	24.3488
Bccip	Bccip	0.0511916	0.00411664	24	8	5.88801	53.6526	52.074	49.3845	49.9795	63.9943	59.6231	56.506	56.8295	58.688	59.9921	57.7901	51.8787	51.1547	46.993	49.8457	47.1936	48.14	47.6899
Atp6v0e	Atp6v0e	0.0511916	0.00411664	24	4	5.88072	50.2682	52.4101	59.0587	44.1486	86.6767	45.374	48.0945	41.1859	45.1266	41.5507	39.7779	39.7714	37.4028	33.3875	41.7093	60.0443	40.5748	41.772
Hnrnpc	Hnrnpc	0.0511916	0.00411664	24	22	5.62404	40.4602	32.9667	33.5392	32.7058	47.2198	28.6877	25.9203	24.6015	25.7035	28.7531	27.8327	27.7316	35.6308	36.8	37.0067	32.994	36.6413	37.8036
Psmd3	Psmd3	0.0511916	0.00411664	24	4	5.54987	38.6543	41.4891	51.81	41.507	42.0768	49.659	42.8649	37.3405	38.2084	41.2285	35.9155	32.3992	30.5508	30.1206	32.1366	65.1987	33.9652	30.8056
Furin	Furin	0.0511916	0.00411664	24	10	5.47081	38.9116	41.5667	42.0976	48.8693	52.8632	52.6914	50.4627	48.0545	46.2805	55.6278	46.6485	46.101	41.9231	42.0362	44.5795	22.2485	41.9768	41.62
Abcb4	Abcb4	0.0511916	0.00411664	24	4	5.28866	47.1821	51.4697	41.0672	54.2361	79.3961	56.1609	50.3007	48.321	41.8328	50.0695	38.0556	40.1855	39.6949	46.5986	39.3827	40.9081	45.0856	45.2373
Acnat2	Acnat2	0.0511916	0.00411664	24	22	5.24112	12.6319	12.3177	11.3916	6.76448	19.3152	4.28205	3.3824	3.18845	3.18352	4.82066	4.88278	6.29323	12.3551	10.1868	13.7053	7.44451	12.3873	16.6813
Snhg1	Snhg1	0.0511916	0.00411664	24	8	5.0737	11.3224	13.9476	19.3484	18.4977	26.0415	20.3995	26.5616	21.3247	13.5433	11.7601	20.2181	12.2331	10.8627	12.108	8.40718	16.1145	10.8068	10.5028
Isg15	Isg15	0.0511916	0.00411664	24	6	5.03142	22.3208	15.8256	20.6677	18.9311	75.3668	19.8555	27.2313	16.4282	25.9657	16.0354	13.5522	15.2248	13.6135	11.1715	8.21292	40.3542	14.9327	14.8354
Inca1	Inca1	0.0511916	0.00411664	24	6	4.45548	17.1364	16.027	20.0165	18.0503	10.7395	18.7726	23.2156	18.414	17.2939	12.3588	12.4716	11.7014	10.5059	9.35476	9.59182	13.6435	13.0397	11.6459
Chmp5	Chmp5	0.0511916	0.00411664	24	6	4.3818	42.136	35.9115	34.0566	39.3907	49.7386	37.3713	40.6027	36.0997	39.3777	30.8642	35.127	35.3187	33.1246	34.1692	28.8984	24.3122	31.2825	36.1663
Krcc1	Krcc1	0.0511916	0.00411664	24	8	4.19512	23.366	18.5867	16.2632	26.5604	37.5984	24.422	29.2674	24.1591	26.6579	20.1959	21.9637	25.5115	21.9611	21.1729	18.7321	9.08378	16.65	22.5922
Otulin	Otulin	0.0511916	0.00411664	24	6	4.09726	22.1486	26.5413	29.429	29.5654	34.6395	31.3483	28.4866	32.5115	25.5573	25.4274	25.7163	22.6129	21.4975	19.2991	21.8126	44.4804	23.6356	21.1346
Mgat1	Mgat1	0.0511916	0.00411664	24	2	4.02952	28.1617	28.1897	37.5315	28.1037	42.0136	31.8847	29.9115	26.448	23.7336	25.2773	23.7685	21.1868	20.3385	23.8284	26.2642	35.936	26.4622	24.1885
Rtfdc1	Rtfdc1	0.0511916	0.00411664	24	4	4.00569	37.8713	47.0346	49.1759	46.1162	45.3279	50.0728	45.4499	35.9506	36.2718	42.4774	34.4855	33.9763	34.4088	31.4147	30.6069	52.0635	35.3449	46.036
Ptprf	Ptprf	0.0511916	0.00411664	24	6	3.63227	21.1326	18.3315	19.3967	25.8116	22.6672	23.6044	23.3515	22.7758	19.9509	19.4023	15.9332	15.2793	14.6799	15.9958	16.2608	8.53512	21.3588	20.5454
Hbp1	Hbp1	0.0511916	0.00411664	24	6	3.47267	23.603	24.5218	23.3159	28.1339	27.8415	28.6326	28.8439	32.8135	25.0108	20.2064	21.1155	22.369	22.9159	22.9304	20.5104	15.3013	23.2306	24.988
Nfic	Nfic	0.0511916	0.00411664	24	16	3.42706	16.9189	16.1017	14.5832	14.408	13.4902	14.0554	13.7509	11.8363	18.7016	23.7996	18.6683	19.0819	21.6782	21.0274	21.9561	12.4857	17.4732	17.055
Gtf2b	Gtf2b	0.0511916	0.00411664	24	6	3.39227	15.664	20.6517	12.5655	19.2411	23.4389	20.8753	15.2734	19.6501	15.141	14.1814	14.787	13.9082	13.4195	13.0828	12.3145	10.3436	10.9975	17.2936
Crcp	Crcp	0.0511916	0.00411664	24	12	3.29526	13.2373	14.6628	14.1848	13.3523	18.0125	13.0697	16.5965	17.6038	25.5579	25.6858	22.7695	20.503	17.276	14.4071	17.4125	15.5329	14.0233	12.6573
Ppp1r15b	Ppp1r15b	0.0511916	0.00411664	24	14	3.25849	18.5807	15.8408	14.9476	20.449	18.2774	15.9112	19.6301	20.4135	20.3592	21.2036	22.7493	21.6285	23.5565	23.9684	22.3053	9.00839	16.0974	20.724
Sbds	Sbds	0.0511916	0.00411664	24	6	3.21564	29.3564	32.7774	31.3305	29.8551	28.9612	34.233	31.8854	28.4082	26.7005	31.1931	27.0295	25.9408	23.8668	24.5022	26.2361	25.2725	24.133	26.6814
Rbm17	Rbm17	0.0511916	0.00411664	24	6	3.18898	19.6766	23.3355	24.449	20.1097	30.3084	26.927	28.0767	22.2946	21.2005	19.6863	20.8467	20.8255	16.7942	16.1987	18.9239	26.5148	16.9704	19.2952
Prr13	Prr13	0.0511916	0.00411664	24	4	3.18361	32.6403	29.4253	50.6147	29.5008	40.1757	34.4394	32.6001	28.2469	27.3409	28.9061	28.138	24.7502	24.2146	20.5554	26.4219	45.776	28.841	30.804
Puf60	Puf60	0.0511916	0.00411664	24	4	3.15652	30.2547	31.0078	33.7832	27.8916	39.0306	35.813	28.3152	28.7303	26.8022	27.7948	26.2627	24.4566	24.825	22.5419	26.831	48.577	25.4479	25.8952
Elovl1	Elovl1	0.0511916	0.00411664	24	2	3.14705	26.8356	26.7948	24.3283	23.3249	37.0815	25.9207	23.0394	21.59	22.3602	20.7402	20.1632	20.7429	20.1471	20.9469	27.2565	30.74	24.2436	24.7305
Derl1	Derl1	0.0511916	0.00411664	24	6	3.13849	44.8718	46.4493	43.0673	44.4062	68.8459	50.2219	45.8616	44.5394	43.7876	47.9231	40.9317	43.1319	41.4231	41.1042	39.3208	40.897	39.8961	40.1616
Cfdp1	Cfdp1	0.0511916	0.00411664	24	4	3.08603	39.6947	41.5768	46.8325	38.9684	57.9355	46.5358	36.0118	37.2352	39.7552	35.7132	38.1933	36.3973	36.1523	31.6475	33.6682	60.6981	37.2086	39.5083
Mtx2	Mtx2	0.0511916	0.00411664	24	8	3.04049	31.5925	31.6552	32.0137	30.9183	45.4749	34.9583	35.5858	30.7878	32.9648	32.2393	36.0775	32.5188	30.8095	27.2926	31.1718	24.112	28.015	27.155
Eif3c	Eif3c	0.0511916	0.00411664	24	6	2.96681	40.5482	43.7319	38.7589	46.9229	69.002	52.4661	42.7272	48.3815	46.7484	45.1738	42.0214	43.802	39.3506	39.0912	42.9861	39.4123	41.5749	39.8441
Pde3b	Pde3b	0.0511916	0.00411664	24	14	2.93343	11.6764	7.5475	6.4598	11.9986	10.9063	8.91755	11.0062	10.6083	12.6705	13.6619	14.466	16.6872	15.7763	15.349	12.4901	3.3551	10.4629	11.2631
Pcdh1	Pcdh1	0.0511916	0.00411664	24	4	2.79675	14.5032	15.4792	16.5749	17.8442	19.9608	14.1614	12.5244	12.4683	11.9797	15.2819	11.524	9.25126	9.29652	11.2789	12.2976	4.72461	11.5977	10.7977
Hmox2	Hmox2	0.0511916	0.00411664	24	6	2.79632	30.2624	31.0213	28.3517	29.4317	35.9081	37.0139	30.8865	32.955	29.7749	29.7476	27.8103	27.6515	23.9509	24.3971	25.3007	29.9948	27.294	31.1814
Abhd6	Abhd6	0.0511916	0.00411664	24	14	2.76571	11.8268	12.8716	10.2686	11.0993	12.173	9.59737	13.2778	11.6787	17.8922	23.5371	16.9437	16.8477	15.7573	16.2244	15.6328	16.3709	16.4296	12.9769
Slc35f5	Slc35f5	0.0511916	0.00411664	24	6	2.65731	15.8302	14.4218	12.1439	15.3224	22.469	17.051	17.3544	15.9019	13.27	11.9094	11.5679	12.8411	11.5394	13.3308	11.5814	5.22364	12.0146	14.5459
Apba3	Apba3	0.0511916	0.00411664	24	22	2.56284	15.6273	17.8649	18.3625	13.1853	13.8126	15.3491	11.5608	10.1982	9.74763	14.7381	12.5883	11.5527	15.0338	17.1978	16.7289	15.9537	16.1438	12.5596
Akt1	Akt1	0.0511916	0.00411664	24	8	2.54792	15.0864	15.7945	12.5761	15.4915	25.3065	20.1663	16.833	19.0948	17.0067	18.8943	17.1395	16.6075	13.8193	14.3396	15.917	12.7724	13.6387	14.9916
Ube2v1	Ube2v1	0.0511916	0.00411664	24	4	2.51652	38.687	39.5462	46.4215	37.5229	51.4838	41.4419	36.2676	36.4583	36.5707	37.9287	36.6399	35.5482	33.4151	32.1284	33.7586	59.7705	34.4338	35.9683
Gm16548	Gm16548	0.0511916	0.00411664	24	6	2.44184	8.81224	8.68886	10.9833	13.4729	6.42643	10.17	12.4654	13.5691	12.7577	9.2656	8.05539	7.18909	6.56835	5.53588	6.68845	8.56587	8.53995	6.75731
Tmem9	Tmem9	0.0511916	0.00411664	24	8	2.33919	9.86229	10.7307	11.253	10.7238	13.4501	15.4311	15.3095	12.9732	13.9716	12.8522	11.198	13.0718	9.28537	8.32356	9.38055	11.2848	8.05002	11.1066
Yipf2	Yipf2	0.0511916	0.00411664	24	6	2.33918	15.5593	16.1845	18.9202	14.6876	19.6666	17.1698	16.1199	16.3491	16.9445	14.398	12.9803	13.9604	12.328	10.9976	13.2564	18.6272	13.7842	11.6725
Abhd17b	Abhd17b	0.0511916	0.00411664	24	10	2.32254	4.13962	3.68286	2.91857	7.8857	9.75192	5.27542	6.65739	11.8746	6.63177	4.50993	7.56463	8.31689	5.60955	6.22278	4.08358	2.40062	3.40904	4.95659
Bloc1s2	Bloc1s2	0.0511916	0.00411664	24	4	2.31153	14.5342	15.7299	21.0737	15.0322	19.8815	14.8115	17.6759	15.1527	15.4819	12.5609	12.2129	12.2839	11.8297	11.5573	12.5293	20.5463	13.9017	13.4089
Prrg2	Prrg2	0.0511916	0.00411664	24	4	2.30588	18.0296	18.197	23.1839	19.3404	18.8732	21.5139	20.6075	15.7042	19.1974	17.9763	15.1294	15.3227	15.2612	14.8592	14.7436	37.1667	17.3465	16.3178
Gpr137	Gpr137	0.0511916	0.00411664	24	0	2.2952	15.8313	15.8182	20.1961	11.6798	14.232	13.589	12.4739	10.6168	10.8111	12.3421	10.082	9.59199	11.5209	10.0091	12.3648	17.5319	12.1493	11.713
Adipor1	Adipor1	0.0511916	0.00411664	24	8	2.26515	31.1804	30.0747	31.2053	29.3413	37.3246	35.634	33.194	30.9878	32.6468	31.085	32.1484	29.3539	28.3177	29.6884	29.9654	23.6679	27.8823	25.3444
Ppt2	Ppt2	0.0511916	0.00411664	24	4	2.12747	19.4594	20.7547	21.3704	19.2501	27.4044	20.1314	17.746	17.0062	16.2303	17.8797	16.9064	15.8779	16.2802	15.5754	16.3978	14.0889	17.0757	16.636
Sidt2	Sidt2	0.0511916	0.00411664	24	12	2.11185	26.2484	26.0759	28.5831	29.6867	29.5684	29.8487	31.1272	29.4696	28.4323	32.7204	33.1711	31.519	29.0806	28.5795	32.1646	22.4242	26.6708	26.7127
Chmp7	Chmp7	0.0511916	0.00411664	24	6	2.09268	12.2735	16.5036	14.612	15.495	18.602	16.4234	15.2607	18.0122	12.9199	13.8672	12.7164	12.1441	11.6505	12.6108	12.5666	11.1359	13.4639	13.0996
AI317395	AI317395	0.0511916	0.00411664	24	10	2.04856	14.3552	14.3836	15.711	17.4429	4.74624	16.5491	18.8354	17.4338	19.4615	20.434	17.5991	16.1847	15.7301	15.6266	15.9898	8.77467	11.5444	16.5892
Dynll1	Dynll1	0.0511916	0.00411664	24	22	1.98252	6.52478	8.8457	7.20245	5.06578	22.2794	7.89414	3.72108	4.94954	3.77709	6.10565	3.99993	3.54088	6.62245	7.11412	8.03185	11.1904	7.99845	8.81332
Atp6v1b2	Atp6v1b2	0.0511916	0.00411664	24	4	1.92298	14.6845	14.5881	17.4002	15.3446	34.0338	17.2247	15.7525	15.2338	12.4513	13.5414	12.8285	12.4144	12.4338	12.0943	13.033	9.71195	14.8978	14.705
Unc50	Unc50	0.0511916	0.00411664	24	6	1.90855	14.1246	14.1168	13.051	11.8118	17.4819	16.741	13.3981	13.554	11.8459	12.3418	11.2296	11.099	10.0432	10.8549	11.8134	9.34819	10.4174	11.1427
Stat6	Stat6	0.0511916	0.00411664	24	8	1.8908	12.4427	14.1471	11.5588	15.0845	17.4112	17.3766	15.8614	15.95	14.5756	14.7497	12.702	13.1004	12.2652	13.6017	12.956	6.34924	12.2373	13.1874
Scyl1	Scyl1	0.0511916	0.00411664	24	6	1.85842	12.8488	15.749	14.6814	15.3857	17.8638	18.3744	16.4782	15.5597	14.0421	15.2515	13.8921	13.3818	11.4139	11.5024	11.4589	18.1246	11.1312	12.3237
E030018B13Rik	E030018B13Rik	0.0511916	0.00411664	24	14	1.84256	0.84448	0.460986	1.50681	1.16572	0.164527	0.256197	0.278771	0.471332	2.60487	4.31761	6.36332	6.40801	4.52378	2.34221	4.96924	2.07887	1.65534	0.268944
Casp8	Casp8	0.0511916	0.00411664	24	8	1.76697	9.35803	11.8316	7.56528	11.748	12.7893	11.4529	10.1703	12.709	11.4687	11.1082	10.1736	9.69426	9.17065	8.09558	8.96983	4.52898	8.22922	9.61309
Prkag1	Prkag1	0.0511916	0.00411664	24	6	1.7416	19.4809	19.6569	24.5243	19.52	25.2988	24.2968	22.3816	20.6157	20.13	24.4115	19.4152	20.533	17.629	16.9347	17.667	20.483	18.8347	18.9751
Abtb2	Abtb2	0.0511916	0.00411664	24	22	1.74068	5.91966	3.85533	6.91987	1.89558	4.45818	3.09753	1.48531	1.07001	1.07832	1.71797	2.09413	2.99896	3.08854	3.86682	5.71777	1.81271	5.34749	4.51846
Gng12	Gng12	0.0511916	0.00411664	24	10	1.70406	9.20189	8.89	7.13629	9.83033	12.9185	8.92339	11.1888	11.7147	10.887	11.0756	11.2999	11.186	10.0521	9.60746	8.3525	5.32651	7.23375	10.5632
Phf10	Phf10	0.0511916	0.00411664	24	6	1.69136	9.15366	11.4546	10.541	10.9581	12.6572	11.2581	10.2509	10.4962	9.17365	9.02271	8.52024	7.83184	8.39474	8.12195	9.03456	8.0241	8.02356	8.11565
Fam114a1	Fam114a1	0.0511916	0.00411664	24	6	1.64272	8.48268	8.3959	7.87854	9.21994	15.1459	10.3048	9.91592	9.07629	8.17171	6.01288	6.53899	6.56719	6.99016	7.0016	6.80184	4.02721	8.84153	7.37751
Calcoco1	Calcoco1	0.0511916	0.00411664	24	8	1.63712	7.39827	9.66767	9.60654	9.49338	8.6937	11.0776	14.7014	13.9507	11.0084	9.19137	8.76907	7.69824	6.82899	7.85456	6.92341	5.10456	8.08934	8.69316
Dguok	Dguok	0.0511916	0.00411664	24	2	1.6124	10.2698	10.0287	13.0723	7.21561	9.25184	8.83202	7.75932	7.33375	6.98093	7.96687	7.16904	6.75925	6.47298	5.70888	6.6562	12.4544	7.46622	8.25264
Ubr3	Ubr3	0.0511916	0.00411664	24	12	1.57741	10.8977	8.74479	7.09609	12.9967	9.94995	10.2549	13.212	11.6249	11.6926	12.152	12.6861	13.5178	12.4785	12.1169	10.8611	3.3674	10.1459	11.4433
AI661453	AI661453	0.0511916	0.00411664	24	22	1.55236	8.1744	8.67768	8.9815	5.93357	5.98493	6.65246	5.52936	4.45635	5.50289	5.87702	4.70971	4.52317	7.03008	8.20627	7.9346	6.10853	6.48798	6.71854
Fas	Fas	0.0511916	0.00411664	24	22	1.54572	11.2736	10.8218	10.7668	10.3493	14.7188	9.07153	10.3668	9.1711	8.03155	6.86634	8.27205	8.11352	9.56336	11.0555	10.2995	13.6532	12.7056	11.4606
Abhd16a	Abhd16a	0.0511916	0.00411664	24	6	1.54008	16.5282	18.1009	18.4134	16.9263	18.9791	21.8292	19.7105	18.7604	20.2599	20.1473	16.499	18.127	15.6595	14.2729	16.4167	17.109	14.8969	16.9294
Mad2l1bp	Mad2l1bp	0.0511916	0.00411664	24	4	1.51953	5.4781	6.8864	7.45313	7.34207	9.28566	9.14985	6.69776	9.30907	5.42298	5.07886	5.28459	3.62626	6.21385	4.46514	4.68882	7.10501	5.13935	6.9829
Lrrc8d	Lrrc8d	0.0511916	0.00411664	24	4	1.48671	10.9153	8.78592	7.51297	10.8891	13.0341	8.46107	9.87277	7.32187	8.32971	7.91079	7.77025	6.45399	6.80276	6.18796	7.09841	3.77456	8.26411	8.64727
Umps	Umps	0.0511916	0.00411664	24	18	1.47472	10.8699	9.5809	10.4115	8.52116	13.0224	9.06608	9.40118	9.66187	11.5552	11.6741	11.7375	11.1661	12.8745	13.7639	13.6581	12.4386	11.5484	11.0122
Manbal	Manbal	0.0511916	0.00411664	24	6	1.46182	8.23605	8.3133	10.1745	9.81654	11.3379	9.32285	10.8005	9.3216	9.80651	8.73317	8.84879	7.3964	6.8717	5.90603	6.35703	11.4033	6.81186	7.64543
Pdcd10	Pdcd10	0.0511916	0.00411664	24	8	1.41526	10.0674	8.05174	6.85558	9.43541	16.0992	9.29726	11.601	10.4623	9.87405	7.74974	8.28796	9.02633	7.80435	8.84029	6.87661	4.06479	6.57311	9.29525
Zranb1	Zranb1	0.0511916	0.00411664	24	8	1.39053	12.7459	14.3086	14.9128	14.7273	15.8514	15.3215	15.7243	18.4385	15.6693	13.9708	14.9928	13.156	12.5497	13.4402	12.7608	9.85174	13.4991	14.9419
Defb1	Defb1	0.0511916	0.00411664	24	2	1.38621	2.33528	5.28762	3.0639	1.51577	7.5972	3.81898	2.15178	0.948098	0.997525	1.09514	0.687083	0.860879	0.59874	1.5025	0.332515	1.31068	1.05085	4.23864
Igsf11	Igsf11	0.0511916	0.00411664	24	4	1.37914	7.94416	7.74129	5.62238	8.2592	16.4149	7.01335	7.13802	5.46371	5.78007	5.18762	4.97307	5.82969	5.37543	5.22503	4.38843	2.39442	5.31817	7.24228
Ncoa5	Ncoa5	0.0511916	0.00411664	24	22	1.3744	6.24821	7.32961	6.48587	3.75868	8.86898	3.56862	2.75538	3.25699	2.88422	3.62277	3.74274	3.34969	3.83027	5.10765	5.70238	4.18392	4.11723	5.52212
Ncbp2	Ncbp2	0.0511916	0.00411664	24	0	1.35192	13.4548	13.7455	12.2318	9.7055	13.6776	9.62203	7.68126	8.68671	9.24384	8.41991	9.14581	8.36366	9.89937	11.7657	12.5058	9.53017	10.2045	10.4089
Foxo1	Foxo1	0.0511916	0.00411664	24	12	1.35072	4.58874	3.62126	4.98762	4.09413	4.5339	3.49932	5.44411	7.19693	5.36747	6.98298	8.48327	7.46399	5.26351	5.76592	4.52629	3.61071	4.29548	5.25214
Pmpca	Pmpca	0.0511916	0.00411664	24	10	1.33466	14.5953	13.6665	11.6972	15.0043	17.9134	16.0905	14.3525	16.6546	15.8487	15.4344	15.7912	15.7958	14.3479	15.5189	14.2395	8.46639	13.915	13.7592
Slc39a8	Slc39a8	0.0511916	0.00411664	24	4	1.31019	6.24339	6.40019	5.47983	6.6223	8.21847	6.91205	5.70326	5.98901	4.76204	3.65657	3.94349	3.40356	4.30867	5.63914	4.48328	3.18373	5.0057	6.23395
Ube2e2	Ube2e2	0.0511916	0.00411664	24	8	1.29908	10.1747	9.81316	8.40281	10.129	11.1304	9.8764	11.7424	9.71618	11.3833	10.1651	8.34451	10.3817	8.86036	8.42738	7.91564	6.87198	5.57044	8.5683
Gnb1	Gnb1	0.0511916	0.00411664	24	6	1.29082	18.6894	21.1315	19.591	19.2811	37.8702	21.5141	20.1871	20.1987	19.4032	19.0022	18.9577	18.477	17.7584	18.5111	18.1668	17.1376	17.5995	19.9002
Tspan33	Tspan33	0.0511916	0.00411664	24	0	1.2892	5.05962	4.9923	7.09047	5.89054	3.48245	5.57227	3.03737	4.54028	3.48632	3.54123	2.92692	2.26929	3.33363	4.03145	4.80023	7.34806	5.05814	4.2413
Ric8	Ric8	0.0511916	0.00411664	24	8	1.27699	6.59502	6.79591	6.68429	6.67027	9.41272	9.22863	8.56581	8.03511	8.033	9.18646	7.10368	6.81239	5.99707	5.07783	7.18059	5.8325	6.60537	5.84992
Rragc	Rragc	0.0511916	0.00411664	24	10	1.19734	14.3176	15.0105	12.8939	13.888	19.4343	14.5783	16.0642	14.7549	15.0613	14.9404	16.0109	15.0332	13.9969	14.0202	13.354	12.0885	12.3465	13.8305
Il18	Il18	0.0511916	0.00411664	24	8	1.17856	11.3425	9.91766	11.2214	11.5844	9.11293	11.2403	12.183	11.9642	14.0634	9.76559	10.2598	11.123	10.3485	7.60631	8.79476	9.32149	6.1153	9.78882
Psen1	Psen1	0.0511916	0.00411664	24	10	1.17409	9.00688	10.0817	8.19758	9.30048	12.8082	8.87993	9.51959	10.2701	10.706	10.7882	9.80855	10.2387	9.34275	8.57829	9.64824	6.9241	4.72048	7.68807
Tssc1	Tssc1	0.0511916	0.00411664	24	0	1.16798	6.76925	6.67745	8.55265	6.3906	8.61759	7.36059	5.33118	5.44745	5.11747	4.82152	6.64585	4.6189	5.69232	5.87733	5.91355	8.66251	6.15106	5.73938
Med6	Med6	0.0511916	0.00411664	24	2	1.16615	8.72669	8.50267	8.34437	8.01411	13.5879	8.2051	6.34417	7.0939	8.23368	7.28743	6.55592	6.15534	6.31892	6.4997	6.80658	9.22002	6.59019	7.40675
Fmo4	Fmo4	0.0511916	0.00411664	24	10	1.16373	1.6811	2.36835	1.54861	2.96825	4.32361	3.70153	3.99269	3.93975	3.50522	2.62671	4.01411	4.55488	2.45354	2.81754	2.32959	0.399532	1.64631	3.45574
Slc11a2	Slc11a2	0.0511916	0.00411664	24	22	1.16054	9.50867	9.01735	8.70475	7.36844	9.69471	7.86742	5.47489	5.54873	5.90159	7.82878	6.99573	6.95543	7.58113	7.62574	7.53416	6.3084	9.95462	9.88734
Tor3a	Tor3a	0.0511916	0.00411664	24	0	1.16017	3.85246	4.16187	3.80212	2.5871	5.64651	1.60042	1.38725	0.833407	1.04879	1.87793	1.43705	1.6027	1.87414	2.22466	2.60556	3.02798	2.17039	3.76005
Atp6v1a	Atp6v1a	0.0511916	0.00411664	24	10	1.15772	9.76083	8.81883	6.7893	11.1681	18.9808	10.0629	10.7913	10.7808	10.4558	10.1856	10.6044	11.2072	9.44002	10.2649	9.17078	2.89804	8.47147	9.93933
Ap1m1	Ap1m1	0.0511916	0.00411664	24	4	1.14481	12.7438	14.5729	14.5619	13.7288	20.4576	15.1103	11.9075	11.4704	12.5127	11.5953	10.9284	12.1339	11.2715	11.7419	12.1689	11.5168	12.3903	12.0511
Pi4kb	Pi4kb	0.0511916	0.00411664	24	6	1.12778	8.70125	9.81783	10.2526	9.34028	10.7947	9.66394	9.20152	9.67482	9.08967	9.54988	8.18751	8.38484	7.11992	7.74536	8.28773	6.80999	7.21815	8.76046
Rae1	Rae1	0.0511916	0.00411664	24	4	1.12506	10.7757	10.5996	10.9735	9.08017	13.5308	11.8716	8.87855	8.57986	9.68638	10.5654	8.5955	8.75373	8.20889	7.53899	7.96634	11.4358	7.70772	9.00852
Tnnc1	Tnnc1	0.0511916	0.00411664	24	18	1.12462	1.37315	0.843593	2.16968	0.385509	0.555501	0.735568	0.607436	0.532203	1.29777	5.97383	2.27956	2.0665	2.10152	2.20326	3.87679	5.7291	2.12266	1.17003
Tefm	Tefm	0.0511916	0.00411664	24	10	1.10335	8.55971	8.46112	6.88206	8.28377	11.1904	7.79991	7.86191	9.49229	9.23584	8.59705	10.3689	8.70835	7.69433	7.37698	7.55074	5.44962	7.34936	6.5135
Ifih1	Ifih1	0.0511916	0.00411664	24	10	1.08922	6.0693	4.80258	4.02113	5.97936	9.5803	5.26458	7.07754	6.37255	6.72417	5.82496	5.7449	6.41411	5.5347	4.68318	4.87372	2.01675	4.64617	5.54935
Josd1	Josd1	0.0511916	0.00411664	24	6	1.08636	9.22994	11.175	10.7199	11.521	11.601	10.5936	12.2254	11.3139	10.3598	9.79861	10.1425	9.63866	8.6464	10.4594	9.04133	6.39281	9.27149	9.98838
Pitpnc1	Pitpnc1	0.0511916	0.00411664	24	12	1.08512	2.957	2.28953	2.34716	2.77252	3.61065	3.06541	5.62104	3.05631	5.23841	6.96165	3.83004	4.43396	4.67255	3.08265	2.65742	1.32344	2.59385	3.55092
Tdrd7	Tdrd7	0.0511916	0.00411664	24	6	1.07724	8.65997	8.04116	7.57174	9.19807	13.0955	9.424	9.40451	8.15722	7.71972	7.55159	6.40784	6.81732	6.91203	6.76045	7.44069	5.89023	8.57115	8.12731
Slc17a1	Slc17a1	0.0511916	0.00411664	24	0	1.07417	5.43632	4.93533	5.14023	5.09122	5.82615	4.70587	4.15019	3.41623	2.91399	3.04809	3.05298	2.91357	3.66093	3.93842	4.00974	3.65985	3.90154	6.68699
Cops8	Cops8	0.0511916	0.00411664	24	6	1.0741	15.1837	15.8365	15.0631	14.4046	22.454	17.7193	15.5222	14.0371	14.4413	15.4158	14.5281	14.1527	13.3161	12.6983	13.2792	14.5167	13.3752	13.3731
Mrpl39	Mrpl39	0.0511916	0.00411664	24	6	1.07254	15.9322	18.4861	15.3804	16.657	20.1218	18.3025	16.3465	17.1416	17.5936	17.1054	15.4937	16.2298	14.8297	14.5409	15.67	16.3579	14.9899	16.0471
Ttc1	Ttc1	0.0511916	0.00411664	24	6	1.06929	10.3433	10.9947	9.51612	9.40863	13.5231	10.894	9.49206	9.31411	8.98785	10.1547	9.43642	8.63654	8.02149	8.5508	7.97985	8.55842	7.27207	8.56925
Stat5a	Stat5a	0.0511916	0.00411664	24	0	1.05962	5.47987	4.99755	5.24335	3.55518	5.62405	3.16977	3.4838	1.84333	2.60888	3.5174	2.53603	2.27986	2.854	3.52377	3.62734	2.81795	4.1249	4.7498
Dhdds	Dhdds	0.0511916	0.00411664	24	6	1.02792	7.52834	8.79369	8.8147	7.29839	10.4031	8.06427	8.30662	7.69568	8.47914	7.8963	7.13818	7.10285	6.78507	6.03491	6.50896	7.26622	6.4971	6.33641
Pspc1	Pspc1	0.0511916	0.00411664	24	10	1.02641	1.84636	1.88225	1.67503	3.11892	5.42525	3.21268	3.15709	2.6786	2.96741	3.58899	4.0744	3.92341	2.50785	2.0391	2.57269	0.874052	1.76112	2.11193
Pde2a	Pde2a	0.0511916	0.00411664	24	6	1.0246	3.87673	4.39349	5.85435	4.47581	5.46361	5.39294	5.5781	5.16663	4.22561	4.35482	3.39902	3.57883	2.77661	3.52464	2.7838	2.85658	3.66218	5.30333
Sertad3	Sertad3	0.0511916	0.00411664	24	2	1.00575	4.53806	4.18018	4.50974	3.3282	4.42452	3.56898	2.87025	2.65266	2.66314	3.42677	2.03309	1.52907	2.41102	1.70256	4.50885	5.03288	2.91224	3.17901
Hnf1b	Hnf1b	0.0511916	0.00411664	24	2	1.00509	6.59242	6.67304	7.43576	4.3785	5.62374	4.99375	5.75204	4.30551	4.2725	4.28648	3.23365	3.05471	3.9491	4.02834	5.26505	3.94866	5.64439	5.6456
1810013L24Rik	1810013L24Rik	0.0511916	0.00411664	24	8	0.975708	5.04862	3.57358	5.12137	5.4076	7.58305	5.94253	9.85867	6.93594	5.57353	4.34244	4.59489	4.59553	4.93754	4.89512	3.55768	2.72436	4.45463	4.63838
Coro1c	Coro1c	0.0511916	0.00411664	24	6	0.970433	5.504	5.72686	6.04065	6.36137	14.7585	8.08679	5.94157	7.1423	5.40803	6.67009	4.91145	4.85023	4.44305	4.98658	5.32535	4.03563	4.65835	5.92685
Tyw5	Tyw5	0.0511916	0.00411664	24	4	0.966537	5.98592	5.48211	6.53583	6.0883	5.4684	6.42429	5.66945	5.0923	5.9788	4.23442	4.73587	4.25363	4.30256	4.66005	3.25031	5.845	3.91113	5.56625
Golga5	Golga5	0.0511916	0.00411664	24	6	0.946837	8.55084	9.42032	7.12219	8.68348	13.0124	9.6644	8.31367	8.24778	7.49371	7.80218	7.71502	7.91218	6.53706	6.65035	7.69375	4.61322	7.26179	8.0169
Rit1	Rit1	0.0511916	0.00411664	24	2	0.923001	4.49021	3.83552	5.49218	3.67134	6.68219	6.05864	4.9341	3.77598	3.77616	2.80089	3.40769	2.93492	3.18489	3.19484	3.79386	5.09451	3.819	4.50863
Elk4	Elk4	0.0511916	0.00411664	24	14	0.916354	1.97204	1.58613	1.46274	3.11065	3.50974	2.37876	3.20093	3.65814	2.46226	3.35494	4.31867	4.52497	3.53495	4.55162	4.1806	0.243279	3.2557	3.6939
Fam149a	Fam149a	0.0511916	0.00411664	24	2	0.901066	5.05998	4.66695	4.07247	5.31123	5.11709	4.1755	3.83861	3.5543	3.82677	3.11006	2.79459	2.83117	3.40227	3.57053	3.10439	2.42712	4.10547	5.44322
Cxcl10	Cxcl10	0.0511916	0.00411664	24	4	0.882273	2.58969	2.75597	5.84965	2.22973	28.2228	2.01168	3.04486	1.23667	3.12549	1.56305	1.11131	0.982007	1.34795	1.2095	0.948215	2.45304	1.93804	2.00492
Ap2a1	Ap2a1	0.0511916	0.00411664	24	6	0.867599	8.473	8.97401	8.74576	8.34006	10.2837	10.1135	8.48617	8.28262	7.54271	9.75269	8.21854	8.26119	6.9331	7.07247	7.38361	5.75025	7.51879	7.09836
Prorsd1	Prorsd1	0.0511916	0.00411664	24	4	0.866001	7.45025	7.4452	4.99807	6.59147	7.66853	6.82182	6.38933	5.91968	5.90437	5.448	5.59207	5.22521	5.44941	4.85472	4.72177	6.70076	4.69497	5.62316
Dmap1	Dmap1	0.0511916	0.00411664	24	4	0.859382	6.74371	6.57368	7.95511	7.0119	10.6827	7.86181	6.85949	6.95782	6.53068	6.33959	5.22125	5.70626	5.54255	4.82737	5.74852	11.595	7.15465	6.08951
Lars	Lars	0.0511916	0.00411664	24	6	0.823193	7.10428	7.83911	6.55582	8.52155	13.414	9.76665	7.24182	8.23374	8.05378	7.2495	7.82392	8.30954	6.74171	6.30455	6.76465	6.05478	5.68291	7.40396
1110020A21Rik	1110020A21Rik	0.0511916	0.00411664	24	22	0.809171	2.4206	3.28791	3.26367	2.25291	1.37762	2.22175	2.37819	1.49677	1.39856	1.34154	1.59879	2.37602	2.2459	3.71012	2.24513	5.10187	3.39035	3.36609
Ung	Ung	0.0511916	0.00411664	24	8	0.799028	0.866824	1.55388	1.4355	1.7896	7.79006	2.35061	1.90754	2.60628	2.25103	3.94104	2.15426	1.59343	1.2117	0.685763	1.08171	1.78725	1.21242	0.673303
Atp6v0a1	Atp6v0a1	0.0511916	0.00411664	24	10	0.750636	9.83704	9.85162	11.4338	10.0292	10.5103	10.0865	11.7346	10.8986	10.7986	10.9285	10.8598	10.7342	8.76183	9.28418	10.1181	9.38717	9.82854	8.91446
Rnf40	Rnf40	0.0511916	0.00411664	24	8	0.746585	7.26148	7.16648	7.56169	7.59225	10.7031	8.32611	8.02501	7.04672	7.2638	7.78445	7.90993	6.63826	6.40293	6.43382	6.84041	5.58243	6.34201	6.65345
Ppapdc1b	Ppapdc1b	0.0511916	0.00411664	24	8	0.741373	7.31222	7.4542	6.11739	6.6704	13.6467	9.03122	7.56354	9.32937	7.16585	6.44883	6.4024	7.34899	6.99453	6.7685	6.22753	5.79002	5.95944	5.88829
Rbm4	Rbm4	0.0511916	0.00411664	24	20	0.71526	4.83313	4.61431	5.84001	4.59297	4.60685	4.91422	4.04084	4.07133	4.0485	4.12089	4.68268	4.60623	5.78906	6.18047	6.90602	8.89309	4.39554	4.94193
Mkrn2	Mkrn2	0.0511916	0.00411664	24	6	0.705261	5.987	6.15805	6.00618	5.44835	6.38781	7.17105	7.07909	5.93205	5.40108	5.79464	6.21281	5.33171	4.84348	4.52699	5.05571	4.79309	4.55283	5.36574
Gm6548	Gm6548	0.0511916	0.00411664	24	2	0.694846	6.34191	5.88882	5.97132	6.25258	7.64998	5.2518	5.43741	4.6123	5.55555	5.2022	4.37118	5.16745	5.30026	5.32701	4.76401	6.28292	5.90939	6.07261
Sft2d2	Sft2d2	0.0511916	0.00411664	24	12	0.689175	9.27258	8.01946	8.20468	10.0979	12.1897	9.24163	11.5396	9.95522	9.97029	11.2589	10.3878	10.3166	9.55147	9.82928	9.93961	4.4661	9.54037	9.84492
Slc19a1	Slc19a1	0.0511916	0.00411664	24	12	0.67791	1.89923	1.82951	1.99112	1.67701	3.20076	1.98146	2.21194	3.16239	2.6409	3.82791	3.52269	3.15229	2.64056	2.09658	2.3835	1.70495	1.86673	1.76053
Lpl	Lpl	0.0511916	0.00411664	24	4	0.671865	2.12058	2.18969	2.12789	2.09818	32.0922	5.00693	2.59467	3.04691	1.98541	1.64451	1.24808	1.22183	1.14366	1.5798	0.939647	2.97554	1.76237	2.90168
Elavl1	Elavl1	0.0511916	0.00411664	24	0	0.670606	5.97241	5.06715	4.80009	5.64686	7.16384	4.56599	3.84483	4.06438	4.16843	3.29349	4.22063	3.89642	4.62447	4.59386	4.69805	4.63306	4.33531	5.11681
Prune	Prune	0.0511916	0.00411664	24	6	0.643156	5.22341	4.4351	4.67793	6.11191	11.7061	5.49211	5.77413	4.07206	4.70785	5.14346	4.19757	4.25189	3.94171	4.39008	4.07099	3.06762	4.54786	4.4442
Cox11	Cox11	0.0511916	0.00411664	24	8	0.635279	4.32274	4.10949	3.90244	5.26901	6.39004	4.30985	4.53362	4.474	5.12124	4.8288	4.62865	4.96916	4.39801	3.78728	4.03166	3.06326	2.79213	4.11761
Enpp1	Enpp1	0.0511916	0.00411664	24	10	0.625881	3.05051	2.36738	2.02112	3.0646	4.31158	3.69682	3.6751	3.95657	3.42084	3.83832	3.19117	3.4661	2.96157	3.19287	3.24769	1.54379	2.4467	3.08001
Atp5s	Atp5s	0.0511916	0.00411664	24	8	0.624276	2.92525	1.7977	2.25762	2.54512	4.44333	2.61886	2.97853	3.27871	3.47383	2.82209	2.38877	2.79082	1.86032	2.05154	1.76327	1.01087	2.23248	2.59097
Wdr24	Wdr24	0.0511916	0.00411664	24	4	0.60889	5.02148	5.14468	5.84285	5.02402	6.02564	5.92775	5.28227	5.41305	4.87418	5.14993	4.15805	4.18455	3.60316	3.97075	4.38555	5.28568	4.57888	5.3625
Fzr1	Fzr1	0.0511916	0.00411664	24	4	0.603374	4.73942	5.03698	6.81629	4.92725	7.42341	5.29163	5.2267	4.51508	4.6117	5.41349	4.08742	3.88612	3.88789	3.61215	4.29339	6.02393	4.30615	4.40602
Gm826	Gm826	0.0511916	0.00411664	24	14	0.6032	0.875703	0.719827	1.36124	0.847635	0.861867	0.959722	1.47392	1.80841	2.41274	1.85661	2.9236	2.3713	1.57288	1.30714	2.42803	1.98925	1.83356	1.04071
Prpf40b	Prpf40b	0.0511916	0.00411664	24	6	0.598552	3.61852	3.99556	4.53162	3.87542	6.99163	5.17479	4.49522	4.2616	3.76449	4.4042	3.69114	3.46919	3.05911	2.59869	3.52326	2.86442	3.29366	4.26394
Galk2	Galk2	0.0511916	0.00411664	24	10	0.597873	4.61801	5.37962	4.75673	5.15102	9.79535	5.81403	5.91631	5.66675	5.83754	4.77104	5.41849	5.83537	4.6398	5.46135	5.2543	4.82123	4.3356	4.52605
N4bp3	N4bp3	0.0511916	0.00411664	24	2	0.5952	2.59637	1.84812	3.42859	2.19163	2.52584	1.82304	1.7254	1.0965	1.48421	1.8609	1.23246	0.844266	1.16517	1.39976	1.65495	3.17998	1.48936	1.81889
Rere	Rere	0.0511916	0.00411664	24	12	0.591113	2.91399	2.62879	2.67419	2.94143	4.54328	2.92454	4.45367	4.98572	3.76387	4.14202	3.77739	3.41183	3.05749	3.67683	3.16276	1.5989	3.01621	3.32613
S100a9	S100a9	0.0511916	0.00411664	24	4	0.579891	1.12557	1.60038	1.82721	1.06651	4.36292	3.28444	1.00712	1.53311	1.01774	1.43696	0.53834	0.189339	0.378906	0.190833	0.0978671	2.63694	1.76783	0.965553
Ccdc91	Ccdc91	0.0511916	0.00411664	24	8	0.567715	8.49083	8.39737	7.94804	8.25213	12.7055	9.63068	8.24471	8.93664	9.25699	8.61452	8.78588	7.97476	8.01434	8.13377	8.36563	5.54322	7.93166	7.44897
Inpp5a	Inpp5a	0.0511916	0.00411664	24	6	0.563748	5.01829	4.88647	4.61851	5.10749	6.25696	5.13329	5.26972	4.54475	4.30408	4.3962	4.16546	4.20132	4.05894	4.3531	4.05278	3.64608	3.85846	4.92197
Ttc7b	Ttc7b	0.0511916	0.00411664	24	16	0.548729	5.29879	5.06863	4.18283	4.8554	3.20953	5.07132	5.53122	4.69942	5.47783	5.25058	5.57369	6.17468	5.95495	6.69978	6.17781	2.54899	5.7517	5.14408
Atrnl1	Atrnl1	0.0511916	0.00411664	24	12	0.539636	3.05975	2.27176	1.90365	3.38148	3.32678	3.17466	4.00672	4.46059	3.67543	4.35369	3.49331	3.53568	3.13617	3.76278	3.55089	0.982301	3.28593	3.53131
2210039B01Rik	2210039B01Rik	0.0511916	0.00411664	24	2	0.536383	2.86576	2.49966	6.57485	1.89491	2.69592	2.80442	4.36253	2.41792	2.50935	1.80229	1.71292	1.48734	1.60309	2.28796	1.9528	5.12001	2.67784	2.68188
Sart1	Sart1	0.0511916	0.00411664	24	4	0.532572	5.17398	5.78148	6.27258	5.53902	6.46315	6.06333	4.95455	4.97079	4.93494	5.55635	4.85544	4.3222	4.2953	4.50655	4.82839	8.58062	4.78206	4.7413
Mcam	Mcam	0.0511916	0.00411664	24	6	0.517489	1.7929	2.13803	1.59329	1.87107	3.71572	2.63959	2.51532	2.04037	1.79715	1.95758	1.30853	1.31602	1.05486	1.40048	1.44482	0.930096	1.27444	1.99798
Pdgfc	Pdgfc	0.0511916	0.00411664	24	0	0.503372	1.60613	1.51476	1.21687	0.870106	2.38443	1.01335	0.492879	0.651679	0.430385	0.486964	0.474998	0.504994	0.723293	0.859026	1.13681	0.409774	1.38886	1.39323
Ctps2	Ctps2	0.0511916	0.00411664	24	6	0.501537	1.97634	2.17619	1.22364	1.76607	5.05925	2.66709	1.962	1.86351	2.00295	1.58197	1.50052	1.66936	1.0911	1.12471	0.86743	0.957526	1.11397	2.00896
Fbxl20	Fbxl20	0.0511916	0.00411664	24	8	0.501042	2.81391	2.98358	3.34614	3.74357	3.30418	3.60654	4.78768	5.11984	4.09836	3.37955	3.14734	3.02713	3.42134	2.66824	2.94151	1.57389	2.90434	3.6823
Lrp3	Lrp3	0.0511916	0.00411664	24	10	0.498574	4.25555	4.46085	4.601	4.16729	4.4978	5.57098	4.51227	5.62105	5.24269	6.10353	4.94806	4.63777	4.22624	4.49119	4.99224	3.80718	4.05941	3.63343
Ptbp2	Ptbp2	0.0511916	0.00411664	24	6	0.491934	1.80539	1.7525	1.61459	2.72579	3.43543	1.80523	2.86421	2.2019	2.0411	1.3454	1.54218	1.28465	1.65293	1.41763	1.16356	0.857924	1.46975	2.15629
Mpdz	Mpdz	0.0511916	0.00411664	24	10	0.461642	2.20845	1.99307	1.75216	2.96943	2.02626	2.6833	3.7911	3.7532	3.46573	2.59739	2.58073	2.43714	2.37097	2.53564	2.31657	0.721548	2.36652	2.5953
H2-M3	H2-M3	0.0511916	0.00411664	24	4	0.447295	2.32126	1.8068	2.41364	1.82493	5.07727	2.89512	2.17371	1.9148	1.7822	1.52871	1.09104	1.68869	1.52288	1.36997	1.63862	1.4058	2.02055	2.4487
Ier5	Ier5	0.0511916	0.00411664	24	0	0.423333	1.8695	2.44843	1.67278	1.32559	7.95989	1.35619	1.30596	0.941919	0.726907	0.988208	0.9745	0.900381	1.0119	1.17286	1.6925	1.02177	1.30776	1.86421
Phospho1	Phospho1	0.0511916	0.00411664	24	4	0.418591	1.16739	2.15481	1.24569	1.23594	0.879499	0.763832	0.603815	0.19861	0.584473	0.295958	0.340912	0.346249	0.177289	0.254554	0.303506	0.194195	0.25919	0.547948
Nr2c1	Nr2c1	0.0511916	0.00411664	24	10	0.403864	3.17682	2.63686	3.04681	3.60111	3.04704	4.02915	3.73954	4.14289	3.60363	2.84147	3.48826	3.73563	3.5985	3.33334	3.03257	1.74604	2.53499	3.13926
Scfd2	Scfd2	0.0511916	0.00411664	24	10	0.396093	1.88975	1.66452	1.73276	1.93446	2.89421	2.50578	2.0956	2.70958	2.44683	2.58535	1.97504	2.57633	2.498	2.24702	2.18736	1.20739	1.74788	1.65083
Pilra	Pilra	0.0511916	0.00411664	24	0	0.395206	0.793022	1.03506	1.26536	0.802524	3.97278	1.21915	0.662063	0.871185	0.644215	0.573185	0.463163	0.626076	0.767662	0.836375	0.719863	1.56669	1.27383	1.43009
Dis3l	Dis3l	0.0511916	0.00411664	24	4	0.386215	5.27565	6.15356	5.5656	5.56613	6.30836	6.15888	4.90831	5.47545	5.31177	5.02736	5.16549	4.38173	5.16893	4.72946	5.15823	4.56211	5.55617	5.39085
Gm2061	Gm2061	0.0511916	0.00411664	24	22	0.383047	1.19094	1.09249	1.34108	0.735621	0.400982	0.359748	0.217543	0.262408	0.487986	0.38134	0.657403	0.499705	0.842969	0.768301	1.05047	0.435858	0.804118	1.15627
Dgcr14	Dgcr14	0.0511916	0.00411664	24	4	0.382135	1.88914	1.98411	2.48925	1.96768	2.81044	2.66866	2.54998	1.92227	1.89682	1.8628	1.55558	1.32231	1.54274	1.33695	1.58352	2.55572	1.81517	2.11089
B230206H07Rik	B230206H07Rik	0.0511916	0.00411664	24	0	0.36081	1.38997	1.00986	1.11089	0.804095	1.69686	0.630962	0.293833	0.457299	0.247191	0.479043	0.21141	0.438146	0.509023	0.905597	0.815439	0.330887	1.07506	0.873757
Plekhm2	Plekhm2	0.0511916	0.00411664	24	4	0.360794	2.31036	3.00354	2.72627	3.20678	6.00279	3.21739	2.56972	2.01984	2.39273	2.6535	2.13954	2.26287	1.89947	2.11761	2.30208	1.89376	2.37393	2.50666
Dock4	Dock4	0.0511916	0.00411664	24	12	0.358333	2.24992	1.29516	1.41648	2.54711	2.26752	1.77792	2.28844	2.54993	2.04436	2.77428	2.52394	2.56081	2.08855	2.34214	2.34538	0.291258	2.07623	1.86387
Enox2	Enox2	0.0511916	0.00411664	24	8	0.353384	2.53086	2.34042	2.35874	2.84958	3.26878	2.82159	3.0374	2.84018	2.97416	2.46153	2.59742	2.86383	2.03952	2.20698	2.41247	1.35514	2.54782	2.67372
Foxk1	Foxk1	0.0511916	0.00411664	24	8	0.352337	2.89226	2.91626	2.19709	2.69972	3.16916	2.81538	3.87977	3.93785	2.96504	2.68841	2.39537	2.31932	2.35383	2.16493	2.59373	0.827815	2.46946	2.38268
Fbxo25	Fbxo25	0.0511916	0.00411664	24	2	0.351255	3.08919	2.1452	2.20217	2.77049	3.83734	2.78969	2.12482	2.35247	2.35273	1.75507	1.80055	2.15508	2.1768	2.07336	2.32551	2.65456	2.42244	2.57011
Cd4	Cd4	0.0511916	0.00411664	24	20	0.333018	0.967027	0.97591	1.30211	0.918379	0.495469	0.764341	0.682543	0.536805	0.448624	0.711993	1.02509	0.487045	1.05514	1.1706	1.85537	0.896058	1.38742	1.08226
Ppp1r3e	Ppp1r3e	0.0511916	0.00411664	24	14	0.320524	1.16486	1.36764	1.02058	1.1921	1.44558	1.54749	1.19458	1.422	1.60974	1.61815	2.10287	2.38088	1.55293	1.94517	2.30567	0.347229	1.61048	1.74008
Dclre1c	Dclre1c	0.0511916	0.00411664	24	8	0.31479	1.24234	0.998742	1.35119	1.73777	1.907	1.56654	1.54679	2.48649	1.98066	1.48433	1.31045	1.49097	1.1234	1.18947	1.15845	0.982184	1.37347	1.59948
Kcnj8	Kcnj8	0.0511916	0.00411664	24	6	0.313142	0.938196	1.11478	1.46424	1.73301	4.37714	1.73151	1.7077	1.26778	1.72573	1.28288	1.27568	0.822534	0.649247	1.04961	0.679535	1.42703	1.18686	1.68021
Ppp2r3d	Ppp2r3d	0.0511916	0.00411664	24	2	0.303375	0.733436	0.89126	1.98812	0.714924	1.35648	1.11403	0.761497	0.563773	0.385689	0.516393	0.592558	0.317065	0.395814	0.552033	0.405783	2.32058	0.593078	0.688442
Fzd6	Fzd6	0.0511916	0.00411664	24	6	0.28566	0.655683	0.581861	0.464245	1.35497	1.44532	0.929593	1.16378	1.17968	0.725856	0.557813	0.485632	0.525609	0.377845	0.358498	0.520941	0.310794	1.15887	0.803536
Lhx2	Lhx2	0.0511916	0.00411664	24	2	0.282676	0.916438	0.97781	0.693849	0.765216	1.55101	1.28271	0.623511	0.586014	0.661706	0.553274	0.545742	0.319491	0.405902	0.663044	0.520839	1.08034	0.586247	1.06147
Nck2	Nck2	0.0511916	0.00411664	24	4	0.278762	0.739025	1.02254	0.819245	1.11416	3.36951	1.36396	0.781208	0.984496	0.647039	0.693459	0.592485	0.590113	0.562409	0.607051	0.600131	0.585791	0.590261	1.39376
Gpat2	Gpat2	0.0511916	0.00411664	24	4	0.274579	0.845074	0.895583	0.879965	0.968256	2.27582	1.70906	0.93169	1.08323	0.869549	0.529085	0.498788	0.406708	0.371761	0.733425	0.507269	0.795273	1.07082	1.02367
Gm15401	Gm15401	0.0511916	0.00411664	24	2	0.272436	0.789139	0.636056	1.56104	1.73081	0.453878	0.509831	0.551817	0.437334	0.648317	0.52558	0.274658	0.0316907	0.380863	0.349454	0.403857	0.789268	0.626323	1.21261
Siah1a	Siah1a	0.0511916	0.00411664	24	6	0.263666	2.00762	1.92506	2.0309	2.41979	3.47991	2.28246	2.62981	2.19218	1.84031	1.85132	1.92501	1.96789	1.75662	1.90408	1.68767	1.69172	1.44264	2.35139
Klhdc8a	Klhdc8a	0.0511916	0.00411664	24	22	0.249783	0.988112	1.20585	1.01172	1.14319	1.65973	1.07611	0.377306	0.357514	0.311197	0.463697	0.424407	0.481518	0.734125	0.611829	0.825415	1.35613	0.864812	1.15254
Sema4b	Sema4b	0.0511916	0.00411664	24	6	0.248038	0.95796	0.917718	1.35396	1.24346	3.01704	1.80458	1.32943	1.38506	1.12569	1.45297	0.978651	0.997608	0.718341	0.758244	0.783242	0.821112	1.10951	1.21366
Asb3	Asb3	0.0511916	0.00411664	24	6	0.226508	1.4555	1.66053	1.30994	1.63206	2.14064	1.95578	1.52971	1.42924	1.58735	1.53686	1.32758	1.1337	1.18935	1.19947	1.27434	0.79768	1.44067	1.46861
Pcnxl4	Pcnxl4	0.0511916	0.00411664	24	4	0.223137	1.50308	1.36889	1.25205	1.41448	2.31795	1.8304	1.50542	1.06956	0.967107	1.10424	0.935943	0.915644	0.861969	0.957456	1.30804	1.15752	1.23898	1.3709
Tspan8	Tspan8	0.0511916	0.00411664	24	2	0.174112	0.49609	0.468967	0.552957	0.252915	1.12956	0.592838	0.484415	0.312238	0.203403	0.168519	0.190899	0.138614	0.0708869	0.423262	0.222152	0.384845	0.209895	0.442005
Spef1	Spef1	0.0511916	0.00411664	24	2	0.167019	0.570183	0.576467	1.01498	0.494501	0.962376	0.504141	0.391936	0.476039	0.329582	0.339217	0.396494	0.181664	0.212709	0.537825	0.333983	0.804166	0.380894	0.553476
Atp8b4	Atp8b4	0.0511916	0.00411664	24	2	0.158848	0.593652	0.471466	0.629017	0.687125	0.691392	0.353597	0.37333	0.187086	0.314265	0.259753	0.166581	0.17837	0.325318	0.245467	0.239822	0.12446	0.403015	0.338713
Lrp12	Lrp12	0.0511916	0.00411664	24	12	0.142865	0.840506	0.872439	0.517264	1.01148	1.70274	0.963369	1.08149	0.714252	1.09086	1.35787	1.09752	1.3233	1.02666	1.07448	0.906485	0.234122	0.847697	0.922423
Caprin2	Caprin2	0.0511916	0.00411664	24	6	0.133964	0.309622	0.32852	0.345038	0.345756	1.22707	0.319643	0.475194	0.625725	0.420928	0.257849	0.224809	0.182065	0.155584	0.23732	0.148809	0.0532062	0.237804	0.480158
Sfxn3	Sfxn3	0.0511916	0.00411664	24	6	0.129966	0.422805	0.568944	0.588934	0.648452	1.67301	0.781873	0.69267	0.720959	0.526333	0.513908	0.513027	0.404374	0.399337	0.551672	0.407536	0.353821	0.389798	0.626238
Cep83os	Cep83os	0.0511916	0.00411664	24	8	0.128111	0.400257	0.382526	0.514008	0.467261	0.848769	0.545656	0.772861	0.547079	0.591305	0.564285	0.545419	0.565428	0.331374	0.313055	0.369012	0.153263	0.534172	0.52824
Clmp	Clmp	0.0511916	0.00411664	24	6	0.122269	0.27683	0.36147	0.278345	0.307516	0.958382	0.495357	0.487044	0.234752	0.352559	0.122582	0.154095	0.224442	0.220069	0.246637	0.125732	0.110539	0.125702	0.251768
Sash3	Sash3	0.0511916	0.00411664	24	4	0.118377	0.287002	0.525329	0.401898	0.377593	2.23245	0.423198	0.377114	0.333672	0.339066	0.269505	0.243023	0.0895926	0.172158	0.215112	0.108164	0.164526	0.391029	0.477514
Batf2	Batf2	0.0511916	0.00411664	24	2	0.11111	0.320144	0.573717	0.621711	0.204149	0.583833	0.350979	0.271289	0.347938	0.22782	0.2184	0.205736	0.163011	0.166722	0.211835	0.223916	0.645097	0.296174	0.340508
Dok1	Dok1	0.0511916	0.00411664	24	4	0.107468	0.723335	0.745825	0.912239	0.69673	2.46112	0.942066	0.821397	0.655432	0.673221	0.666963	0.628273	0.503983	0.567617	0.577377	0.360049	0.790083	0.798441	0.905815
2210408I21Rik	2210408I21Rik	0.0511916	0.00411664	24	12	0.102255	0.423434	0.354289	0.186494	0.462409	0.465917	0.23768	0.469265	0.533327	0.460246	0.610528	0.524878	0.566354	0.459269	0.452218	0.239367	0.211968	0.236471	0.498712
Ncf1	Ncf1	0.0511916	0.00411664	24	2	0.100283	0.725837	0.848573	1.09791	0.678308	3.08536	0.77648	0.724325	0.848125	0.750561	0.67474	0.6118	0.687347	0.700017	0.694882	0.703737	0.753622	0.856876	1.05589
Bank1	Bank1	0.0511916	0.00411664	24	4	0.0946901	0.375174	0.32321	0.401336	0.331585	1.04987	0.471229	0.384677	0.349689	0.31514	0.237521	0.12059	0.252993	0.277272	0.202856	0.168669	0.237574	0.35353	0.440281
A930006K02Rik	A930006K02Rik	0.0511916	0.00411664	24	6	0.0895749	0.13596	0.06046	0.181742	0.274591	0.286056	0.316498	0.231382	0.228108	0	0.203733	0.0958056	0.147913	0	0	0.156531	0	0	0.0557448
Fchsd1	Fchsd1	0.0511916	0.00411664	24	2	0.0797475	0.252645	0.300579	0.429527	0.213945	1.06965	0.298515	0.289784	0.210754	0.166869	0.124036	0.201441	0.157816	0.134884	0.179502	0.261541	0.262077	0.230608	0.346466
Icosl	Icosl	0.0511916	0.00411664	24	4	0.0659313	0.239427	0.310068	0.250354	0.295788	1.6022	0.384214	0.364461	0.227806	0.194167	0.240941	0.216827	0.209293	0.160888	0.16927	0.0786315	0.118401	0.307907	0.30525
Tmtc1	Tmtc1	0.0511916	0.00411664	24	10	0.0488335	0.135924	0.0758935	0.0713389	0.125901	0.183438	0.125837	0.202177	0.173702	0.167076	0.142381	0.166269	0.193879	0.0994799	0.098015	0.086947	0.0370008	0.16155	0.101361
Tlr6	Tlr6	0.0511916	0.00411664	24	4	0.0441364	0.106893	0.109845	0.173994	0.175407	0.974733	0.150117	0.129152	0.159325	0.0814734	0.0814675	0.0987453	0.0667375	0.0911945	0.0674684	0.0238736	0.0879992	0.081768	0.218409
Ovol1	Ovol1	0.0511916	0.00411664	24	4	0.0373002	0.0722219	0.146166	0.272312	0.107206	0.104486	0.117199	0.0801553	0.0678069	0.115595	0.0413057	0.0584149	0.0591902	0.0303369	0.0498665	0.0211836	0.1229	0.0544556	0.110663
Kif2c	Kif2c	0.0511916	0.00411664	24	4	0.0238312	0.0470504	0.0507775	0.0567684	0.0660781	2.86012	0.122154	0.0477439	0.0235569	0.0301206	0	0.0202871	0.02056	0.0632377	0.0311823	0.0110315	0.0116304	0.0378152	0.023066
AI427809	AI427809	0.0511916	0.00411664	24	6	0.0236766	0.0268331	0.0180751	0.0269704	0.0479156	0.339205	0.0632334	0.068125	0.0504194	0.0286355	0	0.0144318	0.0293062	0	0	0.015703	0	0	0.065816
Rnf225	Rnf225	0.0511916	0.00411664	24	4	0.0235502	0.0320152	0.097222	0.0563373	0.0759945	0.202114	0.0944973	0.0101502	0.0400716	0.0427005	0.0274794	0.034546	0.0174944	0.0269045	0.0176868	0.00939549	0.0297751	0.0161121	0.0686716
Pcnxl2	Pcnxl2	0.0511916	0.00411664	24	6	0.0189375	0.0410924	0.0185136	0.0241124	0.0689176	0.0324281	0.0526519	0.047732	0.0556829	0.00730666	0.0235667	0.0185228	0.0149781	0.00384233	0.0151442	0.00805899	0	0.0207907	0
[truncated: 22,884 more rows]

## Sheet: Ctrl dark
gene_id	gene_id.1	BH.Q	ADJ.P	PER	LAG	AMP	ZT_0_REP_1	ZT_0_REP_2	ZT_0_REP_3	ZT_4_REP_1	ZT_4_REP_2	ZT_4_REP_3	ZT_8_REP_1	ZT_8_REP_2	ZT_8_REP_3	ZT_12_REP_1	ZT_12_REP_2	ZT_12_REP_3	ZT_16_REP_1	ZT_16_REP_2	ZT_16_REP_3	ZT_20_REP_1	ZT_20_REP_2	ZT_20_REP_3
Trrap	Trrap	0.000672371	6.51484e-08	24	2	0.600291	3.11422	2.96269	2.91961	2.58522	2.64105	2.89412	1.94728	2.24284	2.36066	1.64142	1.70437	1.65614	1.73302	1.98574	1.80906	2.1722	2.58196	2.04237
Cyb5b	Cyb5b	0.000672371	1.62128e-07	24	2	28.3982	148.379	152.636	147.257	139.186	128.442	130.233	117.321	98.2109	100.347	80.6245	79.9733	80.6394	86.4899	88.2265	85.0754	99.366	106.644	97.8445
Tmed9	Tmed9	0.000672371	1.62128e-07	24	2	14.5021	71.9427	80.3737	59.3243	55.6896	58.6745	64.71	51.4336	43.7561	48.7882	33.7662	35.1068	37.4165	40.8703	36.3788	40.1443	62.7543	53.6396	50.6215
Copb1	Copb1	0.000672371	1.62128e-07	24	2	3.60596	31.3462	32.6862	29.8616	28.8451	29.3864	29.3378	29.1858	26.5765	26.6971	22.9624	20.8405	23.3529	25.2547	23.7405	21.6573	27.0093	28.3819	28.5255
Papss1	Papss1	0.000672371	1.62128e-07	24	2	1.1393	6.03615	6.28885	4.42057	4.99345	4.69829	4.04177	3.38144	3.45492	3.71866	2.83094	2.4393	2.3933	2.48567	2.88264	3.00137	4.00451	4.50181	3.69695
Tspyl2	Tspyl2	0.000672371	1.62128e-07	24	2	0.924521	5.68201	4.00036	3.02905	2.76186	1.90717	3.26944	2.01935	2.03937	1.75389	1.29254	1.29021	1.0316	1.43253	1.39205	1.70124	2.45125	2.5899	2.45823
Gm4737	Gm4737	0.00113537	3.7585e-07	24	14	54.158	131.565	116.818	143.509	146.689	158.343	146.782	205.852	238.248	162.439	268.192	235.73	270.703	218.132	223.373	228.729	198.638	163.626	185.232
Zc3h12d	Zc3h12d	0.00113537	3.7585e-07	24	2	0.445017	1.05921	1.52942	1.13575	1.46291	0.814387	0.848701	0.415964	0.525581	0.760241	0.263468	0.144022	0.184748	0.386468	0.372301	0.193349	0.773371	0.926211	0.420007
Elovl5	Elovl5	0.00113537	8.21308e-07	24	2	131.36	515.436	501.667	501.645	467.093	240.622	279.642	208.724	172.332	170.394	94.2308	57.0816	67.5997	77.1331	150.739	58.2399	121.628	221.097	184.867
Rpsa	Rpsa	0.00113537	8.21308e-07	24	16	63.6983	301.524	279.246	268.236	277.171	251.837	271.898	294.438	316.082	291.123	390.088	382.374	361.981	382.468	407.764	441.569	296.671	358.588	304.945
Gpt	Gpt	0.00113537	8.21308e-07	24	14	43.3527	97.6958	95.8269	99.1482	113.652	116.915	112.033	129.069	138.746	124.673	195.305	198.71	213.87	185.586	195.787	187.579	164.658	137.4	131.412
2021-03-02	2021-03-02	0.00113537	8.21308e-07	24	14	34.7437	160.413	160.406	164.327	180.076	171.109	172.594	221.987	197.099	205.56	248.669	225.92	264.313	217.47	224.476	253.675	218.495	212.531	189.386
Rmnd1	Rmnd1	0.00113537	8.21308e-07	24	16	4.9076	13.9534	15.554	16.545	14.469	14.5155	16.0976	16.9958	18.5814	16.6686	22.6681	24.4319	22.712	25.7869	28.5139	23.9268	16.9686	18.5308	20.4508
Spcs3	Spcs3	0.00113537	8.21308e-07	24	2	4.67928	26.3349	26.7029	21.9519	22.5412	21.894	19.9642	19.7174	17.4255	19.3325	13.341	13.056	13.5165	13.9739	15.6059	12.0414	21.2422	18.4025	19.4042
Snw1	Snw1	0.00113537	8.21308e-07	24	14	2.42481	14.4873	12.9922	12.5188	13.3059	12.9664	13.4428	16.4909	15.7467	15.3342	17.7401	20.5348	17.1406	17.5424	18.4051	16.872	15.2081	13.8228	15.0494
Pdcd6ip	Pdcd6ip	0.00113537	8.21308e-07	24	2	1.94617	15.4339	16.3651	15.6361	15.4413	15.428	14.5273	13.2571	14.2985	13.744	11.384	11.7342	11.775	11.9883	11.9458	11.532	14.8397	14.1582	13.1349
Cog6	Cog6	0.00113537	8.21308e-07	24	2	1.01457	7.86783	8.36563	8.24473	8.17939	7.63452	8.22219	7.46192	6.49498	6.78737	5.5895	5.80778	5.63192	6.23191	6.52781	5.66884	6.93899	6.96031	6.71178
Sftpa1	Sftpa1	0.00113537	8.21308e-07	24	14	0.469629	0.192518	0.264898	0.347936	0.473346	0.664502	0.382891	0.557183	0.538942	0.705648	2.16646	2.15893	1.77903	0.823769	2.1287	1.16504	0.804024	0.506259	0.502109
Sdhb	Sdhb	0.00151587	1.70575e-06	24	16	15.6532	213.864	205.884	205.032	197.692	180.523	198.313	215.983	208.137	209.167	233.372	220.45	224.861	225.88	241.064	234.483	237.172	214.437	218.26
Bckdhb	Bckdhb	0.00151587	1.70575e-06	24	14	12.1983	49.9862	54.9045	58.184	63.5718	59.2408	51.5399	69.8258	70.7801	66.9685	76.5557	73.2228	87.1592	73.3404	88.4579	83.0976	65.8466	60.0709	65.8674
Eif4ebp2	Eif4ebp2	0.00151587	1.70575e-06	24	4	7.6533	35.8693	38.509	35.7977	34.1414	40.1072	39.4208	30.3859	34.1367	33.4931	25.4377	21.2851	23.055	23.318	24.7044	10.9634	31.2147	33.2914	27.0513
Cdh2	Cdh2	0.00151587	1.70575e-06	24	4	3.92423	22.0809	21.6731	24.1964	22.3148	23.134	23.9758	19.3204	18.7411	21.6506	15.3992	15.6293	17.7159	16.1234	14.2613	16.0506	17.3548	18.715	16.9193
Aifm2	Aifm2	0.00151587	1.70575e-06	24	14	3.73487	7.61008	6.97703	7.47248	11.1332	10.1033	9.94061	12.66	14.6003	13.1861	14.8377	20.9569	17.2642	15.816	17.3916	13.7512	14.7667	11.1314	12.5339
Serinc5	Serinc5	0.00151587	1.70575e-06	24	2	1.8318	8.30199	8.34413	8.68674	7.30376	7.70614	7.47847	6.03106	6.15244	8.33216	4.23443	4.07965	3.94859	4.73603	5.75351	4.22823	7.24962	7.20973	6.07265
Man2a2	Man2a2	0.00151587	1.70575e-06	24	4	1.42212	5.43625	5.76258	5.5574	5.77671	5.34108	5.314	5.10617	4.98113	5.12678	3.12007	3.3299	3.08789	2.77073	3.00082	2.84008	4.82585	5.26463	4.42393
Znrf2	Znrf2	0.00151587	1.70575e-06	24	2	1.40731	11.4683	11.471	11.5084	9.1162	10.1024	9.35972	8.64614	8.45872	9.28496	7.36949	7.40011	7.45872	7.54364	7.7595	5.93887	9.3183	8.88171	7.96519
Utrn	Utrn	0.00151587	1.70575e-06	24	4	0.646939	2.69483	2.82244	2.9316	3.13571	3.40426	3.27148	2.61819	2.75257	2.51647	1.71531	1.73917	1.71106	1.83766	1.75306	1.27746	2.55623	2.60626	2.46903
Fubp3	Fubp3	0.00151587	1.70575e-06	24	2	0.611824	5.53585	5.09226	5.14443	4.68029	5.01221	4.64076	4.56431	4.40693	4.39708	3.30319	4.0455	3.66201	3.93245	4.05841	3.80657	5.25767	4.52726	4.41
Arrdc3	Arrdc3	0.00221902	3.38877e-06	24	4	20.0379	52.3817	60.9819	38.4979	43.1367	59.3989	49.7297	51.2116	30.0365	27.4408	21.0588	13.177	14.7988	12.9392	9.23636	9.00465	29.5227	26.2539	29.2812
Pdcd4	Pdcd4	0.00221902	3.38877e-06	24	2	13.7978	45.1503	67.4384	62.3436	49.0664	39.895	45.2185	29.4804	28.7815	40.6383	20.2695	17.4205	19.5742	28.3563	20.382	19.8334	32.0522	39.6385	20.7408
Vnn1	Vnn1	0.00221902	3.38877e-06	24	6	10.7853	12.2689	24.6978	18.352	31.2041	26.1323	31.5609	26.5981	23.2888	32	9.6836	12.292	15.1028	7.17233	7.72521	6.63958	12.1352	11.6768	11.3454
Eif3i	Eif3i	0.00221902	3.38877e-06	24	16	9.49496	84.405	77.192	79.1825	80.202	75.831	76.1684	79.973	84.5486	78.6745	97.06	94.8037	90.4553	94.5324	103.904	95.2964	87.6942	89.2988	88.5259
Stx5a	Stx5a	0.00221902	3.38877e-06	24	2	4.7094	31.8565	38.4426	28.1608	25.3785	23.581	24.1977	20.1383	20.4803	23.1068	17.2658	17.5569	16.9209	18.9822	19.6202	19.083	27.4151	23.8918	18.1541
Fto	Fto	0.00221902	3.38877e-06	24	4	1.4857	11.9313	11.8988	12.4234	13.0959	12.0503	13.4745	10.566	10.9019	11.4162	9.21441	9.23079	10.297	8.83346	9.51713	7.51363	11.2931	11.6424	10.9259
Igf2r	Igf2r	0.00221902	3.38877e-06	24	4	1.21262	5.09765	5.91057	5.92758	5.84771	6.30196	6.70921	4.86351	5.49925	5.75461	3.97213	3.99777	4.03971	3.42742	3.93068	2.66085	5.54488	5.33491	4.95548
Lrba	Lrba	0.00221902	3.38877e-06	24	4	0.68769	3.49932	3.86637	4.60419	4.24563	3.51245	3.61788	3.06763	3.29329	3.47844	2.55423	2.76186	2.51519	2.36684	2.1013	1.46841	3.16837	3.3059	3.41223
Mtrr	Mtrr	0.00221902	3.38877e-06	24	14	0.412873	1.33244	1.30354	1.4991	1.95319	1.57563	1.718	2.00664	2.15723	1.79035	2.49359	3.05623	2.54181	2.27886	2.29425	2.3124	1.90012	1.95781	2.3768
Cep164	Cep164	0.00221902	3.38877e-06	24	2	0.387063	2.39566	2.25036	2.07034	1.97016	2.05995	2.01953	1.74362	1.85276	1.59319	1.14018	1.24528	1.09459	1.64425	1.67669	1.32827	2.05079	1.99194	1.52567
Cat	Cat	0.00247815	6.47348e-06	24	2	187.66	998.513	1078.49	1118.39	934.192	1077.86	1071.73	862.761	833.016	1031.61	581.555	604.993	691.672	665.518	642.08	724.171	910.285	891.76	810.991
Rps6	Rps6	0.00247815	6.47348e-06	24	16	72.7245	318.559	286.472	286.695	303.68	292.54	285.79	331.216	334.372	308	469.033	422.992	405.636	426.445	413.387	473.525	326.432	354.051	333.377
Hspa9	Hspa9	0.00247815	6.47348e-06	24	16	67.1744	182.607	174.763	171.162	169.502	172.769	165.512	190.845	186.442	168.151	269.762	303.58	289.157	320.634	321.36	269.391	186.608	190.13	193.58
Sec14l2	Sec14l2	0.00247815	6.47348e-06	24	2	60.0228	228.116	265.235	267.907	251.902	241.353	280.135	195.25	181.978	196.955	128.746	89.8421	109.942	135.793	166.859	132.745	189.12	201.134	165.484
Rpl14	Rpl14	0.00247815	6.47348e-06	24	16	52.0848	249.459	226.943	236.124	235.323	222.975	217.34	272.264	259.306	243.778	342.139	317.695	318.093	314.982	338.156	359.456	239.794	281.12	262.533
C4b	C4b	0.00247815	6.47348e-06	24	4	49.3702	295.27	335.369	339.419	313.572	298.781	356.776	264.944	257.477	272.234	222.242	218.228	243.187	236.919	188.979	197.019	277.066	266.677	247.158
Vcp	Vcp	0.00247815	6.47348e-06	24	2	32.7646	135.998	147.961	140.475	145.225	146.679	145.876	125.558	112.461	127.919	72.87	68.8155	84.2428	84.6288	87.0596	81.6722	113.642	130.579	113.105
Odc1	Odc1	0.00247815	6.47348e-06	24	14	22.6069	18.798	21.8486	15.828	21.9613	22.602	26.9275	29.7314	27.7956	22.2076	75.1313	67.886	65.6084	54.573	81.5648	56.455	27.3286	26.1543	37.0248
Idh2	Idh2	0.00247815	6.47348e-06	24	16	17.2446	45.1874	43.7916	49.1327	50.4717	43.8621	42.5518	47.9033	51.6773	52.2711	77.9455	84.735	76.1131	66.9333	101.954	78.9697	58.2632	56.4725	52.2218
Surf4	Surf4	0.00247815	6.47348e-06	24	2	13.6036	94.4429	99.1127	84.268	97.1865	90.4991	95.372	81.896	80.4882	78.6787	62.0524	58.8118	69.1163	71.1953	76.1336	64.4123	88.8295	86.987	78.2799
Psmd2	Psmd2	0.00247815	6.47348e-06	24	2	10.9799	67.4856	69.6199	63.4825	66.2214	65.1584	70.5459	59.0873	55.4031	61.2477	43.1815	42.9952	48.3982	48.9673	48.6337	48.0408	59.7508	65.8894	57.7201
Gstm4	Gstm4	0.00247815	6.47348e-06	24	2	10.2013	33.5959	35.1866	37.5173	42.0456	26.3261	31.853	24.841	18.8892	24.1619	9.74407	8.49847	7.8737	12.0737	22.3005	14.5709	22.497	28.9094	18.8096
Sra1	Sra1	0.00247815	6.47348e-06	24	14	7.65698	57.6742	50.7893	51.5792	65.3705	64.4795	72.2325	75.7725	72.6882	76.8957	81.7791	77.7087	83.202	74.8524	78.0259	82.7651	75.953	72.9735	75.0413
[truncated: 24,832 more rows]

## Sheet: Trp light
gene_id	gene_id.1	BH.Q	ADJ.P	PER	LAG	AMP	ZT_0_REP_1	ZT_0_REP_2	ZT_0_REP_3	ZT_4_REP_1	ZT_4_REP_2	ZT_4_REP_3	ZT_8_REP_1	ZT_8_REP_2	ZT_8_REP_3	ZT_12_REP_1	ZT_12_REP_2	ZT_12_REP_3	ZT_16_REP_1	ZT_16_REP_2	ZT_16_REP_3	ZT_20_REP_1	ZT_20_REP_2	ZT_20_REP_3
[truncated: 24,883 more rows]

[truncated: 1 more sheets: Trp dark]
